# Supplementary material for: 290 metagenome-assembled genomes from the Mediterranean Sea: a resource for marine microbiology
Source: PeerJ. 2017 Jul 10;5:e3558. doi: 10.7717/peerj.3558 (PMC5507172; doi:10.7717/peerj.3558)
Supplement: Supplemental Information 2 [file peerj-05-3558-s002.xlsx]

## Sheet: Supplemental Table 2
Genome ID	% Complete	%Contamination	%Strain heterogeneity	%GC	Size (Mbp)	Gene Count	CheckM Taxonomy
TMEDlc1	49.96	28.21	2.63	40.7	2.18	2359	k__Bacteria
TMEDlc2	49.87	0.8	0	48.9	1.31	1121	k__Archaea;p__Euryarchaeota
TMEDlc3	49.86	7.23	43.75	31.7	0.95	1028	k__Bacteria;p__Proteobacteria;c__Gammaproteobacteria
TMEDlc4	49.83	61.78	31.58	32.2	1.46	1548	k__Bacteria;p__Proteobacteria;c__Alphaproteobacteria;o__Rickettsiales;f__Pelagibacteraceae;g__Candidatus_Pelagibacter-like
TMEDlc5	49.72	12.84	78.08	42.8	1.19	1050	k__Bacteria;p__Proteobacteria;c__Gammaproteobacteria
TMEDlc6	49.23	1.75	0	56.4	1.24	1222	k__Bacteria;p__Proteobacteria;c__Alphaproteobacteria;o__Rhodospirillales;f__Rhodospirillaceae
TMEDlc7	49.22	12.07	25	61	2.2	2283	k__Bacteria;p__Proteobacteria;c__Alphaproteobacteria;o__Rhodospirillales;f__Rhodospirillaceae
TMEDlc8	49.06	46.23	0	32.9	3.5	4043	k__Bacteria;p__Proteobacteria;c__Alphaproteobacteria;o__Rickettsiales;f__Pelagibacteraceae
TMEDlc9	49.06	25.63	13.64	43.2	2.11	2172	k__Bacteria;p__Proteobacteria;c__Alphaproteobacteria;o__Rhodobacterales
TMEDlc10	49.06	20.75	18.37	30.1	0.51	523	k__Bacteria;p__Proteobacteria;c__Alphaproteobacteria;o__Rickettsiales;f__Pelagibacteraceae
TMEDlc11	48.94	17.87	0	26.3	2.82	3025	k__Bacteria;p__Proteobacteria;c__Alphaproteobacteria;o__Rickettsiales;f__Pelagibacteraceae
TMEDlc12	48.92	1.08	0	29.4	1.15	1110	k__Bacteria;p__Bacteroidetes;c__Flavobacteriia;o__Flavobacteriales
TMEDlc13	48.28	11.6	92	33.4	0.66	712	k__Bacteria;p__Proteobacteria;c__Gammaproteobacteria
TMEDlc14	48.28	0	0	39.3	1.3	1257	k__Bacteria;p__Proteobacteria;c__Alphaproteobacteria;o__Rhodobacterales;f__Rhodobacteraceae
TMEDlc15	48.28	25.86	37.93	37.9	1.16	1108	k__Bacteria;p__Proteobacteria;c__Gammaproteobacteria
TMEDlc16	48.28	8.62	0	29.2	1.03	946	k__Bacteria;p__Bacteroidetes;c__Flavobacteriia;o__Flavobacteriales
TMEDlc17	48.28	15.86	0	35.7	0.88	819	k__Bacteria;p__Bacteroidetes;c__Cytophagia;o__Cytophagales;f__Flammeovirgaceae
TMEDlc18	48.25	50.88	92.45	48.6	4.16	3540	k__Bacteria;p__Planctomycetes;c__Planctomycetia;o__Planctomycetales;f__Planctomycetaceae
TMEDlc19	48.08	26.91	2.63	29	0.58	681	k__Bacteria;p__Proteobacteria;c__Alphaproteobacteria;o__Rickettsiales;f__Pelagibacteraceae
TMEDlc20	48.03	2.2	50	30.6	0.51	539	k__Bacteria
TMEDlc21	47.98	2.87	25	33	0.7	748	k__Bacteria;p__Proteobacteria;c__Gammaproteobacteria
TMEDlc22	47.84	15.66	20	30.2	0.79	851	k__Bacteria;p__Proteobacteria;c__Alphaproteobacteria;o__Rickettsiales;f__Pelagibacteraceae
TMEDlc23	47.77	21.46	10.14	30.5	1.64	1682	k__Bacteria;p__Bacteroidetes;c__Flavobacteriia;o__Flavobacteriales;f__Flavobacteriaceae
TMEDlc24	47.55	3.72	0	30	0.62	732	k__Bacteria;p__Proteobacteria;c__Alphaproteobacteria;o__Rickettsiales;f__Pelagibacteraceae
TMEDlc25	47.48	6.72	0	41.2	1.78	1769	k__Bacteria;p__Proteobacteria;c__Alphaproteobacteria
TMEDlc26	47.31	21.71	39.24	37.1	1.77	1696	k__Bacteria;p__Bacteroidetes;c__Flavobacteriia;o__Flavobacteriales;f__Flavobacteriaceae
TMEDlc27	47.22	5.17	6.67	33	0.66	711	k__Bacteria;p__Proteobacteria;c__Gammaproteobacteria
TMEDlc28	47.05	33.48	31.33	54.9	3.22	3112	k__Bacteria;p__Proteobacteria;c__Alphaproteobacteria;o__Rhizobiales
TMEDlc29	47.03	20.38	3.7	41.3	2.13	2172	k__Bacteria;p__Proteobacteria
TMEDlc30	46.91	27.05	7.69	48.2	3.79	3813	k__Bacteria;p__Bacteroidetes;c__Flavobacteriia;o__Flavobacteriales
TMEDlc31	46.78	6.08	0	37.3	0.62	625	k__Bacteria;p__Verrucomicrobia;c__Opitutae;o__Opitutales
TMEDlc32	46.55	40.52	57.75	59.1	3.05	2557	k__Bacteria;p__Proteobacteria;c__Alphaproteobacteria
TMEDlc33	46.55	25.86	98.08	57.7	1.13	1137	k__Bacteria;p__Proteobacteria;c__Alphaproteobacteria;o__Rhodospirillales;f__Rhodospirillaceae
TMEDlc34	46.54	17.67	5.88	30.9	0.53	588	k__Bacteria;p__Proteobacteria;c__Alphaproteobacteria;o__Rickettsiales;f__Pelagibacteraceae;g__Candidatus_Pelagibacter-like
TMEDlc35	46.31	5.66	0	30.2	0.49	565	k__Bacteria;p__Proteobacteria;c__Alphaproteobacteria;o__Rickettsiales;f__Pelagibacteraceae
TMEDlc36	46.23	24.53	22.22	31.7	0.83	909	k__Bacteria;p__Proteobacteria;c__Alphaproteobacteria;o__Rickettsiales;f__Pelagibacteraceae;g__Candidatus_Pelagibacter-like
TMEDlc37	45.83	22.22	22.73	52.7	2.19	2216	NA
TMEDlc38	45.78	6.74	5.56	32.1	1.36	1480	k__Bacteria;p__Proteobacteria;c__Alphaproteobacteria;o__Rhodospirillales;f__Rhodospirillaceae
TMEDlc39	45.69	37.15	10.26	39.4	3.01	3378	k__Bacteria;p__Proteobacteria;c__Alphaproteobacteria;o__Rhodobacterales
TMEDlc40	45.61	8.77	4	31.4	0.83	951	k__Bacteria;p__Chloroflexi;c__Dehalococcoidetes
TMEDlc41	45.54	16.86	29.55	50.1	1.52	1459	k__Archaea;p__Euryarchaeota
TMEDlc42	45.43	4.22	0	28.8	0.96	1050	k__Bacteria;p__Proteobacteria;c__Alphaproteobacteria;o__Rickettsiales;f__Pelagibacteraceae
TMEDlc43	45.3	3.36	100	46.1	1.84	1792	k__Bacteria;p__Proteobacteria
TMEDlc44	45.29	8.77	26.92	30.6	0.99	989	k__Bacteria;p__Bacteroidetes;c__Flavobacteriia;o__Flavobacteriales;f__Flavobacteriaceae
TMEDlc45	45.28	9.61	0	30.1	0.41	465	k__Bacteria;p__Proteobacteria;c__Alphaproteobacteria;o__Rickettsiales
TMEDlc46	45.28	15.09	0	28.4	0.75	798	k__Bacteria;p__Proteobacteria;c__Alphaproteobacteria;o__Rickettsiales;f__Pelagibacteraceae
TMEDlc47	45.16	11.51	26.19	53.9	1.14	1146	k__Bacteria;p__Proteobacteria;c__Gammaproteobacteria;o__Alteromonadales_3;f__Alteromonadaceae
TMEDlc48	45.14	8.93	15.38	28.8	0.58	682	k__Bacteria;p__Proteobacteria;c__Alphaproteobacteria;o__Rickettsiales;f__Pelagibacteraceae
TMEDlc49	45.09	10.46	70	53.9	2.51	2593	k__Bacteria;p__Cyanobacteria;c__Chroococcales;o__Chroococcales;f__Cyanobium
TMEDlc50	45.09	12.07	0	43.6	2.54	2465	k__Bacteria
TMEDlc51	45.06	23.46	0	44.1	2.72	2582	k__Bacteria
TMEDlc52	44.92	0.87	100	42.2	0.8	792	k__Bacteria;p__Proteobacteria;c__Alphaproteobacteria;o__Rhodospirillales;f__Rhodospirillaceae
TMEDlc53	44.83	12.07	25	51.6	1.5	1529	k__Bacteria;p__Proteobacteria;c__Alphaproteobacteria
TMEDlc54	44.83	0	0	44.5	0.55	564	k__Bacteria;p__Proteobacteria;c__Alphaproteobacteria;o__Rhodospirillales;f__Rhodospirillaceae
TMEDlc55	44.82	28.92	22.5	29.5	0.68	747	k__Bacteria;p__Proteobacteria;c__Alphaproteobacteria;o__Rickettsiales;f__Pelagibacteraceae
TMEDlc56	44.44	29.06	53.57	33	0.78	847	k__Bacteria;p__Actinobacteria;c__Actinobacteria
TMEDlc57	44.38	10.68	24.24	33	0.91	959	k__Bacteria;p__Proteobacteria;c__Gammaproteobacteria
TMEDlc58	44.28	12.17	8.82	33.2	0.96	982	k__Bacteria;p__Bacteroidetes
TMEDlc59	44.26	6.41	0	35.2	0.83	795	k__Bacteria;p__Proteobacteria;c__Gammaproteobacteria
TMEDlc60	44.12	14.29	0	35.2	1.84	2056	k__Bacteria
TMEDlc61	44.06	8.55	23.53	31.7	0.52	596	k__Bacteria;p__Actinobacteria;c__Actinobacteria
TMEDlc62	43.89	27.59	19.05	32.9	1.76	1961	k__Bacteria
TMEDlc63	43.86	0	0	29.7	0.86	944	k__Bacteria;p__Proteobacteria;c__Alphaproteobacteria;o__Rickettsiales
TMEDlc64	43.8	25.08	10.77	29.5	1.84	2190	k__Bacteria;p__Proteobacteria;c__Alphaproteobacteria;o__Rickettsiales
TMEDlc65	43.76	6.02	0	28.4	0.74	796	k__Bacteria;p__Proteobacteria;c__Alphaproteobacteria;o__Rickettsiales;f__Pelagibacteraceae
TMEDlc66	43.65	9.68	21.43	28.8	0.56	616	k__Bacteria;p__Proteobacteria;c__Alphaproteobacteria;o__Rickettsiales;f__Pelagibacteraceae;g__Candidatus_Pelagibacter-like
TMEDlc67	43.41	6.78	0	33.6	1.31	1204	k__Bacteria
TMEDlc68	43.4	12.26	11.11	29.8	0.83	848	k__Bacteria;p__Proteobacteria;c__Alphaproteobacteria;o__Rickettsiales;f__Pelagibacteraceae
TMEDlc69	43.4	18.87	0	29.6	0.68	757	k__Bacteria;p__Proteobacteria;c__Alphaproteobacteria;o__Rickettsiales;f__Pelagibacteraceae;g__Candidatus_Pelagibacter-like
TMEDlc70	43.38	10.29	100	37.2	1.08	999	k__Bacteria;p__Bacteroidetes;c__Flavobacteriia;o__Flavobacteriales
TMEDlc71	43.26	10.34	0	29.5	0.52	524	k__Bacteria;p__Bacteroidetes;c__Flavobacteriia;o__Flavobacteriales
TMEDlc72	43.15	7.04	2.78	43	1	937	k__Bacteria;p__Proteobacteria;c__Gammaproteobacteria
TMEDlc73	43.1	0	0	31.4	0.9	959	k__Bacteria;p__Proteobacteria;c__Alphaproteobacteria;o__Rhodospirillales;f__Rhodospirillaceae
TMEDlc74	43.1	24.48	19.23	30.8	1.45	1603	k__Bacteria;p__Bacteroidetes;c__Flavobacteriia;o__Flavobacteriales
TMEDlc75	43.1	3.45	0	35.1	0.62	675	k__Bacteria;p__Proteobacteria;c__Gammaproteobacteria
TMEDlc76	43.1	5.17	0	31.2	0.75	709	k__Bacteria
TMEDlc77	43.1	34.48	32.43	61	1.51	1429	k__Bacteria;p__Bacteroidetes
TMEDlc78	43.1	12.07	66.67	50.7	2.66	2657	k__Bacteria;p__Proteobacteria;c__Gammaproteobacteria
TMEDlc79	43.1	8.62	16.67	34.4	0.86	849	k__Bacteria;p__Bacteroidetes;c__Flavobacteriia;o__Flavobacteriales;f__Flavobacteriaceae
TMEDlc80	43.1	15.52	33.33	27.3	0.76	785	k__Bacteria;p__Proteobacteria;c__Gammaproteobacteria;o__Thiotrichales
TMEDlc81	42.47	0.37	0	55	0.79	748	k__Bacteria;p__Proteobacteria;c__Gammaproteobacteria
TMEDlc82	42.45	0	0	29.6	0.53	575	k__Bacteria;p__Proteobacteria;c__Alphaproteobacteria;o__Rickettsiales;f__Pelagibacteraceae
TMEDlc83	42.44	16.81	8	58.5	2.72	2556	k__Bacteria;p__Proteobacteria
TMEDlc84	42.24	5.17	33.33	43.6	1.76	1852	k__Bacteria;p__Proteobacteria;c__Gammaproteobacteria
TMEDlc85	42.21	1.71	33.33	42	1.07	1159	k__Bacteria;p__Actinobacteria;c__Actinobacteria
TMEDlc86	42	24.24	13.89	29.7	0.63	740	k__Bacteria;p__Proteobacteria;c__Alphaproteobacteria;o__Rickettsiales;f__Pelagibacteraceae
TMEDlc87	41.98	4.41	60	29.7	0.76	718	k__Bacteria;p__Bacteroidetes;c__Flavobacteriia;o__Flavobacteriales
TMEDlc88	41.96	1.91	38.46	59.3	0.84	772	k__Bacteria;p__Proteobacteria;c__Alphaproteobacteria;o__Rhodospirillales;f__Rhodospirillaceae
TMEDlc89	41.85	7.76	0	33.6	1.24	1216	k__Bacteria
TMEDlc90	41.78	15.2	0	30.8	0.88	937	k__Bacteria;p__Proteobacteria;c__Alphaproteobacteria;o__Rickettsiales;f__Pelagibacteraceae
TMEDlc91	41.57	1.2	100	32.4	0.6	662	k__Bacteria;p__Proteobacteria;c__Alphaproteobacteria;o__Rickettsiales
TMEDlc92	41.51	15.09	45	30.6	0.68	747	k__Bacteria;p__Proteobacteria;c__Alphaproteobacteria;o__Rickettsiales;f__Pelagibacteraceae;g__Candidatus_Pelagibacter-like
TMEDlc93	41.43	7.67	11.11	29	1.18	1256	k__Bacteria;p__Proteobacteria;c__Alphaproteobacteria;o__Rhodobacterales
TMEDlc94	41.42	20.58	0	31.1	1.53	1639	k__Bacteria;p__Proteobacteria;c__Alphaproteobacteria;o__Rickettsiales;f__Pelagibacteraceae
TMEDlc95	41.38	8.94	9.09	32.9	0.67	736	k__Bacteria;p__Proteobacteria;c__Gammaproteobacteria
TMEDlc96	41.38	0	0	36	0.72	738	k__Bacteria;p__Bacteroidetes;c__Flavobacteriia;o__Flavobacteriales
TMEDlc97	41.38	5.17	0	31.6	1	1016	k__Bacteria;p__Bacteroidetes;c__Flavobacteriia;o__Flavobacteriales
TMEDlc98	41.38	12.93	0	30.6	0.7	706	k__Bacteria;p__Bacteroidetes;c__Flavobacteriia;o__Flavobacteriales
TMEDlc99	41.38	9.93	34.15	32.1	0.86	934	k__Bacteria;p__Proteobacteria;c__Gammaproteobacteria
TMEDlc100	41.38	20.89	11.76	32.2	0.38	409	k__Bacteria;p__Proteobacteria;c__Gammaproteobacteria;o__Legionellales
TMEDlc101	41.35	11.45	10	30.6	0.79	877	k__Bacteria;p__Proteobacteria;c__Alphaproteobacteria;o__Rickettsiales
TMEDlc102	41.34	14.75	11.25	30.3	0.88	988	k__Bacteria;p__Proteobacteria;c__Alphaproteobacteria;o__Rickettsiales;f__Pelagibacteraceae;g__Candidatus_Pelagibacter-like
TMEDlc103	41.24	6.59	14.29	29.1	1.11	1237	k__Bacteria;p__Proteobacteria;c__Alphaproteobacteria;o__Rickettsiales
TMEDlc104	41.1	13.59	42.11	36.4	0.89	1008	k__Archaea;p__Thaumarchaeota;c__Nitrosopumilales;o__Nitrosopumilales
TMEDlc105	40.99	15.32	19.15	29.5	0.93	1012	k__Bacteria;p__Proteobacteria;c__Alphaproteobacteria;o__Rickettsiales;f__Pelagibacteraceae;g__Candidatus_Pelagibacter-like
TMEDlc106	40.8	10.66	14.29	30.9	0.82	816	k__Bacteria;p__Bacteroidetes;c__Flavobacteriia;o__Flavobacteriales
TMEDlc107	40.78	4.04	12.5	31.8	1.32	1282	k__Bacteria;p__Bacteroidetes;c__Flavobacteriia;o__Flavobacteriales
TMEDlc108	40.72	24.04	21.74	29.6	0.72	801	k__Bacteria;p__Proteobacteria;c__Alphaproteobacteria;o__Rickettsiales;f__Pelagibacteraceae
TMEDlc109	40.57	8.58	0	29.3	0.62	630	k__Bacteria;p__Proteobacteria;c__Alphaproteobacteria;o__Rickettsiales
TMEDlc110	40.42	0	0	55.2	1.45	1376	k__Bacteria;p__Proteobacteria;c__Alphaproteobacteria;o__Rhodobacterales_2;f__Hyphomonadaceae
TMEDlc111	40.34	0.42	100	45.1	1.67	1525	k__Bacteria;p__Proteobacteria;c__Gammaproteobacteria;o__Alteromonadales;f__Alteromonadaceae;g__Alteromonas;s__Alteromonas_macleodii
TMEDlc112	40.28	0	0	34.4	0.79	873	k__Bacteria
TMEDlc113	40.17	11.03	0	31.8	0.8	807	k__Bacteria;p__Bacteroidetes;c__Flavobacteriia;o__Flavobacteriales
TMEDlc114	40.03	17.94	4.92	29.7	1.23	1292	k__Bacteria;p__Proteobacteria;c__Alphaproteobacteria;o__Rickettsiales;f__Pelagibacteraceae;g__Candidatus_Pelagibacter-like
TMEDlc115	39.98	11.01	18	30.1	0.7	753	k__Bacteria;p__Proteobacteria;c__Alphaproteobacteria;o__Rickettsiales;f__Pelagibacteraceae
TMEDlc116	39.89	5.83	6.25	33.9	0.64	709	k__Bacteria;p__Actinobacteria;c__Actinobacteria
TMEDlc117	39.76	10.24	23.08	28.8	0.62	731	k__Bacteria;p__Proteobacteria;c__Alphaproteobacteria;o__Rickettsiales;f__Pelagibacteraceae
TMEDlc118	39.66	3.45	33.33	37.2	0.92	826	k__Bacteria;p__Bacteroidetes;c__Flavobacteriia;o__Flavobacteriales
TMEDlc119	39.66	5.17	0	30.4	0.56	560	k__Bacteria;p__Bacteroidetes;c__Flavobacteriia;o__Flavobacteriales
TMEDlc120	39.66	3.45	0	39.6	1.32	1231	k__Bacteria;p__Proteobacteria;c__Gammaproteobacteria
TMEDlc121	39.66	5.03	0	29.7	1.23	1157	k__Bacteria;p__Bacteroidetes;c__Flavobacteriia;o__Flavobacteriales
TMEDlc122	39.66	9.48	85.71	42.8	1.65	1631	k__Bacteria;p__Proteobacteria;c__Gammaproteobacteria
TMEDlc123	39.65	3.61	0	29.5	0.41	390	k__Bacteria;p__Proteobacteria;c__Alphaproteobacteria;o__Rickettsiales;f__Pelagibacteraceae
TMEDlc124	39.55	8.52	8.33	46.5	1.71	1460	k__Bacteria;p__Planctomycetes;c__Planctomycetia;o__Planctomycetales;f__Planctomycetaceae
TMEDlc125	39.53	2.26	0	41.5	1.07	1043	k__Bacteria;p__Proteobacteria;c__Gammaproteobacteria;o__Legionellales
TMEDlc126	38.98	15.27	14.29	27.8	2.58	2669	k__Bacteria
TMEDlc127	38.89	0	0	31.3	0.54	610	k__Bacteria;p__Proteobacteria;c__Alphaproteobacteria;o__Rickettsiales;f__Pelagibacteraceae
TMEDlc128	38.84	44.15	0	30.1	4.2	4052	k__Archaea
TMEDlc129	38.79	1.15	50	33.1	0.45	496	k__Bacteria;p__Proteobacteria;c__Gammaproteobacteria
TMEDlc130	38.79	3.45	0	32.1	0.53	586	k__Bacteria;p__Actinobacteria;c__Actinobacteria
TMEDlc131	38.6	18.58	0	32.8	1.12	1155	k__Bacteria;p__Proteobacteria;c__Alphaproteobacteria;o__Rickettsiales
TMEDlc132	38.6	1.75	0	32	0.5	513	k__Bacteria
TMEDlc133	38.6	3.59	14.81	30.1	0.61	621	k__Bacteria;p__Bacteroidetes;c__Flavobacteriia;o__Flavobacteriales;f__Flavobacteriaceae
TMEDlc134	38.55	10.84	0	30.3	0.64	659	k__Bacteria;p__Proteobacteria;c__Alphaproteobacteria;o__Rickettsiales;f__Pelagibacteraceae
TMEDlc135	38.54	15.44	22.73	33.4	0.46	470	k__Bacteria;p__Bacteroidetes;c__Flavobacteriia;o__Flavobacteriales
TMEDlc136	38.44	9.64	16.67	28.7	0.44	511	k__Bacteria;p__Proteobacteria;c__Alphaproteobacteria;o__Rickettsiales;f__Pelagibacteraceae
TMEDlc137	38.28	13.79	0	37	1.29	1275	k__Bacteria;p__Bacteroidetes;c__Flavobacteriia;o__Flavobacteriales;f__Flavobacteriaceae
TMEDlc138	38.28	30.7	10	26.6	0.96	1069	k__Bacteria;p__Proteobacteria;c__Alphaproteobacteria;o__Rickettsiales
TMEDlc139	38.24	5.15	0	32.1	0.67	665	k__Bacteria;p__Bacteroidetes;c__Flavobacteriia;o__Flavobacteriales
TMEDlc140	38.15	7.23	0	28.5	0.53	562	k__Bacteria;p__Proteobacteria;c__Alphaproteobacteria;o__Rickettsiales;f__Pelagibacteraceae
TMEDlc141	38.09	5	13.64	31.9	0.64	678	k__Bacteria;p__Proteobacteria;c__Gammaproteobacteria
TMEDlc142	38.09	1.72	100	44.9	2.66	2391	k__Bacteria;p__Proteobacteria;c__Gammaproteobacteria;o__Alteromonadales;f__Alteromonadaceae;g__Alteromonas;s__Alteromonas_macleodii
TMEDlc143	38.09	12.64	40	31.6	0.64	738	k__Bacteria
TMEDlc144	38.08	1.68	62.5	61.5	0.78	939	k__Bacteria;p__Cyanobacteria;c__Chroococcales;o__Chroococcales;f__Cyanobium
TMEDlc145	37.93	1.72	100	32.4	0.53	565	k__Bacteria;p__Proteobacteria;c__Gammaproteobacteria;o__Legionellales
TMEDlc146	37.93	24.37	0	31.5	1	991	k__Bacteria;p__Proteobacteria;c__Gammaproteobacteria;o__Oceanospirillales;f__Oceanospirillaceae
TMEDlc147	37.93	17.24	1.64	29.5	0.67	730	k__Bacteria;p__Bacteroidetes;c__Flavobacteriia;o__Flavobacteriales
TMEDlc148	37.93	1.72	0	31.1	0.66	639	k__Bacteria;p__Bacteroidetes;c__Flavobacteriia;o__Flavobacteriales;f__Flavobacteriaceae
TMEDlc149	37.93	18.33	18.31	28.6	0.66	773	k__Bacteria;p__Proteobacteria;c__Alphaproteobacteria;o__Rickettsiales;f__Pelagibacteraceae
TMEDlc150	37.93	8.62	96.55	51.4	1.34	1358	k__Bacteria;p__Proteobacteria;c__Gammaproteobacteria;o__Oceanospirillales;f__Oceanospirillaceae
TMEDlc151	37.93	6.9	100	52.2	1.26	1173	k__Bacteria;p__Proteobacteria;c__Alphaproteobacteria;o__Rhizobiales
TMEDlc152	37.9	6.26	90	58.8	1.04	989	k__Bacteria;p__Proteobacteria;c__Alphaproteobacteria;o__Rhodospirillales;f__Rhodospirillaceae
TMEDlc153	37.86	2.54	0	38.1	0.82	802	k__Bacteria;p__Proteobacteria
TMEDlc154	37.77	5.02	8.33	34.5	1.36	1238	k__Bacteria
TMEDlc155	37.74	20.75	0	29.3	0.61	640	k__Bacteria;p__Proteobacteria;c__Alphaproteobacteria;o__Rickettsiales
TMEDlc156	37.7	1.09	0	31.7	0.49	462	k__Bacteria;p__Bacteroidetes;c__Cytophagia
TMEDlc157	37.6	3.19	26.67	31.7	0.67	707	k__Bacteria;p__Proteobacteria;c__Gammaproteobacteria
TMEDlc158	37.57	11.61	4.76	31	0.78	850	k__Bacteria;p__Proteobacteria;c__Alphaproteobacteria;o__Rickettsiales;f__Pelagibacteraceae
TMEDlc159	37.54	8.67	13.33	35.7	1.05	1079	k__Bacteria;p__Proteobacteria;c__Alphaproteobacteria;o__Rhodobacterales
TMEDlc160	37.48	1.3	75	32	1.05	1054	k__Bacteria;p__Proteobacteria;c__Alphaproteobacteria;o__Rhodospirillales;f__Rhodospirillaceae
TMEDlc161	37.46	9.4	0	34.8	2.23	2651	k__Bacteria;p__Proteobacteria;c__Gammaproteobacteria
TMEDlc162	37.23	24.1	25	29	0.41	450	k__Bacteria;p__Proteobacteria;c__Alphaproteobacteria;o__Rickettsiales;f__Pelagibacteraceae
TMEDlc163	37.17	5.28	6.67	30.7	0.81	753	k__Bacteria;p__Bacteroidetes;c__Flavobacteriia;o__Flavobacteriales;f__Flavobacteriaceae
TMEDlc164	37.15	12.07	9.09	31.8	1.2	1241	k__Bacteria;p__Bacteroidetes;c__Flavobacteriia;o__Flavobacteriales
TMEDlc165	36.94	12.74	4.17	31	1.06	1079	k__Bacteria;p__Proteobacteria;c__Alphaproteobacteria;o__Rickettsiales
TMEDlc166	36.9	6.99	0	30.5	0.84	811	k__Bacteria;p__Bacteroidetes;c__Flavobacteriia;o__Flavobacteriales
TMEDlc167	36.88	11.32	0	29.9	1	1101	k__Bacteria;p__Proteobacteria;c__Alphaproteobacteria;o__Rickettsiales;f__Pelagibacteraceae
TMEDlc168	36.84	1.75	0	27.6	0.65	701	k__Bacteria;p__Proteobacteria;c__Alphaproteobacteria;o__Rickettsiales
TMEDlc169	36.83	12.36	0	32.9	0.56	600	k__Bacteria;p__Proteobacteria;c__Gammaproteobacteria
TMEDlc170	36.76	5.15	5.26	32	1.28	1427	k__Bacteria;p__Bacteroidetes;c__Flavobacteriia;o__Flavobacteriales
TMEDlc171	36.56	0.54	0	58.5	0.67	580	k__Bacteria;p__Bacteroidetes;c__Flavobacteriia;o__Flavobacteriales
TMEDlc172	36.55	2.98	0	51.7	0.89	946	k__Bacteria;p__Proteobacteria;c__Gammaproteobacteria
TMEDlc173	36.42	1.72	0	40.3	1.91	1973	k__Bacteria
TMEDlc174	36.4	0.8	0	38.6	0.51	474	k__Archaea;p__Euryarchaeota
TMEDlc175	36.26	7.82	9.09	31.8	1.17	1123	k__Bacteria
TMEDlc176	36.21	0	0	37.1	0.76	833	k__Bacteria;p__Proteobacteria;c__Alphaproteobacteria;o__Rhodobacterales
TMEDlc177	36.21	6.9	0	34.4	0.82	822	k__Bacteria;p__Proteobacteria;c__Gammaproteobacteria
TMEDlc178	36.21	29.14	85.71	60.8	1.64	1981	k__Bacteria;p__Cyanobacteria;c__Chroococcales;o__Chroococcales;f__Cyanobium
TMEDlc179	36.21	10.34	37.5	33	1.43	1485	k__Bacteria;p__Bacteroidetes;c__Flavobacteriia;o__Flavobacteriales;f__Flavobacteriaceae
TMEDlc180	36.21	1.72	0	28.5	0.5	542	k__Bacteria;p__Bacteroidetes;c__Flavobacteriia;o__Flavobacteriales
TMEDlc181	36.21	3.45	0	47.3	1.97	1971	k__Bacteria;p__Proteobacteria;c__Alphaproteobacteria
TMEDlc182	36.21	3.45	0	30.4	0.65	619	k__Bacteria;p__Bacteroidetes;c__Flavobacteriia;o__Flavobacteriales;f__Flavobacteriaceae;g__Tenacibaculum
TMEDlc183	36.21	18.97	7.14	28.9	0.49	499	k__Bacteria;p__Bacteroidetes;c__Flavobacteriia;o__Flavobacteriales
TMEDlc184	36.14	0	0	30.2	0.32	346	k__Bacteria;p__Proteobacteria;c__Alphaproteobacteria;o__Rickettsiales;f__Pelagibacteraceae
TMEDlc185	35.98	3.27	0	53.2	0.75	639	k__Archaea;p__Euryarchaeota
TMEDlc186	35.9	7.02	0	32.9	1.01	1127	k__Bacteria;p__Proteobacteria;c__Gammaproteobacteria
TMEDlc187	35.86	6.49	0	31.2	0.75	786	k__Bacteria;p__Bacteroidetes;c__Flavobacteriia;o__Flavobacteriales;f__Flavobacteriaceae
TMEDlc188	35.85	6.52	26.32	28.1	0.27	279	k__Bacteria;p__Proteobacteria;c__Alphaproteobacteria;o__Rickettsiales;f__Pelagibacteraceae
TMEDlc189	35.85	11.32	0	31.7	0.77	805	k__Bacteria;p__Proteobacteria;c__Alphaproteobacteria;o__Rickettsiales;f__Pelagibacteraceae
TMEDlc190	35.83	2.84	0	32.3	0.75	741	k__Bacteria;p__Bacteroidetes
TMEDlc191	35.79	7.88	0	38	1.04	1057	k__Bacteria;p__Verrucomicrobia;c__Opitutae;o__Opitutales
TMEDlc192	35.66	0	0	32.1	0.69	642	k__Bacteria
TMEDlc193	35.44	2.49	20	34.7	0.54	564	k__Bacteria;p__Proteobacteria;c__Gammaproteobacteria
TMEDlc194	35.36	24.77	0	36.1	0.98	934	k__Archaea
TMEDlc195	35.33	14.41	52.94	28.1	0.4	488	k__Bacteria;p__Proteobacteria;c__Alphaproteobacteria;o__Rickettsiales;f__Pelagibacteraceae;g__Candidatus_Pelagibacter-like
TMEDlc196	35.3	6.17	0	30.6	0.36	438	k__Bacteria;p__Proteobacteria;c__Alphaproteobacteria;o__Rickettsiales
TMEDlc197	35.16	3.3	0	32	0.96	928	k__Bacteria
TMEDlc198	35.16	4.33	0	29.5	1.01	1121	k__Bacteria;p__Proteobacteria;c__Alphaproteobacteria;o__Rickettsiales;f__Pelagibacteraceae
TMEDlc199	35.11	0	0	31.2	0.36	427	k__Archaea;p__Thaumarchaeota;c__Nitrosopumilales;o__Nitrosopumilales;f__Nitrosopumilaceae
TMEDlc200	35.09	14.04	10	29.5	0.55	577	k__Bacteria;p__Proteobacteria
TMEDlc201	35.04	5.51	10	28.9	0.65	646	k__Bacteria;p__Bacteroidetes;c__Flavobacteriia;o__Flavobacteriales
TMEDlc202	35.04	0.93	33.33	64.6	0.86	891	k__Bacteria;p__Actinobacteria;c__Actinobacteria
TMEDlc203	35.01	10.09	10	33.5	1.03	1007	k__Bacteria;p__Proteobacteria;c__Gammaproteobacteria
TMEDlc204	34.93	4.41	0	31	0.69	695	k__Bacteria;p__Bacteroidetes;c__Flavobacteriia;o__Flavobacteriales
TMEDlc205	34.91	22.64	13.64	26.9	0.93	1015	k__Bacteria;p__Proteobacteria;c__Alphaproteobacteria;o__Rickettsiales
TMEDlc206	34.91	3.77	0	31.7	1.15	1176	k__Bacteria;p__Proteobacteria;c__Alphaproteobacteria;o__Rickettsiales;f__Pelagibacteraceae
TMEDlc207	34.66	8.78	5.26	37.3	2.24	2328	k__Bacteria;p__Bacteroidetes
TMEDlc208	34.66	5.25	0	33.6	0.66	730	k__Bacteria;p__Proteobacteria
TMEDlc209	34.65	9.43	100	39.7	0.58	601	k__Bacteria;p__Proteobacteria;c__Alphaproteobacteria;o__Rickettsiales
TMEDlc210	34.57	1.72	35.71	56.6	0.81	935	k__Bacteria;p__Cyanobacteria;c__Chroococcales;o__Chroococcales;f__Cyanobium
TMEDlc211	34.56	4.41	0	30.8	0.55	497	k__Bacteria;p__Bacteroidetes;c__Flavobacteriia;o__Flavobacteriales
TMEDlc212	34.52	5.95	0	30.3	0.42	449	k__Bacteria;p__Proteobacteria;c__Alphaproteobacteria;o__Rickettsiales;f__Pelagibacteraceae
TMEDlc213	34.48	18.97	27.78	42.7	1.08	1036	k__Bacteria;p__Proteobacteria
TMEDlc214	34.48	11.21	0	29.8	1.11	1219	k__Bacteria;p__Bacteroidetes;c__Flavobacteriia;o__Flavobacteriales;f__Flavobacteriaceae
TMEDlc215	34.48	4.31	0	30.1	1.16	1321	k__Bacteria;p__Proteobacteria;c__Alphaproteobacteria;o__Rickettsiales
TMEDlc216	34.48	11.21	0	30.5	0.91	1011	k__Bacteria;p__Bacteroidetes;c__Flavobacteriia;o__Flavobacteriales
TMEDlc217	34.48	0	0	41	0.64	595	k__Bacteria;p__Proteobacteria;c__Alphaproteobacteria;o__Rhodobacterales;f__Rhodobacteraceae
TMEDlc218	34.42	1	40	52.6	0.89	905	k__Bacteria;p__Proteobacteria;c__Alphaproteobacteria;o__Rhodospirillales;f__Rhodospirillaceae
TMEDlc219	34.41	6.57	13.79	32	0.84	817	k__Bacteria;p__Proteobacteria;c__Gammaproteobacteria
TMEDlc220	34.19	1.79	33.33	33.5	0.57	669	k__Bacteria;p__Actinobacteria;c__Actinobacteria
TMEDlc221	34.17	3.61	25	29.8	0.51	556	k__Bacteria;p__Proteobacteria;c__Alphaproteobacteria;o__Rickettsiales;f__Pelagibacteraceae
TMEDlc222	34.05	25.97	1.77	25.3	2.21	2400	k__Bacteria;p__Proteobacteria;c__Alphaproteobacteria;o__Rickettsiales
TMEDlc223	33.96	3.77	33.33	31.3	0.59	627	k__Bacteria;p__Proteobacteria;c__Alphaproteobacteria;o__Rickettsiales;f__Pelagibacteraceae
TMEDlc224	33.96	26.42	17.39	28.6	0.57	674	k__Bacteria;p__Proteobacteria;c__Alphaproteobacteria;o__Rickettsiales;f__Pelagibacteraceae
TMEDlc225	33.96	1.89	0	29.9	0.45	471	k__Bacteria;p__Proteobacteria;c__Alphaproteobacteria;o__Rickettsiales;f__Pelagibacteraceae;g__Candidatus_Pelagibacter-like
TMEDlc226	33.96	2.83	0	31.7	0.38	435	k__Bacteria;p__Proteobacteria;c__Alphaproteobacteria;o__Rickettsiales;f__Pelagibacteraceae
TMEDlc227	33.94	3.61	0	29.8	0.38	404	k__Bacteria;p__Proteobacteria;c__Alphaproteobacteria;o__Rickettsiales
TMEDlc228	33.82	0.74	0	36.1	0.68	605	k__Bacteria;p__Bacteroidetes;c__Flavobacteriia;o__Flavobacteriales
TMEDlc229	33.78	2.22	0	49.2	1.98	1664	k__Bacteria;p__Proteobacteria;c__Gammaproteobacteria
TMEDlc230	33.77	0.11	0	47	1.08	1071	k__Bacteria;p__Proteobacteria
TMEDlc231	33.7	12.54	38.1	28.9	0.55	619	k__Bacteria;p__Proteobacteria;c__Alphaproteobacteria;o__Rickettsiales;f__Pelagibacteraceae
TMEDlc232	33.62	0	0	46.4	1.01	1011	k__Bacteria;p__Actinobacteria;c__Actinobacteria
TMEDlc233	33.62	5.17	0	29.1	0.72	737	k__Bacteria;p__Proteobacteria;c__Alphaproteobacteria;o__Rhodobacterales;f__Rhodobacteraceae
TMEDlc234	33.59	7.93	55.88	54.5	1.18	1117	k__Bacteria;p__Proteobacteria;c__Gammaproteobacteria
TMEDlc235	33.56	0.68	33.33	35.4	0.6	664	k__Bacteria;p__Proteobacteria;c__Gammaproteobacteria
TMEDlc236	33.54	4.94	0	29.6	0.91	1077	k__Bacteria;p__Proteobacteria;c__Gammaproteobacteria
TMEDlc237	33.52	7.23	30	28.7	0.7	764	k__Bacteria;p__Proteobacteria;c__Alphaproteobacteria;o__Rickettsiales;f__Pelagibacteraceae
TMEDlc238	33.45	6.61	2.78	40	1.8	1831	k__Bacteria;p__Proteobacteria;c__Alphaproteobacteria;o__Rhodobacterales
TMEDlc239	33.4	5.66	0	28.4	1.03	1205	k__Bacteria;p__Proteobacteria;c__Alphaproteobacteria;o__Rickettsiales;f__Pelagibacteraceae
TMEDlc240	33.37	13.25	11.76	29.7	0.53	636	k__Bacteria;p__Proteobacteria;c__Alphaproteobacteria;o__Rickettsiales
TMEDlc241	33.33	15.61	0	34.8	1.35	1442	k__Bacteria;p__Proteobacteria
TMEDlc242	33.26	2.17	0	34.2	0.65	667	k__Bacteria;p__Proteobacteria;c__Alphaproteobacteria;o__Rhizobiales
TMEDlc243	33.13	14.46	4.08	31.5	0.59	634	k__Bacteria;p__Proteobacteria;c__Alphaproteobacteria;o__Rickettsiales
TMEDlc244	33.13	4.82	25	29.2	0.61	719	k__Bacteria;p__Proteobacteria;c__Alphaproteobacteria;o__Rickettsiales;f__Pelagibacteraceae
TMEDlc245	33.12	0.78	0	31.3	0.84	901	k__Bacteria;p__Proteobacteria;c__Alphaproteobacteria;o__Rhodospirillales;f__Rhodospirillaceae
TMEDlc246	33.02	31.22	15.25	28.4	0.24	280	k__Bacteria;p__Proteobacteria;c__Alphaproteobacteria;o__Rickettsiales;f__Pelagibacteraceae
TMEDlc247	32.84	0	0	30	0.38	409	k__Bacteria;p__Proteobacteria;c__Alphaproteobacteria;o__Rickettsiales;f__Pelagibacteraceae
TMEDlc248	32.83	5.54	9.52	33.2	0.95	1002	k__Bacteria;p__Proteobacteria;c__Gammaproteobacteria
TMEDlc249	32.76	1.72	0	34.4	0.41	442	k__Bacteria
TMEDlc250	32.76	1.72	0	33.7	0.44	453	k__Bacteria;p__Proteobacteria
TMEDlc251	32.76	0	0	53	0.95	951	k__Bacteria;p__Proteobacteria;c__Alphaproteobacteria;o__Rhodospirillales;f__Rhodospirillaceae
TMEDlc252	32.76	5.17	0	62.6	1.59	1361	k__Bacteria
TMEDlc253	32.76	3.45	0	34.8	1.53	1371	k__Bacteria;p__Bacteroidetes;c__Cytophagia;o__Cytophagales;f__Flammeovirgaceae
TMEDlc254	32.76	0	0	52.5	0.69	629	k__Bacteria;p__Proteobacteria;c__Gammaproteobacteria
TMEDlc255	32.7	3.8	94.74	61.3	0.88	978	k__Bacteria;p__Cyanobacteria;c__Chroococcales;o__Chroococcales;f__Cyanobium
TMEDlc256	32.6	0.54	0	58.7	0.67	626	k__Bacteria;p__Bacteroidetes;c__Flavobacteriia;o__Flavobacteriales
TMEDlc257	32.48	4.02	0	33.7	0.5	581	k__Bacteria;p__Actinobacteria;c__Actinobacteria
TMEDlc258	32.47	11.54	50	32.2	0.81	924	k__Bacteria;p__Proteobacteria;c__Alphaproteobacteria;o__Rickettsiales
TMEDlc259	32.46	5.8	16.67	33	0.91	944	k__Bacteria;p__Proteobacteria;c__Gammaproteobacteria
TMEDlc260	32.41	12.07	50	39.8	0.67	688	k__Bacteria;p__Bacteroidetes;c__Flavobacteriia;o__Flavobacteriales;f__Flavobacteriaceae
TMEDlc261	32.4	3.6	60	48.1	1.29	1216	k__Archaea;p__Euryarchaeota
TMEDlc262	32.35	0.48	0	41.7	0.58	575	k__Bacteria;p__Bacteroidetes;c__Flavobacteriia;o__Flavobacteriales;f__Flavobacteriaceae
TMEDlc263	32.09	1.75	16.67	30.2	0.26	284	k__Bacteria;p__Proteobacteria;c__Alphaproteobacteria;o__Rickettsiales;f__Pelagibacteraceae
TMEDlc264	32.08	5.66	0	29.4	0.71	770	k__Bacteria;p__Proteobacteria;c__Alphaproteobacteria;o__Rickettsiales;f__Pelagibacteraceae
TMEDlc265	32.08	9.43	10	30.5	0.93	939	k__Bacteria;p__Proteobacteria;c__Alphaproteobacteria;o__Rickettsiales;f__Pelagibacteraceae
TMEDlc266	32.08	1.89	100	29.6	0.24	238	k__Bacteria;p__Proteobacteria;c__Alphaproteobacteria;o__Rickettsiales;f__Pelagibacteraceae
TMEDlc267	32.08	17.41	20.59	29.7	0.33	345	k__Bacteria;p__Proteobacteria;c__Alphaproteobacteria;o__Rickettsiales;f__Pelagibacteraceae
TMEDlc268	32.08	20.75	32	31	0.2	236	k__Bacteria;p__Proteobacteria;c__Alphaproteobacteria;o__Rickettsiales;f__Pelagibacteraceae
TMEDlc269	32.08	2.83	0	28.2	0.24	246	k__Bacteria;p__Proteobacteria;c__Alphaproteobacteria;o__Rickettsiales;f__Pelagibacteraceae
TMEDlc270	32.05	0	0	45.1	1.76	1590	k__Bacteria;p__Proteobacteria;c__Gammaproteobacteria;o__Alteromonadales;f__Alteromonadaceae;g__Alteromonas;s__Alteromonas_macleodii
TMEDlc271	31.96	9	35	30.8	0.89	847	k__Bacteria;p__Bacteroidetes;c__Flavobacteriia;o__Flavobacteriales;f__Flavobacteriaceae
TMEDlc272	31.91	1.2	100	31.8	0.58	705	k__Bacteria;p__Proteobacteria;c__Alphaproteobacteria;o__Rickettsiales;f__Pelagibacteraceae
TMEDlc273	31.9	6.9	0	33.8	1.01	1125	k__Bacteria;p__Bacteroidetes;c__Flavobacteriia;o__Flavobacteriales
TMEDlc274	31.9	0	0	34.7	0.75	735	k__Bacteria;p__Proteobacteria;c__Gammaproteobacteria
TMEDlc275	31.9	10.03	5.88	30.3	0.67	663	k__Bacteria;p__Bacteroidetes;c__Flavobacteriia;o__Flavobacteriales
TMEDlc276	31.78	10.77	0	38.3	2.05	2280	k__Bacteria;p__Bacteroidetes;c__Flavobacteriia;o__Flavobacteriales
TMEDlc277	31.71	1.19	0	29.8	0.41	472	k__Bacteria;p__Proteobacteria;c__Alphaproteobacteria;o__Rickettsiales;f__Pelagibacteraceae
TMEDlc278	31.6	8.43	11.11	30.8	1.36	1441	k__Bacteria;p__Proteobacteria;c__Alphaproteobacteria;o__Rickettsiales;f__Pelagibacteraceae
TMEDlc279	31.56	2.92	47.06	41.3	0.59	607	k__Bacteria;p__Bacteroidetes;c__Flavobacteriia;o__Flavobacteriales;f__Flavobacteriaceae
TMEDlc280	31.56	0	0	27.7	0.41	467	k__Bacteria;p__Proteobacteria;c__Alphaproteobacteria;o__Rickettsiales;f__Pelagibacteraceae
TMEDlc281	31.51	10.84	0	28.6	0.75	849	k__Bacteria;p__Proteobacteria;c__Alphaproteobacteria;o__Rickettsiales;f__Pelagibacteraceae
TMEDlc282	31.43	2.04	87.5	34.2	0.54	579	k__Bacteria;p__Proteobacteria;c__Gammaproteobacteria
TMEDlc283	31.38	4.82	0	31.8	0.48	530	k__Bacteria;p__Proteobacteria;c__Alphaproteobacteria;o__Rickettsiales;f__Pelagibacteraceae
TMEDlc284	31.36	6.74	0	31.8	1.06	1176	k__Bacteria;p__Spirochaetes;c__Spirochaetia
TMEDlc285	31.33	0	0	52.3	0.81	682	k__Archaea;p__Euryarchaeota
TMEDlc286	31.33	9.64	25	29.7	0.67	737	k__Bacteria;p__Proteobacteria;c__Alphaproteobacteria;o__Rickettsiales;f__Pelagibacteraceae
TMEDlc287	31.29	9.68	15.79	38.3	3.44	4039	k__Bacteria;p__Chloroflexi;c__Dehalococcoidetes
TMEDlc288	31.13	5.66	0	30.3	0.75	736	k__Bacteria;p__Proteobacteria;c__Alphaproteobacteria;o__Rickettsiales
TMEDlc289	31.03	5.17	25	52.2	0.53	533	k__Bacteria;p__Proteobacteria;c__Alphaproteobacteria;o__Rhodobacterales;f__Rhodobacteraceae
TMEDlc290	31.03	0	0	32.3	0.85	756	k__Bacteria
TMEDlc291	31.03	0	0	37.9	1.02	999	k__Bacteria;p__Verrucomicrobia
TMEDlc292	31.03	17.02	0	47	1.61	1474	k__Bacteria;p__Actinobacteria;c__Actinobacteria
TMEDlc293	31.03	1.72	0	41.2	0.68	685	k__Bacteria;p__Actinobacteria;c__Actinobacteria
TMEDlc294	31.03	4.51	16.67	35	0.76	898	k__Bacteria;p__Bacteroidetes;c__Flavobacteriia;o__Flavobacteriales;f__Flavobacteriaceae
TMEDlc295	31.03	5.17	66.67	55.3	0.86	805	k__Bacteria;p__Proteobacteria;c__Gammaproteobacteria
TMEDlc296	31.03	0	0	44	0.52	473	k__Bacteria;p__Proteobacteria;c__Gammaproteobacteria;o__Alteromonadales_3;f__Alteromonadaceae
TMEDlc297	31	4.82	50	48.4	0.62	677	k__Bacteria;p__Proteobacteria;c__Alphaproteobacteria;o__Rickettsiales
TMEDlc298	30.95	1.5	16.67	39.1	0.7	701	k__Bacteria;p__Proteobacteria;c__Alphaproteobacteria;o__Rhodobacterales;f__Rhodobacteraceae
TMEDlc299	30.89	3.76	12.5	33.3	1.48	1429	k__Bacteria;p__Bacteroidetes;c__Flavobacteriia;o__Flavobacteriales
TMEDlc300	30.81	0.3	0	40.1	0.8	822	k__Bacteria;p__Proteobacteria;c__Alphaproteobacteria;o__Rhodobacterales;f__Rhodobacteraceae
TMEDlc301	30.67	3.61	0	29.8	0.28	330	k__Bacteria;p__Proteobacteria;c__Alphaproteobacteria;o__Rickettsiales;f__Pelagibacteraceae
TMEDlc302	30.56	14.06	9.09	29.2	0.63	694	k__Bacteria;p__Proteobacteria;c__Alphaproteobacteria;o__Rickettsiales;f__Pelagibacteraceae
TMEDlc303	30.52	0	0	30	0.2	211	k__Bacteria;p__Proteobacteria;c__Alphaproteobacteria;o__Rickettsiales
TMEDlc304	30.5	1.12	0	42.8	0.77	770	k__Bacteria;p__Spirochaetes;c__Spirochaetia
TMEDlc305	30.3	2.5	55.56	36.6	0.75	707	k__Bacteria;p__Proteobacteria;c__Gammaproteobacteria
TMEDlc306	30.2	0	0	51.7	1.41	1700	k__Bacteria;p__Cyanobacteria;c__Chroococcales;o__Chroococcales;f__Cyanobium
TMEDlc307	30.19	1.89	0	30.1	0.49	442	k__Bacteria;p__Proteobacteria;c__Alphaproteobacteria;o__Rickettsiales;f__Pelagibacteraceae;g__Candidatus_Pelagibacter-like
TMEDlc308	30.19	5.66	0	28.4	0.32	338	k__Bacteria;p__Proteobacteria;c__Alphaproteobacteria;o__Rickettsiales;f__Pelagibacteraceae;g__Candidatus_Pelagibacter-like;s__Candidatus_Pelagibacter-like_SAR11
TMEDlc309	30.17	0	0	26.1	0.7	686	k__Bacteria
TMEDlc310	30.16	4.4	40	32.2	0.61	602	k__Bacteria
TMEDlc311	30.09	14.58	0	27	0.76	778	k__Bacteria;p__Bacteroidetes;c__Flavobacteriia;o__Flavobacteriales
TMEDlc312	30.04	4.62	0	35.3	0.52	503	k__Bacteria;p__Proteobacteria
TMEDlc313	29.99	0	0	30.5	0.53	520	k__Bacteria;p__Proteobacteria;c__Alphaproteobacteria;o__Rickettsiales;f__Pelagibacteraceae
TMEDlc314	29.96	1.22	80	40.3	1.15	1121	k__Bacteria;p__Proteobacteria;c__Gammaproteobacteria;o__Alteromonadales_2;f__Pseudoalteromonadaceae;g__Pseudoalteromonas
TMEDlc315	29.91	6.41	0	33.1	0.82	809	k__Bacteria;p__Actinobacteria;c__Actinobacteria
TMEDlc316	29.9	3.61	0	29.4	0.57	638	k__Bacteria;p__Proteobacteria;c__Alphaproteobacteria;o__Rickettsiales
TMEDlc317	29.82	1.14	0	44	0.96	920	k__Bacteria
TMEDlc318	29.82	7.02	25	57.6	0.84	741	k__Bacteria;p__Planctomycetes;c__Planctomycetia;o__Planctomycetales;f__Planctomycetaceae
TMEDlc319	29.82	0	0	29.6	0.4	448	k__Bacteria;p__Proteobacteria;c__Alphaproteobacteria;o__Rickettsiales
TMEDlc320	29.77	7.23	26.19	28.7	1.22	1408	k__Bacteria;p__Bacteroidetes;c__Flavobacteriia;o__Flavobacteriales;f__Flavobacteriaceae
TMEDlc321	29.76	8.33	100	30.7	0.53	598	k__Bacteria;p__Proteobacteria;c__Alphaproteobacteria;o__Rickettsiales;f__Pelagibacteraceae
TMEDlc322	29.72	2.41	0	29.6	0.53	582	k__Bacteria;p__Proteobacteria;c__Alphaproteobacteria;o__Rickettsiales;f__Pelagibacteraceae
TMEDlc323	29.68	3.33	0	41.7	0.69	662	k__Bacteria;p__Bacteroidetes;c__Flavobacteriia;o__Flavobacteriales;f__Flavobacteriaceae
TMEDlc324	29.67	0	0	27.7	0.43	411	k__Bacteria
TMEDlc325	29.63	8.92	0	30.6	0.28	313	k__Bacteria;p__Proteobacteria;c__Alphaproteobacteria;o__Rickettsiales;f__Pelagibacteraceae
TMEDlc326	29.61	0	0	31.2	0.48	672	k__Archaea;p__Thaumarchaeota;c__Nitrosopumilales;o__Nitrosopumilales;f__Nitrosopumilaceae
TMEDlc327	29.46	1.28	0	28.6	1.11	1300	k__Bacteria;p__Proteobacteria;c__Alphaproteobacteria;o__Rickettsiales;f__Pelagibacteraceae
TMEDlc328	29.31	8.62	83.33	36.7	0.99	886	k__Bacteria;p__Bacteroidetes;c__Flavobacteriia;o__Flavobacteriales
TMEDlc329	29.31	1.72	0	29.5	0.54	543	k__Bacteria;p__Proteobacteria;c__Gammaproteobacteria
TMEDlc330	29.31	8.62	80	53.4	0.82	914	k__Bacteria;p__Cyanobacteria;c__Chroococcales;o__Chroococcales;f__Cyanobium
TMEDlc331	29.31	6.9	100	52.2	0.65	597	k__Bacteria;p__Proteobacteria;c__Gammaproteobacteria;o__Alteromonadales_3;f__Alteromonadaceae
TMEDlc332	29.31	1.72	0	64	1.14	1187	k__Bacteria;p__Actinobacteria;c__Actinobacteria;o__Actinomycetales
TMEDlc333	29.31	3.45	50	44.2	1.01	916	k__Bacteria;p__Proteobacteria;c__Gammaproteobacteria
TMEDlc334	29.31	0	0	29.6	0.28	261	k__Bacteria;p__Bacteroidetes;c__Cytophagia;o__Cytophagales;f__Flammeovirgaceae
TMEDlc335	29.31	3.45	0	30.2	0.69	682	k__Bacteria;p__Proteobacteria;c__Betaproteobacteria;o__Burkholderiales;f__Oxalobacteraceae
TMEDlc336	29.28	0	0	51.9	0.64	641	k__Bacteria;p__Proteobacteria;c__Alphaproteobacteria
TMEDlc337	29.27	2.19	0	32	0.52	499	k__Bacteria;p__Bacteroidetes
TMEDlc338	29.25	13.21	18.18	28	0.8	843	k__Bacteria;p__Proteobacteria;c__Alphaproteobacteria;o__Rickettsiales;f__Pelagibacteraceae;g__Candidatus_Pelagibacter-like
TMEDlc339	29.25	20.5	1.09	29.6	0.24	306	k__Bacteria;p__Proteobacteria;c__Alphaproteobacteria;o__Rickettsiales;f__Pelagibacteraceae
TMEDlc340	29.25	0	0	28.6	0.39	390	k__Bacteria;p__Proteobacteria;c__Alphaproteobacteria;o__Rickettsiales;f__Pelagibacteraceae;g__Candidatus_Pelagibacter-like
TMEDlc341	29.24	0	0	30.4	0.39	423	k__Bacteria;p__Proteobacteria;c__Alphaproteobacteria;o__Rickettsiales;f__Pelagibacteraceae
TMEDlc342	29.18	1.38	50	32.2	0.41	453	k__Bacteria;p__Actinobacteria;c__Actinobacteria
TMEDlc343	29.18	2.92	8	30.6	0.75	678	k__Bacteria;p__Bacteroidetes;c__Flavobacteriia;o__Flavobacteriales;f__Flavobacteriaceae
TMEDlc344	29.06	0.85	0	46.4	0.64	638	k__Bacteria;p__Actinobacteria;c__Actinobacteria
TMEDlc345	29.06	15.09	0	25.7	0.95	988	k__Bacteria;p__Proteobacteria;c__Alphaproteobacteria;o__Rickettsiales;f__Pelagibacteraceae
TMEDlc346	29	6.71	0	43	0.73	759	k__Bacteria
TMEDlc347	28.95	0	0	44.5	0.31	300	k__Bacteria;p__Tenericutes;c__Mollicutes
TMEDlc348	28.92	6.02	0	29.3	0.31	357	k__Bacteria;p__Proteobacteria;c__Alphaproteobacteria;o__Rickettsiales;f__Pelagibacteraceae
TMEDlc349	28.92	8.43	0	29.7	0.46	521	k__Bacteria;p__Proteobacteria;c__Alphaproteobacteria;o__Rickettsiales;f__Pelagibacteraceae
TMEDlc350	28.84	8.46	0	33.3	0.7	725	k__Bacteria;p__Bacteroidetes;c__Flavobacteriia;o__Flavobacteriales
TMEDlc351	28.84	0.54	0	31.2	0.6	528	k__Bacteria;p__Bacteroidetes;c__Flavobacteriia;o__Flavobacteriales
TMEDlc352	28.82	2.56	0	43.7	1.4	1261	k__Bacteria
TMEDlc353	28.78	7.3	0	26.8	0.94	1105	k__Bacteria;p__Proteobacteria;c__Alphaproteobacteria;o__Rickettsiales;f__Pelagibacteraceae
TMEDlc354	28.62	0	0	64.1	0.63	653	k__Bacteria;p__Actinobacteria;c__Actinobacteria
TMEDlc355	28.62	1.23	75	41.3	0.73	794	k__Bacteria;p__Proteobacteria;c__Alphaproteobacteria;o__Rhodospirillales;f__Rhodospirillaceae;g__Nisaea
TMEDlc356	28.57	3.9	80	34	0.54	505	k__Bacteria
TMEDlc357	28.56	0	0	35.7	0.6	715	k__Bacteria;p__Proteobacteria;c__Alphaproteobacteria;o__Rickettsiales
TMEDlc358	28.4	0	0	34.9	0.37	410	k__Bacteria;p__Proteobacteria;c__Gammaproteobacteria
TMEDlc359	28.39	1.08	0	52.3	0.46	431	k__Bacteria;p__Bacteroidetes;c__Flavobacteriia;o__Flavobacteriales
TMEDlc360	28.3	0	0	31.9	0.43	459	k__Bacteria;p__Proteobacteria;c__Alphaproteobacteria;o__Rickettsiales
TMEDlc361	28.3	6.6	0	28.3	0.47	509	k__Bacteria;p__Proteobacteria;c__Alphaproteobacteria;o__Rickettsiales;f__Pelagibacteraceae;g__Candidatus_Pelagibacter-like
TMEDlc362	28.3	19.81	0	26.2	0.74	847	k__Bacteria;p__Proteobacteria;c__Alphaproteobacteria;o__Rickettsiales;f__Pelagibacteraceae
TMEDlc363	28.3	5.66	0	30.2	0.78	838	k__Bacteria;p__Proteobacteria;c__Alphaproteobacteria;o__Rickettsiales;f__Pelagibacteraceae
TMEDlc364	28.3	1.89	0	28.5	0.26	291	k__Bacteria;p__Proteobacteria;c__Alphaproteobacteria;o__Rickettsiales;f__Pelagibacteraceae
TMEDlc365	28.04	2.75	100	29.1	0.53	541	k__Bacteria;p__Proteobacteria;c__Alphaproteobacteria;o__Rickettsiales
TMEDlc366	28.04	4.32	9.52	44.7	1.09	1072	k__Bacteria;p__Proteobacteria;c__Gammaproteobacteria
TMEDlc367	27.94	3.33	100	55.1	0.92	946	k__Bacteria;p__Proteobacteria;c__Gammaproteobacteria
TMEDlc368	27.91	3.61	0	27.3	0.67	678	k__Bacteria;p__Proteobacteria;c__Alphaproteobacteria;o__Rickettsiales;f__Pelagibacteraceae
TMEDlc369	27.72	2.38	0	29.5	0.47	520	k__Bacteria;p__Bacteroidetes;c__Flavobacteriia;o__Flavobacteriales;f__Flavobacteriaceae
TMEDlc370	27.59	1.72	100	43.7	1.15	1205	k__Bacteria;p__Proteobacteria;c__Gammaproteobacteria
TMEDlc371	27.59	6.9	50	33.7	0.59	585	k__Bacteria;p__Proteobacteria;c__Gammaproteobacteria
TMEDlc372	27.59	5.17	66.67	38.8	1.24	1168	k__Bacteria;p__Bacteroidetes;c__Flavobacteriia;o__Flavobacteriales;f__Flavobacteriaceae;g__Cellulophaga
TMEDlc373	27.59	6.03	50	44.7	0.58	510	k__Bacteria;p__Bacteroidetes;c__Sphingobacteriia;o__Sphingobacteriales
TMEDlc374	27.59	2.59	0	39.3	0.37	384	k__Bacteria;p__Bacteroidetes;c__Flavobacteriia;o__Flavobacteriales;f__Flavobacteriaceae
TMEDlc375	27.59	0	0	41.2	0.74	731	k__Bacteria;p__Proteobacteria;c__Gammaproteobacteria
TMEDlc376	27.59	1.72	0	58.8	1.04	997	k__Bacteria;p__Proteobacteria;c__Alphaproteobacteria;o__Rhodospirillales;f__Rhodospirillaceae
TMEDlc377	27.59	10.34	75	53.9	0.49	484	k__Bacteria;p__Proteobacteria;c__Alphaproteobacteria;o__Rhizobiales
TMEDlc378	27.59	5.17	0	30.6	0.25	269	k__Bacteria
TMEDlc379	27.57	1.4	0	42.8	1.18	1295	k__Archaea;p__Euryarchaeota
TMEDlc380	27.56	0.66	75	51.1	0.74	738	k__Bacteria;p__Proteobacteria;c__Alphaproteobacteria;o__Rhodobacterales;f__Rhodobacteraceae
TMEDlc381	27.47	3.8	11.76	61.9	1.11	1061	k__Bacteria;p__Bacteroidetes;c__Flavobacteriia;o__Flavobacteriales
TMEDlc382	27.46	1.97	37.5	27.8	0.22	256	k__Bacteria;p__Proteobacteria;c__Alphaproteobacteria;o__Rickettsiales;f__Pelagibacteraceae
TMEDlc383	27.45	2.41	50	30.9	0.5	522	k__Bacteria;p__Proteobacteria;c__Alphaproteobacteria;o__Rickettsiales;f__Pelagibacteraceae
TMEDlc384	27.45	4.95	16.67	32.2	0.44	497	k__Bacteria;p__Chloroflexi;c__Dehalococcoidetes
TMEDlc385	27.36	1.89	0	28.4	0.77	899	k__Bacteria;p__Proteobacteria;c__Alphaproteobacteria;o__Rickettsiales;f__Pelagibacteraceae
TMEDlc386	27.36	1.89	0	29.9	0.32	295	k__Bacteria;p__Proteobacteria;c__Alphaproteobacteria;o__Rickettsiales
TMEDlc387	27.32	1.93	20	40	0.75	778	k__Bacteria;p__Proteobacteria;c__Betaproteobacteria;o__Burkholderiales
TMEDlc388	27.24	15.52	100	44.1	3.61	3393	k__Bacteria;p__Proteobacteria;c__Gammaproteobacteria;o__Alteromonadales;f__Alteromonadaceae;g__Alteromonas;s__Alteromonas_macleodii
TMEDlc389	27.08	5.64	25	40.9	0.66	610	k__Bacteria;p__Bacteroidetes
TMEDlc390	26.96	0	0	35.6	0.67	692	k__Bacteria;p__Proteobacteria;c__Gammaproteobacteria
TMEDlc391	26.94	2.41	0	31.3	0.34	351	k__Bacteria;p__Proteobacteria;c__Alphaproteobacteria;o__Rickettsiales
TMEDlc392	26.93	1.01	40	40	0.71	734	k__Bacteria;p__Proteobacteria;c__Alphaproteobacteria;o__Rhodobacterales;f__Rhodobacteraceae
TMEDlc393	26.8	0	0	30.9	0.36	370	k__Bacteria;p__Bacteroidetes;c__Flavobacteriia;o__Flavobacteriales
TMEDlc394	26.8	4.31	0	43.3	1.31	1180	k__Bacteria;p__Proteobacteria;c__Gammaproteobacteria;o__Alteromonadales;f__Alteromonadaceae;g__Alteromonas
TMEDlc395	26.77	2.55	0	36.8	1.17	1176	k__Bacteria;p__Proteobacteria;c__Gammaproteobacteria
TMEDlc396	26.72	15.52	0	29.6	0.8	863	k__Bacteria;p__Proteobacteria
TMEDlc397	26.72	0	0	45.4	0.74	790	k__Bacteria;p__Proteobacteria;c__Alphaproteobacteria;o__Rhodospirillales;f__Rhodospirillaceae
TMEDlc398	26.72	3.45	0	28.6	0.73	689	k__Bacteria
TMEDlc399	26.67	3.81	20	36.3	0.59	548	k__Bacteria;p__Bacteroidetes;c__Flavobacteriia;o__Flavobacteriales;f__Flavobacteriaceae
TMEDlc400	26.65	5.64	33.33	36.3	1.01	933	k__Bacteria;p__Bacteroidetes
TMEDlc401	26.59	15.27	69.84	37.1	0.82	836	k__Bacteria;p__Proteobacteria;c__Alphaproteobacteria;o__Rhodobacterales
TMEDlc402	26.58	1.2	0	30	0.17	172	k__Bacteria;p__Proteobacteria;c__Alphaproteobacteria;o__Rickettsiales;f__Pelagibacteraceae
TMEDlc403	26.42	1.89	0	27.8	0.41	499	k__Bacteria;p__Proteobacteria;c__Alphaproteobacteria;o__Rickettsiales;f__Pelagibacteraceae
TMEDlc404	26.42	1.89	0	31.5	0.54	526	k__Bacteria;p__Proteobacteria;c__Alphaproteobacteria;o__Rickettsiales;f__Pelagibacteraceae;g__Candidatus_Pelagibacter-like;s__Candidatus_Pelagibacter-like_SAR11
TMEDlc405	26.42	0.44	100	54.2	0.59	635	k__Bacteria;p__Proteobacteria;c__Alphaproteobacteria;o__Rhodospirillales;f__Rhodospirillaceae
TMEDlc406	26.42	1.2	0	35.1	0.76	782	k__Bacteria;p__Proteobacteria;c__Alphaproteobacteria;o__Rickettsiales;f__Pelagibacteraceae
TMEDlc407	26.42	0	0	28.3	0.33	354	k__Bacteria;p__Proteobacteria;c__Alphaproteobacteria;o__Rickettsiales;f__Pelagibacteraceae
TMEDlc408	26.42	0	0	27.9	0.27	276	k__Bacteria;p__Proteobacteria;c__Alphaproteobacteria;o__Rickettsiales;f__Pelagibacteraceae
TMEDlc409	26.4	2.8	71.43	35.3	0.6	606	k__Bacteria;p__Proteobacteria;c__Gammaproteobacteria
TMEDlc410	26.32	5.26	0	33.4	0.61	562	k__Bacteria;p__Firmicutes;c__Clostridia;o__Clostridiales;f__Peptostreptococcaceae_3;g__Clostridium_3
TMEDlc411	26.28	2.4	66.67	47.4	0.73	575	k__Archaea;p__Euryarchaeota
TMEDlc412	26.24	2.35	0	50.5	0.92	811	k__Bacteria;p__Planctomycetes;c__Planctomycetia;o__Planctomycetales;f__Planctomycetaceae
TMEDlc413	26.23	35.72	0	46.3	0.42	473	NA
TMEDlc414	26.22	2.17	30	30.9	0.48	456	k__Bacteria;p__Bacteroidetes;c__Flavobacteriia;o__Flavobacteriales;f__Flavobacteriaceae
TMEDlc415	26.15	0	0	29.5	0.24	268	k__Bacteria;p__Proteobacteria;c__Alphaproteobacteria;o__Rickettsiales;f__Pelagibacteraceae
TMEDlc416	26.13	3.16	57.14	32	0.52	551	k__Bacteria;p__Proteobacteria;c__Gammaproteobacteria
TMEDlc417	26.1	0	0	29.4	0.21	227	k__Bacteria;p__Proteobacteria;c__Alphaproteobacteria;o__Rickettsiales;f__Pelagibacteraceae
TMEDlc418	26.02	1.72	0	53.4	0.76	799	k__Bacteria;p__Proteobacteria;c__Gammaproteobacteria;o__Alteromonadales_3;f__Alteromonadaceae
TMEDlc419	25.86	0	0	33	0.33	364	k__Bacteria;p__Proteobacteria;c__Gammaproteobacteria;o__Pseudomonadales
TMEDlc420	25.86	1.72	0	48	0.33	317	k__Bacteria;p__Verrucomicrobia;c__Opitutae;o__Opitutales
TMEDlc421	25.86	0	0	50.4	0.46	412	k__Bacteria;p__Verrucomicrobia;c__Opitutae;o__Opitutales
TMEDlc422	25.86	1.72	0	32.9	0.59	614	k__Bacteria;p__Proteobacteria;c__Gammaproteobacteria
TMEDlc423	25.86	0	0	30.2	0.53	487	k__Bacteria;p__Bacteroidetes
TMEDlc424	25.86	3.45	0	56.2	0.66	620	k__Bacteria;p__Verrucomicrobia;c__Opitutae;o__Opitutales
TMEDlc425	25.86	1.72	100	41	1.42	1313	k__Bacteria;p__Verrucomicrobia;c__Opitutae;o__Opitutales
TMEDlc426	25.86	0	0	40.5	1.09	900	k__Bacteria;p__Bacteroidetes;c__Flavobacteriia;o__Flavobacteriales
TMEDlc427	25.86	3.27	20	34.2	0.52	543	k__Archaea
TMEDlc428	25.86	8.46	75	60.9	0.37	399	k__Bacteria;p__Proteobacteria;c__Alphaproteobacteria;o__Rhodospirillales;f__Rhodospirillaceae
TMEDlc429	25.86	3.45	0	30.8	0.21	220	k__Bacteria;p__Proteobacteria
TMEDlc430	25.8	4.8	8.7	29.8	0.39	407	k__Bacteria;p__Proteobacteria;c__Alphaproteobacteria;o__Rhodobacterales
TMEDlc431	25.74	2.51	0	48.1	1.9	1231	k__Bacteria
TMEDlc432	25.73	11.32	28.57	30.8	0.26	269	k__Bacteria;p__Proteobacteria;c__Alphaproteobacteria;o__Rickettsiales;f__Pelagibacteraceae
TMEDlc433	25.63	9.64	30	28.6	0.27	323	k__Bacteria;p__Proteobacteria;c__Alphaproteobacteria;o__Rickettsiales;f__Pelagibacteraceae
TMEDlc434	25.52	0	0	54.4	1.33	1309	k__Bacteria;p__Proteobacteria;c__Gammaproteobacteria
TMEDlc435	25.47	4.21	0	48.5	2.53	1666	k__Archaea
TMEDlc436	25.47	14.24	65.45	31	0.08	98	k__Bacteria;p__Proteobacteria;c__Alphaproteobacteria;o__Rickettsiales;f__Pelagibacteraceae
TMEDlc437	25.46	4.94	0	27.9	0.67	763	k__Bacteria;p__Bacteroidetes;c__Flavobacteriia;o__Flavobacteriales;f__Flavobacteriaceae
TMEDlc438	25.45	9.09	0	26.7	0.73	779	k__Bacteria;p__Spirochaetes;c__Spirochaetia
TMEDlc439	25.42	0	0	47.1	0.49	441	k__Archaea;p__Euryarchaeota
TMEDlc440	25.38	1.76	0	30.2	0.64	613	k__Bacteria;p__Proteobacteria;c__Betaproteobacteria;o__Burkholderiales;f__Oxalobacteraceae
TMEDlc441	25.34	4.7	0	27.1	1.21	1369	k__Bacteria;p__Bacteroidetes;c__Flavobacteriia;o__Flavobacteriales;f__Flavobacteriaceae
TMEDlc442	25.23	1.31	61.54	38.8	0.56	507	k__Bacteria;p__Proteobacteria;c__Gammaproteobacteria
TMEDlc443	25.21	0.84	0	38.4	0.57	581	k__Bacteria;p__Proteobacteria;c__Alphaproteobacteria
TMEDlc444	25.21	7.55	0	24.5	0.65	818	k__Bacteria;p__Proteobacteria;c__Alphaproteobacteria;o__Rickettsiales;f__Pelagibacteraceae
TMEDlc445	25.15	3.3	0	27	0.26	268	k__Bacteria
TMEDlc446	25.08	5.8	0	41.6	0.77	805	k__Bacteria;p__Proteobacteria;c__Alphaproteobacteria;o__Rhodobacterales;f__Rhodobacteraceae
TMEDlc447	25	11.21	7.14	29.4	0.85	846	k__Bacteria;p__Bacteroidetes;c__Flavobacteriia;o__Flavobacteriales
TMEDlc448	25	4.78	75	38.9	1.01	968	k__Bacteria;p__Bacteroidetes;c__Flavobacteriia;o__Flavobacteriales
TMEDlc449	25	3.45	0	38.4	1.05	1130	k__Bacteria;p__Proteobacteria;c__Alphaproteobacteria;o__Rhodobacterales;f__Rhodobacteraceae
TMEDlc450	25	0	0	38.4	0.98	1048	k__Bacteria
TMEDlc451	25	33.33	2.56	30.1	0.15	150	NA
TMEDlc452	24.95	5.64	12.5	40.3	4.12	4829	k__Archaea
TMEDlc453	24.92	0	0	31.1	0.21	247	k__Bacteria
TMEDlc454	24.9	4.74	0	31.4	0.42	482	k__Bacteria;p__Proteobacteria;c__Alphaproteobacteria;o__Rickettsiales
TMEDlc455	24.78	1.72	0	49	1.87	1374	k__Bacteria
TMEDlc456	24.76	4.5	79.41	40.5	0.9	847	k__Bacteria;p__Bacteroidetes;c__Flavobacteriia;o__Flavobacteriales;f__Flavobacteriaceae
TMEDlc457	24.7	7.23	0	29.5	0.47	496	k__Bacteria;p__Proteobacteria;c__Alphaproteobacteria;o__Rickettsiales
TMEDlc458	24.66	12.44	87.18	45.7	0.73	726	k__Bacteria;p__Proteobacteria;c__Gammaproteobacteria
TMEDlc459	24.56	5.26	100	46.3	1.64	1600	k__Bacteria;p__Nitrospirae;c__Nitrospira;o__Nitrospirales;f__Nitrospiraceae
TMEDlc460	24.56	12.76	8.33	31.9	0.52	614	k__Bacteria;p__Proteobacteria;c__Alphaproteobacteria;o__Rickettsiales
TMEDlc461	24.56	0	0	33.2	0.21	237	k__Bacteria;p__Deferribacteres;c__Deferribacteres;o__Deferribacterales
TMEDlc462	24.53	9.09	14.29	29.5	0.41	456	k__Bacteria;p__Proteobacteria;c__Alphaproteobacteria;o__Rickettsiales;f__Pelagibacteraceae
TMEDlc463	24.53	0	0	33.4	0.28	302	k__Bacteria;p__Proteobacteria;c__Alphaproteobacteria;o__Rickettsiales
TMEDlc464	24.53	0	0	28.1	0.35	365	k__Bacteria;p__Proteobacteria;c__Alphaproteobacteria;o__Rickettsiales;f__Pelagibacteraceae
TMEDlc465	24.53	9.43	0	29.2	0.39	459	k__Bacteria;p__Proteobacteria;c__Alphaproteobacteria;o__Rickettsiales;f__Pelagibacteraceae
TMEDlc466	24.49	3.42	0	47.5	1.65	1739	k__Bacteria;p__Actinobacteria;c__Actinobacteria
TMEDlc467	24.43	0	0	34.2	0.3	314	k__Bacteria;p__Proteobacteria;c__Gammaproteobacteria
TMEDlc468	24.43	0.32	100	49.7	0.46	445	k__Bacteria;p__Verrucomicrobia;c__Opitutae;o__Opitutales
TMEDlc469	24.42	6.72	50	56.1	0.95	963	k__Bacteria;p__Proteobacteria;c__Alphaproteobacteria
TMEDlc470	24.36	0	0	32.5	0.26	298	k__Bacteria;p__Actinobacteria;c__Actinobacteria
TMEDlc471	24.34	0.27	100	36.2	0.29	321	k__Bacteria;p__Cyanobacteria;c__Prochlorales;o__Prochlorales;f__Prochlorococcaceae;g__Prochlorococcus;s__Prochlorococcus_marinus
TMEDlc472	24.32	2.62	42.86	34.4	0.69	669	k__Bacteria;p__Bacteroidetes;c__Flavobacteriia;o__Flavobacteriales;f__Flavobacteriaceae
TMEDlc473	24.31	8.62	60	55.9	0.79	817	k__Bacteria;p__Cyanobacteria;c__Chroococcales;o__Chroococcales;f__Cyanobium
TMEDlc474	24.29	3.45	0	29.2	0.32	343	k__Bacteria;p__Bacteroidetes;c__Flavobacteriia;o__Flavobacteriales
TMEDlc475	24.29	5.52	0	31.4	0.99	1050	k__Bacteria
TMEDlc476	24.27	0	0	34.5	0.43	539	k__Archaea;p__Thaumarchaeota;c__Nitrosopumilales;o__Nitrosopumilales
TMEDlc477	24.26	0.49	0	37.9	0.93	863	k__Bacteria;p__Proteobacteria;c__Gammaproteobacteria
TMEDlc478	24.24	1.71	0	40.3	0.7	698	k__Bacteria;p__Actinobacteria;c__Actinobacteria
TMEDlc479	24.18	1.65	0	33.3	0.69	664	k__Bacteria
TMEDlc480	24.14	3.45	0	30.4	0.32	332	k__Bacteria;p__Bacteroidetes;c__Flavobacteriia;o__Flavobacteriales
TMEDlc481	24.14	0	0	35.4	0.26	275	k__Bacteria;p__Proteobacteria;c__Gammaproteobacteria
TMEDlc482	24.14	5.17	0	36.8	1.07	1231	k__Bacteria;p__Bacteroidetes
TMEDlc483	24.14	3.45	0	31.1	0.45	448	k__Bacteria;p__Bacteroidetes;c__Flavobacteriia;o__Flavobacteriales
TMEDlc484	24.14	5.17	33.33	37	0.63	661	k__Bacteria
TMEDlc485	24.14	3.45	0	50.7	0.92	939	k__Bacteria;p__Proteobacteria;c__Alphaproteobacteria;o__Rhodospirillales;f__Rhodospirillaceae
TMEDlc486	24.14	0	0	35.6	0.79	728	k__Bacteria;p__Bacteroidetes;c__Flavobacteriia;o__Flavobacteriales
TMEDlc487	24.14	31.03	93.94	55	0.65	639	k__Bacteria;p__Proteobacteria
TMEDlc488	24.14	5.17	66.67	57	1.01	1020	k__Bacteria;p__Proteobacteria;c__Gammaproteobacteria;o__Alteromonadales_3;f__Alteromonadaceae
TMEDlc489	24.14	5.17	100	55.5	0.92	903	k__Bacteria;p__Proteobacteria;c__Gammaproteobacteria
TMEDlc490	24.14	0	0	31.8	0.39	392	k__Bacteria;p__Bacteroidetes;c__Flavobacteriia;o__Flavobacteriales
TMEDlc491	24.14	0	0	32.5	0.47	460	k__Bacteria;p__Bacteroidetes;c__Flavobacteriia;o__Flavobacteriales;f__Flavobacteriaceae
TMEDlc492	24.14	1.72	0	35.3	0.31	306	k__Bacteria
TMEDlc493	24.14	0	0	27	0.31	329	k__Bacteria;p__Bacteroidetes;c__Flavobacteriia;o__Flavobacteriales
TMEDlc494	24.14	8.62	0	29.2	0.5	571	k__Bacteria;p__Proteobacteria
TMEDlc495	24.14	0	0	52.2	0.46	431	k__Bacteria;p__Proteobacteria;c__Gammaproteobacteria
TMEDlc496	23.83	0.47	100	48.4	0.65	599	k__Archaea;p__Euryarchaeota
TMEDlc497	23.79	1.38	100	38.2	1.13	1169	k__Bacteria;p__Proteobacteria;c__Gammaproteobacteria
TMEDlc498	23.75	0	0	31.3	0.34	375	k__Bacteria;p__Proteobacteria;c__Alphaproteobacteria;o__Rhodospirillales;f__Rhodospirillaceae
TMEDlc499	23.63	1.28	0	39.5	0.63	577	k__Bacteria
TMEDlc500	23.6	1.06	22.22	30.6	0.49	534	k__Bacteria;p__Bacteroidetes;c__Flavobacteriia;o__Flavobacteriales;f__Flavobacteriaceae
TMEDlc501	23.56	2.01	0	34.4	0.62	660	k__Bacteria;p__Proteobacteria;c__Gammaproteobacteria
TMEDlc502	23.51	0	0	40.6	0.75	710	k__Bacteria;p__Verrucomicrobia;c__Opitutae;o__Opitutales
TMEDlc503	23.49	2.98	20	30	0.6	715	k__Bacteria;p__Proteobacteria;c__Alphaproteobacteria;o__Rickettsiales;f__Pelagibacteraceae
TMEDlc504	23.46	3.68	0	28.1	1.39	1473	k__Bacteria
TMEDlc505	23.46	1.6	0	25.6	1.34	1450	k__Bacteria
TMEDlc506	23.35	4.08	95	44.8	0.11	126	k__Bacteria;p__Proteobacteria;c__Gammaproteobacteria;o__Alteromonadales;f__Alteromonadaceae;g__Alteromonas
TMEDlc507	23.35	3.55	12.5	52	1.66	1574	k__Bacteria;p__Proteobacteria;c__Gammaproteobacteria;o__Alteromonadales_3;f__Alteromonadaceae
TMEDlc508	23.33	6.02	57.14	28.7	0.14	153	k__Bacteria;p__Proteobacteria;c__Alphaproteobacteria;o__Rickettsiales;f__Pelagibacteraceae
TMEDlc509	23.31	0	0	54.3	0.45	439	k__Bacteria
TMEDlc510	23.28	1.72	0	35.1	0.39	387	k__Bacteria;p__Proteobacteria;c__Gammaproteobacteria
TMEDlc511	23.28	0	0	40.6	0.38	438	k__Bacteria;p__Proteobacteria;c__Betaproteobacteria
TMEDlc512	23.27	3.01	0	29.2	0.4	434	k__Bacteria;p__Proteobacteria;c__Alphaproteobacteria;o__Rickettsiales
TMEDlc513	23.09	0	0	52.3	1.24	1168	k__Bacteria;p__Proteobacteria;c__Gammaproteobacteria
TMEDlc514	23.04	4.85	10	52.6	1.23	1245	k__Bacteria;p__Proteobacteria;c__Alphaproteobacteria;o__Rhodospirillales;f__Rhodospirillaceae
TMEDlc515	22.99	2.3	0	35.1	0.43	452	k__Bacteria;p__Proteobacteria;c__Gammaproteobacteria
TMEDlc516	22.94	3.52	0	36	0.51	526	k__Bacteria;p__Proteobacteria;c__Gammaproteobacteria
TMEDlc517	22.9	0	0	42.8	0.62	603	k__Archaea;p__Euryarchaeota
TMEDlc518	22.9	0.93	0	34	1.09	994	k__Archaea;p__Euryarchaeota;c__Methanomicrobia
TMEDlc519	22.9	7.48	39.58	49	1.21	1122	k__Archaea
TMEDlc520	22.88	0	0	32.4	0.22	266	k__Bacteria;p__Proteobacteria;c__Gammaproteobacteria
TMEDlc521	22.87	2.22	45.45	44.1	0.88	814	k__Bacteria;p__Proteobacteria;c__Gammaproteobacteria
TMEDlc522	22.84	1.44	0	31.7	0.71	734	k__Bacteria;p__Actinobacteria;c__Actinobacteria;o__Actinomycetales;f__Dermatophilaceae
TMEDlc523	22.81	0	0	32.7	0.58	671	k__Bacteria;p__Chloroflexi;c__Dehalococcoidetes
TMEDlc524	22.78	4.59	30	29.5	0.67	697	k__Bacteria;p__Bacteroidetes;c__Flavobacteriia;o__Flavobacteriales;f__Flavobacteriaceae
TMEDlc525	22.78	1.16	0	35.5	0.3	312	k__Bacteria
TMEDlc526	22.69	0	0	39	0.56	522	k__Archaea;p__Euryarchaeota
TMEDlc527	22.65	2.9	0	33.5	0.79	804	k__Bacteria
TMEDlc528	22.64	0	0	33.2	0.29	331	k__Bacteria;p__Proteobacteria;c__Alphaproteobacteria;o__Rickettsiales
TMEDlc529	22.64	8.71	3.7	46.1	0.72	787	k__Bacteria;p__Proteobacteria;c__Alphaproteobacteria;o__Rickettsiales;f__Pelagibacteraceae
TMEDlc530	22.64	7.55	0	29.5	0.41	445	k__Bacteria;p__Proteobacteria;c__Alphaproteobacteria;o__Rickettsiales
TMEDlc531	22.64	0	0	28.4	0.3	329	k__Bacteria;p__Proteobacteria;c__Alphaproteobacteria;o__Rickettsiales;f__Pelagibacteraceae
TMEDlc532	22.64	5.66	0	27.6	0.4	502	k__Bacteria;p__Proteobacteria;c__Alphaproteobacteria;o__Rickettsiales;f__Pelagibacteraceae;g__Candidatus_Pelagibacter-like
TMEDlc533	22.64	1.89	0	29	0.29	314	k__Bacteria;p__Proteobacteria;c__Alphaproteobacteria;o__Rickettsiales;f__Pelagibacteraceae
TMEDlc534	22.64	0	0	32.2	0.16	175	k__Bacteria;p__Proteobacteria;c__Alphaproteobacteria;o__Rickettsiales;f__Pelagibacteraceae
TMEDlc535	22.64	0	0	31.5	0.24	250	k__Bacteria;p__Proteobacteria;c__Alphaproteobacteria;o__Rickettsiales;f__Pelagibacteraceae
TMEDlc536	22.64	0	0	28.9	0.21	247	k__Bacteria;p__Proteobacteria;c__Alphaproteobacteria;o__Rickettsiales;f__Pelagibacteraceae
TMEDlc537	22.64	0	0	29	0.32	349	k__Bacteria;p__Proteobacteria;c__Alphaproteobacteria;o__Rickettsiales;f__Pelagibacteraceae
TMEDlc538	22.63	1.2	0	35.8	0.56	646	k__Bacteria;p__Proteobacteria;c__Alphaproteobacteria;o__Rickettsiales;f__Pelagibacteraceae
TMEDlc539	22.56	0.85	0	35	0.59	603	k__Bacteria;p__Actinobacteria;c__Actinobacteria
TMEDlc540	22.51	2.22	63.64	44.2	0.81	755	k__Bacteria;p__Proteobacteria;c__Gammaproteobacteria
TMEDlc541	22.51	2.41	0	28	0.39	414	k__Bacteria;p__Proteobacteria;c__Alphaproteobacteria;o__Rickettsiales;f__Pelagibacteraceae
TMEDlc542	22.47	1.99	0	37.3	0.62	574	k__Bacteria
TMEDlc543	22.45	1.2	0	30.5	0.2	195	k__Bacteria;p__Proteobacteria;c__Alphaproteobacteria;o__Rickettsiales;f__Pelagibacteraceae
TMEDlc544	22.43	8.41	0	52.1	0.28	259	k__Archaea;p__Euryarchaeota
TMEDlc545	22.43	0	0	49.3	0.34	322	k__Archaea;p__Euryarchaeota
TMEDlc546	22.41	0	0	35.6	0.33	351	k__Bacteria;p__Proteobacteria;c__Gammaproteobacteria
TMEDlc547	22.41	1.72	100	62.7	0.71	809	k__Bacteria;p__Cyanobacteria;c__Chroococcales;o__Chroococcales;f__Cyanobium
TMEDlc548	22.41	1.72	100	31	0.57	665	k__Bacteria;p__Proteobacteria;c__Alphaproteobacteria;o__Rhodospirillales;f__Rhodospirillaceae
TMEDlc549	22.41	0	0	33.2	0.38	396	k__Bacteria;p__Proteobacteria;c__Gammaproteobacteria
TMEDlc550	22.41	3.45	0	32.3	1.01	981	k__Bacteria;p__Proteobacteria;c__Gammaproteobacteria
TMEDlc551	22.41	0	0	30.7	0.44	441	k__Bacteria;p__Bacteroidetes;c__Cytophagia
TMEDlc552	22.41	0	0	56	1.05	922	k__Bacteria;p__Verrucomicrobia;c__Verrucomicrobiae;o__Verrucomicrobiales
TMEDlc553	22.41	2.59	0	31.1	0.36	446	k__Bacteria;p__Proteobacteria;c__Alphaproteobacteria;o__Rhizobiales
TMEDlc554	22.41	5.17	100	39.5	0.59	546	k__Bacteria;p__Bacteroidetes;c__Flavobacteriia;o__Flavobacteriales;f__Flavobacteriaceae
TMEDlc555	22.41	6.9	0	30	0.44	469	k__Bacteria;p__Cyanobacteria;c__Prochlorales;o__Prochlorales;f__Prochlorococcaceae;g__Prochlorococcus;s__Prochlorococcus_marinus
TMEDlc556	22.41	3.45	100	43.6	0.37	363	k__Bacteria;p__Proteobacteria;c__Alphaproteobacteria;o__Rhodospirillales;f__Rhodospirillaceae
TMEDlc557	22.41	0	0	46.9	0.5	419	k__Bacteria
TMEDlc558	22.41	1.72	100	45.1	1.75	1816	k__Bacteria;p__Verrucomicrobia;c__Opitutae;o__Opitutales
TMEDlc559	22.41	0	0	57.5	0.86	851	k__Bacteria;p__Proteobacteria;c__Alphaproteobacteria;o__Rhodospirillales;f__Rhodospirillaceae
TMEDlc560	22.41	1.72	0	38.2	0.51	499	k__Bacteria;p__Bacteroidetes;c__Cytophagia;o__Cytophagales;f__Flammeovirgaceae
TMEDlc561	22.41	0	0	29.8	0.5	454	k__Bacteria;p__Bacteroidetes;c__Flavobacteriia;o__Flavobacteriales;f__Flavobacteriaceae
TMEDlc562	22.41	0	0	28.6	0.42	409	k__Bacteria;p__Bacteroidetes;c__Flavobacteriia;o__Flavobacteriales
TMEDlc563	22.41	6.9	0	27.8	0.19	218	k__Bacteria;p__Proteobacteria;c__Gammaproteobacteria
TMEDlc564	22.34	1.1	100	37.1	0.73	629	k__Bacteria
TMEDlc565	22.34	0	0	33.8	0.97	918	k__Bacteria;p__Bacteroidetes;c__Cytophagia;o__Cytophagales;f__Flammeovirgaceae
TMEDlc566	22.21	2.61	0	51.5	0.74	745	k__Bacteria;p__Proteobacteria;c__Alphaproteobacteria;o__Rhizobiales
TMEDlc567	22.16	1.9	0	30.1	0.85	913	k__Bacteria;p__Bacteroidetes;c__Flavobacteriia;o__Flavobacteriales
TMEDlc568	22.1	12.93	14.29	43.7	5.76	6094	k__Bacteria;p__Proteobacteria;c__Gammaproteobacteria;o__Oceanospirillales
TMEDlc569	22.07	0.8	100	42.8	0.65	697	k__Archaea;p__Euryarchaeota
TMEDlc570	22.06	0	0	28.9	0.3	311	k__Bacteria;p__Bacteroidetes;c__Flavobacteriia;o__Flavobacteriales
TMEDlc571	21.96	4.13	90.91	56.5	0.7	661	k__Bacteria;p__Proteobacteria;c__Alphaproteobacteria;o__Rhodospirillales;f__Rhodospirillaceae
TMEDlc572	21.96	0.93	0	49.4	0.53	414	k__Archaea;p__Euryarchaeota
TMEDlc573	21.96	2.41	0	29.2	0.25	268	k__Bacteria;p__Proteobacteria;c__Alphaproteobacteria;o__Rickettsiales;f__Pelagibacteraceae
TMEDlc574	21.87	2.93	71.43	39.6	0.49	480	k__Archaea;p__Euryarchaeota
TMEDlc575	21.82	1.82	0	33.5	0.35	352	k__Bacteria;p__Spirochaetes;c__Spirochaetia
TMEDlc576	21.73	7.36	5.26	41.8	3.99	4041	k__Archaea
TMEDlc577	21.72	0.78	85.71	30.9	0.53	608	k__Bacteria;p__Proteobacteria;c__Alphaproteobacteria;o__Rhodospirillales;f__Rhodospirillaceae
TMEDlc578	21.72	1.85	0	32.9	0.69	742	k__Bacteria;p__Proteobacteria;c__Gammaproteobacteria
TMEDlc579	21.71	1.72	0	45	1.82	1801	k__Bacteria
TMEDlc580	21.69	0	0	34.5	0.35	330	k__Bacteria;p__Bacteroidetes;c__Flavobacteriia;o__Flavobacteriales
TMEDlc581	21.69	4.82	0	29.2	0.39	458	k__Bacteria;p__Proteobacteria;c__Alphaproteobacteria;o__Rickettsiales;f__Pelagibacteraceae
TMEDlc582	21.62	0	0	35.2	0.46	493	k__Bacteria;p__Proteobacteria;c__Gammaproteobacteria
TMEDlc583	21.58	1.56	62.5	54.6	0.41	434	k__Bacteria;p__Proteobacteria;c__Alphaproteobacteria;o__Rhodospirillales;f__Rhodospirillaceae
TMEDlc584	21.55	5.17	100	61.3	0.66	733	k__Bacteria;p__Cyanobacteria;c__Chroococcales;o__Chroococcales;f__Cyanobium
TMEDlc585	21.55	3.45	0	31.8	0.29	302	k__Bacteria;p__Bacteroidetes
TMEDlc586	21.55	0	0	40	0.77	753	k__Bacteria;p__Actinobacteria;c__Actinobacteria
TMEDlc587	21.54	11.2	0	41.4	2.27	2374	k__Archaea;p__Euryarchaeota
TMEDlc588	21.52	0	0	37.7	0.56	525	k__Bacteria;p__Proteobacteria
TMEDlc589	21.49	7.23	0	29.3	0.41	437	k__Bacteria;p__Proteobacteria;c__Alphaproteobacteria;o__Rickettsiales;f__Pelagibacteraceae
TMEDlc590	21.47	1.6	0	48.8	0.73	595	k__Archaea;p__Euryarchaeota
TMEDlc591	21.45	2.86	0	38.1	0.37	345	k__Bacteria;p__Bacteroidetes;c__Flavobacteriia;o__Flavobacteriales;f__Flavobacteriaceae
TMEDlc592	21.43	0	0	50.2	1.12	872	k__Bacteria;p__Planctomycetes;c__Planctomycetia;o__Planctomycetales;f__Planctomycetaceae
TMEDlc593	21.3	0.02	0	28.5	0.36	400	k__Bacteria;p__Proteobacteria;c__Alphaproteobacteria;o__Rickettsiales;f__Pelagibacteraceae;g__Candidatus_Pelagibacter-like
TMEDlc594	21.29	1.96	80	56.4	0.87	845	k__Bacteria;p__Proteobacteria;c__Alphaproteobacteria;o__Rhodospirillales;f__Rhodospirillaceae
TMEDlc595	21.26	0	0	30.8	0.13	153	k__Bacteria;p__Proteobacteria;c__Alphaproteobacteria;o__Rickettsiales
TMEDlc596	21.16	8.59	24.53	39.9	0.43	510	k__Bacteria;p__Proteobacteria;c__Alphaproteobacteria;o__Rhodobacterales;f__Rhodobacteraceae
TMEDlc597	21.05	0	0	31.9	0.23	239	k__Bacteria;p__Proteobacteria
TMEDlc598	21.05	1.75	0	33.2	0.69	702	k__Bacteria;p__Bacteroidetes;c__Flavobacteriia;o__Flavobacteriales;f__Flavobacteriaceae
TMEDlc599	21.04	0	0	33.3	0.23	285	k__Archaea;p__Thaumarchaeota;c__Nitrosopumilales;o__Nitrosopumilales
TMEDlc600	20.93	5.66	0	30	0.62	672	k__Bacteria;p__Proteobacteria;c__Alphaproteobacteria;o__Rickettsiales;f__Pelagibacteraceae;g__Candidatus_Pelagibacter-like
TMEDlc601	20.93	0	0	33.3	0.28	308	k__Bacteria;p__Proteobacteria;c__Alphaproteobacteria;o__Rickettsiales;f__Pelagibacteraceae
TMEDlc602	20.88	0	0	29.4	0.39	432	k__Bacteria;p__Proteobacteria;c__Alphaproteobacteria;o__Rickettsiales
TMEDlc603	20.84	6.63	12.5	34.6	0.93	1030	k__Bacteria;p__Proteobacteria;c__Alphaproteobacteria;o__Rickettsiales;f__Pelagibacteraceae
TMEDlc604	20.83	20.83	46.67	35.7	0.4	388	NA
TMEDlc605	20.83	16.67	0	27.1	0.81	863	NA
TMEDlc606	20.83	16.67	26.67	50.1	1.52	1530	NA
TMEDlc607	20.83	0	0	32	0.51	514	NA
TMEDlc608	20.83	4.76	0	28.7	0.56	632	k__Bacteria;p__Proteobacteria;c__Alphaproteobacteria;o__Rickettsiales;f__Pelagibacteraceae;g__Candidatus_Pelagibacter-like
TMEDlc609	20.83	8.33	0	29.4	0.24	267	NA
TMEDlc610	20.75	0	0	30.6	0.4	444	k__Bacteria;p__Proteobacteria;c__Alphaproteobacteria;o__Rickettsiales
TMEDlc611	20.75	0	0	31.4	0.49	473	k__Bacteria;p__Proteobacteria;c__Alphaproteobacteria;o__Rickettsiales;f__Pelagibacteraceae
TMEDlc612	20.75	4.72	0	27.6	0.39	404	k__Bacteria;p__Proteobacteria;c__Alphaproteobacteria;o__Rickettsiales;f__Pelagibacteraceae;g__Candidatus_Pelagibacter-like
TMEDlc613	20.75	7.55	50	28.7	0.37	423	k__Bacteria;p__Proteobacteria;c__Alphaproteobacteria;o__Rickettsiales;f__Pelagibacteraceae
TMEDlc614	20.71	0	0	56.3	0.27	248	k__Bacteria;p__Planctomycetes;c__Planctomycetia;o__Planctomycetales;f__Planctomycetaceae;g__Planctomyces
TMEDlc615	20.69	0	0	44	0.84	800	k__Bacteria;p__Proteobacteria;c__Gammaproteobacteria
TMEDlc616	20.69	1.72	0	43.1	1.27	1174	k__Bacteria;p__Proteobacteria;c__Alphaproteobacteria
TMEDlc617	20.69	1.72	0	57.1	0.44	420	k__Bacteria;p__Verrucomicrobia;c__Opitutae;o__Opitutales
TMEDlc618	20.69	0	0	43	0.37	324	k__Bacteria;p__Bacteroidetes
TMEDlc619	20.69	0	0	36.8	0.56	577	k__Bacteria;p__Bacteroidetes;c__Flavobacteriia;o__Flavobacteriales;f__Flavobacteriaceae
TMEDlc620	20.69	3.45	0	31.7	0.68	621	k__Bacteria;p__Chloroflexi
TMEDlc621	20.69	0	0	58.8	0.26	279	k__Bacteria;p__Proteobacteria;c__Alphaproteobacteria;o__Rhodospirillales;f__Rhodospirillaceae
TMEDlc622	20.69	1.72	100	56.7	0.75	762	k__Bacteria;p__Proteobacteria;c__Alphaproteobacteria;o__Rhodospirillales;f__Rhodospirillaceae
TMEDlc623	20.69	5.17	66.67	33.2	0.4	421	k__Bacteria;p__Proteobacteria;c__Gammaproteobacteria
TMEDlc624	20.69	0	0	33.7	0.45	448	k__Bacteria;p__Proteobacteria;c__Gammaproteobacteria
TMEDlc625	20.69	0	0	33	0.39	414	k__Bacteria
TMEDlc626	20.69	2.35	0	31.5	0.83	813	k__Bacteria;p__Bacteroidetes;c__Flavobacteriia;o__Flavobacteriales
TMEDlc627	20.69	0	0	51.7	0.76	690	k__Bacteria;p__Proteobacteria;c__Gammaproteobacteria;o__Oceanospirillales;f__Oceanospirillaceae
TMEDlc628	20.69	0	0	35	0.52	446	k__Bacteria;p__Bacteroidetes;c__Cytophagia;o__Cytophagales;f__Cytophagaceae_2
TMEDlc629	20.69	6.03	0	32.2	0.68	691	k__Bacteria;p__Proteobacteria;c__Gammaproteobacteria
TMEDlc630	20.69	0	0	33.7	0.28	321	k__Bacteria
TMEDlc631	20.69	0	0	52.5	0.86	826	k__Bacteria;p__Proteobacteria;c__Gammaproteobacteria
TMEDlc632	20.69	1.72	0	32.9	0.47	448	k__Bacteria;p__Bacteroidetes;c__Flavobacteriia;o__Flavobacteriales;f__Flavobacteriaceae
TMEDlc633	20.69	1.72	0	34.2	0.42	414	k__Bacteria;p__Proteobacteria;c__Alphaproteobacteria;o__Rhodobacterales;f__Rhodobacteraceae;g__Rhodobacter
TMEDlc634	20.69	0	0	30.7	0.52	538	k__Bacteria;p__Bacteroidetes;c__Flavobacteriia;o__Flavobacteriales
TMEDlc635	20.69	8.62	0	29.2	0.39	413	k__Bacteria
TMEDlc636	20.69	0	0	51.7	0.93	849	k__Bacteria;p__Proteobacteria;c__Gammaproteobacteria;o__Alteromonadales_3;f__Alteromonadaceae
TMEDlc637	20.69	0	0	56.5	0.34	289	k__Bacteria;p__Proteobacteria;c__Gammaproteobacteria
TMEDlc638	20.68	5.16	0	31.2	0.54	620	k__Bacteria;p__Proteobacteria;c__Alphaproteobacteria;o__Rickettsiales;f__Pelagibacteraceae;g__Candidatus_Pelagibacter-like
TMEDlc639	20.65	0	0	30.9	0.24	263	k__Bacteria;p__Proteobacteria;c__Alphaproteobacteria;o__Rickettsiales
TMEDlc640	20.59	1.47	0	36.6	0.4	355	k__Bacteria;p__Bacteroidetes;c__Flavobacteriia;o__Flavobacteriales
TMEDlc641	20.43	3.65	27.27	37.4	0.87	852	k__Bacteria;p__Bacteroidetes;c__Flavobacteriia;o__Flavobacteriales;f__Flavobacteriaceae
TMEDlc642	20.35	0.58	0	28.2	0.34	398	k__Bacteria;p__Proteobacteria;c__Alphaproteobacteria;o__Rhodospirillales;f__Rhodospirillaceae
TMEDlc643	20.34	3.45	0	53.9	0.65	601	k__Bacteria;p__Proteobacteria;c__Gammaproteobacteria;o__Alteromonadales;f__Alteromonadaceae
TMEDlc644	20.27	0	0	43.4	1.18	1224	k__Bacteria;p__Proteobacteria;c__Alphaproteobacteria
TMEDlc645	20.24	3.57	55.56	29.4	0.36	417	k__Bacteria;p__Proteobacteria;c__Alphaproteobacteria;o__Rickettsiales;f__Pelagibacteraceae;g__Candidatus_Pelagibacter-like
TMEDlc646	20.24	0	0	56.4	0.68	593	k__Bacteria;p__Verrucomicrobia;c__Verrucomicrobiae;o__Verrucomicrobiales
TMEDlc647	20.23	2.15	0	41.7	0.68	749	k__Bacteria;p__Proteobacteria;c__Alphaproteobacteria;o__Rickettsiales
TMEDlc648	20.23	0	0	28.8	0.23	258	k__Bacteria;p__Proteobacteria;c__Alphaproteobacteria;o__Rickettsiales;f__Pelagibacteraceae
TMEDlc649	20.13	1.2	100	30.2	0.32	383	k__Bacteria;p__Proteobacteria;c__Alphaproteobacteria;o__Rickettsiales;f__Pelagibacteraceae
TMEDlc650	19.97	3.42	25	35.7	0.62	665	k__Bacteria;p__Actinobacteria;c__Actinobacteria
TMEDlc651	19.89	4.41	66.67	30.9	0.3	305	k__Bacteria;p__Bacteroidetes;c__Flavobacteriia;o__Flavobacteriales
TMEDlc652	19.83	9.48	0	31	0.77	786	k__Bacteria;p__Proteobacteria;c__Gammaproteobacteria
TMEDlc653	19.83	0	0	27.5	0.26	276	k__Bacteria
TMEDlc654	19.81	15.09	91.67	56.6	0.45	397	k__Bacteria;p__Proteobacteria;c__Alphaproteobacteria;o__Rickettsiales
TMEDlc655	19.78	0	0	31.8	0.54	639	k__Bacteria;p__Proteobacteria;c__Alphaproteobacteria;o__Rickettsiales
TMEDlc656	19.75	0	0	31.4	0.33	354	k__Bacteria;p__Proteobacteria;c__Alphaproteobacteria;o__Rhodospirillales;f__Rhodospirillaceae
TMEDlc657	19.75	1.21	0	37.7	1.02	984	k__Bacteria;p__Bacteroidetes;c__Flavobacteriia;o__Flavobacteriales
TMEDlc658	19.66	0.85	0	35.6	0.47	530	k__Bacteria;p__Actinobacteria;c__Actinobacteria
TMEDlc659	19.65	1.47	100	41.5	0.46	485	k__Bacteria;p__Proteobacteria;c__Alphaproteobacteria;o__Rhodospirillales;f__Rhodospirillaceae
TMEDlc660	19.64	5.19	45.45	38.4	0.6	713	k__Bacteria
TMEDlc661	19.59	0	0	30.6	0.42	433	k__Bacteria;p__Bacteroidetes;c__Flavobacteriia;o__Flavobacteriales;f__Flavobacteriaceae
TMEDlc662	19.55	5.66	25	32.3	0.72	787	k__Bacteria;p__Proteobacteria;c__Alphaproteobacteria;o__Rickettsiales
TMEDlc663	19.35	0	0	58.8	0.41	352	k__Bacteria;p__Proteobacteria;c__Alphaproteobacteria;o__Rhodospirillales;f__Rhodospirillaceae
TMEDlc664	19.3	0	0	28.4	0.41	445	k__Bacteria;p__Proteobacteria;c__Alphaproteobacteria;o__Rickettsiales
TMEDlc665	19.29	2.45	36.36	41.7	1.44	1353	k__Bacteria;p__Verrucomicrobia;c__Opitutae;o__Opitutales
TMEDlc666	19.28	3.61	0	32.8	0.08	89	k__Bacteria;p__Proteobacteria;c__Alphaproteobacteria;o__Rickettsiales;f__Pelagibacteraceae
TMEDlc667	19.16	0	0	45.8	0.24	187	k__Archaea;p__Euryarchaeota
TMEDlc668	19.12	0.74	0	37	0.46	423	k__Bacteria;p__Bacteroidetes;c__Flavobacteriia;o__Flavobacteriales
TMEDlc669	19.09	1.65	0	36.8	0.86	954	k__Bacteria;p__Spirochaetes;c__Spirochaetia
TMEDlc670	19.06	1.2	0	31.3	0.16	149	k__Bacteria;p__Proteobacteria;c__Alphaproteobacteria;o__Rickettsiales;f__Pelagibacteraceae
TMEDlc671	19.04	1.51	0	32.7	0.42	489	k__Bacteria;p__Proteobacteria;c__Alphaproteobacteria;o__Rickettsiales
TMEDlc672	18.97	0	0	42.1	2.04	2418	k__Bacteria;p__Cyanobacteria;c__Chroococcales;o__Chroococcales;f__Cyanobium
TMEDlc673	18.97	1.72	0	37.1	0.49	488	k__Bacteria;p__Verrucomicrobia;c__Opitutae;o__Opitutales
TMEDlc674	18.97	0	0	57.9	0.53	564	k__Bacteria;p__Proteobacteria;c__Gammaproteobacteria;o__Oceanospirillales;f__Alteromonadaceae_2;g__Marinobacter
TMEDlc675	18.97	0	0	31.5	0.47	440	k__Bacteria;p__Bacteroidetes;c__Flavobacteriia;o__Flavobacteriales
TMEDlc676	18.97	6.9	12.5	36.5	0.76	748	k__Bacteria;p__Proteobacteria;c__Gammaproteobacteria;o__Legionellales
TMEDlc677	18.97	1.72	0	57.3	0.61	556	k__Bacteria;p__Verrucomicrobia;c__Verrucomicrobiae;o__Verrucomicrobiales
TMEDlc678	18.97	0	0	48.8	0.44	436	k__Bacteria;p__Verrucomicrobia;c__Opitutae;o__Opitutales
TMEDlc679	18.97	1.72	0	34.4	0.94	841	k__Bacteria
TMEDlc680	18.97	2.59	0	42.1	0.48	513	k__Bacteria;p__Proteobacteria;c__Alphaproteobacteria;o__Rhodospirillales
TMEDlc681	18.97	0	0	44.7	0.62	566	k__Bacteria;p__Verrucomicrobia;c__Opitutae;o__Opitutales
TMEDlc682	18.97	1.72	0	29.4	0.37	377	k__Bacteria;p__Bacteroidetes;c__Flavobacteriia;o__Flavobacteriales
TMEDlc683	18.97	0	0	28.5	0.11	115	k__Bacteria;p__Bacteroidetes;c__Flavobacteriia;o__Flavobacteriales
TMEDlc684	18.97	0	0	29.6	0.33	339	k__Bacteria;p__Bacteroidetes;c__Cytophagia
TMEDlc685	18.97	0	0	43.7	0.38	338	k__Bacteria;p__Proteobacteria;c__Gammaproteobacteria
TMEDlc686	18.97	1.72	0	28.9	0.38	378	k__Bacteria;p__Proteobacteria;c__Gammaproteobacteria;o__Xanthomonadales
TMEDlc687	18.97	0	0	42.4	0.13	120	k__Bacteria;p__Verrucomicrobia;c__Opitutae;o__Opitutales
TMEDlc688	18.97	1.72	0	31.2	0.29	276	k__Bacteria;p__Bacteroidetes;c__Flavobacteriia;o__Flavobacteriales;f__Flavobacteriaceae
TMEDlc689	18.97	0	0	27.6	0.27	256	k__Bacteria
TMEDlc690	18.87	1.89	0	30	0.4	449	k__Bacteria;p__Proteobacteria;c__Alphaproteobacteria;o__Rickettsiales;f__Pelagibacteraceae;g__Candidatus_Pelagibacter-like
TMEDlc691	18.87	3.77	0	28	0.12	128	k__Bacteria;p__Proteobacteria;c__Alphaproteobacteria;o__Rickettsiales;f__Pelagibacteraceae;g__Candidatus_Pelagibacter-like;s__Candidatus_Pelagibacter-like_SAR11
TMEDlc692	18.87	7.55	33.33	29	0.52	569	k__Bacteria;p__Proteobacteria;c__Alphaproteobacteria;o__Rickettsiales;f__Pelagibacteraceae
TMEDlc693	18.87	0	0	31.8	0.21	224	k__Bacteria;p__Proteobacteria;c__Alphaproteobacteria;o__Rickettsiales;f__Pelagibacteraceae
TMEDlc694	18.87	3.77	0	31.9	0.48	493	k__Bacteria;p__Proteobacteria;c__Alphaproteobacteria;o__Rickettsiales;f__Pelagibacteraceae
TMEDlc695	18.87	1.89	0	28	0.36	375	k__Bacteria;p__Proteobacteria;c__Alphaproteobacteria;o__Rickettsiales;f__Pelagibacteraceae
TMEDlc696	18.87	0	0	28.1	0.28	313	k__Bacteria;p__Proteobacteria;c__Alphaproteobacteria;o__Rickettsiales;f__Pelagibacteraceae
TMEDlc697	18.87	5.66	25	28.1	0.18	195	k__Bacteria;p__Proteobacteria;c__Alphaproteobacteria;o__Rickettsiales;f__Pelagibacteraceae
TMEDlc698	18.87	6.6	0	29.4	0.39	452	k__Bacteria;p__Proteobacteria;c__Alphaproteobacteria;o__Rickettsiales;f__Pelagibacteraceae
TMEDlc699	18.82	0.54	0	27.2	0.43	392	k__Bacteria;p__Bacteroidetes;c__Flavobacteriia;o__Flavobacteriales
TMEDlc700	18.71	2.04	16.67	33.2	0.76	737	k__Bacteria;p__Proteobacteria;c__Gammaproteobacteria
TMEDlc701	18.7	13.89	19.44	29.5	0.44	552	k__Bacteria;p__Proteobacteria;c__Alphaproteobacteria;o__Rickettsiales;f__Pelagibacteraceae;g__Candidatus_Pelagibacter-like
TMEDlc702	18.7	1.89	0	27.6	0.14	163	k__Bacteria;p__Proteobacteria;c__Alphaproteobacteria;o__Rickettsiales
TMEDlc703	18.69	4.21	12.5	53.4	0.59	496	k__Archaea;p__Euryarchaeota
TMEDlc704	18.68	0	0	25.8	0.27	288	k__Bacteria
TMEDlc705	18.63	6.84	37.5	37.1	0.81	762	k__Bacteria
TMEDlc706	18.58	4.67	16.67	33.8	1.66	1574	k__Archaea
TMEDlc707	18.42	3.83	92.86	30	0.74	787	k__Bacteria;p__Chloroflexi;c__Dehalococcoidetes
TMEDlc708	18.41	0.55	0	37.2	0.45	446	k__Bacteria;p__Bacteroidetes;c__Flavobacteriia;o__Flavobacteriales;f__Flavobacteriaceae
TMEDlc709	18.41	0	0	29.7	0.27	248	k__Bacteria;p__Proteobacteria;c__Alphaproteobacteria;o__Rickettsiales
TMEDlc710	18.39	0.97	0	34.3	0.52	536	k__Bacteria;p__Proteobacteria;c__Gammaproteobacteria
TMEDlc711	18.34	0	0	31.6	0.62	677	k__Bacteria;p__Proteobacteria;c__Alphaproteobacteria;o__Rhodospirillales;f__Rhodospirillaceae
TMEDlc712	18.18	0	0	35.1	0.62	679	k__Bacteria;p__Spirochaetes;c__Spirochaetia
TMEDlc713	18.13	0	0	31.5	0.44	442	k__Bacteria;p__Proteobacteria;c__Betaproteobacteria;o__Burkholderiales
TMEDlc714	18.1	0	0	29.9	0.22	219	k__Bacteria;p__Bacteroidetes;c__Flavobacteriia;o__Flavobacteriales;f__Flavobacteriaceae
TMEDlc715	18.1	39.46	0.32	39.9	0.81	552	k__Bacteria;p__Proteobacteria
TMEDlc716	18.1	6.03	0	44	1.25	1229	k__Bacteria
TMEDlc717	18.1	1.72	0	33	0.83	864	k__Bacteria;p__Bacteroidetes;c__Flavobacteriia;o__Flavobacteriales;f__Flavobacteriaceae
TMEDlc718	18.1	6.03	25	34.2	0.7	740	k__Bacteria;p__Bacteroidetes;c__Flavobacteriia;o__Flavobacteriales;f__Flavobacteriaceae
TMEDlc719	18.1	0	0	39.4	0.61	638	k__Bacteria;p__Proteobacteria;c__Gammaproteobacteria
TMEDlc720	18.1	0	0	51.1	0.44	456	k__Bacteria;p__Proteobacteria;c__Gammaproteobacteria;o__Alteromonadales_3;f__Alteromonadaceae
TMEDlc721	18.1	0	0	34.4	0.86	860	k__Bacteria;p__Proteobacteria
TMEDlc722	18.1	0	0	63.8	0.44	388	k__Bacteria;p__Proteobacteria;c__Alphaproteobacteria;o__Rhodospirillales;f__Rhodospirillaceae
TMEDlc723	18.07	0	0	31.6	0.54	586	k__Bacteria;p__Proteobacteria;c__Alphaproteobacteria;o__Rickettsiales
TMEDlc724	18.05	1.11	0	35.2	0.54	581	k__Bacteria;p__Proteobacteria;c__Gammaproteobacteria
TMEDlc725	18.03	0.78	0	38.3	0.9	935	k__Bacteria;p__Bacteroidetes;c__Flavobacteriia;o__Flavobacteriales;f__Flavobacteriaceae
TMEDlc726	18	2.41	0	28	0.14	172	k__Bacteria;p__Proteobacteria;c__Alphaproteobacteria;o__Rickettsiales;f__Pelagibacteraceae
TMEDlc727	17.92	2.28	0	30.1	0.63	589	k__Bacteria;p__Proteobacteria;c__Gammaproteobacteria
TMEDlc728	17.92	1.89	0	30	0.3	356	k__Bacteria;p__Proteobacteria;c__Alphaproteobacteria;o__Rickettsiales;f__Pelagibacteraceae
TMEDlc729	17.92	1.35	0	32.3	0.6	576	k__Bacteria;p__Bacteroidetes;c__Flavobacteriia;o__Flavobacteriales;f__Flavobacteriaceae
TMEDlc730	17.92	2.3	33.33	53.5	1.05	1000	k__Bacteria;p__Proteobacteria;c__Alphaproteobacteria;o__Rhizobiales;f__Hyphomicrobiaceae
TMEDlc731	17.92	0	0	28.3	0.21	243	k__Bacteria;p__Proteobacteria;c__Alphaproteobacteria;o__Rickettsiales;f__Pelagibacteraceae
TMEDlc732	17.91	1.85	50	51.1	0.78	850	k__Bacteria;p__Verrucomicrobia;c__Opitutae;o__Opitutales
TMEDlc733	17.9	0.27	0	43.8	0.47	393	k__Bacteria;p__Bacteroidetes;c__Flavobacteriia;o__Flavobacteriales;f__Flavobacteriaceae
TMEDlc734	17.9	3.04	75	43.5	0.8	826	k__Bacteria;p__Proteobacteria;c__Alphaproteobacteria;o__Rhodospirillales;f__Rhodospirillaceae;g__Nisaea
TMEDlc735	17.89	0.27	0	35.8	0.69	741	k__Bacteria;p__Bacteroidetes;c__Flavobacteriia;o__Flavobacteriales
TMEDlc736	17.87	1.63	50	52.6	0.22	263	k__Bacteria;p__Verrucomicrobia;c__Opitutae;o__Opitutales
TMEDlc737	17.69	0.54	0	32.6	0.53	546	k__Bacteria;p__Bacteroidetes;c__Flavobacteriia;o__Flavobacteriales
TMEDlc738	17.65	2.94	60	43.8	0.55	524	k__Bacteria;p__Bacteroidetes;c__Flavobacteriia;o__Flavobacteriales
TMEDlc739	17.59	0.34	0	43	0.5	491	k__Bacteria;p__Proteobacteria;c__Alphaproteobacteria
TMEDlc740	17.59	0	0	40.2	0.46	496	k__Bacteria;p__Proteobacteria;c__Alphaproteobacteria;o__Rhodobacterales;f__Rhodobacteraceae
TMEDlc741	17.54	0	0	30	1.05	1029	k__Bacteria;p__Bacteroidetes;c__Flavobacteriia;o__Flavobacteriales;f__Flavobacteriaceae
TMEDlc742	17.54	1.75	0	28.8	0.15	183	k__Bacteria;p__Proteobacteria;c__Alphaproteobacteria;o__Rickettsiales
TMEDlc743	17.54	10.53	0	25.3	0.13	136	k__Bacteria;p__Proteobacteria;c__Alphaproteobacteria;o__Rickettsiales
TMEDlc744	17.51	1.85	50	43.8	0.83	852	k__Bacteria;p__Proteobacteria;c__Gammaproteobacteria
TMEDlc745	17.44	0.99	0	31.3	0.46	432	k__Bacteria;p__Bacteroidetes;c__Flavobacteriia;o__Flavobacteriales;f__Flavobacteriaceae
TMEDlc746	17.42	0.74	0	39.5	0.36	383	k__Bacteria;p__Bacteroidetes;c__Flavobacteriia;o__Flavobacteriales
TMEDlc747	17.41	1.72	0	30.9	0.43	434	k__Bacteria;p__Proteobacteria;c__Alphaproteobacteria
TMEDlc748	17.4	1.2	0	34.4	0.49	480	k__Bacteria;p__Proteobacteria;c__Alphaproteobacteria;o__Rickettsiales;f__Pelagibacteraceae
TMEDlc749	17.4	0.86	0	54.7	0.25	227	k__Bacteria;p__Verrucomicrobia;c__Verrucomicrobiae;o__Verrucomicrobiales
TMEDlc750	17.37	5.63	11.76	36.1	0.44	409	k__Bacteria;p__Cyanobacteria
TMEDlc751	17.36	1.75	0	50.5	0.58	569	k__Bacteria;p__Proteobacteria;c__Gammaproteobacteria;o__Alteromonadales_3;f__Alteromonadaceae
TMEDlc752	17.24	1.72	100	32.7	0.52	552	k__Bacteria;p__Proteobacteria;c__Gammaproteobacteria
TMEDlc753	17.24	0	0	32	0.81	800	k__Bacteria;p__Proteobacteria;c__Alphaproteobacteria;o__Rhodospirillales;f__Rhodospirillaceae
TMEDlc754	17.24	0	0	55	0.4	382	k__Bacteria
TMEDlc755	17.24	1.72	100	48.8	0.21	225	k__Bacteria;p__Proteobacteria;c__Alphaproteobacteria
TMEDlc756	17.24	0	0	36.4	0.44	487	k__Bacteria;p__Proteobacteria;c__Gammaproteobacteria
TMEDlc757	17.24	0	0	52.4	0.55	497	k__Bacteria;p__Verrucomicrobia;c__Opitutae;o__Opitutales
TMEDlc758	17.24	0	0	36.6	0.63	677	k__Bacteria;p__Bacteroidetes;c__Flavobacteriia;o__Flavobacteriales;f__Flavobacteriaceae
TMEDlc759	17.24	1.72	0	40.6	0.96	1242	k__Bacteria;p__Bacteroidetes;c__Flavobacteriia;o__Flavobacteriales;f__Flavobacteriaceae;g__Gramella
TMEDlc760	17.24	1.72	0	42.8	0.96	1062	k__Bacteria;p__Proteobacteria;c__Alphaproteobacteria;o__Rhodospirillales;f__Rhodospirillaceae
TMEDlc761	17.24	0	0	52	0.78	785	k__Bacteria;p__Proteobacteria;c__Gammaproteobacteria;o__Alteromonadales_3;f__Alteromonadaceae
TMEDlc762	17.24	0	0	33.7	0.71	834	k__Bacteria;p__Proteobacteria;c__Gammaproteobacteria;o__Thiotrichales
TMEDlc763	17.24	0	0	52.3	0.99	864	k__Bacteria;p__Cyanobacteria;c__Chroococcales;o__Chroococcales;f__Cyanobium
TMEDlc764	17.24	3.45	66.67	53.6	0.61	577	k__Bacteria;p__Proteobacteria;c__Gammaproteobacteria;o__Alteromonadales_3;f__Alteromonadaceae
TMEDlc765	17.24	0	0	49.1	0.3	305	k__Bacteria;p__Verrucomicrobia
TMEDlc766	17.24	3.45	33.33	29.4	0.3	267	k__Bacteria;p__Bacteroidetes;c__Flavobacteriia;o__Flavobacteriales
TMEDlc767	17.24	0	0	34.4	0.57	477	k__Bacteria
TMEDlc768	17.24	1.72	0	29.2	0.33	362	k__Bacteria
TMEDlc769	17.24	0	0	47.1	0.88	690	k__Bacteria;p__Verrucomicrobia;c__Verrucomicrobiae;o__Verrucomicrobiales
TMEDlc770	17.24	1.72	0	27.7	0.2	198	k__Bacteria;p__Bacteroidetes;c__Cytophagia;o__Cytophagales;f__Flammeovirgaceae
TMEDlc771	17.24	0	0	38.1	0.1	99	k__Bacteria;p__Verrucomicrobia;c__Opitutae;o__Opitutales
TMEDlc772	17.18	0.74	0	36.3	0.44	430	k__Bacteria;p__Proteobacteria;c__Gammaproteobacteria
TMEDlc773	17.09	0	0	28.2	0.16	194	k__Bacteria;p__Proteobacteria;c__Alphaproteobacteria;o__Rickettsiales;f__Pelagibacteraceae
TMEDlc774	17.09	0	0	29.8	0.2	201	k__Bacteria;p__Proteobacteria;c__Alphaproteobacteria;o__Rickettsiales;f__Pelagibacteraceae
TMEDlc775	17.07	0.58	50	51.9	0.61	583	k__Bacteria;p__Proteobacteria;c__Gammaproteobacteria;o__Alteromonadales_3;f__Alteromonadaceae
TMEDlc776	17.06	2.59	0	48.8	2	1371	k__Bacteria
TMEDlc777	16.98	0	0	31.4	0.14	147	k__Bacteria;p__Proteobacteria;c__Alphaproteobacteria;o__Rickettsiales;f__Pelagibacteraceae;g__Candidatus_Pelagibacter-like
TMEDlc778	16.98	1.89	100	29.1	0.36	364	k__Bacteria;p__Proteobacteria;c__Alphaproteobacteria;o__Rickettsiales;f__Pelagibacteraceae
TMEDlc779	16.98	10.63	0	35.3	0.58	600	k__Bacteria;p__Proteobacteria;c__Alphaproteobacteria;o__Rickettsiales;f__Pelagibacteraceae;g__Candidatus_Pelagibacter-like
TMEDlc780	16.98	0	0	28.5	0.28	299	k__Bacteria;p__Proteobacteria;c__Alphaproteobacteria;o__Rickettsiales;f__Pelagibacteraceae;g__Candidatus_Pelagibacter-like
TMEDlc781	16.98	1.89	0	32	0.61	565	k__Bacteria;p__Proteobacteria;c__Alphaproteobacteria;o__Rickettsiales
TMEDlc782	16.98	0	0	28.5	0.25	232	k__Bacteria;p__Proteobacteria;c__Alphaproteobacteria;o__Rickettsiales;f__Pelagibacteraceae
TMEDlc783	16.98	1.89	100	29.8	0.13	159	k__Bacteria;p__Proteobacteria;c__Alphaproteobacteria;o__Rickettsiales;f__Pelagibacteraceae
TMEDlc784	16.98	7.55	0	27.8	0.19	208	k__Bacteria;p__Proteobacteria;c__Alphaproteobacteria;o__Rickettsiales;f__Pelagibacteraceae
TMEDlc785	16.98	3.77	0	28.3	0.42	460	k__Bacteria;p__Proteobacteria;c__Alphaproteobacteria;o__Rickettsiales;f__Pelagibacteraceae
TMEDlc786	16.98	3.77	0	28.5	0.21	221	k__Bacteria;p__Proteobacteria;c__Alphaproteobacteria;o__Rickettsiales;f__Pelagibacteraceae
TMEDlc787	16.91	1.47	0	27.4	0.27	271	k__Bacteria;p__Bacteroidetes;c__Flavobacteriia;o__Flavobacteriales
TMEDlc788	16.9	4.63	0	33.5	0.88	937	NA
TMEDlc789	16.85	3.16	0	28.7	1.11	1277	k__Bacteria;p__Proteobacteria;c__Alphaproteobacteria;o__Rickettsiales
TMEDlc790	16.83	0.86	0	48.4	1.85	1209	k__Bacteria
TMEDlc791	16.82	0.93	0	38.3	0.62	562	k__Archaea;p__Euryarchaeota
TMEDlc792	16.82	0	0	45.5	0.38	360	k__Archaea;p__Euryarchaeota
TMEDlc793	16.67	8.33	100	59.6	0.68	806	NA
TMEDlc794	16.67	1.19	0	28.3	0.54	611	k__Bacteria;p__Proteobacteria;c__Alphaproteobacteria;o__Rickettsiales;f__Pelagibacteraceae
TMEDlc795	16.67	0	0	66.4	0.62	543	k__Bacteria;p__Planctomycetes;c__Planctomycetia;o__Planctomycetales;f__Planctomycetaceae
TMEDlc796	16.67	0	0	46.8	0.51	494	NA
TMEDlc797	16.67	12.5	0	30.2	0.21	209	NA
TMEDlc798	16.67	0	0	47.1	0.71	773	NA
TMEDlc799	16.67	0	0	28.6	0.11	94	NA
TMEDlc800	16.67	0	0	33.4	0.13	126	NA
TMEDlc801	16.67	0	0	31.3	0.32	322	NA
TMEDlc802	16.67	0	0	35.3	0.3	337	NA
TMEDlc803	16.67	8.33	0	28.4	0.24	255	NA
TMEDlc804	16.67	0	0	26.9	0.25	297	NA
TMEDlc805	16.67	4.17	0	28.1	0.28	330	NA
TMEDlc806	16.56	1.83	0	48.3	1.99	1464	k__Bacteria
TMEDlc807	16.54	0	0	38.8	1.06	1109	k__Bacteria;p__Proteobacteria;c__Alphaproteobacteria;o__Rhodobacterales;f__Rhodobacteraceae
TMEDlc808	16.48	0	0	36.1	0.4	427	k__Bacteria;p__Proteobacteria;c__Alphaproteobacteria;o__Rickettsiales
TMEDlc809	16.46	2.96	56.52	39.9	0.66	636	k__Bacteria;p__Bacteroidetes;c__Flavobacteriia;o__Flavobacteriales;f__Flavobacteriaceae
TMEDlc810	16.46	0.87	0	29.8	0.47	531	k__Bacteria;p__Proteobacteria;c__Alphaproteobacteria;o__Rhodospirillales;f__Rhodospirillaceae
TMEDlc811	16.38	13.87	5	33.5	0.75	721	k__Bacteria;p__Proteobacteria;c__Alphaproteobacteria;o__Rhodospirillales;f__Rhodospirillaceae
TMEDlc812	16.38	0	0	51.8	0.5	496	k__Bacteria;p__Proteobacteria;c__Gammaproteobacteria;o__Alteromonadales_3;f__Alteromonadaceae
TMEDlc813	16.38	10.34	88.89	42.6	0.25	240	k__Bacteria;p__Proteobacteria;c__Gammaproteobacteria;o__Alteromonadales;f__Idiomarinaceae;g__Idiomarina
TMEDlc814	16.38	0	0	41.6	0.57	609	k__Bacteria;p__Proteobacteria;c__Alphaproteobacteria;o__Rhodobacterales;f__Rhodobacteraceae
TMEDlc815	16.38	0	0	35.6	0.46	402	k__Bacteria
TMEDlc816	16.23	1.89	0	29.3	0.2	193	k__Bacteria;p__Proteobacteria;c__Alphaproteobacteria;o__Rickettsiales;f__Pelagibacteraceae
TMEDlc817	16.21	0	0	31.1	0.18	194	k__Bacteria;p__Proteobacteria;c__Alphaproteobacteria;o__Rickettsiales
TMEDlc818	16.14	0	0	52.3	0.86	935	k__Bacteria
TMEDlc819	16.14	1.72	0	38.3	0.45	487	k__Bacteria
TMEDlc820	16.12	3.77	0	30.1	0.28	311	k__Bacteria;p__Proteobacteria;c__Alphaproteobacteria;o__Rickettsiales;f__Pelagibacteraceae
TMEDlc821	16.11	0	0	44.1	0.49	463	k__Bacteria;p__Proteobacteria;c__Gammaproteobacteria
TMEDlc822	16.1	4.82	16.67	31.1	0.13	162	k__Bacteria;p__Proteobacteria;c__Alphaproteobacteria;o__Rickettsiales;f__Pelagibacteraceae
TMEDlc823	16.09	0.78	0	36.7	0.68	665	k__Bacteria
TMEDlc824	16.09	1.72	100	36.8	0.44	491	k__Bacteria;p__Proteobacteria;c__Betaproteobacteria;o__Burkholderiales
TMEDlc825	16.08	0	0	29	0.33	334	k__Bacteria
TMEDlc826	16.07	0	0	52	1.84	1396	k__Bacteria;p__Planctomycetes;c__Planctomycetia;o__Planctomycetales;f__Planctomycetaceae;g__Rhodopirellula
TMEDlc827	16.01	3.27	100	33.1	0.25	278	k__Bacteria;p__Proteobacteria;c__Gammaproteobacteria
TMEDlc828	16	0	0	48.2	0.37	318	k__Archaea;p__Euryarchaeota
TMEDlc829	15.95	0	0	54	0.71	634	k__Bacteria;p__Proteobacteria;c__Deltaproteobacteria
TMEDlc830	15.91	0	0	66	0.59	515	k__Bacteria;p__Planctomycetes;c__Planctomycetia;o__Planctomycetales;f__Planctomycetaceae
TMEDlc831	15.86	0	0	58.4	0.6	564	k__Bacteria;p__Proteobacteria;c__Alphaproteobacteria;o__Rhodospirillales;f__Rhodospirillaceae
TMEDlc832	15.8	0	0	28.6	0.04	56	k__Bacteria;p__Proteobacteria;c__Alphaproteobacteria;o__Rickettsiales;f__Pelagibacteraceae
TMEDlc833	15.79	1.75	0	52.3	0.28	263	k__Bacteria;p__Planctomycetes;c__Planctomycetia;o__Planctomycetales;f__Planctomycetaceae
TMEDlc834	15.72	2.23	66.67	31.5	0.17	179	k__Bacteria;p__Proteobacteria;c__Alphaproteobacteria;o__Rickettsiales;f__Pelagibacteraceae
TMEDlc835	15.67	0	0	35.9	0.11	133	k__Bacteria;p__Chloroflexi
TMEDlc836	15.67	3.45	0	30.5	0.59	563	k__Bacteria;p__Bacteroidetes
TMEDlc837	15.67	0	0	39.9	0.49	443	k__Bacteria
TMEDlc838	15.61	11.32	0	31.8	0.17	159	k__Bacteria;p__Proteobacteria;c__Alphaproteobacteria;o__Rickettsiales;f__Pelagibacteraceae
TMEDlc839	15.54	2.15	33.33	30	0.39	427	k__Bacteria;p__Proteobacteria;c__Alphaproteobacteria
TMEDlc840	15.52	0	0	32.7	0.22	237	k__Bacteria;p__Proteobacteria;c__Alphaproteobacteria;o__Rhodospirillales;f__Rhodospirillaceae
TMEDlc841	15.52	0	0	31.9	0.22	242	k__Bacteria;p__Proteobacteria;c__Alphaproteobacteria;o__Rhodospirillales;f__Rhodospirillaceae
TMEDlc842	15.52	8.93	8.7	51.3	0.54	526	k__Bacteria;p__Proteobacteria;c__Gammaproteobacteria;o__Pseudomonadales
TMEDlc843	15.52	0	0	58.3	0.39	400	k__Bacteria;p__Proteobacteria;c__Gammaproteobacteria;o__Oceanospirillales;f__Alteromonadaceae_2;g__Marinobacter
TMEDlc844	15.52	1.72	0	38.5	0.47	426	k__Bacteria;p__Bacteroidetes;c__Flavobacteriia;o__Flavobacteriales;f__Flavobacteriaceae
TMEDlc845	15.52	0	0	61.2	0.37	368	k__Bacteria;p__Proteobacteria;c__Alphaproteobacteria;o__Rhodospirillales;f__Rhodospirillaceae
TMEDlc846	15.52	0	0	35.8	0.32	297	k__Bacteria;p__Bacteroidetes;c__Flavobacteriia;o__Flavobacteriales;f__Flavobacteriaceae
TMEDlc847	15.52	0	0	46	0.62	608	k__Bacteria;p__Proteobacteria;c__Gammaproteobacteria
TMEDlc848	15.52	0	0	42.6	0.89	817	k__Bacteria;p__Proteobacteria;c__Gammaproteobacteria;o__Alteromonadales;f__Alteromonadaceae;g__Alteromonas
TMEDlc849	15.52	5.17	25	52.7	0.39	399	k__Bacteria;p__Proteobacteria;c__Alphaproteobacteria;o__Rhodospirillales;f__Rhodospirillaceae
TMEDlc850	15.52	1.72	0	55.3	0.66	694	k__Bacteria;p__Proteobacteria;c__Alphaproteobacteria
TMEDlc851	15.52	0	0	54.8	0.75	730	k__Bacteria;p__Proteobacteria;c__Alphaproteobacteria;o__Rhodospirillales;f__Rhodospirillaceae
TMEDlc852	15.52	1.72	0	44	0.4	436	k__Bacteria;p__Proteobacteria;c__Gammaproteobacteria
TMEDlc853	15.52	3.45	0	41.5	0.45	480	k__Bacteria;p__Verrucomicrobia;c__Opitutae;o__Opitutales
TMEDlc854	15.52	1.72	0	35.9	0.16	159	k__Bacteria;p__Proteobacteria;c__Gammaproteobacteria
TMEDlc855	15.52	0	0	28.5	0.24	249	k__Bacteria;p__Bacteroidetes;c__Flavobacteriia;o__Flavobacteriales;f__Flavobacteriaceae
TMEDlc856	15.52	0	0	28.8	0.27	270	k__Bacteria;p__Bacteroidetes;c__Flavobacteriia;o__Flavobacteriales;f__Flavobacteriaceae
TMEDlc857	15.52	0	0	53	1.05	875	k__Bacteria;p__Proteobacteria;c__Gammaproteobacteria
TMEDlc858	15.52	0	0	32.2	0.2	180	k__Bacteria;p__Proteobacteria;c__Gammaproteobacteria
TMEDlc859	15.52	0	0	28	0.14	153	k__Bacteria;p__Proteobacteria;c__Alphaproteobacteria;o__Rhodospirillales;f__Rhodospirillaceae
TMEDlc860	15.52	1.72	0	36	0.13	123	k__Bacteria;p__Proteobacteria;c__Alphaproteobacteria;o__Rhodobacterales
TMEDlc861	15.51	3.94	33.33	29.1	0.12	132	k__Bacteria;p__Proteobacteria;c__Alphaproteobacteria;o__Rickettsiales;f__Pelagibacteraceae
TMEDlc862	15.47	0	0	51.9	1.26	942	k__Bacteria;p__Planctomycetes;c__Planctomycetia;o__Planctomycetales;f__Planctomycetaceae
TMEDlc863	15.44	0.74	0	31.5	0.17	181	k__Bacteria;p__Bacteroidetes;c__Flavobacteriia;o__Flavobacteriales
TMEDlc864	15.42	3.27	0	31.4	1.01	1071	k__Archaea
TMEDlc865	15.39	0	0	30.9	0.14	164	k__Bacteria;p__Proteobacteria;c__Alphaproteobacteria;o__Rickettsiales;f__Pelagibacteraceae
TMEDlc866	15.38	0.85	100	43.9	0.42	421	k__Bacteria;p__Actinobacteria;c__Actinobacteria
TMEDlc867	15.36	6.43	0	37.5	2.38	2540	k__Bacteria
TMEDlc868	15.3	0	0	34.6	0.41	452	k__Bacteria
TMEDlc869	15.27	1.89	0	29.6	0.08	100	k__Bacteria;p__Proteobacteria;c__Alphaproteobacteria;o__Rickettsiales;f__Pelagibacteraceae
TMEDlc870	15.09	0	0	30.5	0.29	318	k__Bacteria;p__Proteobacteria;c__Alphaproteobacteria;o__Rickettsiales
TMEDlc871	15.09	1.89	0	29.6	0.26	268	k__Bacteria;p__Proteobacteria;c__Alphaproteobacteria;o__Rickettsiales;f__Pelagibacteraceae
TMEDlc872	15.09	0	0	26.4	0.11	117	k__Bacteria;p__Proteobacteria;c__Alphaproteobacteria;o__Rickettsiales;f__Pelagibacteraceae
TMEDlc873	15.09	0	0	26.5	0.18	195	k__Bacteria;p__Proteobacteria;c__Alphaproteobacteria;o__Rickettsiales;f__Pelagibacteraceae;g__Candidatus_Pelagibacter-like
TMEDlc874	15.09	3.77	0	26.3	0.26	290	k__Bacteria;p__Proteobacteria;c__Alphaproteobacteria;o__Rickettsiales;f__Pelagibacteraceae
TMEDlc875	15.09	0	0	29.3	0.25	257	k__Bacteria;p__Proteobacteria;c__Alphaproteobacteria;o__Rickettsiales;f__Pelagibacteraceae;g__Candidatus_Pelagibacter-like
TMEDlc876	15.09	0	0	26.9	0.14	147	k__Bacteria;p__Proteobacteria;c__Alphaproteobacteria;o__Rickettsiales;f__Pelagibacteraceae;g__Candidatus_Pelagibacter-like
TMEDlc877	15.09	1.89	0	29.1	0.18	200	k__Bacteria;p__Proteobacteria;c__Alphaproteobacteria;o__Rickettsiales;f__Pelagibacteraceae
TMEDlc878	15.09	1.89	0	27.9	0.26	281	k__Bacteria;p__Proteobacteria;c__Alphaproteobacteria;o__Rickettsiales;f__Pelagibacteraceae
TMEDlc879	15.09	0	0	29.7	0.14	154	k__Bacteria;p__Proteobacteria;c__Alphaproteobacteria;o__Rickettsiales;f__Pelagibacteraceae
TMEDlc880	15.05	6.9	0	26.3	0.49	571	k__Bacteria
TMEDlc881	14.95	0.93	0	48.5	0.32	312	k__Archaea;p__Euryarchaeota
TMEDlc882	14.95	0	0	44.7	0.39	351	k__Archaea;p__Euryarchaeota
TMEDlc883	14.94	0	0	33	0.15	178	k__Bacteria;p__Proteobacteria;c__Gammaproteobacteria
TMEDlc884	14.93	1.73	77.78	44.5	0.93	938	k__Bacteria;p__Proteobacteria;c__Gammaproteobacteria
TMEDlc885	14.89	6.9	100	39.8	0.58	702	k__Bacteria;p__Proteobacteria;c__Gammaproteobacteria
TMEDlc886	14.8	0.53	0	36.8	0.43	427	k__Bacteria;p__Proteobacteria;c__Alphaproteobacteria;o__Rhodobacterales
TMEDlc887	14.66	0	0	62.4	0.28	331	k__Bacteria;p__Cyanobacteria;c__Chroococcales;o__Chroococcales;f__Cyanobium
TMEDlc888	14.66	6.43	0	33.5	0.22	206	k__Bacteria
TMEDlc889	14.66	0	0	35.1	0.38	380	k__Bacteria;p__Proteobacteria;c__Gammaproteobacteria
TMEDlc890	14.66	5.17	0	31.2	0.09	97	k__Bacteria
TMEDlc891	14.66	0	0	31.2	0.24	263	k__Bacteria;p__Proteobacteria;c__Gammaproteobacteria
TMEDlc892	14.66	0	0	47.8	1.17	920	k__Bacteria;p__Verrucomicrobia;c__Verrucomicrobiae;o__Verrucomicrobiales
TMEDlc893	14.62	0	0	54.1	0.42	372	k__Archaea;p__Euryarchaeota
TMEDlc894	14.59	9.35	0	31.1	2.51	2758	k__Archaea
TMEDlc895	14.58	0	0	36.4	0.3	332	k__Bacteria;p__Proteobacteria;c__Alphaproteobacteria;o__Rickettsiales
TMEDlc896	14.56	0.93	50	48.9	1.69	1155	k__Archaea
TMEDlc897	14.55	0	0	59.7	0.59	522	k__Bacteria;p__Proteobacteria;c__Alphaproteobacteria
TMEDlc898	14.54	4.83	9.09	40.2	1.47	1491	k__Bacteria;p__Cyanobacteria;c__Oscillatoriales;o__Oscillatoriales;f__Pseudanabaena
TMEDlc899	14.52	0.48	0	27.3	0.13	172	k__Bacteria;p__Proteobacteria;c__Alphaproteobacteria;o__Rickettsiales;f__Pelagibacteraceae;g__Candidatus_Pelagibacter-like
TMEDlc900	14.49	0	0	35.8	0.19	210	k__Bacteria;p__Proteobacteria;c__Gammaproteobacteria
TMEDlc901	14.43	1.11	0	34.8	0.4	419	k__Bacteria;p__Proteobacteria;c__Gammaproteobacteria
TMEDlc902	14.41	0	0	27	0.24	268	k__Bacteria;p__Proteobacteria;c__Alphaproteobacteria;o__Rickettsiales;f__Pelagibacteraceae
TMEDlc903	14.36	0	0	44.4	0.62	650	k__Bacteria;p__Proteobacteria;c__Gammaproteobacteria;o__Alteromonadales;f__Alteromonadaceae;g__Alteromonas
TMEDlc904	14.35	1.74	20	42.5	0.71	682	k__Bacteria;p__Proteobacteria;c__Alphaproteobacteria;o__Rhodospirillales;f__Rhodospirillaceae;g__Nisaea
TMEDlc905	14.29	2.2	25	46.1	1.16	1146	k__Bacteria
TMEDlc906	14.26	1.22	16.67	45.5	0.63	597	k__Bacteria;p__Proteobacteria;c__Gammaproteobacteria
TMEDlc907	14.21	0	0	47.3	1.58	1122	k__Archaea
TMEDlc908	14.14	0	0	29.7	0.1	114	k__Bacteria;p__Proteobacteria;c__Alphaproteobacteria;o__Rickettsiales;f__Pelagibacteraceae
TMEDlc909	14.1	4.23	7.69	46.7	0.84	751	k__Bacteria;p__Proteobacteria;c__Alphaproteobacteria;o__Rickettsiales
TMEDlc910	14.1	0	0	30.8	0.14	152	k__Bacteria;p__Proteobacteria;c__Alphaproteobacteria;o__Rickettsiales;f__Pelagibacteraceae
TMEDlc911	14.07	0	0	28	0.1	108	k__Bacteria;p__Proteobacteria;c__Alphaproteobacteria;o__Rickettsiales;f__Pelagibacteraceae
TMEDlc912	14.04	0	0	29.2	0.92	1030	k__Bacteria;p__Proteobacteria;c__Alphaproteobacteria;o__Rickettsiales
TMEDlc913	14.04	7.02	25	35.5	0.38	374	k__Bacteria;p__Firmicutes;c__Clostridia;o__Clostridiales;f__Peptostreptococcaceae_3;g__Clostridium_3
TMEDlc914	14.02	0	0	46.3	0.28	261	k__Archaea;p__Euryarchaeota
TMEDlc915	13.97	0	0	51	0.5	527	k__Bacteria;p__Verrucomicrobia;c__Opitutae;o__Opitutales
TMEDlc916	13.95	1.72	0	30.1	0.72	785	k__Bacteria
TMEDlc917	13.85	3.04	57.14	44.3	0.46	463	k__Bacteria;p__Verrucomicrobia;c__Opitutae;o__Opitutales
TMEDlc918	13.8	0.57	100	33.8	0.38	418	k__Bacteria;p__Proteobacteria;c__Alphaproteobacteria;o__Rickettsiales;f__Pelagibacteraceae
TMEDlc919	13.79	3.45	100	33.4	0.26	307	k__Bacteria;p__Proteobacteria;c__Gammaproteobacteria
TMEDlc920	13.79	0	0	31.7	0.52	548	k__Bacteria;p__Proteobacteria;c__Gammaproteobacteria;o__Thiotrichales
TMEDlc921	13.79	1.72	100	33.5	0.37	370	k__Bacteria;p__Proteobacteria;c__Gammaproteobacteria;o__Legionellales
TMEDlc922	13.79	3.45	66.67	47	0.7	724	k__Bacteria
TMEDlc923	13.79	3.45	50	42.1	0.72	704	k__Bacteria;p__Proteobacteria;c__Gammaproteobacteria;o__Alteromonadales_3;f__Alteromonadaceae
TMEDlc924	13.79	0	0	33.7	0.14	147	k__Bacteria;p__Proteobacteria;c__Gammaproteobacteria
TMEDlc925	13.79	0	0	33	0.62	641	k__Bacteria
TMEDlc926	13.79	0	0	37	0.68	652	k__Bacteria;p__Bacteroidetes
TMEDlc927	13.79	0	0	44.6	0.4	387	k__Bacteria;p__Proteobacteria;c__Gammaproteobacteria
TMEDlc928	13.79	0	0	40.2	0.51	518	k__Bacteria;p__Proteobacteria;c__Alphaproteobacteria;o__Rhodobacterales;f__Rhodobacteraceae
TMEDlc929	13.79	0	0	56.7	0.41	411	k__Bacteria;p__Cyanobacteria;c__Chroococcales;o__Chroococcales;f__Cyanobium
TMEDlc930	13.79	3.45	0	53.3	0.48	490	k__Bacteria;p__Proteobacteria;c__Gammaproteobacteria
TMEDlc931	13.79	3.45	0	29.6	0.51	519	k__Bacteria;p__Bacteroidetes;c__Flavobacteriia;o__Flavobacteriales
TMEDlc932	13.79	0	0	66.3	0.23	213	k__Bacteria
TMEDlc933	13.79	0	0	38.3	0.63	780	k__Bacteria;p__Actinobacteria;c__Actinobacteria
TMEDlc934	13.79	3.45	0	40.6	0.76	854	k__Bacteria;p__Proteobacteria;c__Alphaproteobacteria;o__Rhodobacterales
TMEDlc935	13.79	1.72	0	55.5	0.37	370	k__Bacteria;p__Proteobacteria;c__Alphaproteobacteria;o__Rhizobiales
TMEDlc936	13.79	1.72	0	34.8	0.63	735	k__Bacteria;p__Proteobacteria;c__Gammaproteobacteria
TMEDlc937	13.79	0	0	43.6	3.13	3303	k__Bacteria;p__Proteobacteria;c__Gammaproteobacteria;o__Alteromonadales;f__Alteromonadaceae;g__Alteromonas;s__Alteromonas_macleodii
TMEDlc938	13.79	0	0	36.2	1.24	1264	k__Bacteria;p__Actinobacteria;c__Actinobacteria
TMEDlc939	13.79	0	0	32.1	0.21	216	k__Bacteria
TMEDlc940	13.79	5.17	0	29.4	0.27	277	k__Bacteria;p__Bacteroidetes;c__Flavobacteriia;o__Flavobacteriales;f__Flavobacteriaceae
TMEDlc941	13.79	0	0	49.7	0.25	218	k__Bacteria
TMEDlc942	13.79	0	0	52.9	0.58	501	k__Bacteria;p__Proteobacteria;c__Alphaproteobacteria;o__Rhizobiales;f__Hyphomicrobiaceae
TMEDlc943	13.79	1.72	0	29.9	0.23	228	k__Bacteria;p__Bacteroidetes;c__Flavobacteriia;o__Flavobacteriales;f__Flavobacteriaceae
TMEDlc944	13.79	1.72	0	30.9	0.26	251	k__Bacteria;p__Bacteroidetes;c__Flavobacteriia;o__Flavobacteriales;f__Flavobacteriaceae
TMEDlc945	13.79	0	0	58.5	0.27	260	k__Bacteria;p__Proteobacteria;c__Alphaproteobacteria;o__Rhodospirillales;f__Rhodospirillaceae
TMEDlc946	13.79	0	0	54.7	0.55	458	k__Bacteria
TMEDlc947	13.79	0	0	53.4	0.56	472	k__Bacteria;p__Bacteroidetes;c__Flavobacteriia;o__Flavobacteriales;f__Cryomorphaceae
TMEDlc948	13.79	0	0	31.9	0.29	273	k__Bacteria;p__Bacteroidetes;c__Flavobacteriia;o__Flavobacteriales;f__Flavobacteriaceae
TMEDlc949	13.79	0	0	36.1	0.09	97	k__Bacteria;p__Proteobacteria;c__Alphaproteobacteria;o__Rhodobacterales
TMEDlc950	13.79	0	0	53.6	0.19	188	k__Bacteria;p__Proteobacteria;c__Gammaproteobacteria
TMEDlc951	13.79	0	0	44.8	0.25	225	k__Bacteria;p__Proteobacteria;c__Gammaproteobacteria;o__Alteromonadales_3;f__Alteromonadaceae
TMEDlc952	13.77	0	0	35.7	0.23	279	k__Bacteria;p__Actinobacteria;c__Actinobacteria
TMEDlc953	13.66	0	0	48.4	1.05	772	k__Bacteria;p__Spirochaetes;c__Spirochaetia
TMEDlc954	13.62	0.47	0	62.2	5.49	3629	k__Archaea
TMEDlc955	13.6	4.27	100	33.5	0.25	298	k__Bacteria;p__Actinobacteria;c__Actinobacteria
TMEDlc956	13.55	0.93	0	46.8	0.73	652	k__Archaea
TMEDlc957	13.51	0	0	31.9	0.53	541	k__Bacteria;p__Proteobacteria;c__Alphaproteobacteria;o__Rickettsiales;f__Pelagibacteraceae
TMEDlc958	13.4	0	0	56.1	0.26	242	k__Bacteria;p__Bacteroidetes;c__Flavobacteriia;o__Flavobacteriales
TMEDlc959	13.33	0.27	100	31.6	0.21	251	k__Bacteria;p__Bacteroidetes;c__Flavobacteriia;o__Flavobacteriales
TMEDlc960	13.21	0	0	32.5	0.12	133	k__Bacteria;p__Proteobacteria;c__Alphaproteobacteria;o__Rickettsiales
TMEDlc961	13.21	0	0	32.4	0.54	582	k__Bacteria;p__Proteobacteria;c__Alphaproteobacteria;o__Rickettsiales;f__Pelagibacteraceae
TMEDlc962	13.21	0	0	34.6	0.55	725	k__Bacteria;p__Proteobacteria;c__Alphaproteobacteria;o__Rickettsiales;f__Pelagibacteraceae
TMEDlc963	13.21	0	0	29.8	0.14	141	k__Bacteria;p__Proteobacteria;c__Alphaproteobacteria;o__Rickettsiales
TMEDlc964	13.21	0	0	28.9	0.09	99	k__Bacteria;p__Proteobacteria;c__Alphaproteobacteria;o__Rickettsiales;f__Pelagibacteraceae;g__Candidatus_Pelagibacter-like
TMEDlc965	13.21	1.89	0	28	0.21	259	k__Bacteria;p__Proteobacteria;c__Alphaproteobacteria;o__Rickettsiales;f__Pelagibacteraceae
TMEDlc966	13.21	0	0	28.3	0.24	264	k__Bacteria;p__Proteobacteria;c__Alphaproteobacteria;o__Rickettsiales;f__Pelagibacteraceae
TMEDlc967	13.21	3.77	0	27.3	0.16	178	k__Bacteria;p__Proteobacteria;c__Alphaproteobacteria;o__Rickettsiales;f__Pelagibacteraceae
TMEDlc968	13.21	0	0	30.2	0.14	155	k__Bacteria;p__Proteobacteria;c__Alphaproteobacteria;o__Rickettsiales;f__Pelagibacteraceae
TMEDlc969	13.21	0	0	32.4	0.31	328	k__Bacteria;p__Proteobacteria;c__Alphaproteobacteria;o__Rickettsiales;f__Pelagibacteraceae
TMEDlc970	13.21	1.89	0	30.4	0.22	250	k__Bacteria;p__Proteobacteria;c__Alphaproteobacteria;o__Rickettsiales;f__Pelagibacteraceae
TMEDlc971	13.21	0	0	29.3	0.1	113	k__Bacteria;p__Proteobacteria;c__Alphaproteobacteria;o__Rickettsiales;f__Pelagibacteraceae
TMEDlc972	13.18	0.76	19.23	38.2	0.43	408	k__Bacteria;p__Bacteroidetes;c__Flavobacteriia;o__Flavobacteriales;f__Flavobacteriaceae
TMEDlc973	13.17	0	0	34.2	0.57	619	k__Bacteria;p__Proteobacteria;c__Alphaproteobacteria;o__Rhizobiales
TMEDlc974	13.17	1.79	71.43	30.1	0.22	218	k__Bacteria;p__Bacteroidetes;c__Cytophagia;o__Cytophagales;f__Flammeovirgaceae
TMEDlc975	13.16	0	0	32	0.42	517	k__Bacteria;p__Proteobacteria;c__Alphaproteobacteria;o__Rickettsiales
TMEDlc976	13.14	0	0	31.9	0.13	140	k__Bacteria;p__Chloroflexi;c__Dehalococcoidetes
TMEDlc977	13.1	0	0	44.2	0.4	391	k__Bacteria;p__Proteobacteria;c__Gammaproteobacteria
TMEDlc978	13.1	0	0	36	0.39	365	k__Bacteria;p__Bacteroidetes;c__Cytophagia;o__Cytophagales;f__Flammeovirgaceae
TMEDlc979	13.01	2.09	0	52.1	0.75	719	k__Bacteria;p__Cyanobacteria
TMEDlc980	13.01	0	0	34.4	0.25	225	k__Bacteria;p__Proteobacteria;c__Gammaproteobacteria
TMEDlc981	12.98	2.04	0	43.3	0.56	517	k__Bacteria;p__Proteobacteria;c__Gammaproteobacteria
TMEDlc982	12.93	0	0	56.9	0.22	239	k__Bacteria;p__Proteobacteria;c__Gammaproteobacteria;o__Alteromonadales_3;f__Alteromonadaceae
TMEDlc983	12.93	0	0	55.5	0.31	297	k__Bacteria;p__Proteobacteria;c__Gammaproteobacteria;o__Alteromonadales_3;f__Alteromonadaceae
TMEDlc984	12.93	0	0	30.3	0.36	425	k__Bacteria;p__Bacteroidetes;c__Flavobacteriia;o__Flavobacteriales
TMEDlc985	12.93	0	0	44.1	0.37	339	k__Bacteria;p__Proteobacteria;c__Gammaproteobacteria
TMEDlc986	12.93	14.11	22.5	31.6	0.13	178	k__Bacteria;p__Proteobacteria;c__Gammaproteobacteria
TMEDlc987	12.93	1.72	100	35	0.29	301	k__Bacteria;p__Proteobacteria;c__Alphaproteobacteria;o__Rhodobacterales;f__Rhodobacteraceae
TMEDlc988	12.88	0	0	40.2	0.5	573	k__Bacteria
TMEDlc989	12.85	0	0	59.3	0.44	386	k__Bacteria;p__Bacteroidetes;c__Flavobacteriia;o__Flavobacteriales;f__Cryomorphaceae
TMEDlc990	12.8	5.8	0	39.2	0.72	747	k__Bacteria
TMEDlc991	12.74	4.14	0	30.8	0.63	683	k__Bacteria;p__Bacteroidetes;c__Flavobacteriia;o__Flavobacteriales
TMEDlc992	12.73	0	0	33.3	0.16	172	k__Bacteria;p__Spirochaetes;c__Spirochaetia;o__Spirochaetales
TMEDlc993	12.72	0.71	0	35.2	0.44	467	k__Bacteria;p__Bacteroidetes;c__Flavobacteriia;o__Flavobacteriales;f__Flavobacteriaceae
TMEDlc994	12.7	0	0	31.4	0.14	156	k__Bacteria;p__Actinobacteria;c__Actinobacteria
TMEDlc995	12.7	0	0	45.3	0.31	304	k__Bacteria;p__Verrucomicrobia;c__Opitutae;o__Opitutales
TMEDlc996	12.69	0	0	30.5	0.09	99	k__Bacteria;p__Proteobacteria;c__Alphaproteobacteria;o__Rickettsiales
TMEDlc997	12.6	1.2	0	28.4	0.12	132	k__Bacteria;p__Proteobacteria;c__Alphaproteobacteria;o__Rickettsiales
TMEDlc998	12.54	0	0	52.5	0.47	525	k__Bacteria;p__Proteobacteria;c__Alphaproteobacteria;o__Rhodospirillales;f__Rhodospirillaceae
TMEDlc999	12.5	12.5	33.33	32	0.81	857	NA
TMEDlc1000	12.5	0	0	31.1	0.48	541	NA
TMEDlc1001	12.5	8.33	0	31.1	0.52	519	NA
TMEDlc1002	12.5	0	0	37.5	0.53	475	NA
TMEDlc1003	12.5	8.33	0	56.1	0.93	908	NA
TMEDlc1004	12.5	16.67	0	30	0.68	732	NA
TMEDlc1005	12.5	16.67	0	27.4	1.2	1232	NA
TMEDlc1006	12.5	0	0	53.8	0.66	624	k__Bacteria;p__Planctomycetes;c__Planctomycetia;o__Planctomycetales;f__Planctomycetaceae
TMEDlc1007	12.5	0	0	36.7	0.73	684	NA
TMEDlc1008	12.5	0	0	40.8	0.32	308	NA
TMEDlc1009	12.5	0	0	32.8	0.86	815	NA
TMEDlc1010	12.5	0	0	42.1	1.09	1318	NA
TMEDlc1011	12.5	0	0	30.6	0.57	625	NA
TMEDlc1012	12.5	0	0	54.7	0.75	740	NA
TMEDlc1013	12.5	4.17	0	40.3	1.37	1330	NA
TMEDlc1014	12.5	4.17	0	33.4	0.15	141	NA
TMEDlc1015	12.5	8.33	0	34.1	0.26	249	NA
TMEDlc1016	12.5	0	0	27.7	0.07	82	NA
TMEDlc1017	12.5	0	0	55.8	0.69	612	NA
TMEDlc1018	12.5	37.5	63.64	55.7	1.08	1010	NA
TMEDlc1019	12.5	4.17	0	33.2	0.69	609	NA
TMEDlc1020	12.5	0	0	30.5	0.28	281	NA
TMEDlc1021	12.5	4.17	0	27.6	0.46	486	NA
TMEDlc1022	12.5	0	0	31.5	0.32	285	NA
TMEDlc1023	12.5	4.17	0	27.7	0.08	87	NA
TMEDlc1024	12.5	0	0	30.3	0.26	275	NA
TMEDlc1025	12.5	0	0	29.4	0.43	388	NA
TMEDlc1026	12.5	0	0	48.9	0.09	90	NA
TMEDlc1027	12.5	4.17	0	29.7	0.42	409	NA
TMEDlc1028	12.5	0	0	28.5	0.15	166	NA
TMEDlc1029	12.5	0	0	28.9	0.2	206	NA
TMEDlc1030	12.5	0	0	29.2	0.21	217	NA
TMEDlc1031	12.5	0	0	27.9	0.11	121	NA
TMEDlc1032	12.5	4.17	0	24.7	0.27	289	NA
TMEDlc1033	12.5	0	0	29	0.12	107	NA
TMEDlc1034	12.5	0	0	27.5	0.24	227	NA
TMEDlc1035	12.48	5.39	2.94	35.7	5.73	2386	k__Bacteria;p__Cyanobacteria
TMEDlc1036	12.46	0	0	59.4	0.2	173	k__Archaea
TMEDlc1037	12.44	0.02	0	29.6	0.12	149	k__Bacteria;p__Bacteroidetes
TMEDlc1038	12.42	0.33	0	30.9	0.26	256	k__Bacteria;p__Bacteroidetes;c__Flavobacteriia;o__Flavobacteriales;f__Flavobacteriaceae
TMEDlc1039	12.4	0	0	45.8	0.42	424	k__Archaea;p__Euryarchaeota
TMEDlc1040	12.4	2.41	33.33	29.5	0.15	184	k__Bacteria;p__Proteobacteria;c__Alphaproteobacteria;o__Rickettsiales;f__Pelagibacteraceae
TMEDlc1041	12.37	2.15	100	43.6	0.96	945	k__Bacteria;p__Proteobacteria;c__Alphaproteobacteria
TMEDlc1042	12.35	0	0	30.3	0.24	273	k__Bacteria;p__Proteobacteria;c__Alphaproteobacteria;o__Rickettsiales;f__Pelagibacteraceae;g__Candidatus_Pelagibacter-like
TMEDlc1043	12.28	0.63	100	29.7	0.2	233	k__Bacteria;p__Proteobacteria;c__Alphaproteobacteria;o__Rickettsiales;f__Pelagibacteraceae;g__Candidatus_Pelagibacter-like
TMEDlc1044	12.28	0	0	32.3	0.52	573	k__Bacteria;p__Chloroflexi;c__Dehalococcoidetes
TMEDlc1045	12.28	1.75	0	34.2	0.35	411	k__Bacteria;p__Bacteroidetes;c__Flavobacteriia;o__Flavobacteriales;f__Flavobacteriaceae
TMEDlc1046	12.28	0	0	27.1	0.16	174	k__Bacteria;p__Chloroflexi;c__Dehalococcoidetes
TMEDlc1047	12.26	1.89	0	31.4	0.3	340	k__Bacteria;p__Proteobacteria;c__Alphaproteobacteria;o__Rickettsiales;f__Pelagibacteraceae
TMEDlc1048	12.25	0	0	63.9	1.27	920	k__Bacteria
TMEDlc1049	12.21	0.37	100	54.3	0.36	342	k__Bacteria;p__Proteobacteria;c__Gammaproteobacteria
TMEDlc1050	12.15	0	0	42.5	0.24	219	k__Archaea;p__Euryarchaeota
TMEDlc1051	12.09	2.69	86.67	61.2	1.04	1080	k__Bacteria;p__Proteobacteria;c__Gammaproteobacteria;o__Alteromonadales_3;f__Alteromonadaceae
TMEDlc1052	12.09	4.12	0	30.4	0.12	146	k__Bacteria;p__Proteobacteria;c__Alphaproteobacteria;o__Rickettsiales;f__Pelagibacteraceae
TMEDlc1053	12.08	0	0	52	0.48	449	k__Bacteria;p__Proteobacteria;c__Gammaproteobacteria;o__Alteromonadales_3;f__Alteromonadaceae
TMEDlc1054	12.08	27.56	0	31.8	0.14	201	k__Bacteria;p__Proteobacteria;c__Alphaproteobacteria;o__Rickettsiales;f__Pelagibacteraceae
TMEDlc1055	12.07	1.72	0	33.9	0.27	294	k__Bacteria;p__Proteobacteria;c__Gammaproteobacteria
TMEDlc1056	12.07	0	0	35.5	0.4	432	k__Bacteria;p__Proteobacteria
TMEDlc1057	12.07	0	0	42.2	0.35	340	k__Bacteria;p__Proteobacteria;c__Gammaproteobacteria;o__Oceanospirillales
TMEDlc1058	12.07	0	0	40.3	0.31	297	k__Bacteria;p__Bacteroidetes;c__Flavobacteriia;o__Flavobacteriales;f__Flavobacteriaceae
TMEDlc1059	12.07	0	0	48.5	0.24	266	k__Bacteria;p__Verrucomicrobia;c__Opitutae;o__Opitutales
TMEDlc1060	12.07	4.7	0	31.8	0.48	561	k__Bacteria;p__Bacteroidetes
TMEDlc1061	12.07	1.72	0	42.3	0.51	534	k__Bacteria;p__Proteobacteria;c__Gammaproteobacteria;o__Xanthomonadales;f__Sinobacteraceae
TMEDlc1062	12.07	0	0	43.2	0.55	502	k__Bacteria;p__Proteobacteria;c__Deltaproteobacteria;o__Desulfobacterales;f__Desulfobacteraceae
TMEDlc1063	12.07	0	0	52.8	0.4	426	k__Bacteria;p__Cyanobacteria;c__Chroococcales;o__Chroococcales;f__Cyanobium
TMEDlc1064	12.07	0	0	39.9	0.38	355	k__Bacteria
TMEDlc1065	12.07	1.72	100	44.7	0.34	310	k__Bacteria;p__Verrucomicrobia;c__Opitutae;o__Opitutales
TMEDlc1066	12.07	0	0	54.7	0.13	115	k__Bacteria
TMEDlc1067	12.07	1.72	100	60.9	0.27	271	k__Bacteria;p__Cyanobacteria;c__Chroococcales;o__Chroococcales;f__Cyanobium
TMEDlc1068	12.07	8.62	100	55.8	0.28	271	k__Bacteria;p__Proteobacteria;c__Alphaproteobacteria;o__Rhodospirillales;f__Rhodospirillaceae
TMEDlc1069	12.07	0	0	40.5	0.27	285	k__Bacteria;p__Proteobacteria;c__Betaproteobacteria;o__Burkholderiales
TMEDlc1070	12.07	0	0	43	0.99	952	k__Bacteria;p__Bacteroidetes
TMEDlc1071	12.07	0	0	55.2	0.4	413	k__Bacteria;p__Proteobacteria;c__Alphaproteobacteria
TMEDlc1072	12.07	1.72	100	53.3	0.46	440	k__Bacteria;p__Proteobacteria;c__Alphaproteobacteria;o__Rhodobacterales;f__Rhodobacteraceae
TMEDlc1073	12.07	5.17	0	35.4	0.66	770	k__Bacteria;p__Proteobacteria;c__Gammaproteobacteria
TMEDlc1074	12.07	0	0	51.1	0.47	524	k__Bacteria;p__Proteobacteria;c__Gammaproteobacteria
TMEDlc1075	12.07	0	0	41.2	0.33	381	k__Bacteria;p__Bacteroidetes;c__Flavobacteriia;o__Flavobacteriales;f__Flavobacteriaceae
TMEDlc1076	12.07	0	0	54.4	0.99	986	k__Bacteria;p__Proteobacteria;c__Alphaproteobacteria;o__Rhodospirillales;f__Rhodospirillaceae
TMEDlc1077	12.07	0	0	58.3	0.33	325	k__Bacteria;p__Proteobacteria;c__Gammaproteobacteria;o__Alteromonadales_3;f__Alteromonadaceae
TMEDlc1078	12.07	1.72	100	53.9	0.21	204	k__Bacteria;p__Chlamydiae;c__Chlamydiia;o__Chlamydiales;f__Parachlamydiaceae;g__Parachlamydia
TMEDlc1079	12.07	1.72	0	45.9	0.49	352	k__Bacteria;p__Verrucomicrobia;c__Opitutae;o__Opitutales
TMEDlc1080	12.07	3.45	0	41.9	0.79	850	k__Bacteria;p__Proteobacteria;c__Gammaproteobacteria
TMEDlc1081	12.07	0	0	43.3	0.21	197	k__Bacteria
TMEDlc1082	12.07	0	0	31.2	0.28	287	k__Bacteria
TMEDlc1083	12.07	0	0	35	0.12	133	k__Bacteria;p__Proteobacteria;c__Gammaproteobacteria
TMEDlc1084	12.07	0	0	27.7	0.07	69	k__Bacteria
TMEDlc1085	12.07	0	0	38.9	0.33	299	k__Bacteria;p__Verrucomicrobia;c__Verrucomicrobiae;o__Verrucomicrobiales;f__Verrucomicrobiaceae
TMEDlc1086	12.07	0	0	26.7	0.24	236	k__Bacteria;p__Bacteroidetes;c__Flavobacteriia;o__Flavobacteriales
TMEDlc1087	12.07	0	0	31.6	0.05	51	k__Bacteria;p__Bacteroidetes;c__Flavobacteriia;o__Flavobacteriales
TMEDlc1088	12.07	0	0	55.8	0.3	254	k__Bacteria
TMEDlc1089	12.07	1.72	0	34.4	0.14	115	k__Bacteria;p__Bacteroidetes;c__Flavobacteriia;o__Flavobacteriales
TMEDlc1090	12.07	1.72	0	28.5	0.23	241	k__Bacteria
TMEDlc1091	12.07	3.45	0	28.7	0.16	183	k__Bacteria;p__Bacteroidetes
TMEDlc1092	12.07	1.72	0	32.2	0.17	182	k__Bacteria;p__Bacteroidetes;c__Flavobacteriia;o__Flavobacteriales;f__Flavobacteriaceae;g__Maribacter
TMEDlc1093	12.07	0	0	55.3	0.29	275	k__Bacteria;p__Proteobacteria;c__Gammaproteobacteria
TMEDlc1094	12.07	0	0	53.8	0.35	357	k__Bacteria;p__Proteobacteria;c__Alphaproteobacteria;o__Rhodobacterales;f__Rhodobacteraceae
TMEDlc1095	12.05	0.92	33.33	49.1	0.42	357	k__Archaea;p__Euryarchaeota
TMEDlc1096	11.99	2.18	0	47.8	1.74	1166	k__Archaea
TMEDlc1097	11.94	0.56	0	40.6	0.61	682	k__Bacteria;p__Proteobacteria;c__Alphaproteobacteria;o__Rhodobacterales;f__Rhodobacteraceae
TMEDlc1098	11.89	1.13	0	30.4	0.07	85	k__Bacteria;p__Proteobacteria;c__Alphaproteobacteria;o__Rickettsiales;f__Pelagibacteraceae
TMEDlc1099	11.83	0	0	33.8	0.33	388	k__Bacteria;p__Proteobacteria
TMEDlc1100	11.82	4.23	0	27.8	1.46	1491	k__Bacteria;p__Proteobacteria;c__Alphaproteobacteria;o__Rickettsiales;f__Anaplasmataceae
TMEDlc1101	11.78	0	0	49.6	0.5	471	k__Bacteria;p__Planctomycetes;c__Planctomycetia;o__Planctomycetales;f__Planctomycetaceae
TMEDlc1102	11.78	0	0	68.7	0.39	315	k__Bacteria;p__Planctomycetes;c__Planctomycetia;o__Planctomycetales;f__Planctomycetaceae
TMEDlc1103	11.75	3.65	22.22	29.1	0.11	122	k__Bacteria;p__Proteobacteria;c__Alphaproteobacteria;o__Rickettsiales;f__Pelagibacteraceae;g__Candidatus_Pelagibacter-like
TMEDlc1104	11.72	1.42	0	41.1	0.54	556	k__Bacteria;p__Proteobacteria;c__Gammaproteobacteria
TMEDlc1105	11.72	0	0	30.4	0.1	118	k__Bacteria;p__Proteobacteria;c__Alphaproteobacteria;o__Rickettsiales;f__Pelagibacteraceae
TMEDlc1106	11.7	0	0	30.7	0.79	824	k__Bacteria;p__Proteobacteria;c__Alphaproteobacteria;o__Rickettsiales;f__Pelagibacteraceae
TMEDlc1107	11.7	0	0	29.9	0.13	127	k__Bacteria;p__Proteobacteria;c__Alphaproteobacteria;o__Rickettsiales
TMEDlc1108	11.68	0	0	44.2	0.4	348	k__Archaea;p__Euryarchaeota
TMEDlc1109	11.68	0	0	41	0.47	472	k__Bacteria;p__Actinobacteria;c__Actinobacteria
TMEDlc1110	11.65	1.72	0	50.7	0.46	466	k__Bacteria;p__Proteobacteria;c__Alphaproteobacteria;o__Rhodobacterales;f__Rhodobacteraceae
TMEDlc1111	11.6	1.72	0	47	0.73	684	k__Bacteria
TMEDlc1112	11.53	0	0	33.3	0.13	147	k__Bacteria;p__Proteobacteria;c__Gammaproteobacteria
TMEDlc1113	11.52	4.31	100	54.8	1.14	1107	k__Bacteria;p__Proteobacteria;c__Alphaproteobacteria;o__Rhodospirillales;f__Rhodospirillaceae
TMEDlc1114	11.5	1.87	33.33	27.6	0.92	983	k__Archaea
TMEDlc1115	11.49	0	0	27.6	0.22	227	k__Bacteria;p__Proteobacteria;c__Gammaproteobacteria
TMEDlc1116	11.44	0	0	54.8	0.18	190	k__Bacteria;p__Proteobacteria;c__Alphaproteobacteria;o__Rhodospirillales;f__Rhodospirillaceae
TMEDlc1117	11.41	0.85	0	36.7	0.42	441	k__Bacteria;p__Cyanobacteria
TMEDlc1118	11.4	0	0	54.6	0.24	235	k__Bacteria;p__Proteobacteria;c__Gammaproteobacteria;o__Alteromonadales_3;f__Alteromonadaceae
TMEDlc1119	11.38	0	0	28.7	0.21	223	k__Bacteria
TMEDlc1120	11.37	0.82	100	36.2	0.44	490	k__Bacteria;p__Proteobacteria;c__Betaproteobacteria
TMEDlc1121	11.36	1.72	0	64.4	1.52	1089	k__Bacteria;p__Chloroflexi
TMEDlc1122	11.32	1.89	0	32.3	0.35	359	k__Bacteria;p__Proteobacteria;c__Alphaproteobacteria;o__Rickettsiales;f__Pelagibacteraceae
TMEDlc1123	11.32	1.89	0	31.1	0.42	421	k__Bacteria;p__Proteobacteria;c__Alphaproteobacteria;o__Rickettsiales;f__Pelagibacteraceae
TMEDlc1124	11.32	0	0	33.8	0.52	594	k__Bacteria;p__Proteobacteria;c__Alphaproteobacteria;o__Rickettsiales;f__Pelagibacteraceae
TMEDlc1125	11.32	0	0	27.2	0.1	112	k__Bacteria;p__Proteobacteria;c__Alphaproteobacteria;o__Rickettsiales;f__Pelagibacteraceae
TMEDlc1126	11.32	3.77	0	29.6	0.22	276	k__Bacteria;p__Proteobacteria;c__Alphaproteobacteria;o__Rickettsiales;f__Pelagibacteraceae
TMEDlc1127	11.32	3.77	0	32.9	0.21	192	k__Bacteria;p__Proteobacteria;c__Alphaproteobacteria;o__Rickettsiales;f__Pelagibacteraceae
TMEDlc1128	11.32	0	0	27.7	0.11	125	k__Bacteria;p__Proteobacteria;c__Alphaproteobacteria;o__Rickettsiales;f__Pelagibacteraceae;g__Candidatus_Pelagibacter-like
TMEDlc1129	11.32	0	0	30.2	0.18	172	k__Bacteria;p__Proteobacteria;c__Alphaproteobacteria;o__Rickettsiales
TMEDlc1130	11.32	0	0	28.7	0.19	208	k__Bacteria;p__Proteobacteria;c__Alphaproteobacteria;o__Rickettsiales;f__Pelagibacteraceae
TMEDlc1131	11.32	1.89	0	29.5	0.13	126	k__Bacteria;p__Proteobacteria;c__Alphaproteobacteria;o__Rickettsiales;f__Pelagibacteraceae;g__Candidatus_Pelagibacter-like
TMEDlc1132	11.32	1.89	0	28	0.14	179	k__Bacteria;p__Proteobacteria;c__Alphaproteobacteria;o__Rickettsiales;f__Pelagibacteraceae;g__Candidatus_Pelagibacter-like
TMEDlc1133	11.32	0	0	30.1	0.09	99	k__Bacteria;p__Proteobacteria;c__Alphaproteobacteria;o__Rickettsiales;f__Pelagibacteraceae
TMEDlc1134	11.32	3.81	0	32.6	0.2	205	k__Bacteria;p__Proteobacteria;c__Alphaproteobacteria;o__Rickettsiales
TMEDlc1135	11.32	0	0	27.3	0.3	287	k__Bacteria;p__Proteobacteria;c__Alphaproteobacteria;o__Rickettsiales;f__Pelagibacteraceae
TMEDlc1136	11.32	0	0	28.5	0.17	172	k__Bacteria;p__Proteobacteria;c__Alphaproteobacteria;o__Rickettsiales;f__Pelagibacteraceae
TMEDlc1137	11.32	3.77	0	26.7	0.18	210	k__Bacteria;p__Proteobacteria;c__Alphaproteobacteria;o__Rickettsiales;f__Pelagibacteraceae
TMEDlc1138	11.32	0	0	24.7	0.06	66	k__Bacteria;p__Proteobacteria;c__Alphaproteobacteria;o__Rickettsiales;f__Pelagibacteraceae;g__Candidatus_Pelagibacter-like
TMEDlc1139	11.32	3.77	0	28.1	0.1	116	k__Bacteria;p__Proteobacteria;c__Alphaproteobacteria;o__Rickettsiales;f__Pelagibacteraceae
TMEDlc1140	11.27	0	0	52.5	0.44	385	k__Bacteria;p__Proteobacteria;c__Deltaproteobacteria
TMEDlc1141	11.22	8.43	0	30.4	0.12	113	k__Bacteria;p__Proteobacteria;c__Alphaproteobacteria;o__Rickettsiales;f__Pelagibacteraceae
TMEDlc1142	11.21	2.59	0	27.8	0.6	679	k__Bacteria;p__Bacteroidetes;c__Flavobacteriia;o__Flavobacteriales
TMEDlc1143	11.21	0	0	30	0.43	443	k__Bacteria;p__Proteobacteria
TMEDlc1144	11.21	0	0	41.1	0.28	266	k__Bacteria
TMEDlc1145	11.21	0	0	32.7	0.06	64	k__Bacteria
TMEDlc1146	11.21	0	0	40.2	0.1	99	k__Bacteria;p__Proteobacteria;c__Gammaproteobacteria
TMEDlc1147	11.21	0	0	43.3	0.09	88	k__Bacteria;p__Verrucomicrobia;c__Opitutae;o__Opitutales
TMEDlc1148	11.13	0	0	53.7	0.62	599	k__Bacteria;p__Proteobacteria;c__Gammaproteobacteria;o__Alteromonadales_3;f__Alteromonadaceae
TMEDlc1149	11.11	0	0	33.9	0.39	411	k__Bacteria;p__Proteobacteria;c__Alphaproteobacteria;o__Rickettsiales;f__Pelagibacteraceae
TMEDlc1150	11.11	0	0	30	0.07	86	k__Bacteria;p__Proteobacteria;c__Alphaproteobacteria;o__Rickettsiales;f__Pelagibacteraceae
TMEDlc1151	11.1	0	0	35.6	0.13	132	k__Bacteria;p__Proteobacteria;c__Gammaproteobacteria
TMEDlc1152	11.06	0.1	100	35	0.11	117	k__Bacteria;p__Proteobacteria;c__Gammaproteobacteria
TMEDlc1153	11.03	0	0	29.2	0.15	152	k__Bacteria;p__Bacteroidetes;c__Flavobacteriia;o__Flavobacteriales
TMEDlc1154	10.99	0	0	58	0.29	287	k__Bacteria;p__Proteobacteria
TMEDlc1155	10.92	1.87	0	39	1.04	1144	k__Archaea
TMEDlc1156	10.81	0	0	48	0.71	617	k__Bacteria;p__Verrucomicrobia;c__Verrucomicrobiae;o__Verrucomicrobiales
TMEDlc1157	10.81	0.54	0	28.3	0.21	192	k__Bacteria;p__Bacteroidetes;c__Flavobacteriia;o__Flavobacteriales
TMEDlc1158	10.81	1.89	0	28	0.14	158	k__Bacteria;p__Proteobacteria;c__Alphaproteobacteria;o__Rickettsiales
TMEDlc1159	10.77	1.75	0	32.2	0.11	122	k__Bacteria;p__Chloroflexi;c__Dehalococcoidetes
TMEDlc1160	10.76	0	0	44.8	0.23	246	k__Bacteria;p__Proteobacteria;c__Gammaproteobacteria
TMEDlc1161	10.75	1.4	75	34.2	1.42	1342	k__Archaea;p__Euryarchaeota
TMEDlc1162	10.75	0	0	27.6	0.22	206	k__Bacteria;p__Bacteroidetes;c__Flavobacteriia;o__Flavobacteriales
TMEDlc1163	10.71	0	0	50.6	0.64	584	k__Bacteria;p__Planctomycetes;c__Planctomycetia;o__Planctomycetales;f__Planctomycetaceae
TMEDlc1164	10.68	0	0	35.3	0.22	228	k__Bacteria;p__Actinobacteria;c__Actinobacteria
TMEDlc1165	10.57	0	0	29.4	0.14	138	k__Bacteria;p__Proteobacteria;c__Alphaproteobacteria;o__Rickettsiales;f__Pelagibacteraceae
TMEDlc1166	10.56	0	0	30.2	0.18	211	k__Bacteria;p__Proteobacteria;c__Alphaproteobacteria;o__Rickettsiales;f__Pelagibacteraceae
TMEDlc1167	10.53	0	0	70.2	0.44	400	k__Bacteria;p__Planctomycetes;c__Planctomycetia;o__Planctomycetales;f__Planctomycetaceae
TMEDlc1168	10.53	0	0	33	0.22	277	k__Bacteria;p__Bacteroidetes;c__Flavobacteriia;o__Flavobacteriales;f__Flavobacteriaceae
TMEDlc1169	10.5	1.72	0	44.1	1.03	1011	k__Bacteria;p__Bacteroidetes;c__Flavobacteriia;o__Flavobacteriales;f__Flavobacteriaceae
TMEDlc1170	10.5	0	0	30.9	0.16	160	k__Bacteria;p__Proteobacteria;c__Alphaproteobacteria;o__Rhodobacterales;f__Rhodobacteraceae
TMEDlc1171	10.46	0	0	31	0.13	124	k__Bacteria;p__Proteobacteria;c__Alphaproteobacteria;o__Rickettsiales;f__Pelagibacteraceae
TMEDlc1172	10.39	0	0	39.4	0.9	979	k__Bacteria
TMEDlc1173	10.38	0	0	30	0.11	125	k__Bacteria;p__Proteobacteria;c__Alphaproteobacteria;o__Rickettsiales;f__Pelagibacteraceae
TMEDlc1174	10.38	0	0	29.1	0.32	336	k__Bacteria;p__Proteobacteria;c__Alphaproteobacteria;o__Rickettsiales;f__Pelagibacteraceae;g__Candidatus_Pelagibacter-like;s__Candidatus_Pelagibacter-like_SAR11
TMEDlc1175	10.38	0	0	26.9	0.1	102	k__Bacteria;p__Proteobacteria;c__Alphaproteobacteria;o__Rickettsiales;f__Pelagibacteraceae;g__Candidatus_Pelagibacter-like
TMEDlc1176	10.38	6.83	0	29.7	0.14	164	k__Bacteria;p__Proteobacteria;c__Alphaproteobacteria;o__Rickettsiales;f__Pelagibacteraceae
TMEDlc1177	10.34	0	0	35.9	0.21	211	k__Bacteria;p__Proteobacteria;c__Gammaproteobacteria
TMEDlc1178	10.34	3.45	100	44.6	1.41	1326	k__Bacteria;p__Proteobacteria;c__Gammaproteobacteria;o__Alteromonadales;f__Alteromonadaceae;g__Alteromonas;s__Alteromonas_macleodii
TMEDlc1179	10.34	0	0	35.2	0.15	169	k__Bacteria;p__Proteobacteria;c__Gammaproteobacteria
TMEDlc1180	10.34	0	0	45.9	0.5	500	k__Bacteria;p__Verrucomicrobia;c__Verrucomicrobiae;o__Verrucomicrobiales;f__Verrucomicrobiaceae
TMEDlc1181	10.34	0	0	60.6	0.37	372	k__Bacteria;p__Proteobacteria;c__Alphaproteobacteria;o__Rhodobacterales;f__Rhodobacteraceae
TMEDlc1182	10.34	1.72	100	37.3	0.34	419	k__Bacteria;p__Proteobacteria;c__Alphaproteobacteria;o__Rhodobacterales;f__Rhodobacteraceae
TMEDlc1183	10.34	0	0	44	0.54	526	k__Bacteria;p__Proteobacteria;c__Alphaproteobacteria;o__Rhodospirillales;f__Rhodospirillaceae;g__Nisaea
TMEDlc1184	10.34	0	0	35.2	0.31	306	k__Bacteria;p__Proteobacteria;c__Betaproteobacteria;o__Burkholderiales;f__Alcaligenaceae
TMEDlc1185	10.34	0	0	54.2	0.53	578	k__Bacteria;p__Proteobacteria;c__Alphaproteobacteria;o__Rhodospirillales;f__Rhodospirillaceae
TMEDlc1186	10.34	0	0	33.8	0.33	357	k__Bacteria;p__Bacteroidetes
TMEDlc1187	10.34	0	0	53.6	0.77	748	k__Bacteria;p__Proteobacteria;c__Gammaproteobacteria;o__Oceanospirillales;f__Oceanospirillaceae
TMEDlc1188	10.34	0	0	41.9	0.69	793	k__Bacteria
TMEDlc1189	10.34	0	0	37.6	0.35	329	k__Bacteria;p__Bacteroidetes;c__Flavobacteriia;o__Flavobacteriales;f__Flavobacteriaceae
TMEDlc1190	10.34	1.72	100	51	0.98	970	k__Bacteria;p__Proteobacteria;c__Gammaproteobacteria;o__Oceanospirillales;f__Oceanospirillaceae
TMEDlc1191	10.34	0	0	29.1	0.33	317	k__Bacteria;p__Bacteroidetes;c__Flavobacteriia;o__Flavobacteriales;f__Flavobacteriaceae
TMEDlc1192	10.34	1.72	0	30	0.3	303	k__Bacteria
TMEDlc1193	10.34	0	0	48.8	0.23	229	k__Bacteria
TMEDlc1194	10.34	0	0	34.9	0.24	261	k__Bacteria;p__Bacteroidetes;c__Cytophagia;o__Cytophagales;f__Flammeovirgaceae
TMEDlc1195	10.34	0	0	29.3	0.08	79	k__Bacteria;p__Bacteroidetes;c__Flavobacteriia;o__Flavobacteriales
TMEDlc1196	10.34	1.72	0	33.9	0.28	287	k__Bacteria;p__Bacteroidetes;c__Flavobacteriia;o__Flavobacteriales;f__Flavobacteriaceae
TMEDlc1197	10.34	0	0	28.7	0.27	255	k__Bacteria
TMEDlc1198	10.34	0	0	55.6	0.09	89	k__Bacteria;p__Proteobacteria;c__Alphaproteobacteria
TMEDlc1199	10.34	0	0	51.9	0.38	326	k__Bacteria;p__Proteobacteria;c__Gammaproteobacteria
TMEDlc1200	10.34	0	0	54.8	0.35	290	k__Bacteria;p__Actinobacteria;c__Actinobacteria
TMEDlc1201	10.34	0	0	53.1	0.29	262	k__Bacteria;p__Bacteroidetes;c__Bacteroidia;o__Bacteroidales
TMEDlc1202	10.34	0	0	35.8	0.11	113	k__Bacteria;p__Proteobacteria;c__Alphaproteobacteria;o__Rhodobacterales
TMEDlc1203	10.34	0	0	27.5	0.12	141	k__Bacteria;p__Bacteroidetes;c__Flavobacteriia;o__Flavobacteriales
TMEDlc1204	10.34	0	0	43.5	0.1	97	k__Bacteria;p__Proteobacteria;c__Gammaproteobacteria
TMEDlc1205	10.34	0	0	43.8	0.28	291	k__Bacteria;p__Proteobacteria;c__Alphaproteobacteria;o__Rhodobacterales;f__Rhodobacteraceae
TMEDlc1206	10.34	0	0	44.3	0.24	202	k__Bacteria;p__Proteobacteria;c__Gammaproteobacteria
TMEDlc1207	10.31	1.15	0	31	0.18	240	k__Bacteria;p__Proteobacteria;c__Gammaproteobacteria
TMEDlc1208	10.3	0.37	0	34.9	0.29	309	k__Bacteria;p__Proteobacteria;c__Gammaproteobacteria
TMEDlc1209	10.29	1.89	0	27.9	0.1	118	k__Bacteria;p__Proteobacteria;c__Alphaproteobacteria;o__Rickettsiales;f__Pelagibacteraceae
TMEDlc1210	10.28	0.93	0	42.9	0.19	163	k__Archaea;p__Euryarchaeota
TMEDlc1211	10.25	1.18	0	48	0.48	588	k__Bacteria;p__Cyanobacteria
TMEDlc1212	10.23	0	0	56.3	0.19	179	k__Bacteria;p__Planctomycetes;c__Planctomycetia;o__Planctomycetales;f__Planctomycetaceae
TMEDlc1213	10.23	0	0	47.2	0.35	330	k__Bacteria;p__Proteobacteria
TMEDlc1214	10.16	1.3	33.33	36.9	0.55	487	k__Bacteria;p__Proteobacteria;c__Alphaproteobacteria;o__Rhizobiales
TMEDlc1215	10	0	0	52.4	0.52	473	k__Bacteria;p__Proteobacteria;c__Alphaproteobacteria
TMEDlc1216	9.91	2.16	0	28.3	2.12	2125	k__Archaea
TMEDlc1217	9.89	0	0	29.1	0.13	127	k__Bacteria
TMEDlc1218	9.81	0.23	0	63.4	0.98	916	k__Archaea
TMEDlc1219	9.81	0	0	41.4	0.76	772	k__Archaea;p__Euryarchaeota
TMEDlc1220	9.79	0.52	0	35.9	0.32	297	k__Bacteria;p__Proteobacteria;c__Alphaproteobacteria;o__Rhodobacterales;f__Rhodobacteraceae
TMEDlc1221	9.72	0	0	37	0.54	554	k__Bacteria;p__Proteobacteria;c__Alphaproteobacteria;o__Rhodobacterales
TMEDlc1222	9.72	0	0	50.9	0.47	456	k__Bacteria;p__Planctomycetes;c__Planctomycetia;o__Planctomycetales;f__Planctomycetaceae
TMEDlc1223	9.72	0	0	32.8	0.04	42	k__Bacteria;p__Proteobacteria
TMEDlc1224	9.68	1.27	50	30.2	0.18	219	k__Bacteria;p__Proteobacteria;c__Alphaproteobacteria;o__Rickettsiales;f__Pelagibacteraceae;g__Candidatus_Pelagibacter-like
TMEDlc1225	9.64	2.41	33.33	32.3	0.13	143	k__Bacteria;p__Proteobacteria;c__Alphaproteobacteria;o__Rickettsiales;f__Pelagibacteraceae
TMEDlc1226	9.61	2.8	0	27.4	1.21	1229	k__Archaea
TMEDlc1227	9.57	0	0	33.4	0.06	84	k__Bacteria;p__Proteobacteria;c__Alphaproteobacteria;o__Rickettsiales;f__Pelagibacteraceae
TMEDlc1228	9.55	1.4	0	30.4	0.86	945	k__Archaea
TMEDlc1229	9.48	0	0	37.4	0.87	985	k__Bacteria
TMEDlc1230	9.43	0	0	31.6	0.12	131	k__Bacteria;p__Proteobacteria;c__Alphaproteobacteria;o__Rickettsiales
TMEDlc1231	9.43	0	0	30.5	0.42	408	k__Bacteria;p__Proteobacteria;c__Alphaproteobacteria;o__Rickettsiales;f__Pelagibacteraceae
TMEDlc1232	9.43	0	0	27.7	0.1	119	k__Bacteria;p__Proteobacteria;c__Alphaproteobacteria;o__Rickettsiales;f__Pelagibacteraceae
TMEDlc1233	9.43	0	0	28.8	0.07	87	k__Bacteria;p__Proteobacteria;c__Alphaproteobacteria;o__Rickettsiales;f__Pelagibacteraceae
TMEDlc1234	9.43	0	0	28.7	0.1	91	k__Bacteria;p__Proteobacteria;c__Alphaproteobacteria;o__Rickettsiales;f__Pelagibacteraceae
TMEDlc1235	9.43	0	0	31.3	0.08	92	k__Bacteria;p__Proteobacteria;c__Alphaproteobacteria;o__Rickettsiales;f__Pelagibacteraceae;g__Candidatus_Pelagibacter-like
TMEDlc1236	9.43	0	0	27.3	0.16	165	k__Bacteria;p__Proteobacteria;c__Alphaproteobacteria;o__Rickettsiales;f__Pelagibacteraceae;g__Candidatus_Pelagibacter-like
TMEDlc1237	9.43	0	0	29.7	0.31	321	k__Bacteria;p__Proteobacteria;c__Alphaproteobacteria;o__Rickettsiales;f__Pelagibacteraceae;g__Candidatus_Pelagibacter-like
TMEDlc1238	9.43	0	0	28.9	0.15	164	k__Bacteria;p__Proteobacteria;c__Alphaproteobacteria;o__Rickettsiales;f__Pelagibacteraceae;g__Candidatus_Pelagibacter-like
TMEDlc1239	9.43	1.89	0	29.3	0.14	166	k__Bacteria;p__Proteobacteria;c__Alphaproteobacteria;o__Rickettsiales;f__Pelagibacteraceae
TMEDlc1240	9.43	1.89	0	29.6	0.26	271	k__Bacteria;p__Proteobacteria;c__Alphaproteobacteria;o__Rickettsiales;f__Pelagibacteraceae
TMEDlc1241	9.43	2.83	0	26.9	0.1	115	k__Bacteria;p__Proteobacteria;c__Alphaproteobacteria;o__Rickettsiales;f__Pelagibacteraceae
TMEDlc1242	9.41	0.13	0	64	1.06	931	k__Bacteria;p__Proteobacteria;c__Alphaproteobacteria;o__Rhizobiales
TMEDlc1243	9.4	3.42	100	32.8	0.13	134	k__Bacteria;p__Actinobacteria;c__Actinobacteria
TMEDlc1244	9.4	0	0	31.8	0.13	141	k__Bacteria;p__Proteobacteria;c__Gammaproteobacteria
TMEDlc1245	9.4	5.17	0	28.4	0.81	927	k__Bacteria
TMEDlc1246	9.38	4.17	0	28.3	1.03	1048	NA
TMEDlc1247	9.37	0	0	39.6	0.11	156	k__Bacteria;p__Bacteroidetes;c__Flavobacteriia;o__Flavobacteriales
TMEDlc1248	9.37	0	0	28.7	0.16	200	k__Bacteria;p__Proteobacteria;c__Alphaproteobacteria;o__Rickettsiales;f__Pelagibacteraceae
TMEDlc1249	9.35	0.93	0	62.3	0.23	188	k__Archaea;p__Euryarchaeota
TMEDlc1250	9.35	0	0	34.6	0.15	123	k__Archaea;p__Euryarchaeota
TMEDlc1251	9.35	0	0	46.8	0.31	241	k__Archaea;p__Euryarchaeota
TMEDlc1252	9.33	0	0	31.9	0.17	175	k__Bacteria;p__Proteobacteria;c__Gammaproteobacteria
TMEDlc1253	9.31	0	0	37.6	0.18	186	k__Bacteria;p__Bacteroidetes;c__Flavobacteriia;o__Flavobacteriales;f__Flavobacteriaceae
TMEDlc1254	9.31	0	0	30.9	0.04	48	k__Bacteria;p__Proteobacteria;c__Alphaproteobacteria;o__Rickettsiales;f__Pelagibacteraceae
TMEDlc1255	9.29	0.48	0	28	0.35	373	k__Bacteria;p__Proteobacteria;c__Alphaproteobacteria;o__Rickettsiales;f__Pelagibacteraceae;g__Candidatus_Pelagibacter-like
TMEDlc1256	9.25	1.72	0	42	0.78	902	k__Bacteria;p__Proteobacteria;c__Gammaproteobacteria;o__Alteromonadales;f__Alteromonadaceae
TMEDlc1257	9.2	0	0	28.4	0.12	140	k__Bacteria;p__Proteobacteria;c__Alphaproteobacteria;o__Rickettsiales;f__Pelagibacteraceae
TMEDlc1258	9.18	0	0	29.9	0.16	177	k__Bacteria;p__Proteobacteria;c__Alphaproteobacteria;o__Rickettsiales
TMEDlc1259	9.17	0	0	52	1.07	871	k__Bacteria;p__Planctomycetes;c__Planctomycetia;o__Planctomycetales;f__Planctomycetaceae
TMEDlc1260	9.15	0	0	29.1	0.07	68	k__Bacteria;p__Proteobacteria;c__Alphaproteobacteria;o__Rickettsiales;f__Pelagibacteraceae
TMEDlc1261	9.13	0	0	31.9	0.1	112	k__Bacteria;p__Proteobacteria;c__Alphaproteobacteria;o__Rickettsiales;f__Pelagibacteraceae
TMEDlc1262	9.03	0	0	30.4	0.18	194	k__Bacteria;p__Proteobacteria;c__Alphaproteobacteria;o__Rickettsiales
TMEDlc1263	8.99	0	0	44.8	0.33	292	k__Bacteria;p__Proteobacteria;c__Gammaproteobacteria
TMEDlc1264	8.98	1.12	0	33.7	0.8	822	k__Bacteria;p__Actinobacteria;c__Actinobacteria;o__Actinomycetales;f__Microbacteriaceae
TMEDlc1265	8.88	0	0	50.6	0.31	293	k__Archaea;p__Euryarchaeota
TMEDlc1266	8.88	0	0	63.3	0.53	512	k__Archaea;p__Euryarchaeota
TMEDlc1267	8.88	0	0	43.4	0.15	125	k__Archaea;p__Euryarchaeota
TMEDlc1268	8.83	0	0	25.2	0.13	135	k__Bacteria;p__Proteobacteria;c__Alphaproteobacteria;o__Rickettsiales;f__Pelagibacteraceae
TMEDlc1269	8.82	0.55	28.57	32.6	0.31	274	k__Bacteria;p__Bacteroidetes;c__Flavobacteriia;o__Flavobacteriales;f__Flavobacteriaceae
TMEDlc1270	8.81	0	0	30.7	0.11	116	k__Bacteria;p__Proteobacteria;c__Alphaproteobacteria;o__Rickettsiales;f__Pelagibacteraceae;g__Candidatus_Pelagibacter-like
TMEDlc1271	8.81	2.77	0	35	0.84	863	k__Archaea
TMEDlc1272	8.78	0	0	29.9	0.13	138	k__Bacteria;p__Bacteroidetes;c__Flavobacteriia;o__Flavobacteriales
TMEDlc1273	8.78	0	0	32	0.21	206	k__Bacteria;p__Bacteroidetes;c__Flavobacteriia;o__Flavobacteriales;f__Flavobacteriaceae
TMEDlc1274	8.77	0	0	52.9	0.11	112	k__Bacteria;p__Planctomycetes;c__Planctomycetia;o__Planctomycetales;f__Planctomycetaceae
TMEDlc1275	8.77	0	0	34.4	0.05	53	k__Bacteria;p__Proteobacteria;c__Alphaproteobacteria;o__Rickettsiales
TMEDlc1276	8.7	0.93	0	44.4	1.19	866	k__Archaea
TMEDlc1277	8.65	0	0	32.5	0.21	247	k__Bacteria;p__Proteobacteria;c__Alphaproteobacteria;o__Rickettsiales;f__Pelagibacteraceae
TMEDlc1278	8.62	0	0	30.9	0.21	225	k__Bacteria;p__Proteobacteria;c__Alphaproteobacteria;o__Rhodospirillales;f__Rhodospirillaceae
TMEDlc1279	8.62	0	0	37.4	0.08	91	k__Bacteria;p__Cyanobacteria;c__Prochlorales;o__Prochlorales;f__Prochlorococcaceae;g__Prochlorococcus;s__Prochlorococcus_marinus
TMEDlc1280	8.62	0	0	56.3	0.35	342	k__Bacteria;p__Proteobacteria;c__Gammaproteobacteria;o__Oceanospirillales;f__Alteromonadaceae_2;g__Marinobacter
TMEDlc1281	8.62	0	0	33.2	0.16	167	k__Bacteria;p__Proteobacteria;c__Gammaproteobacteria;o__Thiotrichales_2;f__Thiotrichaceae
TMEDlc1282	8.62	0	0	32	0.12	112	k__Bacteria;p__Bacteroidetes;c__Flavobacteriia;o__Flavobacteriales
TMEDlc1283	8.62	1.72	100	44.6	0.82	795	k__Bacteria;p__Proteobacteria;c__Gammaproteobacteria
TMEDlc1284	8.62	1.72	0	54.1	0.46	464	k__Bacteria;p__Proteobacteria;c__Alphaproteobacteria;o__Rhodospirillales;f__Rhodospirillaceae
TMEDlc1285	8.62	1.72	0	29.5	0.51	530	k__Bacteria;p__Cyanobacteria;c__Prochlorales;o__Prochlorales;f__Prochlorococcaceae;g__Prochlorococcus;s__Prochlorococcus_marinus
TMEDlc1286	8.62	1.72	100	56.6	0.53	533	k__Bacteria;p__Proteobacteria;c__Alphaproteobacteria;o__Rhodospirillales;f__Rhodospirillaceae
TMEDlc1287	8.62	0	0	53	0.33	323	k__Bacteria;p__Proteobacteria;c__Alphaproteobacteria;o__Rhodospirillales;f__Rhodospirillaceae
TMEDlc1288	8.62	0	0	56.8	0.33	323	k__Bacteria;p__Cyanobacteria;c__Chroococcales;o__Chroococcales;f__Cyanobium
TMEDlc1289	8.62	0	0	51.7	1.43	1154	k__Bacteria;p__Verrucomicrobia;c__Verrucomicrobiae;o__Verrucomicrobiales
TMEDlc1290	8.62	0	0	52.8	0.57	511	k__Bacteria;p__Cyanobacteria;c__Chroococcales;o__Chroococcales;f__Cyanobium
TMEDlc1291	8.62	0	0	53.6	0.75	732	k__Bacteria;p__Proteobacteria;c__Alphaproteobacteria;o__Rhizobiales;f__Hyphomicrobiaceae
TMEDlc1292	8.62	3.45	100	58.9	0.47	412	k__Bacteria;p__Cyanobacteria;c__Chroococcales;o__Chroococcales;f__Cyanobium
TMEDlc1293	8.62	0	0	46	0.56	437	k__Bacteria;p__Verrucomicrobia;c__Opitutae;o__Opitutales
TMEDlc1294	8.62	0	0	47.9	0.12	135	k__Bacteria;p__Verrucomicrobia;c__Opitutae;o__Opitutales
TMEDlc1295	8.62	2.51	0	38.5	0.33	327	k__Bacteria;p__Proteobacteria;c__Betaproteobacteria;o__Burkholderiales
TMEDlc1296	8.62	1.72	0	35.3	0.2	177	k__Bacteria;p__Proteobacteria;c__Gammaproteobacteria
TMEDlc1297	8.62	0	0	35.8	0.24	216	k__Bacteria
TMEDlc1298	8.62	0	0	35.1	0.12	106	k__Bacteria
TMEDlc1299	8.62	0	0	29.3	0.14	144	k__Bacteria;p__Bacteroidetes;c__Flavobacteriia;o__Flavobacteriales;f__Flavobacteriaceae
TMEDlc1300	8.62	3.45	100	53.7	0.37	344	k__Bacteria;p__Proteobacteria;c__Alphaproteobacteria;o__Rhizobiales
TMEDlc1301	8.62	0	0	34.4	0.22	194	k__Bacteria;p__Bacteroidetes;c__Flavobacteriia;o__Flavobacteriales
TMEDlc1302	8.62	0	0	30.8	0.1	123	k__Bacteria
TMEDlc1303	8.62	0	0	32	0.24	258	k__Bacteria;p__Bacteroidetes;c__Flavobacteriia;o__Flavobacteriales;f__Flavobacteriaceae
TMEDlc1304	8.62	0	0	55.5	0.22	200	k__Bacteria;p__Verrucomicrobia;c__Opitutae;o__Opitutales
TMEDlc1305	8.62	0	0	54.2	0.18	155	k__Bacteria;p__Proteobacteria
TMEDlc1306	8.62	1.72	0	52.5	0.46	393	k__Bacteria;p__Bacteroidetes;c__Flavobacteriia;o__Flavobacteriales
TMEDlc1307	8.62	0	0	32.8	0.1	97	k__Bacteria;p__Bacteroidetes;c__Flavobacteriia;o__Flavobacteriales;f__Flavobacteriaceae
TMEDlc1308	8.62	0	0	28.8	0.15	166	k__Bacteria;p__Proteobacteria;c__Alphaproteobacteria;o__Rhodospirillales;f__Rhodospirillaceae
TMEDlc1309	8.62	0	0	39.9	0.17	179	k__Bacteria;p__Proteobacteria;c__Gammaproteobacteria
TMEDlc1310	8.62	0	0	29.4	0.1	126	k__Bacteria;p__Proteobacteria;c__Alphaproteobacteria
TMEDlc1311	8.62	0	0	43.7	0.12	120	k__Bacteria;p__Proteobacteria;c__Gammaproteobacteria
TMEDlc1312	8.62	0	0	27.3	0.07	81	k__Bacteria;p__Proteobacteria;c__Gammaproteobacteria;o__Chromatiales;f__Ectothiorhodospiraceae
TMEDlc1313	8.62	0	0	55.4	0.18	165	k__Bacteria;p__Proteobacteria;c__Gammaproteobacteria;o__Alteromonadales_3;f__Alteromonadaceae
TMEDlc1314	8.61	0	0	62.4	0.17	214	k__Bacteria;p__Cyanobacteria;c__Chroococcales;o__Chroococcales;f__Cyanobium
TMEDlc1315	8.49	0.47	100	36.1	0.38	389	k__Archaea;p__Euryarchaeota
TMEDlc1316	8.43	0	0	31.1	0.1	112	k__Bacteria;p__Proteobacteria;c__Alphaproteobacteria;o__Rickettsiales;f__Pelagibacteraceae
TMEDlc1317	8.4	1.1	0	27.6	0.1	125	k__Bacteria
TMEDlc1318	8.33	0	0	29.5	0.15	174	NA
TMEDlc1319	8.33	4.17	100	32.5	0.6	636	NA
TMEDlc1320	8.33	0	0	54.2	0.83	721	NA
TMEDlc1321	8.33	0	0	58.9	0.29	342	NA
TMEDlc1322	8.33	0	0	43.1	0.83	853	NA
TMEDlc1323	8.33	0	0	30.4	0.53	511	NA
TMEDlc1324	8.33	8.33	0	38.3	0.78	771	NA
TMEDlc1325	8.33	0	0	30	0.42	405	NA
TMEDlc1326	8.33	0	0	45.7	0.65	694	NA
TMEDlc1327	8.33	0	0	46.8	0.55	373	NA
TMEDlc1328	8.33	0	0	48.8	0.46	379	NA
TMEDlc1329	8.33	0	0	32.2	0.95	1005	NA
TMEDlc1330	8.33	0	0	31.7	0.36	422	NA
TMEDlc1331	8.33	0	0	33.3	0.6	680	NA
TMEDlc1332	8.33	0	0	52.6	0.48	447	NA
TMEDlc1333	8.33	0	0	57.4	0.33	280	NA
TMEDlc1334	8.33	0	0	31.9	0.36	412	NA
TMEDlc1335	8.33	0	0	38.7	0.2	253	NA
TMEDlc1336	8.33	4.17	0	60.7	0.43	392	NA
TMEDlc1337	8.33	0	0	31.9	0.29	334	NA
TMEDlc1338	8.33	8.33	0	32.2	0.12	129	NA
TMEDlc1339	8.33	0	0	61.2	0.25	249	NA
TMEDlc1340	8.33	0	0	29.2	0.35	381	NA
TMEDlc1341	8.33	0	0	34.2	0.63	693	NA
TMEDlc1342	8.33	0	0	32.4	0.32	322	NA
TMEDlc1343	8.33	0	0	31.3	0.26	324	NA
TMEDlc1344	8.33	0	0	27.8	0.19	205	NA
TMEDlc1345	8.33	0	0	31.6	0.22	231	NA
TMEDlc1346	8.33	0	0	32	0.16	173	NA
TMEDlc1347	8.33	0	0	35.8	0.19	172	NA
TMEDlc1348	8.33	0	0	27.5	0.17	170	NA
TMEDlc1349	8.33	0	0	32.8	0.09	84	NA
TMEDlc1350	8.33	0	0	29.6	0.13	133	NA
TMEDlc1351	8.33	0	0	42.3	0.39	341	NA
TMEDlc1352	8.33	8.33	0	53	0.51	444	NA
TMEDlc1353	8.33	0	0	55.7	0.54	490	NA
TMEDlc1354	8.33	8.33	100	52.7	0.24	214	NA
TMEDlc1355	8.33	0	0	61.8	0.26	241	NA
TMEDlc1356	8.33	0	0	30.1	0.08	88	NA
TMEDlc1357	8.33	0	0	30	0.09	107	NA
TMEDlc1358	8.33	0	0	25	0.24	235	NA
TMEDlc1359	8.33	0	0	34.4	0.1	97	NA
TMEDlc1360	8.33	0	0	28.7	0.26	251	NA
TMEDlc1361	8.33	0	0	31	0.28	300	NA
TMEDlc1362	8.33	0	0	34.1	0.11	106	NA
TMEDlc1363	8.33	0	0	27	0.38	399	NA
TMEDlc1364	8.33	0	0	32.4	0.04	40	NA
TMEDlc1365	8.33	0	0	28.3	0.19	201	NA
TMEDlc1366	8.33	8.33	0	31.2	0.1	111	NA
TMEDlc1367	8.33	0	0	46.3	0.17	173	NA
TMEDlc1368	8.33	0	0	30.1	0.4	393	NA
TMEDlc1369	8.33	0	0	28	0.14	148	NA
TMEDlc1370	8.33	0	0	25.9	0.08	84	NA
TMEDlc1371	8.33	0	0	26.4	0.1	115	NA
TMEDlc1372	8.33	0	0	27.5	0.13	132	NA
TMEDlc1373	8.33	0	0	26.3	0.14	152	NA
TMEDlc1374	8.33	0	0	27.6	0.19	204	NA
TMEDlc1375	8.33	0	0	53	0.26	247	NA
TMEDlc1376	8.33	0	0	52.3	0.16	162	NA
TMEDlc1377	8.33	0	0	58.7	0.22	206	NA
TMEDlc1378	8.33	0	0	55.9	0.19	156	NA
TMEDlc1379	8.33	0	0	53.2	0.17	260	NA
TMEDlc1380	8.33	0	0	52.5	0.2	167	NA
TMEDlc1381	8.33	4.17	0	28.3	0.26	307	NA
TMEDlc1382	8.33	0	0	28	0.12	127	NA
TMEDlc1383	8.33	0	0	29.5	0.11	118	NA
TMEDlc1384	8.33	4.17	0	29.6	0.2	258	NA
TMEDlc1385	8.33	8.33	0	26.1	0.37	419	NA
TMEDlc1386	8.33	0	0	32	0.12	114	NA
TMEDlc1387	8.33	0	0	31.7	0.09	90	NA
TMEDlc1388	8.33	0	0	25.6	0.09	101	NA
TMEDlc1389	8.33	0	0	26.9	0.17	193	NA
TMEDlc1390	8.33	0	0	30.9	0.06	69	NA
TMEDlc1391	8.33	0	0	33.8	0.18	143	NA
TMEDlc1392	8.33	0	0	27.4	0.31	321	NA
TMEDlc1393	8.33	0	0	35.5	0.21	225	NA
TMEDlc1394	8.33	0	0	29.6	0.22	227	NA
TMEDlc1395	8.33	0	0	27.5	0.07	75	NA
TMEDlc1396	8.33	0	0	26.8	0.1	110	NA
TMEDlc1397	8.33	0	0	27.9	0.25	258	NA
TMEDlc1398	8.33	0	0	27.3	0.67	684	NA
TMEDlc1399	8.33	0	0	31.2	0.21	205	NA
TMEDlc1400	8.33	0	0	27.2	0.17	203	NA
TMEDlc1401	8.33	0	0	31.1	0.16	145	NA
TMEDlc1402	8.33	0	0	52.6	0.95	855	NA
TMEDlc1403	8.33	0	0	53.9	0.35	341	NA
TMEDlc1404	8.33	0	0	53.4	0.16	162	NA
TMEDlc1405	8.33	0	0	54.9	0.16	151	NA
TMEDlc1406	8.33	0	0	29.8	0.18	182	NA
TMEDlc1407	8.33	4.17	0	28.4	0.2	232	NA
TMEDlc1408	8.33	4.17	0	25.8	0.13	148	NA
TMEDlc1409	8.33	0	0	30.1	0.1	108	NA
TMEDlc1410	8.33	0	0	33.2	0.28	296	NA
TMEDlc1411	8.33	0	0	27.3	0.05	51	NA
TMEDlc1412	8.33	0	0	39.9	0.19	199	NA
TMEDlc1413	8.33	0	0	38.4	0.21	201	NA
TMEDlc1414	8.33	4.17	0	27.1	0.11	123	NA
TMEDlc1415	8.33	0	0	28.5	0.18	191	NA
TMEDlc1416	8.33	0	0	29.1	0.18	186	NA
TMEDlc1417	8.33	0	0	29.2	0.19	210	NA
TMEDlc1418	8.33	0	0	28.8	0.1	109	NA
TMEDlc1419	8.33	0	0	31.9	0.22	238	NA
TMEDlc1420	8.33	4.17	0	27.5	0.17	184	NA
TMEDlc1421	8.33	0	0	27.3	0.13	142	NA
TMEDlc1422	8.28	0	0	35.1	0.15	177	k__Bacteria;p__Cyanobacteria;c__Prochlorales;o__Prochlorales;f__Prochlorococcaceae;g__Prochlorococcus;s__Prochlorococcus_marinus
TMEDlc1423	8.27	0	0	26.1	1.04	1126	k__Archaea
TMEDlc1424	8.23	1.67	100	34.5	0.13	155	k__Bacteria;p__Proteobacteria;c__Gammaproteobacteria
TMEDlc1425	8.23	0	0	53	0.22	195	k__Bacteria;p__Verrucomicrobia;c__Verrucomicrobiae;o__Verrucomicrobiales
TMEDlc1426	8.21	0	0	28.7	0.16	196	k__Bacteria;p__Proteobacteria;c__Alphaproteobacteria;o__Rickettsiales;f__Pelagibacteraceae
TMEDlc1427	8.18	0.47	0	48.6	1.36	963	k__Archaea
TMEDlc1428	8.11	0	0	31.1	0.24	285	k__Bacteria;p__Proteobacteria;c__Alphaproteobacteria;o__Rickettsiales
TMEDlc1429	8.06	0	0	33.1	0.08	86	k__Bacteria
TMEDlc1430	7.98	0	0	40.5	0.16	165	k__Bacteria;p__Verrucomicrobia;c__Opitutae;o__Opitutales
TMEDlc1431	7.95	0.2	66.67	31.1	0.12	131	k__Bacteria;p__Bacteroidetes;c__Flavobacteriia;o__Flavobacteriales
TMEDlc1432	7.89	0	0	35.6	0.17	144	k__Bacteria;p__Proteobacteria;c__Alphaproteobacteria;o__Rickettsiales
TMEDlc1433	7.88	0	0	50.2	0.14	131	k__Bacteria;p__Proteobacteria;c__Alphaproteobacteria;o__Rhodospirillales;f__Rhodospirillaceae
TMEDlc1434	7.87	0	0	49.1	0.22	206	k__Archaea;p__Euryarchaeota
TMEDlc1435	7.84	0	0	33	0.25	323	k__Bacteria;p__Bacteroidetes;c__Flavobacteriia;o__Flavobacteriales
TMEDlc1436	7.84	0	0	59	0.11	107	k__Bacteria;p__Proteobacteria;c__Deltaproteobacteria
TMEDlc1437	7.8	0	0	31.9	0.07	62	k__Bacteria;p__Proteobacteria;c__Alphaproteobacteria;o__Rickettsiales;f__Pelagibacteraceae
TMEDlc1438	7.8	2.41	50	27.7	0.1	114	k__Bacteria;p__Proteobacteria;c__Alphaproteobacteria;o__Rickettsiales;f__Pelagibacteraceae
TMEDlc1439	7.8	1.6	0	33.1	0.12	121	k__Bacteria;p__Proteobacteria;c__Alphaproteobacteria;o__Rhodobacterales
TMEDlc1440	7.76	0	0	41.6	0.15	169	k__Bacteria;p__Proteobacteria;c__Alphaproteobacteria;o__Rhodospirillales;f__Rhodospirillaceae
TMEDlc1441	7.76	0	0	55.6	0.11	106	k__Bacteria;p__Proteobacteria;c__Deltaproteobacteria
TMEDlc1442	7.74	0	0	32.8	0.05	50	k__Bacteria;p__Proteobacteria;c__Alphaproteobacteria;o__Rickettsiales
TMEDlc1443	7.71	0.16	0	34.1	0.69	622	k__Bacteria;p__Proteobacteria;c__Alphaproteobacteria;o__Rhodospirillales;f__Rhodospirillaceae
TMEDlc1444	7.69	2.34	33.33	48.4	0.95	635	k__Archaea
TMEDlc1445	7.69	1.1	0	38.1	0.11	114	k__Bacteria
TMEDlc1446	7.68	0	0	46.9	0.39	373	k__Bacteria;p__Proteobacteria;c__Gammaproteobacteria
TMEDlc1447	7.68	0	0	30.6	0.08	84	k__Bacteria;p__Proteobacteria;c__Gammaproteobacteria;o__Pseudomonadales
TMEDlc1448	7.64	0	0	41.1	0.35	337	k__Bacteria;p__Proteobacteria;c__Alphaproteobacteria;o__Rhodospirillales;f__Rhodospirillaceae
TMEDlc1449	7.59	0	0	45.3	0.49	521	k__Bacteria;p__Proteobacteria;c__Gammaproteobacteria
TMEDlc1450	7.57	0.48	88.89	44.4	0.66	661	k__Bacteria
TMEDlc1451	7.55	0	0	32.6	0.34	375	k__Bacteria;p__Proteobacteria;c__Alphaproteobacteria;o__Rickettsiales
TMEDlc1452	7.55	0	0	34.9	0.36	333	k__Bacteria;p__Proteobacteria;c__Alphaproteobacteria;o__Rickettsiales;f__Pelagibacteraceae
TMEDlc1453	7.55	0.86	0	35.9	0.27	310	k__Bacteria;p__Proteobacteria;c__Alphaproteobacteria;o__Rickettsiales;f__Pelagibacteraceae
TMEDlc1454	7.55	0	0	30.7	0.26	251	k__Bacteria;p__Proteobacteria;c__Alphaproteobacteria;o__Rickettsiales;f__Pelagibacteraceae
TMEDlc1455	7.55	0	0	30.8	0.1	117	k__Bacteria;p__Proteobacteria;c__Alphaproteobacteria;o__Rickettsiales;f__Pelagibacteraceae
TMEDlc1456	7.55	4.77	60.87	29.8	0.14	184	k__Bacteria;p__Proteobacteria;c__Alphaproteobacteria;o__Rickettsiales;f__Pelagibacteraceae
TMEDlc1457	7.55	0	0	32.3	0.04	46	k__Bacteria;p__Proteobacteria;c__Alphaproteobacteria;o__Rickettsiales;f__Pelagibacteraceae;g__Candidatus_Pelagibacter-like;s__Candidatus_Pelagibacter-like_SAR11
TMEDlc1458	7.55	0	0	30.9	0.07	73	k__Bacteria;p__Proteobacteria;c__Alphaproteobacteria;o__Rickettsiales;f__Pelagibacteraceae;g__Candidatus_Pelagibacter-like
TMEDlc1459	7.55	0	0	27.1	0.06	68	k__Bacteria;p__Proteobacteria;c__Alphaproteobacteria;o__Rickettsiales;f__Pelagibacteraceae;g__Candidatus_Pelagibacter-like
TMEDlc1460	7.55	1.89	0	29.1	0.11	129	k__Bacteria;p__Proteobacteria;c__Alphaproteobacteria;o__Rickettsiales;f__Pelagibacteraceae;g__Candidatus_Pelagibacter-like
TMEDlc1461	7.55	0	0	27.2	0.16	177	k__Bacteria;p__Proteobacteria;c__Alphaproteobacteria;o__Rickettsiales;f__Pelagibacteraceae
TMEDlc1462	7.55	0	0	27.4	0.08	92	k__Bacteria;p__Proteobacteria;c__Alphaproteobacteria;o__Rickettsiales;f__Pelagibacteraceae;g__Candidatus_Pelagibacter-like
TMEDlc1463	7.55	0	0	30.2	0.25	254	k__Bacteria;p__Proteobacteria;c__Alphaproteobacteria;o__Rickettsiales;f__Pelagibacteraceae
TMEDlc1464	7.55	0	0	28.8	0.18	195	k__Bacteria;p__Proteobacteria;c__Alphaproteobacteria;o__Rickettsiales;f__Pelagibacteraceae
TMEDlc1465	7.55	1.89	0	29.3	0.48	512	k__Bacteria;p__Proteobacteria;c__Alphaproteobacteria;o__Rickettsiales;f__Pelagibacteraceae
TMEDlc1466	7.55	1.89	0	28.4	0.31	335	k__Bacteria;p__Proteobacteria;c__Alphaproteobacteria;o__Rickettsiales;f__Pelagibacteraceae
TMEDlc1467	7.55	1.89	50	26.7	0.09	110	k__Bacteria;p__Proteobacteria;c__Alphaproteobacteria;o__Rickettsiales;f__Pelagibacteraceae
TMEDlc1468	7.55	0	0	28.9	0.13	148	k__Bacteria;p__Proteobacteria;c__Alphaproteobacteria;o__Rickettsiales;f__Pelagibacteraceae
TMEDlc1469	7.55	0	0	27.2	0.09	104	k__Bacteria;p__Proteobacteria;c__Alphaproteobacteria;o__Rickettsiales;f__Pelagibacteraceae
TMEDlc1470	7.55	0	0	31.1	0.18	201	k__Bacteria;p__Proteobacteria;c__Alphaproteobacteria;o__Rickettsiales;f__Pelagibacteraceae
TMEDlc1471	7.55	0	0	27.9	0.12	143	k__Bacteria;p__Proteobacteria;c__Alphaproteobacteria;o__Rickettsiales;f__Pelagibacteraceae
TMEDlc1472	7.54	0	0	31.1	0.14	140	k__Bacteria;p__Bacteroidetes;c__Flavobacteriia;o__Flavobacteriales;f__Flavobacteriaceae
TMEDlc1473	7.54	1.94	80	30.3	0.11	116	k__Bacteria;p__Proteobacteria;c__Alphaproteobacteria;o__Rickettsiales;f__Pelagibacteraceae;g__Candidatus_Pelagibacter-like
TMEDlc1474	7.52	0.37	0	44.3	0.34	304	k__Bacteria;p__Proteobacteria;c__Gammaproteobacteria
TMEDlc1475	7.5	0	0	30	0.13	144	k__Bacteria;p__Chloroflexi;c__Dehalococcoidetes
TMEDlc1476	7.49	0.16	0	38.3	0.41	351	k__Bacteria;p__Proteobacteria;c__Alphaproteobacteria;o__Rhodobacterales;f__Rhodobacteraceae
TMEDlc1477	7.48	0	0	42.9	0.34	335	k__Bacteria;p__Actinobacteria;c__Actinobacteria
TMEDlc1478	7.48	0	0	43.1	0.61	577	k__Archaea;p__Euryarchaeota
TMEDlc1479	7.48	0	0	49.2	0.13	109	k__Archaea;p__Euryarchaeota
TMEDlc1480	7.45	1.01	33.33	40.2	0.42	457	k__Bacteria;p__Proteobacteria;c__Alphaproteobacteria;o__Rhodospirillales;f__Rhodospirillaceae
TMEDlc1481	7.43	0	0	48.5	0.58	595	k__Bacteria;p__Proteobacteria;c__Alphaproteobacteria;o__Rhodobacterales;f__Rhodobacteraceae
TMEDlc1482	7.41	0	0	26.8	0.24	247	k__Bacteria;p__Spirochaetes;c__Spirochaetia;o__Spirochaetales;f__Leptospiraceae
TMEDlc1483	7.37	0	0	24.3	0.92	1011	k__Archaea
TMEDlc1484	7.27	0	0	38.9	0.26	196	k__Bacteria;p__Spirochaetes;c__Spirochaetia
TMEDlc1485	7.23	0	0	30.3	0.17	179	k__Bacteria;p__Proteobacteria;c__Alphaproteobacteria;o__Rickettsiales;f__Pelagibacteraceae
TMEDlc1486	7.19	2.86	0	28.4	0.1	129	k__Bacteria;p__Proteobacteria;c__Alphaproteobacteria;o__Rickettsiales;f__Pelagibacteraceae;g__Candidatus_Pelagibacter-like
TMEDlc1487	7.14	0	0	43	0.41	373	k__Bacteria;p__Aquificae;c__Aquificae;o__Aquificales;f__Aquificaceae;g__Hydrogenobaculum
TMEDlc1488	7.02	0	0	30.2	0.19	205	k__Bacteria;p__Proteobacteria;c__Alphaproteobacteria;o__Rickettsiales
TMEDlc1489	7.02	0.88	0	65.7	0.62	505	k__Bacteria;p__Proteobacteria;c__Deltaproteobacteria;o__Desulfuromonadales;f__Geobacteraceae
TMEDlc1490	7.01	0	0	36.6	0.49	534	k__Archaea;p__Euryarchaeota;c__Methanomicrobia;o__Methanosarcinales;f__Methanosarcinaceae;g__Methanosarcina
TMEDlc1491	6.95	0	0	55.1	0.24	230	k__Bacteria;p__Proteobacteria;c__Alphaproteobacteria;o__Rhodobacterales;f__Rhodobacteraceae
TMEDlc1492	6.92	0.37	0	31.7	0.16	156	k__Bacteria;p__Proteobacteria;c__Gammaproteobacteria
TMEDlc1493	6.9	0	0	31.6	0.18	220	k__Bacteria;p__Proteobacteria;c__Alphaproteobacteria;o__Rickettsiales;f__Anaplasmataceae
TMEDlc1494	6.9	0	0	34.8	0.17	179	k__Bacteria;p__Cyanobacteria;c__Prochlorales;o__Prochlorales;f__Prochlorococcaceae;g__Prochlorococcus;s__Prochlorococcus_marinus
TMEDlc1495	6.9	0	0	61.9	0.14	171	k__Bacteria;p__Cyanobacteria;c__Chroococcales;o__Chroococcales;f__Cyanobium
TMEDlc1496	6.9	0	0	40.8	0.52	577	k__Bacteria;p__Proteobacteria;c__Alphaproteobacteria;o__Rhodobacterales;f__Rhodobacteraceae
TMEDlc1497	6.9	0	0	33.7	0.33	352	k__Bacteria;p__Bacteroidetes;c__Flavobacteriia;o__Flavobacteriales
TMEDlc1498	6.9	0	0	31.2	0.49	503	k__Bacteria;p__Proteobacteria;c__Alphaproteobacteria;o__Rhodospirillales;f__Rhodospirillaceae
TMEDlc1499	6.9	0	0	49.8	0.73	656	k__Bacteria;p__Proteobacteria;c__Alphaproteobacteria;o__Rhodobacterales_2;f__Hyphomonadaceae
TMEDlc1500	6.9	0	0	49.9	0.3	276	k__Bacteria;p__Verrucomicrobia;c__Opitutae;o__Opitutales
TMEDlc1501	6.9	0	0	36	0.07	77	k__Bacteria;p__Cyanobacteria
TMEDlc1502	6.9	0	0	48.2	0.42	386	k__Bacteria;p__Verrucomicrobia;c__Opitutae;o__Opitutales
TMEDlc1503	6.9	0	0	46.9	0.37	367	k__Bacteria;p__Proteobacteria;c__Gammaproteobacteria
TMEDlc1504	6.9	0	0	57.7	0.18	166	k__Bacteria;p__Proteobacteria;c__Alphaproteobacteria;o__Rhodobacterales;f__Rhodobacteraceae;g__Roseovarius
TMEDlc1505	6.9	0	0	30.5	0.06	59	k__Bacteria;p__Proteobacteria;c__Gammaproteobacteria
TMEDlc1506	6.9	0	0	53.1	0.56	557	k__Bacteria;p__Proteobacteria;c__Gammaproteobacteria;o__Oceanospirillales;f__Oceanospirillaceae
TMEDlc1507	6.9	3.45	50	55.5	0.77	664	k__Bacteria;p__Proteobacteria;c__Alphaproteobacteria;o__Rhodospirillales;f__Rhodospirillaceae
TMEDlc1508	6.9	0	0	54.8	1.11	964	k__Bacteria;p__Proteobacteria;c__Gammaproteobacteria;o__Alteromonadales_3;f__Alteromonadaceae
TMEDlc1509	6.9	0	0	45.3	0.46	407	k__Bacteria;p__Verrucomicrobia
TMEDlc1510	6.9	0	0	41.2	0.21	253	k__Bacteria;p__Bacteroidetes;c__Flavobacteriia;o__Flavobacteriales;f__Flavobacteriaceae
TMEDlc1511	6.9	0	0	38.1	0.12	128	k__Bacteria;p__Proteobacteria;c__Alphaproteobacteria;o__Rhodobacterales;f__Rhodobacteraceae
TMEDlc1512	6.9	0	0	31.7	0.1	118	k__Bacteria;p__Proteobacteria
TMEDlc1513	6.9	1.72	0	29	0.21	217	k__Bacteria;p__Bacteroidetes;c__Flavobacteriia;o__Flavobacteriales;f__Flavobacteriaceae
TMEDlc1514	6.9	1.72	0	26.4	0.09	95	k__Bacteria;p__Bacteroidetes;c__Flavobacteriia;o__Flavobacteriales;f__Flavobacteriaceae
TMEDlc1515	6.9	0	0	27.5	0.12	126	k__Bacteria;p__Bacteroidetes;c__Flavobacteriia;o__Flavobacteriales;f__Flavobacteriaceae
TMEDlc1516	6.9	0	0	29.8	0.16	157	k__Bacteria;p__Bacteroidetes;c__Flavobacteriia;o__Flavobacteriales;f__Flavobacteriaceae
TMEDlc1517	6.9	0	0	52.4	0.64	559	k__Bacteria;p__Proteobacteria;c__Gammaproteobacteria;o__Oceanospirillales;f__Hahellaceae;g__Hahella
TMEDlc1518	6.9	0	0	31.5	0.19	186	k__Bacteria;p__Bacteroidetes;c__Flavobacteriia;o__Flavobacteriales;f__Flavobacteriaceae
TMEDlc1519	6.9	0	0	55.9	0.07	71	k__Bacteria;p__Proteobacteria;c__Deltaproteobacteria;o__Desulfobacterales;f__Desulfobacteraceae
TMEDlc1520	6.9	0	0	51.9	0.31	287	k__Bacteria;p__Bacteroidetes;c__Bacteroidia;o__Bacteroidales
TMEDlc1521	6.9	0	0	37.5	0.08	94	k__Bacteria;p__Proteobacteria;c__Alphaproteobacteria;o__Rhodobacterales;f__Rhodobacteraceae
TMEDlc1522	6.9	1.72	0	33.2	0.09	108	k__Bacteria;p__Proteobacteria;c__Gammaproteobacteria
TMEDlc1523	6.9	0	0	44.2	0.1	92	k__Bacteria;p__Proteobacteria;c__Gammaproteobacteria
TMEDlc1524	6.9	0	0	53.1	0.23	215	k__Bacteria;p__Proteobacteria;c__Alphaproteobacteria;o__Rhodobacterales;f__Rhodobacteraceae
TMEDlc1525	6.9	0	0	40.2	0.24	238	k__Bacteria;p__Proteobacteria
TMEDlc1526	6.9	0	0	30.3	0.12	137	k__Bacteria;p__Proteobacteria;c__Alphaproteobacteria;o__Rickettsiales;f__Pelagibacteraceae
TMEDlc1527	6.9	0	0	27.7	0.19	171	k__Bacteria
TMEDlc1528	6.83	1.4	0	41.6	0.96	989	k__Archaea
TMEDlc1529	6.76	0	0	43.4	0.25	232	k__Bacteria;p__Verrucomicrobia;c__Verrucomicrobiae;o__Verrucomicrobiales;f__Verrucomicrobiaceae
TMEDlc1530	6.69	1.89	0	30.2	0.14	168	k__Bacteria;p__Proteobacteria;c__Alphaproteobacteria;o__Rickettsiales;f__Pelagibacteraceae
TMEDlc1531	6.6	0	0	28	0.08	80	k__Bacteria;p__Proteobacteria;c__Alphaproteobacteria;o__Rickettsiales;f__Pelagibacteraceae
TMEDlc1532	6.59	0	0	31.4	0.16	188	k__Bacteria
TMEDlc1533	6.55	6.99	1.67	33.2	0.07	101	k__Bacteria;p__Bacteroidetes;c__Flavobacteriia;o__Flavobacteriales;f__Flavobacteriaceae
TMEDlc1534	6.55	0	0	28.8	0.04	49	k__Bacteria
TMEDlc1535	6.55	0	0	52.4	0.14	141	k__Bacteria;p__Proteobacteria;c__Gammaproteobacteria
TMEDlc1536	6.54	0	0	34.5	0.08	93	k__Archaea;p__Euryarchaeota
TMEDlc1537	6.49	0	0	38.8	0.19	204	k__Bacteria;p__Bacteroidetes;c__Flavobacteriia;o__Flavobacteriales;f__Flavobacteriaceae
TMEDlc1538	6.47	0	0	30.2	0.13	124	k__Bacteria;p__Bacteroidetes
TMEDlc1539	6.45	0.01	0	36.3	0.16	164	k__Bacteria;p__Proteobacteria;c__Alphaproteobacteria;o__Rhodobacterales
TMEDlc1540	6.43	2.34	60	65.3	1.23	1040	k__Archaea
TMEDlc1541	6.35	1.58	12.5	27.5	0.06	79	k__Bacteria;p__Proteobacteria;c__Alphaproteobacteria;o__Rickettsiales;f__Pelagibacteraceae
TMEDlc1542	6.31	0	0	41.2	0.49	548	k__Bacteria;p__Verrucomicrobia;c__Opitutae;o__Opitutales
TMEDlc1543	6.27	0	0	61.3	0.1	117	k__Bacteria;p__Cyanobacteria;c__Chroococcales;o__Chroococcales;f__Cyanobium
TMEDlc1544	6.27	0	0	59.3	0.26	261	k__Bacteria;p__Proteobacteria;c__Alphaproteobacteria;o__Rhodospirillales;f__Rhodospirillaceae
TMEDlc1545	6.21	0.7	0	36.4	0.11	120	k__Bacteria;p__Proteobacteria;c__Gammaproteobacteria
TMEDlc1546	6.18	0.37	0	35.9	0.19	191	k__Bacteria;p__Proteobacteria;c__Gammaproteobacteria
TMEDlc1547	6.11	0	0	46.1	1.47	1491	k__Archaea
TMEDlc1548	6.07	0	0	29.8	0.51	491	k__Archaea
TMEDlc1549	6.03	0	0	30.6	0.13	122	k__Bacteria
TMEDlc1550	6.03	0	0	27.8	0.1	105	k__Bacteria;p__Bacteroidetes;c__Flavobacteriia;o__Flavobacteriales;f__Flavobacteriaceae
TMEDlc1551	6.03	0	0	58.7	0.09	84	k__Bacteria;p__Verrucomicrobia;c__Verrucomicrobiae;o__Verrucomicrobiales
TMEDlc1552	6.03	1.72	0	30.5	0.27	270	k__Bacteria
TMEDlc1553	6.03	0.43	0	32.9	0.19	190	k__Archaea
TMEDlc1554	5.96	0	0	31.2	0.18	184	k__Bacteria;p__Bacteroidetes;c__Flavobacteriia;o__Flavobacteriales;f__Flavobacteriaceae
TMEDlc1555	5.95	0	0	29.5	0.45	544	k__Archaea
TMEDlc1556	5.91	0	0	28.4	0.09	78	k__Bacteria;p__Proteobacteria;c__Alphaproteobacteria;o__Rickettsiales;f__Pelagibacteraceae
TMEDlc1557	5.86	0.04	66.67	34.8	0.13	160	k__Bacteria;p__Proteobacteria;c__Gammaproteobacteria
TMEDlc1558	5.84	0	0	37.1	0.2	190	k__Archaea;p__Euryarchaeota
TMEDlc1559	5.83	0	0	31.2	0.14	184	k__Archaea;p__Thaumarchaeota;c__Nitrosopumilales;o__Nitrosopumilales;f__Nitrosopumilaceae
TMEDlc1560	5.8	0	0	44	0.93	932	k__Bacteria;p__Proteobacteria;c__Gammaproteobacteria;o__Alteromonadales;f__Alteromonadaceae;g__Alteromonas;s__Alteromonas_macleodii
TMEDlc1561	5.74	1.87	0	26.3	0.97	1034	k__Archaea
TMEDlc1562	5.68	0	0	31.1	0.3	310	k__Archaea
TMEDlc1563	5.66	0	0	31.4	0.77	908	k__Bacteria;p__Proteobacteria;c__Alphaproteobacteria;o__Rickettsiales;f__Pelagibacteraceae
TMEDlc1564	5.66	0	0	35.1	0.05	54	k__Bacteria;p__Proteobacteria;c__Alphaproteobacteria;o__Rickettsiales;f__Pelagibacteraceae
TMEDlc1565	5.66	0	0	31	0.17	173	k__Bacteria;p__Proteobacteria;c__Alphaproteobacteria;o__Rickettsiales;f__Pelagibacteraceae;g__Candidatus_Pelagibacter-like
TMEDlc1566	5.66	1.89	0	28.6	0.14	162	k__Bacteria;p__Proteobacteria;c__Alphaproteobacteria;o__Rickettsiales;f__Pelagibacteraceae
TMEDlc1567	5.66	0	0	28.4	0.12	118	k__Bacteria;p__Proteobacteria;c__Alphaproteobacteria;o__Rickettsiales;f__Pelagibacteraceae
TMEDlc1568	5.66	0	0	27.8	0.14	172	k__Bacteria;p__Proteobacteria;c__Alphaproteobacteria;o__Rickettsiales;f__Pelagibacteraceae
TMEDlc1569	5.66	0	0	28.2	0.07	83	k__Bacteria;p__Proteobacteria;c__Alphaproteobacteria;o__Rickettsiales;f__Pelagibacteraceae
TMEDlc1570	5.66	0	0	30.4	0.14	156	k__Bacteria;p__Proteobacteria;c__Alphaproteobacteria;o__Rickettsiales;f__Pelagibacteraceae
TMEDlc1571	5.66	0	0	31.9	0.09	110	k__Bacteria;p__Proteobacteria;c__Alphaproteobacteria;o__Rickettsiales;f__Pelagibacteraceae
TMEDlc1572	5.66	0	0	29.2	0.11	124	k__Bacteria;p__Proteobacteria;c__Alphaproteobacteria;o__Rickettsiales;f__Pelagibacteraceae;g__Candidatus_Pelagibacter-like
TMEDlc1573	5.66	0	0	28	0.2	235	k__Bacteria;p__Proteobacteria;c__Alphaproteobacteria;o__Rickettsiales;f__Pelagibacteraceae
TMEDlc1574	5.66	0	0	26	0.18	218	k__Bacteria;p__Proteobacteria;c__Alphaproteobacteria;o__Rickettsiales;f__Pelagibacteraceae;g__Candidatus_Pelagibacter-like
TMEDlc1575	5.66	0	0	31.8	0.23	253	k__Bacteria;p__Proteobacteria;c__Alphaproteobacteria;o__Rickettsiales;f__Pelagibacteraceae
TMEDlc1576	5.66	0	0	30.2	0.12	135	k__Bacteria;p__Proteobacteria;c__Alphaproteobacteria;o__Rickettsiales;f__Pelagibacteraceae
TMEDlc1577	5.66	0.94	0	26.8	0.14	171	k__Bacteria;p__Proteobacteria;c__Alphaproteobacteria;o__Rickettsiales;f__Pelagibacteraceae
TMEDlc1578	5.66	0	0	30.7	0.3	270	k__Bacteria;p__Proteobacteria;c__Alphaproteobacteria;o__Rickettsiales;f__Pelagibacteraceae;g__Candidatus_Pelagibacter-like
TMEDlc1579	5.66	1.89	0	27	0.35	369	k__Bacteria;p__Proteobacteria;c__Alphaproteobacteria;o__Rickettsiales;f__Pelagibacteraceae
TMEDlc1580	5.66	0	0	25.9	0.06	79	k__Bacteria;p__Proteobacteria;c__Alphaproteobacteria;o__Rickettsiales;f__Pelagibacteraceae
TMEDlc1581	5.66	0	0	25.1	0.05	51	k__Bacteria;p__Proteobacteria;c__Alphaproteobacteria;o__Rickettsiales;f__Pelagibacteraceae
TMEDlc1582	5.66	1.89	0	30.1	0.09	93	k__Bacteria;p__Proteobacteria;c__Alphaproteobacteria;o__Rickettsiales;f__Pelagibacteraceae;g__Candidatus_Pelagibacter-like
TMEDlc1583	5.66	0	0	29.2	0.13	146	k__Bacteria;p__Proteobacteria;c__Alphaproteobacteria;o__Rickettsiales;f__Pelagibacteraceae
TMEDlc1584	5.66	7.55	11.11	28	0.11	122	k__Bacteria;p__Proteobacteria;c__Alphaproteobacteria;o__Rickettsiales;f__Pelagibacteraceae
TMEDlc1585	5.66	0	0	31	0.14	142	k__Bacteria;p__Proteobacteria;c__Alphaproteobacteria;o__Rickettsiales;f__Pelagibacteraceae
TMEDlc1586	5.63	0	0	29.7	0.15	164	k__Bacteria;p__Bacteroidetes;c__Flavobacteriia;o__Flavobacteriales;f__Flavobacteriaceae
TMEDlc1587	5.61	0	0	37.6	0.16	144	k__Archaea;p__Euryarchaeota
TMEDlc1588	5.61	0	0	35.8	0.12	110	k__Archaea;p__Euryarchaeota
TMEDlc1589	5.61	0	0	53	0.14	104	k__Archaea;p__Euryarchaeota
TMEDlc1590	5.55	0	0	35.5	0.25	303	k__Bacteria;p__Cyanobacteria
TMEDlc1591	5.52	0	0	28.1	0.08	100	k__Bacteria;p__Proteobacteria;c__Alphaproteobacteria;o__Rickettsiales;f__Pelagibacteraceae
TMEDlc1592	5.46	0	0	36.5	0.42	564	k__Bacteria
TMEDlc1593	5.45	0.93	0	65	0.74	490	k__Archaea
TMEDlc1594	5.37	0	0	27.6	0.07	96	k__Bacteria;p__Proteobacteria;c__Alphaproteobacteria;o__Rickettsiales;f__Pelagibacteraceae
TMEDlc1595	5.33	0	0	64.1	0.9	599	k__Bacteria;p__Proteobacteria;c__Alphaproteobacteria
TMEDlc1596	5.33	0.86	0	37.1	0.76	806	k__Bacteria;p__Bacteroidetes;c__Flavobacteriia;o__Flavobacteriales;f__Flavobacteriaceae
TMEDlc1597	5.33	0	0	28	0.04	52	k__Bacteria;p__Bacteroidetes;c__Flavobacteriia;o__Flavobacteriales;f__Flavobacteriaceae
TMEDlc1598	5.31	2.62	12.5	30	0.38	445	k__Archaea
TMEDlc1599	5.26	0	0	59.8	0.4	374	k__Bacteria;p__Planctomycetes;c__Planctomycetia;o__Planctomycetales;f__Planctomycetaceae
TMEDlc1600	5.26	0	0	48.8	0.51	460	k__Bacteria;p__Planctomycetes;c__Planctomycetia;o__Planctomycetales;f__Planctomycetaceae
TMEDlc1601	5.26	0	0	32	0.11	97	k__Bacteria;p__Actinobacteria;c__Actinobacteria;o__Actinomycetales;f__Microbacteriaceae
TMEDlc1602	5.26	0.5	85.71	29.3	0.07	71	k__Bacteria;p__Proteobacteria;c__Alphaproteobacteria;o__Rickettsiales;f__Pelagibacteraceae
TMEDlc1603	5.26	0	0	35.2	0.09	87	k__Bacteria;p__Proteobacteria;c__Alphaproteobacteria;o__Rickettsiales
TMEDlc1604	5.26	0	0	23.7	0.04	42	k__Bacteria;p__Proteobacteria;c__Alphaproteobacteria;o__Rickettsiales
TMEDlc1605	5.26	0	0	54.7	0.1	91	k__Bacteria;p__Planctomycetes;c__Planctomycetia;o__Planctomycetales;f__Planctomycetaceae
TMEDlc1606	5.26	0	0	45.8	0.26	254	k__Bacteria;p__Deferribacteres;c__Deferribacteres;o__Deferribacterales
TMEDlc1607	5.21	8.8	0	28.3	1.11	1077	NA
TMEDlc1608	5.17	0	0	35	0.11	113	k__Bacteria;p__Proteobacteria;c__Gammaproteobacteria;o__Bankia;f__Teredinibacter;g__Teredinibacter
TMEDlc1609	5.17	0	0	59.8	0.23	272	k__Bacteria;p__Cyanobacteria;c__Chroococcales;o__Chroococcales;f__Cyanobium
TMEDlc1610	5.17	0	0	30.2	0.12	140	k__Bacteria;p__Cyanobacteria;c__Prochlorales;o__Prochlorales;f__Prochlorococcaceae;g__Prochlorococcus;s__Prochlorococcus_marinus
TMEDlc1611	5.17	0	0	35.9	1.95	2491	k__Bacteria;p__Proteobacteria;c__Gammaproteobacteria;o__Alteromonadales_2;f__Pseudoalteromonadaceae;g__Pseudoalteromonas
TMEDlc1612	5.17	0	0	40.3	0.24	217	k__Bacteria;p__Verrucomicrobia;c__Opitutae;o__Opitutales
TMEDlc1613	5.17	0	0	45.9	0.62	597	k__Bacteria;p__Proteobacteria;c__Gammaproteobacteria;o__Alteromonadales;f__Alteromonadaceae;g__Alteromonas;s__Alteromonas_macleodii
TMEDlc1614	5.17	0	0	32.8	0.15	152	k__Bacteria;p__Proteobacteria;c__Gammaproteobacteria
TMEDlc1615	5.17	0	0	55.3	0.54	533	k__Bacteria;p__Proteobacteria;c__Gammaproteobacteria;o__Alteromonadales_3;f__Alteromonadaceae
TMEDlc1616	5.17	0	0	52.7	0.27	282	k__Bacteria;p__Proteobacteria;c__Alphaproteobacteria
TMEDlc1617	5.17	0	0	42.9	0.18	178	k__Bacteria;p__Proteobacteria;c__Alphaproteobacteria;o__Rhodobacterales;f__Rhodobacteraceae
TMEDlc1618	5.17	0	0	54.4	0.47	463	k__Bacteria;p__Proteobacteria;c__Gammaproteobacteria;o__Thiotrichales
TMEDlc1619	5.17	0	0	59.6	0.42	399	k__Bacteria;p__Proteobacteria;c__Alphaproteobacteria;o__Rhodospirillales;f__Rhodospirillaceae
TMEDlc1620	5.17	0	0	46.9	0.23	236	k__Bacteria;p__Verrucomicrobia;c__Opitutae;o__Opitutales
TMEDlc1621	5.17	0	0	30.8	0.14	152	k__Bacteria;p__Bacteroidetes;c__Flavobacteriia;o__Flavobacteriales;f__Flavobacteriaceae
TMEDlc1622	5.17	0	0	29.8	0.36	370	k__Bacteria;p__Verrucomicrobia;c__Verrucomicrobiae;o__Verrucomicrobiales
TMEDlc1623	5.17	0	0	34.8	0.08	79	k__Bacteria;p__Bacteroidetes;c__Flavobacteriia;o__Flavobacteriales;f__Flavobacteriaceae
TMEDlc1624	5.17	0	0	30.3	0.1	101	k__Bacteria;p__Bacteroidetes;c__Flavobacteriia;o__Flavobacteriales
TMEDlc1625	5.17	1.72	0	59	0.17	170	k__Bacteria;p__Proteobacteria;c__Alphaproteobacteria;o__Rhodospirillales;f__Rhodospirillaceae
TMEDlc1626	5.17	0	0	60.7	0.25	213	k__Bacteria
TMEDlc1627	5.17	0	0	56.5	0.26	247	k__Bacteria;p__Proteobacteria
TMEDlc1628	5.17	0	0	33.7	0.18	162	k__Bacteria;p__Bacteroidetes;c__Flavobacteriia;o__Flavobacteriales;f__Flavobacteriaceae
TMEDlc1629	5.17	0	0	51.4	0.33	331	k__Bacteria;p__Proteobacteria;c__Gammaproteobacteria
TMEDlc1630	5.17	0	0	54.9	0.13	128	k__Bacteria;p__Proteobacteria;c__Alphaproteobacteria;o__Rhodobacterales;f__Rhodobacteraceae
TMEDlc1631	5.17	0	0	29	0.11	110	k__Bacteria;p__Proteobacteria;c__Alphaproteobacteria;o__Rickettsiales;f__Anaplasmataceae
TMEDlc1632	5.17	0	0	32.1	0.07	65	k__Bacteria;p__Bacteroidetes;c__Flavobacteriia;o__Flavobacteriales
TMEDlc1633	5.17	0	0	33.1	0.15	148	k__Bacteria;p__Bacteroidetes;c__Flavobacteriia;o__Flavobacteriales;f__Flavobacteriaceae;g__Maribacter
TMEDlc1634	5.16	0	0	26.4	0.7	748	k__Archaea
TMEDlc1635	5.08	0	0	32.5	0.14	133	k__Bacteria;p__Proteobacteria;c__Gammaproteobacteria
TMEDlc1636	5	0	0	34.3	0.28	310	k__Bacteria;p__Cyanobacteria
TMEDlc1637	4.97	0	0	28.8	0.08	95	k__Bacteria;p__Proteobacteria;c__Alphaproteobacteria;o__Rickettsiales;f__Pelagibacteraceae;g__Candidatus_Pelagibacter-like;s__Candidatus_Pelagibacter-like_SAR11
TMEDlc1638	4.97	0.09	0	46.4	0.75	666	k__Bacteria;p__Proteobacteria;c__Gammaproteobacteria;o__Pseudomonadales;f__Moraxellaceae;g__Psychrobacter
TMEDlc1639	4.97	0	0	34.9	0.11	120	k__Bacteria;p__Proteobacteria;c__Gammaproteobacteria
TMEDlc1640	4.96	0	0	65.4	0.87	610	k__Archaea
TMEDlc1641	4.96	0	0	36.7	0.21	203	k__Bacteria;p__Proteobacteria;c__Alphaproteobacteria;o__Rhodobacterales
TMEDlc1642	4.91	0.5	0	30.4	0.85	805	k__Archaea
TMEDlc1643	4.9	0	0	33.8	0.19	177	k__Bacteria;p__Bacteroidetes;c__Flavobacteriia;o__Flavobacteriales;f__Flavobacteriaceae
TMEDlc1644	4.87	0	0	55.7	0.43	497	k__Bacteria;p__Proteobacteria;c__Alphaproteobacteria;o__Rhodospirillales;f__Rhodospirillaceae
TMEDlc1645	4.87	0	0	31.5	0.19	247	k__Bacteria;p__Bacteroidetes;c__Flavobacteriia;o__Flavobacteriales;f__Flavobacteriaceae
TMEDlc1646	4.86	0	0	34.9	0.17	170	k__Bacteria;p__Proteobacteria;c__Alphaproteobacteria;o__Rhizobiales
TMEDlc1647	4.86	0.74	0	31.1	0.11	118	k__Bacteria;p__Bacteroidetes;c__Flavobacteriia;o__Flavobacteriales
TMEDlc1648	4.83	0	0	35.9	0.08	87	k__Bacteria;p__Cyanobacteria;c__Prochlorales;o__Prochlorales;f__Prochlorococcaceae;g__Prochlorococcus;s__Prochlorococcus_marinus
TMEDlc1649	4.83	0	0	45.4	0.18	212	k__Bacteria;p__Proteobacteria;c__Gammaproteobacteria
TMEDlc1650	4.72	0	0	35.7	0.11	121	k__Bacteria;p__Proteobacteria;c__Alphaproteobacteria;o__Rickettsiales
TMEDlc1651	4.69	0	0	56.1	0.14	127	k__Bacteria;p__Bacteroidetes;c__Flavobacteriia;o__Flavobacteriales
TMEDlc1652	4.67	0	0	51.4	0.14	138	k__Archaea;p__Euryarchaeota
TMEDlc1653	4.64	0.93	0	23.9	0.36	435	k__Archaea
TMEDlc1654	4.61	0.32	0	38.2	0.08	77	k__Bacteria;p__Proteobacteria;c__Alphaproteobacteria;o__Rickettsiales
TMEDlc1655	4.6	2.88	0	24.7	0.52	540	k__Archaea
TMEDlc1656	4.6	0	0	49.8	0.22	208	k__Bacteria
TMEDlc1657	4.59	0	0	30.4	0.12	127	k__Bacteria;p__Proteobacteria;c__Alphaproteobacteria;o__Rhodobacterales
TMEDlc1658	4.55	0	0	29.8	0.09	100	k__Bacteria;p__Bacteroidetes;c__Flavobacteriia;o__Flavobacteriales;f__Flavobacteriaceae
TMEDlc1659	4.54	0	0	30.8	0.07	77	k__Bacteria;p__Proteobacteria;c__Alphaproteobacteria;o__Rickettsiales;f__Pelagibacteraceae
TMEDlc1660	4.52	0	0	53.7	0.15	164	k__Bacteria;p__Proteobacteria;c__Alphaproteobacteria;o__Rhodobacterales;f__Rhodobacteraceae
TMEDlc1661	4.49	0.47	0	47.2	0.64	416	k__Archaea
TMEDlc1662	4.46	0	0	25	0.93	1037	k__Archaea
TMEDlc1663	4.44	0	0	53.7	0.21	185	k__Bacteria;p__Proteobacteria;c__Gammaproteobacteria
TMEDlc1664	4.41	2.47	0	24.3	0.74	813	k__Archaea;p__Euryarchaeota;c__Methanomicrobia;o__Methanomicrobiales
TMEDlc1665	4.41	0.4	33.33	37.8	0.79	879	k__Bacteria;p__Bacteroidetes;c__Flavobacteriia;o__Flavobacteriales;f__Flavobacteriaceae
TMEDlc1666	4.41	1.53	0	30.7	0.05	65	k__Bacteria;p__Bacteroidetes;c__Flavobacteriia;o__Flavobacteriales
TMEDlc1667	4.39	0	0	29.2	0.05	58	k__Bacteria;p__Proteobacteria;c__Alphaproteobacteria;o__Rickettsiales
TMEDlc1668	4.35	0	0	32.3	0.06	60	k__Bacteria;p__Proteobacteria;c__Alphaproteobacteria;o__Rickettsiales;f__Pelagibacteraceae
TMEDlc1669	4.31	0	0	30.4	0.13	154	k__Bacteria;p__Cyanobacteria;c__Prochlorales;o__Prochlorales;f__Prochlorococcaceae;g__Prochlorococcus;s__Prochlorococcus_marinus
TMEDlc1670	4.31	0	0	30.4	0.17	171	k__Bacteria;p__Proteobacteria;c__Alphaproteobacteria;o__Rhodobacterales;f__Rhodobacteraceae
TMEDlc1671	4.31	0	0	31.9	0.04	45	k__Bacteria
TMEDlc1672	4.23	0	0	34.3	0.17	173	k__Bacteria;p__Bacteroidetes;c__Flavobacteriia;o__Flavobacteriales;f__Flavobacteriaceae
TMEDlc1673	4.21	0	0	54.9	0.17	146	k__Archaea;p__Euryarchaeota
TMEDlc1674	4.21	0	0	36.9	0.48	491	k__Archaea
TMEDlc1675	4.17	0	0	34.1	0.09	101	NA
TMEDlc1676	4.17	4.17	100	29.5	0.12	137	NA
TMEDlc1677	4.17	0	0	32.9	0.11	122	NA
TMEDlc1678	4.17	0	0	35.6	0.1	102	NA
TMEDlc1679	4.17	0	0	34.1	0.34	373	NA
TMEDlc1680	4.17	0	0	30.4	0.11	124	NA
TMEDlc1681	4.17	0	0	29.8	0.22	245	NA
TMEDlc1682	4.17	4.17	0	29.3	0.09	103	NA
TMEDlc1683	4.17	0	0	27.4	0.04	50	NA
TMEDlc1684	4.17	0	0	33.3	0.3	353	NA
TMEDlc1685	4.17	0	0	31.4	0.34	354	NA
TMEDlc1686	4.17	0	0	28	0.07	95	NA
TMEDlc1687	4.17	0	0	30.1	0.07	83	NA
TMEDlc1688	4.17	0	0	36	0.58	556	NA
TMEDlc1689	4.17	0	0	39.1	0.26	238	NA
TMEDlc1690	4.17	0	0	40.9	0.16	125	NA
TMEDlc1691	4.17	4.17	100	56.7	0.36	361	NA
TMEDlc1692	4.17	0	0	54.6	0.18	153	NA
TMEDlc1693	4.17	0	0	38.8	0.39	437	NA
TMEDlc1694	4.17	0	0	42.9	0.39	359	NA
TMEDlc1695	4.17	0	0	56.7	0.31	270	NA
TMEDlc1696	4.17	0	0	32.3	0.27	292	NA
TMEDlc1697	4.17	0	0	31.9	0.11	120	NA
TMEDlc1698	4.17	0	0	60	0.34	329	NA
TMEDlc1699	4.17	0	0	37.8	0.86	807	NA
TMEDlc1700	4.17	0	0	33.7	0.36	391	NA
TMEDlc1701	4.17	4.17	100	48.5	0.44	454	NA
TMEDlc1702	4.17	0	0	59.7	0.2	210	NA
TMEDlc1703	4.17	0	0	62.2	0.17	185	NA
TMEDlc1704	4.17	0	0	57.9	0.39	359	NA
TMEDlc1705	4.17	0	0	49.1	0.35	341	NA
TMEDlc1706	4.17	0	0	45.4	0.99	1041	NA
TMEDlc1707	4.17	0	0	28.4	0.27	305	NA
TMEDlc1708	4.17	0	0	46.3	0.1	107	NA
TMEDlc1709	4.17	0	0	52.2	0.76	698	NA
TMEDlc1710	4.17	0	0	39.2	0.65	687	NA
TMEDlc1711	4.17	0	0	46.7	0.38	350	NA
TMEDlc1712	4.17	0	0	43.4	0.34	311	NA
TMEDlc1713	4.17	0	0	35.4	0.37	367	NA
TMEDlc1714	4.17	4.17	0	29.6	0.32	366	NA
TMEDlc1715	4.17	0	0	41.9	0.18	195	NA
TMEDlc1716	4.17	0	0	38.9	0.89	826	NA
TMEDlc1717	4.17	0	0	36.3	0.63	774	NA
TMEDlc1718	4.17	0	0	50.6	0.87	907	NA
TMEDlc1719	4.17	0	0	51.1	0.41	499	NA
TMEDlc1720	4.17	8.33	100	55	0.24	252	NA
TMEDlc1721	4.17	4.17	0	40	0.2	224	NA
TMEDlc1722	4.17	0	0	39	0.38	403	NA
TMEDlc1723	4.17	0	0	49.9	0.49	444	NA
TMEDlc1724	4.17	0	0	63.7	0.33	166	NA
TMEDlc1725	4.17	0	0	70.8	0.33	291	NA
TMEDlc1726	4.17	0	0	30.8	0.51	506	NA
TMEDlc1727	4.17	0	0	54.6	0.72	686	NA
TMEDlc1728	4.17	0	0	60.3	0.38	391	NA
TMEDlc1729	4.17	0	0	42.5	0.48	477	NA
TMEDlc1730	4.17	0	0	51.4	0.24	232	NA
TMEDlc1731	4.17	0	0	50.1	0.2	184	NA
TMEDlc1732	4.17	0	0	39.4	0.77	893	NA
TMEDlc1733	4.17	0	0	29.6	0.86	951	NA
TMEDlc1734	4.17	4.17	100	31	0.4	418	NA
TMEDlc1735	4.17	0	0	29	0.18	187	NA
TMEDlc1736	4.17	0	0	28.1	0.17	170	NA
TMEDlc1737	4.17	0	0	34.8	0.12	84	NA
TMEDlc1738	4.17	0	0	30.3	0.14	148	NA
TMEDlc1739	4.17	0	0	29.8	0.07	82	NA
TMEDlc1740	4.17	4.17	0	29	0.04	51	NA
TMEDlc1741	4.17	0	0	27.5	0.16	156	NA
TMEDlc1742	4.17	4.17	0	28.1	0.24	256	NA
TMEDlc1743	4.17	0	0	29.4	0.1	104	NA
TMEDlc1744	4.17	0	0	44.3	0.13	123	NA
TMEDlc1745	4.17	0	0	49.6	0.33	302	NA
TMEDlc1746	4.17	0	0	39.1	0.19	171	NA
TMEDlc1747	4.17	0	0	50.1	0.13	127	NA
TMEDlc1748	4.17	0	0	27.5	0.05	54	NA
TMEDlc1749	4.17	4.17	0	25.1	0.08	79	NA
TMEDlc1750	4.17	0	0	30.6	0.09	95	NA
TMEDlc1751	4.17	0	0	33.4	0.06	68	NA
TMEDlc1752	4.17	0	0	26.3	0.04	39	NA
TMEDlc1753	4.17	0	0	29.8	0.1	98	NA
TMEDlc1754	4.17	0	0	33.4	0.16	150	NA
TMEDlc1755	4.17	0	0	29.1	0.26	226	NA
TMEDlc1756	4.17	0	0	52.4	0.63	497	NA
TMEDlc1757	4.17	0	0	55.6	0.12	118	NA
TMEDlc1758	4.17	0	0	50	0.19	202	NA
TMEDlc1759	4.17	0	0	28.6	0.12	136	NA
TMEDlc1760	4.17	0	0	30.7	0.1	105	NA
TMEDlc1761	4.17	0	0	29	0.04	43	NA
TMEDlc1762	4.17	0	0	30.3	0.28	254	NA
TMEDlc1763	4.17	0	0	31.8	0.12	123	NA
TMEDlc1764	4.17	0	0	29.4	0.28	311	NA
TMEDlc1765	4.17	0	0	31.4	0.14	142	NA
TMEDlc1766	4.17	4.17	0	27.6	0.06	69	NA
TMEDlc1767	4.17	0	0	27.3	0.1	108	NA
TMEDlc1768	4.17	4.17	100	27.3	0.07	92	NA
TMEDlc1769	4.17	4.17	0	31.8	0.09	91	NA
TMEDlc1770	4.17	0	0	31.1	0.13	123	NA
TMEDlc1771	4.17	0	0	36.6	0.09	89	NA
TMEDlc1772	4.17	0	0	27.1	0.11	118	NA
TMEDlc1773	4.17	0	0	33.2	0.1	75	NA
TMEDlc1774	4.17	0	0	42.6	0.12	174	NA
TMEDlc1775	4.17	0	0	28.9	0.2	196	NA
TMEDlc1776	4.17	0	0	32.7	0.1	88	NA
TMEDlc1777	4.17	0	0	31.6	0.18	193	NA
TMEDlc1778	4.17	0	0	36.6	0.12	128	NA
TMEDlc1779	4.17	0	0	27.8	0.06	62	NA
TMEDlc1780	4.17	0	0	27.6	0.07	84	NA
TMEDlc1781	4.17	0	0	49.7	0.07	62	NA
TMEDlc1782	4.17	0	0	52.5	0.09	99	NA
TMEDlc1783	4.17	0	0	59.1	0.25	230	NA
TMEDlc1784	4.17	0	0	55.7	0.3	280	NA
TMEDlc1785	4.17	0	0	56.9	0.12	119	NA
TMEDlc1786	4.17	0	0	54.8	0.16	132	NA
TMEDlc1787	4.17	0	0	55.2	0.27	197	NA
TMEDlc1788	4.17	0	0	52.1	0.18	118	NA
TMEDlc1789	4.17	0	0	26.2	0.07	70	NA
TMEDlc1790	4.17	0	0	29.8	0.11	106	NA
TMEDlc1791	4.17	8.33	0	25.6	0.06	79	NA
TMEDlc1792	4.17	0	0	28.8	0.18	192	NA
TMEDlc1793	4.17	0	0	30.9	0.11	105	NA
TMEDlc1794	4.17	0	0	29.7	0.26	237	NA
TMEDlc1795	4.17	0	0	29.1	0.21	224	NA
TMEDlc1796	4.17	0	0	29.6	0.14	143	NA
TMEDlc1797	4.17	0	0	30.2	0.21	208	NA
TMEDlc1798	4.17	0	0	25.8	0.06	72	NA
TMEDlc1799	4.17	0	0	28.8	0.09	99	NA
TMEDlc1800	4.17	4.17	0	28.5	0.13	158	NA
TMEDlc1801	4.17	0	0	30.2	0.12	137	NA
TMEDlc1802	4.17	0	0	26.9	0.12	128	NA
TMEDlc1803	4.17	4.17	0	25.5	0.06	71	NA
TMEDlc1804	4.17	0	0	33.4	0.16	160	NA
TMEDlc1805	4.17	4.17	0	24.7	0.37	373	NA
TMEDlc1806	4.17	0	0	32	0.22	230	NA
TMEDlc1807	4.17	4.17	0	29.8	0.26	281	NA
TMEDlc1808	4.17	0	0	25.6	0.28	291	NA
TMEDlc1809	4.17	0	0	32.6	0.18	178	NA
TMEDlc1810	4.17	0	0	27.6	0.14	167	NA
TMEDlc1811	4.17	0	0	24.6	0.06	64	NA
TMEDlc1812	4.17	0	0	25.7	0.08	86	NA
TMEDlc1813	4.17	0	0	33.4	0.05	46	NA
TMEDlc1814	4.17	0	0	25.3	0.04	46	NA
TMEDlc1815	4.17	0	0	34.5	0.22	183	NA
TMEDlc1816	4.17	0	0	26.9	0.07	74	NA
TMEDlc1817	4.17	0	0	24.3	0.16	181	NA
TMEDlc1818	4.17	0	0	44	0.08	76	NA
TMEDlc1819	4.17	0	0	39.4	0.07	76	NA
TMEDlc1820	4.17	0	0	41.7	0.14	116	NA
TMEDlc1821	4.17	0	0	47.1	0.11	101	NA
TMEDlc1822	4.17	0	0	29.1	0.14	137	NA
TMEDlc1823	4.17	0	0	27.1	0.11	107	NA
TMEDlc1824	4.17	0	0	30.3	0.21	187	NA
TMEDlc1825	4.17	0	0	35	0.06	78	NA
TMEDlc1826	4.17	0	0	39.9	0.19	159	NA
TMEDlc1827	4.17	0	0	27.2	0.1	97	NA
TMEDlc1828	4.17	0	0	27.9	0.05	58	NA
TMEDlc1829	4.17	0	0	25.4	0.09	91	NA
TMEDlc1830	4.17	0	0	28.3	0.08	86	NA
TMEDlc1831	4.17	0	0	24.4	0.08	82	NA
TMEDlc1832	4.17	0	0	28.1	0.16	188	NA
TMEDlc1833	4.17	4.17	0	24.2	0.04	48	NA
TMEDlc1834	4.17	0	0	29.6	0.12	145	NA
TMEDlc1835	4.17	4.17	0	35.6	0.12	112	NA
TMEDlc1836	4.17	0	0	28.2	0.05	65	NA
TMEDlc1837	4.17	0	0	27.8	0.15	172	NA
TMEDlc1838	4.17	0	0	29.9	0.09	98	NA
TMEDlc1839	4.17	0	0	27.9	0.28	322	NA
TMEDlc1840	4.17	0	0	28	0.11	123	NA
TMEDlc1841	4.17	0	0	30.5	0.12	115	NA
TMEDlc1842	4.17	0	0	27.1	0.27	315	NA
TMEDlc1843	4.17	4.17	0	27.5	0.09	93	NA
TMEDlc1844	4.17	0	0	28.2	0.18	196	NA
TMEDlc1845	4.17	0	0	33.7	0.19	214	NA
TMEDlc1846	4.17	0	0	32.8	0.05	47	NA
TMEDlc1847	4.17	0	0	28.4	0.12	129	NA
TMEDlc1848	4.17	0	0	27.2	0.11	125	NA
TMEDlc1849	4.17	4.17	100	29	0.09	101	NA
TMEDlc1850	4.17	0	0	30.6	0.07	90	NA
TMEDlc1851	4.17	0	0	26.2	0.06	67	NA
TMEDlc1852	4.17	0	0	26.8	0.13	123	NA
TMEDlc1853	4.17	4.17	0	27	0.24	264	NA
TMEDlc1854	4.17	0	0	28.1	0.27	268	NA
TMEDlc1855	4.17	0	0	24.3	0.12	110	NA
TMEDlc1856	4.17	0	0	28.5	0.41	398	NA
TMEDlc1857	4.17	0	0	25.6	0.11	121	NA
TMEDlc1858	4.17	0	0	27.6	0.16	196	NA
TMEDlc1859	4.17	0	0	28.9	0.15	153	NA
TMEDlc1860	4.17	4.17	0	25.3	0.05	56	NA
TMEDlc1861	4.17	4.17	0	29	0.24	278	NA
TMEDlc1862	4.17	0	0	45.8	0.35	345	NA
TMEDlc1863	4.17	0	0	52.5	0.94	853	NA
TMEDlc1864	4.17	0	0	47.4	0.24	234	NA
TMEDlc1865	4.17	4.17	100	47.3	0.31	259	NA
TMEDlc1866	4.17	0	0	50.4	0.17	149	NA
TMEDlc1867	4.17	0	0	52	0.17	171	NA
TMEDlc1868	4.17	0	0	28.8	0.15	186	NA
TMEDlc1869	4.17	0	0	25.6	0.11	137	NA
TMEDlc1870	4.17	0	0	27.1	0.08	93	NA
TMEDlc1871	4.17	8.33	0	26	0.07	72	NA
TMEDlc1872	4.17	0	0	34.5	0.06	64	NA
TMEDlc1873	4.17	0	0	29.7	0.24	277	NA
TMEDlc1874	4.17	0	0	26	0.09	113	NA
TMEDlc1875	4.17	0	0	25.5	0.08	91	NA
TMEDlc1876	4.17	0	0	26.6	0.09	99	NA
TMEDlc1877	4.17	0	0	28.7	0.12	121	NA
TMEDlc1878	4.17	0	0	27.3	0.11	132	NA
TMEDlc1879	4.17	0	0	27	0.14	163	NA
TMEDlc1880	4.17	0	0	28	0.09	94	NA
TMEDlc1881	4.17	0	0	40.3	0.26	262	NA
TMEDlc1882	4.17	0	0	28.6	0.18	201	NA
TMEDlc1883	4.17	0	0	27.3	0.08	90	NA
TMEDlc1884	4.17	0	0	27.2	0.09	92	NA
TMEDlc1885	4.17	0	0	29	0.49	553	NA
TMEDlc1886	4.17	0	0	30.7	0.19	186	NA
TMEDlc1887	4.17	0	0	29.4	0.18	211	NA
TMEDlc1888	4.17	0	0	30.9	0.16	183	NA
TMEDlc1889	4.17	0	0	27.1	0.18	189	NA
TMEDlc1890	4.17	0	0	27.4	0.23	246	NA
TMEDlc1891	4.17	0	0	24.4	0.2	207	NA
TMEDlc1892	4.17	0	0	29.3	0.04	51	k__Bacteria;p__Proteobacteria;c__Alphaproteobacteria;o__Rickettsiales;f__Pelagibacteraceae
TMEDlc1893	4.17	4.17	0	25.1	0.08	85	NA
TMEDlc1894	4.17	0	0	52.7	0.56	465	NA
TMEDlc1895	4.17	0	0	31.9	0.11	128	NA
TMEDlc1896	4.17	0	0	28.4	0.09	111	NA
TMEDlc1897	4.17	4.17	0	27.1	0.13	137	NA
TMEDlc1898	4.17	0	0	26.3	0.09	90	NA
TMEDlc1899	4.17	0	0	31.4	0.07	72	NA
TMEDlc1900	4.17	0	0	27.6	0.05	56	NA
TMEDlc1901	4.17	0	0	32.9	0.1	88	NA
TMEDlc1902	4.17	0	0	32.5	0.2	204	NA
TMEDlc1903	4.17	0	0	28.1	0.08	92	NA
TMEDlc1904	4.17	0	0	36.3	0.04	38	NA
TMEDlc1905	4.17	0	0	34	0.2	197	NA
TMEDlc1906	4.17	0	0	27.6	0.19	217	NA
TMEDlc1907	4.17	0	0	57.5	0.23	210	NA
TMEDlc1908	4.16	0.72	0	28.6	0.68	739	k__Archaea
TMEDlc1909	4.11	0	0	31.7	0.06	63	k__Bacteria;p__Proteobacteria;c__Alphaproteobacteria;o__Rickettsiales;f__Pelagibacteraceae;g__Candidatus_Pelagibacter-like
TMEDlc1910	4.02	0	0	49.9	0.31	258	k__Bacteria;p__Cyanobacteria;c__Chroococcales;o__Chroococcales;f__Cyanobium
TMEDlc1911	3.97	0	0	33.7	0.21	209	k__Bacteria;p__Spirochaetes;c__Spirochaetia
TMEDlc1912	3.97	0	0	49.9	0.55	593	k__Archaea
TMEDlc1913	3.85	0	0	27.8	0.22	231	k__Archaea
TMEDlc1914	3.79	0	0	25.8	0.1	119	k__Bacteria;p__Actinobacteria;c__Actinobacteria
TMEDlc1915	3.77	0	0	30.3	0.07	85	k__Bacteria;p__Proteobacteria;c__Alphaproteobacteria;o__Rickettsiales;f__Pelagibacteraceae;g__Candidatus_Pelagibacter-like
TMEDlc1916	3.77	0	0	30.9	0.08	82	k__Bacteria;p__Proteobacteria;c__Alphaproteobacteria;o__Rickettsiales
TMEDlc1917	3.77	0	0	28.7	0.07	77	k__Bacteria;p__Proteobacteria;c__Alphaproteobacteria;o__Rickettsiales;f__Pelagibacteraceae;g__Candidatus_Pelagibacter-like
TMEDlc1918	3.77	0	0	29.2	0.08	99	k__Bacteria;p__Proteobacteria;c__Alphaproteobacteria;o__Rickettsiales;f__Pelagibacteraceae;g__Candidatus_Pelagibacter-like
TMEDlc1919	3.77	0	0	32.1	0.31	327	k__Bacteria;p__Proteobacteria;c__Alphaproteobacteria;o__Rickettsiales
TMEDlc1920	3.77	0	0	32.6	0.55	685	k__Bacteria;p__Proteobacteria;c__Alphaproteobacteria;o__Rickettsiales;f__Pelagibacteraceae
TMEDlc1921	3.77	0	0	32.9	0.12	107	k__Bacteria;p__Proteobacteria;c__Alphaproteobacteria;o__Rickettsiales;f__Pelagibacteraceae
TMEDlc1922	3.77	0	0	29.2	0.1	107	k__Bacteria;p__Proteobacteria;c__Alphaproteobacteria;o__Rickettsiales;f__Pelagibacteraceae
TMEDlc1923	3.77	0	0	27.9	0.06	55	k__Bacteria;p__Proteobacteria;c__Alphaproteobacteria;o__Rickettsiales;f__Pelagibacteraceae;g__Candidatus_Pelagibacter-like
TMEDlc1924	3.77	0.94	0	30.6	0.18	189	k__Bacteria;p__Proteobacteria;c__Alphaproteobacteria;o__Rickettsiales;f__Pelagibacteraceae;g__Candidatus_Pelagibacter-like
TMEDlc1925	3.77	0	0	26.2	0.05	55	k__Bacteria;p__Proteobacteria;c__Alphaproteobacteria;o__Rickettsiales;f__Pelagibacteraceae;g__Candidatus_Pelagibacter-like
TMEDlc1926	3.77	0	0	26.6	0.17	187	k__Bacteria;p__Proteobacteria;c__Alphaproteobacteria;o__Rickettsiales;f__Pelagibacteraceae
TMEDlc1927	3.77	0	0	32	0.27	274	k__Bacteria;p__Proteobacteria;c__Alphaproteobacteria;o__Rickettsiales;f__Pelagibacteraceae
TMEDlc1928	3.77	0	0	28.6	0.1	114	k__Bacteria;p__Proteobacteria;c__Alphaproteobacteria;o__Rickettsiales;f__Pelagibacteraceae;g__Candidatus_Pelagibacter-like
TMEDlc1929	3.77	1.89	0	28.2	0.24	277	k__Bacteria;p__Proteobacteria;c__Alphaproteobacteria;o__Rickettsiales;f__Pelagibacteraceae
TMEDlc1930	3.77	0	0	29	0.13	141	k__Bacteria;p__Proteobacteria;c__Alphaproteobacteria;o__Rickettsiales;f__Pelagibacteraceae;g__Candidatus_Pelagibacter-like
TMEDlc1931	3.77	0	0	31.2	0.11	131	k__Bacteria;p__Proteobacteria;c__Alphaproteobacteria;o__Rickettsiales;f__Pelagibacteraceae
TMEDlc1932	3.77	0	0	23.7	0.08	84	k__Bacteria;p__Proteobacteria;c__Alphaproteobacteria;o__Rickettsiales;f__Pelagibacteraceae;g__Candidatus_Pelagibacter-like
TMEDlc1933	3.77	0	0	32	0.12	127	k__Bacteria;p__Proteobacteria;c__Alphaproteobacteria;o__Rickettsiales;f__Pelagibacteraceae
TMEDlc1934	3.74	0	0	35.9	0.12	138	k__Bacteria;p__Bacteroidetes;c__Flavobacteriia;o__Flavobacteriales;f__Flavobacteriaceae
TMEDlc1935	3.74	0	0	43.3	0.19	173	k__Archaea;p__Euryarchaeota
TMEDlc1936	3.7	2.78	100	36.7	0.64	765	k__Bacteria;p__Tenericutes;c__Mollicutes;o__Acholeplasmatales;f__Acholeplasmataceae;g__Candidatus_Phytoplasma
TMEDlc1937	3.69	0.5	0	32.4	0.3	324	k__Archaea
TMEDlc1938	3.64	0.97	0	46	0.6	692	k__Bacteria;p__Proteobacteria
TMEDlc1939	3.63	0	0	37.2	0.62	660	k__Bacteria
TMEDlc1940	3.62	0	0	41	0.2	176	k__Bacteria;p__Bacteroidetes;c__Flavobacteriia;o__Flavobacteriales;f__Flavobacteriaceae
TMEDlc1941	3.62	0	0	29.8	0.87	916	k__Archaea
TMEDlc1942	3.53	1.2	0	35.2	0.8	943	k__Bacteria;p__Cyanobacteria;c__Oscillatoriales;o__Oscillatoriales
TMEDlc1943	3.52	0	0	46.6	0.15	156	k__Archaea;p__Euryarchaeota
TMEDlc1944	3.51	0	0	34.5	0.29	308	k__Bacteria;p__Proteobacteria;c__Alphaproteobacteria;o__Rickettsiales
TMEDlc1945	3.51	0	0	33.3	0.15	118	k__Bacteria;p__Bacteroidetes;c__Flavobacteriia;o__Flavobacteriales;f__Flavobacteriaceae
TMEDlc1946	3.51	0	0	28.2	0.16	175	k__Bacteria;p__Proteobacteria;c__Alphaproteobacteria;o__Rickettsiales
TMEDlc1947	3.51	0	0	55.6	0.17	140	k__Bacteria;p__Planctomycetes;c__Planctomycetia;o__Planctomycetales;f__Planctomycetaceae
TMEDlc1948	3.51	0	0	35.4	0.19	175	k__Bacteria;p__Proteobacteria;c__Alphaproteobacteria;o__Rickettsiales
TMEDlc1949	3.45	0	0	34	0.09	100	k__Bacteria;p__Cyanobacteria;c__Prochlorales;o__Prochlorales;f__Prochlorococcaceae;g__Prochlorococcus;s__Prochlorococcus_marinus
TMEDlc1950	3.45	0	0	40.1	0.33	375	k__Bacteria;p__Verrucomicrobia;c__Opitutae;o__Opitutales
TMEDlc1951	3.45	0	0	47.6	0.18	183	k__Bacteria
TMEDlc1952	3.45	0	0	34.4	0.45	583	k__Bacteria
TMEDlc1953	3.45	0	0	49.1	0.15	151	k__Bacteria
TMEDlc1954	3.45	0	0	49.7	0.6	546	k__Bacteria;p__Cyanobacteria;c__Chroococcales;o__Chroococcales;f__Cyanobium
TMEDlc1955	3.45	0	0	41.5	0.68	621	k__Bacteria;p__Proteobacteria;c__Gammaproteobacteria;o__Alteromonadales_2;f__Pseudoalteromonadaceae;g__Pseudoalteromonas
TMEDlc1956	3.45	0	0	41.2	0.39	370	k__Bacteria;p__Verrucomicrobia;c__Opitutae;o__Opitutales
TMEDlc1957	3.45	0	0	54.2	0.86	851	k__Bacteria;p__Proteobacteria;c__Gammaproteobacteria;o__Alteromonadales_3;f__Alteromonadaceae
TMEDlc1958	3.45	0	0	26.8	0.89	1026	k__Bacteria;p__Proteobacteria;c__Alphaproteobacteria
TMEDlc1959	3.45	0	0	43.4	0.26	253	k__Bacteria;p__Verrucomicrobia;c__Opitutae;o__Opitutales
TMEDlc1960	3.45	0	0	29.9	0.06	64	k__Bacteria;p__Bacteroidetes;c__Flavobacteriia;o__Flavobacteriales
TMEDlc1961	3.45	0	0	30.6	0.14	132	k__Bacteria
TMEDlc1962	3.45	0	0	28.6	0.16	159	k__Bacteria
TMEDlc1963	3.45	0	0	35.8	0.07	70	k__Bacteria;p__Proteobacteria;c__Gammaproteobacteria;o__Oceanospirillales
TMEDlc1964	3.45	0	0	26.6	0.06	65	k__Bacteria;p__Bacteroidetes;c__Flavobacteriia;o__Flavobacteriales;f__Flavobacteriaceae
TMEDlc1965	3.45	0	0	33.1	0.17	157	k__Bacteria
TMEDlc1966	3.45	0	0	28.4	0.15	152	k__Bacteria;p__Bacteroidetes;c__Flavobacteriia;o__Flavobacteriales;f__Flavobacteriaceae
TMEDlc1967	3.45	1.72	0	28.4	0.07	78	k__Bacteria
TMEDlc1968	3.45	0	0	27.9	0.09	97	k__Bacteria;p__Bacteroidetes;c__Flavobacteriia;o__Flavobacteriales;f__Flavobacteriaceae
TMEDlc1969	3.45	0	0	27.3	0.15	153	k__Bacteria;p__Bacteroidetes;c__Flavobacteriia;o__Flavobacteriales
TMEDlc1970	3.45	0	0	32	0.19	164	k__Bacteria
TMEDlc1971	3.45	0	0	56.8	0.19	168	k__Bacteria;p__Verrucomicrobia;c__Verrucomicrobiae;o__Verrucomicrobiales
TMEDlc1972	3.45	0	0	46	0.1	91	k__Bacteria;p__Verrucomicrobia;c__Opitutae;o__Opitutales
TMEDlc1973	3.45	0	0	34.2	0.2	193	k__Bacteria
TMEDlc1974	3.45	0	0	35.4	0.07	72	k__Bacteria;p__Proteobacteria
TMEDlc1975	3.45	0	0	49.3	0.26	231	k__Bacteria;p__Verrucomicrobia;c__Opitutae;o__Opitutales
TMEDlc1976	3.45	0	0	36.5	0.17	139	k__Bacteria;p__Bacteroidetes;c__Flavobacteriia;o__Flavobacteriales;f__Flavobacteriaceae
TMEDlc1977	3.4	0	0	24.4	0.73	872	k__Archaea
TMEDlc1978	3.31	0	0	29.7	0.56	627	k__Archaea
TMEDlc1979	3.3	0	0	36.8	0.06	52	k__Bacteria
TMEDlc1980	3.3	0	0	32.8	0.14	127	k__Bacteria
TMEDlc1981	3.21	0	0	30.8	0.07	79	k__Bacteria;p__Proteobacteria;c__Alphaproteobacteria;o__Rickettsiales;f__Pelagibacteraceae
TMEDlc1982	3.19	0.02	0	37.4	0.12	119	k__Bacteria;p__Bacteroidetes;c__Flavobacteriia;o__Flavobacteriales;f__Flavobacteriaceae
TMEDlc1983	3.13	0	0	23.3	0.3	329	k__Archaea
TMEDlc1984	2.92	0	0	34.4	0.13	124	k__Bacteria;p__Bacteroidetes;c__Cytophagia;o__Cytophagales;f__Flammeovirgaceae
TMEDlc1985	2.86	0	0	51.8	0.11	129	k__Bacteria;p__Proteobacteria;c__Alphaproteobacteria;o__Rhizobiales
TMEDlc1986	2.84	0.43	0	21.7	0.38	443	k__Archaea
TMEDlc1987	2.83	0	0	30.6	0.04	33	k__Bacteria;p__Proteobacteria;c__Alphaproteobacteria;o__Rickettsiales;f__Pelagibacteraceae
TMEDlc1988	2.83	1.89	0	30.1	0.15	164	k__Bacteria;p__Proteobacteria;c__Alphaproteobacteria;o__Rickettsiales;f__Pelagibacteraceae;g__Candidatus_Pelagibacter-like;s__Candidatus_Pelagibacter-like_SAR11
TMEDlc1989	2.82	0	0	36.5	0.14	146	k__Bacteria;p__Bacteroidetes;c__Flavobacteriia;o__Flavobacteriales;f__Flavobacteriaceae
TMEDlc1990	2.8	0	0	40	0.11	70	k__Archaea;p__Euryarchaeota
TMEDlc1991	2.71	0	0	55.8	0.24	235	k__Bacteria;p__Proteobacteria;c__Deltaproteobacteria
TMEDlc1992	2.68	0.31	0	28.8	0.45	501	k__Archaea
TMEDlc1993	2.68	0	0	55.6	0.44	388	k__Bacteria;p__Planctomycetes;c__Planctomycetia;o__Planctomycetales;f__Planctomycetaceae
TMEDlc1994	2.66	0	0	29.5	0.07	65	k__Bacteria;p__Proteobacteria;c__Alphaproteobacteria;o__Rickettsiales;f__Pelagibacteraceae
TMEDlc1995	2.66	0	0	27.7	0.13	136	k__Archaea
TMEDlc1996	2.62	0	0	41.3	0.23	181	k__Bacteria;p__Cyanobacteria
TMEDlc1997	2.62	0	0	55.5	0.49	537	k__Archaea
TMEDlc1998	2.62	0.93	0	33.7	0.44	429	k__Archaea
TMEDlc1999	2.61	0.06	0	53.5	0.16	178	k__Bacteria;p__Verrucomicrobia;c__Verrucomicrobiae;o__Verrucomicrobiales
[truncated: 787 more rows]
