# Supplementary material for: 290 metagenome-assembled genomes from the Mediterranean Sea: a resource for marine microbiology
Source: PeerJ. 2017 Jul 10;5:e3558. doi: 10.7717/peerj.3558 (PMC5507172; doi:10.7717/peerj.3558)
Supplement: Supplemental Information 3 [file peerj-05-3558-s003.txt]

GenomeID	TARA007-GIRUS-DCM	TARA007-GIRUS-SRF	TARA007-PROT-DCM	TARA007-PROT-SRF	TARA009-GIRUS-DCM	TARA009-GIRUS-SRF	TARA009-PROT-DCM	TARA009-PROT-SRF	TARA018-BACT-DCM	TARA018-BACT-SRF	TARA023-BACT-DCM	TARA023-BACT-SRF	TARA023-PROT-DCM	TARA023-PROT-SRF	TARA025-BACT-DCM	TARA025-BACT-SRF	TARA030-BACT-DCM	TARA030-BACT-SRF	TARA030-PROT-DCM	TARA030-PROT-SRF
TMED214	0.0085	0.0221	0.1207	0.0156	0.0003	0.0061	0.0167	0.0419	0.0001	0.0001	0.0004	0.0001	0.0104	0.0103	0.0002	0.0001	0.0001	0.0001	0.0036	0.0020
TMED196	0.0033	0.0027	0.0031	0.0007	0.0151	0.0026	0.0147	0.0015	0.0890	0.1139	0.0100	0.0174	0.0043	0.0045	0.0374	0.0174	0.0458	0.0118	0.0110	0.0060
TMED195	0.0071	0.0033	0.0112	0.0032	0.0112	0.0009	0.0145	0.0018	0.0030	0.0043	0.0024	0.0014	0.0020	0.0009	0.0134	0.0012	0.0760	0.0026	0.0357	0.0085
TMED217	0.0035	0.0002	0.0006	0.0000	0.0949	0.0001	0.0087	0.0000	0.0252	0.0222	0.0121	0.0094	0.0022	0.0007	0.0179	0.0011	0.0076	0.0010	0.0015	0.0003
TMED210	0.1349	0.7189	0.0456	0.0080	0.0098	0.1632	0.0028	0.0426	0.0132	0.0165	0.2051	0.2606	0.0115	0.0293	0.0534	0.1032	0.1865	0.1360	0.0206	0.0141
TMED192	0.0986	0.0166	0.0544	0.0008	0.0620	0.0052	0.0390	0.0101	0.0603	0.0367	0.0290	0.0064	0.0125	0.0073	0.0074	0.0005	0.0000	0.0000	0.0001	0.0000
TMED191	0.0022	0.0006	0.0076	0.0000	0.0007	0.0021	0.0029	0.0021	0.0550	0.0378	0.0021	0.0040	0.0025	0.0037	0.0058	0.0010	0.0193	0.0037	0.0246	0.0052
TMED213	0.0576	0.3945	0.0364	0.0213	0.0007	0.2312	0.0023	0.1967	0.0022	0.0017	0.0102	0.0661	0.0161	0.0378	0.0003	0.0520	0.0063	0.0502	0.0528	0.0463
TMED218	0.6356	0.0153	0.0705	0.0000	0.8434	0.0026	0.1894	0.0020	0.0028	0.0058	0.1050	0.0189	0.0155	0.0060	0.0789	0.0041	0.0015	0.0013	0.0015	0.0017
TMED219	0.0189	0.2224	0.0040	0.0027	0.0002	0.0553	0.0002	0.0121	0.0029	0.0029	0.1257	0.1973	0.0087	0.0273	0.0013	0.1517	0.0019	0.0061	0.0013	0.0014
TMED199	0.0096	0.0699	0.0379	0.0746	0.0008	0.0359	0.0023	0.0914	0.0054	0.0048	0.0011	0.0138	0.0012	0.0099	0.0008	0.0309	0.0115	0.0804	0.2309	0.2940
TMED198	0.0009	0.0001	0.0005	0.0000	0.0020	0.0002	0.0018	0.0001	0.0175	0.0120	0.0010	0.0021	0.0007	0.0003	0.0333	0.0006	0.0636	0.0006	0.0034	0.0007
TMED194	0.0311	0.1272	0.0740	0.0923	0.0021	0.2937	0.0124	0.8234	0.0086	0.0076	0.0155	0.0725	0.0206	0.0793	0.0063	0.1307	0.0273	0.0373	0.1604	0.2180
TMED49	0.0008	0.0002	0.0013	0.0000	0.0004	0.0005	0.0015	0.0012	0.0157	0.0116	0.0066	0.0516	0.0200	0.0648	0.0190	0.0405	0.0460	0.0305	0.0708	0.0565
TMED19	0.0051	0.0003	0.0610	0.0017	0.0029	0.0005	0.3003	0.0018	0.0003	0.0004	0.0063	0.0024	0.4112	0.1394	0.0266	0.0148	0.0018	0.0001	0.0146	0.0125
TMED18	0.0022	0.0001	0.0208	0.0001	0.0018	0.0002	0.2995	0.0022	0.0016	0.0019	0.0005	0.0002	0.1639	0.1086	0.0005	0.0003	0.0001	0.0001	0.0030	0.0014
TMED17	0.0014	0.0010	0.0010	0.0001	0.0006	0.0011	0.0025	0.0044	0.0005	0.0006	0.0037	0.0020	0.5707	0.2161	0.0007	0.0036	0.0011	0.0015	0.1640	0.1824
TMED16	0.0020	0.1165	0.0154	0.0051	0.0034	0.0185	0.0085	0.0097	0.0162	0.0149	0.0039	0.0045	0.0056	0.0102	0.0597	0.0037	0.0000	0.0001	0.0013	0.0010
TMED15	0.0001	0.0000	0.0003	0.0000	0.0010	0.0000	0.0288	0.0001	0.0017	0.0010	0.0007	0.0008	0.0102	0.0077	0.0128	0.0005	0.0373	0.0034	0.3213	0.0748
TMED14	0.0753	0.0449	0.0215	0.0007	0.0194	0.0297	0.0106	0.0076	0.0031	0.0024	0.0440	0.0843	0.0183	0.0174	0.0383	0.0267	0.2313	0.0602	0.0376	0.0097
TMED13	0.0647	0.1125	0.0537	0.0552	0.0587	0.1121	0.0520	0.1042	0.0095	0.0081	0.0280	0.0861	0.0359	0.0387	0.0446	0.1222	0.0017	0.0005	0.0026	0.0025
TMED12	0.0024	0.0080	0.0068	0.0036	0.0028	0.0110	0.0157	0.2812	0.0001	0.0001	0.0002	0.0002	0.0011	0.0025	0.0003	0.0004	0.0001	0.0010	0.0029	0.0031
TMED11	0.0001	0.0000	0.0008	0.0000	0.0000	0.0000	0.0027	0.0004	0.0000	0.0000	0.0006	0.0007	0.1718	0.2847	0.0002	0.0009	0.0000	0.0000	0.0073	0.0040
TMED10	0.0016	0.0003	0.0009	0.0000	0.0343	0.0005	0.0600	0.0006	0.0032	0.0048	0.1064	0.0241	0.0881	0.0554	0.0698	0.0076	0.0022	0.0001	0.0102	0.0033
TMED168	0.0047	0.0022	0.0026	0.0002	0.0043	0.0016	0.0065	0.0008	0.1880	0.1978	0.0043	0.0080	0.0014	0.0031	0.0323	0.0034	0.0256	0.0079	0.0208	0.0102
TMED169	0.0179	0.0073	0.0782	0.0028	0.0008	0.0026	0.0180	0.0054	0.0019	0.0030	0.0101	0.0165	0.0397	0.0807	0.0408	0.0320	0.0439	0.0110	0.1640	0.2057
TMED212	0.0046	0.0025	0.0041	0.0002	0.0036	0.0135	0.0095	0.0117	0.0963	0.0841	0.0063	0.0084	0.0088	0.0078	0.0047	0.0033	0.1340	0.0605	0.1122	0.0676
TMED162	0.2640	0.0117	0.0344	0.0002	0.0024	0.0006	0.0021	0.0007	0.0002	0.0003	0.0007	0.0004	0.0006	0.0005	0.0003	0.0004	0.0001	0.0001	0.0003	0.0004
TMED163	0.0757	0.0608	0.0673	0.0102	0.0100	0.0199	0.0374	0.0748	0.0351	0.0259	0.0707	0.0307	0.4149	0.1999	0.1005	0.0274	0.0298	0.0033	0.1693	0.0708
TMED160	0.5517	0.0504	0.0970	0.0005	0.3918	0.0036	0.1377	0.0023	0.0366	0.0340	0.1262	0.0414	0.0287	0.0134	0.0557	0.0172	0.0042	0.0007	0.0009	0.0003
TMED161	0.0047	0.0005	0.0013	0.0000	0.0262	0.0003	0.0062	0.0002	0.1565	0.1012	0.0014	0.0084	0.0007	0.0008	0.0170	0.0020	0.0150	0.0034	0.0038	0.0008
TMED166	0.0020	0.0010	0.0014	0.0001	0.0020	0.0011	0.0035	0.0009	0.0086	0.0123	0.0017	0.0113	0.0010	0.0024	0.0086	0.0062	0.0875	0.0436	0.0687	0.0389
TMED167	0.0126	0.0011	0.0177	0.0003	0.0183	0.0010	0.0818	0.0045	0.0161	0.0137	0.0194	0.0199	0.1933	0.0780	0.0606	0.0101	0.0047	0.0005	0.0189	0.0091
TMED164	0.0635	0.0034	0.0185	0.0001	0.7543	0.0025	0.2133	0.0010	0.2518	0.1975	0.2404	0.1235	0.0300	0.0352	0.3185	0.0157	0.0635	0.0059	0.0073	0.0017
TMED165	0.0046	0.0060	0.0054	0.0009	0.0116	0.0050	0.0148	0.0034	0.0227	0.0290	0.0174	0.0227	0.0064	0.0052	0.0303	0.0280	0.0453	0.0165	0.0133	0.0071
TMED211	0.0073	0.0015	0.0070	0.0009	0.0491	0.0021	0.0927	0.0037	0.0459	0.0396	0.0262	0.0273	0.0462	0.0210	0.0677	0.0243	0.0053	0.0014	0.0086	0.0061
TMED289	0.0045	0.0016	0.0030	0.0001	0.0020	0.0014	0.0016	0.0005	0.0639	0.0648	0.0011	0.0010	0.0002	0.0002	0.0024	0.0008	0.0023	0.0012	0.0007	0.0004
TMED288	0.0010	0.0009	0.0005	0.0000	0.0006	0.0013	0.0007	0.0007	0.0160	0.0151	0.0015	0.0153	0.0016	0.0037	0.0013	0.0507	0.0622	0.1101	0.0218	0.0220
TMED287	0.0036	0.0012	0.0021	0.0002	0.0093	0.0013	0.0114	0.0014	0.0161	0.0233	0.0242	0.0160	0.0128	0.0100	0.0623	0.0179	0.0470	0.0100	0.0158	0.0077
TMED286	0.0179	0.0229	0.0213	0.0033	0.0229	0.0093	0.0372	0.0080	0.0075	0.0085	0.0373	0.0518	0.0186	0.0154	0.0191	0.0756	0.0068	0.0038	0.0040	0.0033
TMED285	0.0013	0.0115	0.0008	0.0005	0.0006	0.2387	0.0014	0.1351	0.0074	0.0070	0.0623	0.1651	0.1096	0.1659	0.0016	0.2269	0.1362	0.4763	0.1987	0.2955
TMED284	0.0884	0.2167	0.0064	0.0010	0.0047	0.1407	0.0021	0.0356	0.0123	0.0106	0.0341	0.1552	0.0596	0.0980	0.0032	0.1080	0.0504	0.2105	0.1170	0.1001
TMED283	0.0007	0.0006	0.0117	0.0212	0.0006	0.0003	0.2650	0.0022	0.0010	0.0006	0.0006	0.0001	0.6109	0.0812	0.0008	0.0001	0.0001	0.0000	0.0166	0.0029
TMED59	0.0030	0.0211	0.0028	0.0062	0.0002	0.0403	0.0013	0.1045	0.0027	0.0022	0.0043	0.0513	0.0084	0.0760	0.0005	0.0734	0.0059	0.0274	0.1147	0.1405
TMED281	0.0081	0.0364	0.0045	0.0060	0.0001	0.0110	0.0007	0.0082	0.0012	0.0011	0.0103	0.0322	0.0074	0.0170	0.0006	0.0487	0.0023	0.0014	0.0032	0.0024
TMED280	0.9047	0.0153	0.3332	0.0005	0.1693	0.0011	0.0418	0.0010	0.0044	0.0044	0.0133	0.0125	0.0022	0.0032	0.0058	0.0001	0.0000	0.0000	0.0000	0.0000
TMED221	0.1487	0.0107	0.0329	0.0000	0.1162	0.0009	0.0376	0.0008	0.0080	0.0061	0.0188	0.0056	0.0046	0.0019	0.0079	0.0015	0.0017	0.0003	0.0003	0.0001
TMED185	0.2481	0.2905	0.4024	0.0466	0.0085	0.1045	0.1286	0.1690	0.0082	0.0067	0.0470	0.1003	0.3834	0.7933	0.0236	0.3122	0.0176	0.0113	0.0816	0.1532
TMED223	0.0028	0.0002	0.0018	0.0002	0.0015	0.0001	0.0041	0.0002	0.0014	0.0048	0.0305	0.0030	0.0443	0.0065	0.1344	0.0018	0.0009	0.0002	0.0010	0.0003
TMED222	0.0530	0.0504	0.0187	0.0010	0.0377	0.0202	0.0205	0.0082	0.0402	0.0300	0.0834	0.0347	0.0081	0.0050	0.0308	0.0150	0.0030	0.0014	0.0010	0.0006
TMED180	0.0480	0.0396	0.0660	0.0082	0.1007	0.0203	0.2447	0.0628	0.1152	0.0921	0.0608	0.1757	0.4124	0.3488	0.1828	0.0781	0.1532	0.0456	0.4645	0.2725
TMED181	0.0039	0.0003	0.0647	0.0005	0.0096	0.0003	0.2851	0.0022	0.0001	0.0001	0.0001	0.0001	0.0030	0.0047	0.0001	0.0000	0.0000	0.0000	0.0021	0.0015
TMED182	0.0175	0.0011	0.0041	0.0001	0.0313	0.0004	0.0298	0.0006	0.0133	0.0105	0.0278	0.0115	0.0456	0.0226	0.0459	0.0026	0.0016	0.0001	0.0012	0.0005
TMED226	0.0019	0.0009	0.0010	0.0000	0.3529	0.0010	0.1538	0.0004	0.0624	0.0443	0.0786	0.0033	0.0112	0.0011	0.0231	0.0013	0.0004	0.0003	0.0001	0.0001
TMED229	0.0019	0.0022	0.0196	0.0263	0.0002	0.0098	0.0369	0.3564	0.0009	0.0002	0.0156	0.0027	0.4301	0.5615	0.0020	0.0404	0.0162	0.0022	0.4541	0.5616
TMED228	0.0304	0.0012	0.0163	0.0001	0.0463	0.0005	0.0606	0.0006	0.0196	0.0173	0.3096	0.0231	0.0417	0.0091	0.5019	0.0140	0.0061	0.0017	0.0029	0.0009
TMED188	0.0056	0.0053	0.0437	0.0148	0.0001	0.0059	0.0129	0.1051	0.0008	0.0004	0.0217	0.0055	0.4336	0.4326	0.0017	0.0520	0.0014	0.0002	0.0087	0.0111
TMED189	0.1138	0.0245	0.0293	0.0000	0.9563	0.0035	0.2657	0.0019	0.0934	0.0931	0.7098	0.0277	0.0566	0.0072	0.1296	0.0087	0.0004	0.0002	0.0001	0.0000
TMED246	0.0014	0.0016	0.0010	0.0004	0.0016	0.0010	0.0013	0.0005	0.0099	0.0122	0.0021	0.0191	0.0008	0.0025	0.0101	0.0077	0.1029	0.0658	0.0596	0.0346
TMED68	0.0061	0.0336	0.0052	0.0066	0.0007	0.0252	0.0005	0.0125	0.0452	0.0487	0.0026	0.0054	0.0005	0.0019	0.0026	0.0020	0.0983	0.0982	0.0364	0.0356
TMED69	0.0006	0.0017	0.0008	0.0007	0.0000	0.0001	0.0001	0.0002	0.0436	0.0401	0.0001	0.0020	0.0002	0.0025	0.0020	0.0021	0.0544	0.0156	0.0914	0.0546
TMED62	0.0050	0.0061	0.0188	0.0046	0.0040	0.0129	0.0143	0.0392	0.0304	0.0276	0.0053	0.0086	0.0122	0.0126	0.0059	0.0142	0.0973	0.0148	0.1852	0.0948
TMED63	0.0370	0.1238	0.0112	0.0058	0.0004	0.0356	0.0012	0.0782	0.0124	0.0141	0.0007	0.0015	0.0014	0.0042	0.0016	0.0017	0.0048	0.0010	0.0457	0.0219
TMED60	0.0550	0.1656	0.0086	0.0020	0.0130	0.0535	0.0047	0.0112	0.0464	0.0355	0.0543	0.0790	0.0101	0.0086	0.0097	0.0746	0.0501	0.0153	0.0051	0.0036
TMED61	0.0100	0.0019	0.0030	0.0000	0.0594	0.0001	0.0421	0.0001	0.0011	0.0029	0.0619	0.0065	0.0491	0.0162	0.1580	0.0024	0.0026	0.0001	0.0008	0.0002
TMED66	0.0083	0.0002	0.0507	0.0012	0.0252	0.0004	1.0569	0.0010	0.0034	0.0036	0.2408	0.0146	0.6117	0.1207	0.2173	0.0291	0.0014	0.0000	0.0039	0.0023
TMED67	0.0101	0.0003	0.0328	0.0009	0.0240	0.0004	0.5078	0.0014	0.0113	0.0091	0.0122	0.0011	0.0589	0.0097	0.0025	0.0003	0.0008	0.0001	0.0028	0.0015
TMED64	0.0070	0.0025	0.0047	0.0003	0.0091	0.0010	0.0149	0.0009	0.0053	0.0073	0.0237	0.0135	0.0146	0.0100	0.1063	0.0113	0.0279	0.0038	0.0110	0.0038
TMED65	0.0101	0.0360	0.0104	0.0157	0.0036	0.0672	0.0044	0.0710	0.0082	0.0086	0.0041	0.0234	0.0056	0.0116	0.0087	0.0323	0.0188	0.0056	0.0268	0.0243
TMED97	0.0309	0.0014	0.0187	0.0000	0.1800	0.0012	0.0923	0.0012	0.0278	0.0195	0.0112	0.0127	0.0050	0.0072	0.0071	0.0018	0.0007	0.0001	0.0007	0.0005
TMED96	0.0477	0.5317	0.0142	0.0169	0.0016	0.4265	0.0015	0.0874	0.0051	0.0061	0.0063	0.0394	0.0010	0.0061	0.0007	0.0167	0.0214	0.0849	0.0184	0.0280
TMED95	0.2549	0.0053	0.0312	0.0003	0.0064	0.0005	0.0049	0.0003	0.0001	0.0000	0.0002	0.0002	0.0006	0.0004	0.0001	0.0001	0.0000	0.0000	0.0009	0.0002
TMED94	0.0669	0.0376	0.0392	0.0033	0.0676	0.0037	0.0309	0.0027	0.0781	0.0785	0.0126	0.0064	0.0045	0.0026	0.0320	0.0034	0.0162	0.0016	0.0077	0.0021
TMED93	0.0043	0.0074	0.0137	0.0044	0.0076	0.0126	0.0239	0.0315	0.0123	0.0103	0.0055	0.0197	0.0142	0.0243	0.0099	0.0459	0.0476	0.0138	0.1334	0.1133
TMED92	0.0104	0.0599	0.0056	0.0041	0.0002	0.0245	0.0004	0.0530	0.0010	0.0010	0.0111	0.0585	0.0309	0.1246	0.0003	0.0356	0.0006	0.0069	0.0223	0.0375
TMED119	0.0036	0.0161	0.0006	0.0004	0.0002	0.0599	0.0004	0.0416	0.0012	0.0012	0.0064	0.0332	0.0075	0.0240	0.0018	0.0279	0.0334	0.0737	0.0844	0.0837
TMED118	0.0018	0.0015	0.0013	0.0001	0.0018	0.0008	0.0024	0.0005	0.0654	0.0626	0.0010	0.0035	0.0004	0.0006	0.0047	0.0033	0.0043	0.0059	0.0018	0.0014
TMED117	0.0666	0.0030	0.0181	0.0001	0.0607	0.0005	0.0262	0.0006	0.0107	0.0079	0.0451	0.0080	0.0098	0.0043	0.0148	0.0011	0.0007	0.0001	0.0001	0.0001
TMED116	0.0374	0.0159	0.0095	0.0002	0.0890	0.0095	0.0220	0.0033	0.0961	0.0949	0.0237	0.0182	0.0060	0.0038	0.0398	0.0047	0.0934	0.0294	0.0125	0.0085
TMED115	0.0431	0.0258	0.0218	0.0003	0.0388	0.0281	0.0694	0.0495	0.1007	0.1033	0.0884	0.0938	0.1901	0.1109	0.0614	0.0412	0.0184	0.0038	0.0107	0.0103
TMED114	0.0013	0.0047	0.0132	0.0022	0.0007	0.0467	0.0083	0.4294	0.0006	0.0004	0.0035	0.0026	0.8072	0.4540	0.0004	0.0033	0.0007	0.0033	0.2848	0.4856
TMED113	0.0216	0.0024	0.0996	0.0009	0.0002	0.0013	0.0014	0.0020	0.0490	0.0308	0.0005	0.0022	0.0020	0.0046	0.0010	0.0001	0.0000	0.0001	0.0004	0.0001
TMED112	0.0020	0.0255	0.0014	0.0005	0.0013	0.1311	0.0012	0.0292	0.0930	0.0817	0.0029	0.0023	0.0007	0.0006	0.0006	0.0016	0.0020	0.0033	0.0013	0.0011
TMED99	0.0062	0.0004	0.0015	0.0000	0.0719	0.0001	0.0257	0.0001	0.0031	0.0029	0.0769	0.0101	0.0219	0.0071	0.0197	0.0006	0.0001	0.0000	0.0000	0.0000
TMED98	0.0133	0.0097	0.0083	0.0005	0.0005	0.0372	0.0027	0.0673	0.0006	0.0005	0.1003	0.0509	0.1043	0.1694	0.0024	0.1104	0.0036	0.0109	0.0901	0.1180
TMED207	0.0568	0.3720	0.0227	0.0150	0.0039	0.1476	0.0068	0.0788	0.0098	0.0088	0.0338	0.0605	0.0171	0.0316	0.0015	0.0673	0.0140	0.1450	0.0404	0.0313
TMED158	0.0000	0.0000	0.0001	0.0000	0.0000	0.0000	0.0006	0.0000	0.0020	0.0023	0.0007	0.0003	0.1508	0.1330	0.0002	0.0001	0.0000	0.0000	0.0009	0.0001
TMED238	0.0130	0.0014	0.0063	0.0003	0.0505	0.0003	0.0305	0.0003	0.0030	0.0026	0.0028	0.0006	0.0008	0.0007	0.0021	0.0005	0.0002	0.0001	0.0001	0.0000
TMED239	0.0630	0.0473	0.0438	0.0041	0.0927	0.0179	0.0742	0.0101	0.0802	0.1111	0.0967	0.0518	0.0192	0.0120	0.1241	0.0446	0.1305	0.0296	0.0200	0.0102
TMED236	0.0158	0.0029	0.0046	0.0001	0.0696	0.0007	0.0328	0.0002	0.0191	0.0142	0.1673	0.0232	0.0214	0.0049	0.0265	0.0100	0.0020	0.0007	0.0003	0.0001
TMED237	0.0014	0.0028	0.0008	0.0002	0.0016	0.0020	0.0015	0.0012	0.0038	0.0065	0.0028	0.0022	0.0008	0.0007	0.0043	0.0014	0.0941	0.0059	0.0164	0.0034
TMED234	0.0132	0.0054	0.0066	0.0003	0.1665	0.0017	0.0662	0.0010	0.0511	0.0420	0.0077	0.0017	0.0016	0.0005	0.0040	0.0010	0.0019	0.0004	0.0003	0.0001
TMED235	0.0086	0.0051	0.0040	0.0005	0.0082	0.0076	0.0080	0.0046	0.0519	0.0545	0.0084	0.0149	0.0079	0.0090	0.0126	0.0072	0.0871	0.0247	0.0506	0.0305
TMED232	0.0166	0.0223	0.0132	0.0044	0.0189	0.0176	0.0159	0.0124	0.0792	0.0968	0.0175	0.0316	0.0041	0.0063	0.0339	0.0233	0.0838	0.0581	0.0234	0.0153
TMED233	0.0060	0.0026	0.0058	0.0003	0.0650	0.0007	0.0279	0.0004	0.0326	0.0364	0.0324	0.0054	0.0054	0.0015	0.0648	0.0049	0.0073	0.0007	0.0006	0.0003
TMED230	0.0022	0.0002	0.0010	0.0000	0.2232	0.0001	0.0879	0.0000	0.2084	0.1794	0.1782	0.0888	0.0482	0.0257	0.1841	0.0158	0.0003	0.0001	0.0002	0.0000
TMED231	0.0000	0.0000	0.0014	0.0006	0.0000	0.0007	0.0166	0.0074	0.0001	0.0001	0.0006	0.0007	0.3969	0.1824	0.0003	0.0005	0.0003	0.0002	0.1961	0.1463
TMED79	0.1874	0.0317	0.0304	0.0017	0.0005	0.0016	0.0010	0.0037	0.0005	0.0011	0.0090	0.0072	0.0649	0.0335	0.0036	0.0092	0.0003	0.0002	0.0013	0.0014
TMED78	0.0018	0.0001	0.0010	0.0001	0.0252	0.0001	0.0076	0.0001	0.0139	0.0426	0.0341	0.0256	0.0160	0.0111	0.2213	0.0022	0.0018	0.0008	0.0051	0.0006
TMED248	0.0168	0.0016	0.0116	0.0000	0.0139	0.0011	0.0080	0.0014	0.3301	0.2663	0.0005	0.0001	0.0011	0.0004	0.0009	0.0002	0.0001	0.0001	0.0006	0.0005
TMED71	0.0293	0.0021	0.3386	0.0058	0.0037	0.0082	0.1701	0.0748	0.0074	0.0038	0.0268	0.0039	0.6664	0.2367	0.0102	0.0014	0.0000	0.0002	0.0094	0.0044
TMED70	0.0080	0.0003	0.0046	0.0000	0.1460	0.0005	0.0507	0.0002	0.2275	0.3060	0.1752	0.2242	0.0335	0.0569	0.6423	0.0339	0.0210	0.0167	0.0242	0.0082
TMED73	0.0014	0.0040	0.0012	0.0002	0.0002	0.0218	0.0010	0.0089	0.0015	0.0012	0.0302	0.0337	0.0212	0.0255	0.0026	0.1253	0.0155	0.0822	0.0437	0.0362
TMED72	0.0002	0.0001	0.0015	0.0001	0.0017	0.0000	0.1948	0.0003	0.0001	0.0002	0.0007	0.0002	0.1613	0.0165	0.0021	0.0002	0.0002	0.0000	0.0103	0.0022
TMED75	0.0002	0.0000	0.0039	0.0002	0.0003	0.0005	0.0758	0.0042	0.0002	0.0001	0.0008	0.0004	0.2621	0.1261	0.0015	0.0005	0.0001	0.0000	0.0111	0.0059
TMED74	0.0002	0.0024	0.0058	0.0522	0.0001	0.0190	0.0091	0.3831	0.0001	0.0000	0.0001	0.0001	0.0568	0.2708	0.0000	0.0009	0.0005	0.0001	0.1826	0.1218
TMED77	0.0527	0.0026	0.0098	0.0000	0.3918	0.0005	0.0809	0.0011	0.1304	0.1038	0.0510	0.0231	0.0492	0.0120	0.1489	0.0032	0.0010	0.0002	0.0056	0.0036
TMED76	0.0109	0.0001	0.0264	0.0001	0.0190	0.0002	0.4204	0.0029	0.0615	0.0441	0.0263	0.0034	0.2228	0.0434	0.0071	0.0020	0.0000	0.0000	0.0033	0.0019
TMED224	0.0754	0.0022	0.0090	0.0000	0.2516	0.0001	0.0822	0.0001	0.0944	0.0859	0.1608	0.0750	0.2355	0.0762	0.2122	0.0054	0.0001	0.0000	0.0002	0.0001
TMED108	0.0127	0.0006	0.0039	0.0000	0.2683	0.0003	0.0505	0.0001	0.0628	0.0528	0.0472	0.0450	0.0194	0.0081	0.1086	0.0077	0.0089	0.0017	0.0007	0.0003
TMED109	0.0390	0.0007	0.0131	0.0001	0.1448	0.0001	0.0480	0.0000	0.0500	0.0734	0.1847	0.0820	0.0608	0.0519	0.2166	0.0209	0.0004	0.0001	0.0015	0.0008
TMED104	0.1336	1.2973	0.0804	0.0753	0.0013	0.1953	0.0678	0.2907	0.0069	0.0065	0.0052	0.0068	0.0018	0.0012	0.0008	0.0038	0.0114	0.0298	0.0057	0.0062
TMED105	0.0001	0.0001	0.0000	0.0000	0.0001	0.0000	0.0001	0.0000	0.0001	0.0000	0.0373	0.2102	0.0185	0.0498	0.0001	0.1562	0.0022	0.0945	0.0078	0.0116
TMED106	0.0242	0.0191	0.0195	0.0039	0.0335	0.0078	0.0348	0.0051	0.0339	0.0456	0.0387	0.0375	0.0132	0.0094	0.0713	0.0366	0.0737	0.0184	0.0173	0.0075
TMED107	0.0006	0.0013	0.0004	0.0002	0.0000	0.0027	0.0001	0.0063	0.0799	0.0621	0.0002	0.0044	0.0004	0.0073	0.0002	0.0010	0.0191	0.0067	0.1482	0.0905
TMED100	0.0236	0.0133	0.0461	0.0063	0.0474	0.0052	0.1446	0.0142	0.0624	0.0498	0.0251	0.0544	0.1250	0.0717	0.1290	0.0563	0.0797	0.0123	0.1261	0.0532
TMED101	0.0096	0.0188	0.0063	0.0026	0.0010	0.0408	0.0042	0.0774	0.0031	0.0024	0.2013	0.1880	0.5759	0.5494	0.0258	0.1769	0.0357	0.0336	0.1686	0.1928
TMED102	0.0004	0.0000	0.0023	0.0000	0.0038	0.0000	0.2071	0.0000	0.0324	0.0158	0.0075	0.0082	0.1562	0.1458	0.0276	0.0035	0.0291	0.0020	0.1317	0.0425
TMED103	0.1577	0.3091	0.0569	0.0022	0.0012	0.0610	0.0009	0.0413	0.0027	0.0023	0.0060	0.0146	0.0016	0.0146	0.0009	0.0002	0.0002	0.0003	0.0002	0.0001
TMED44	0.0060	0.0032	0.0015	0.0000	0.0147	0.0159	0.0050	0.0042	0.0197	0.0153	0.0593	0.0366	0.0212	0.0073	0.0501	0.0148	0.0373	0.0098	0.0063	0.0038
TMED45	0.0051	0.0260	0.0489	0.0028	0.0004	0.0991	0.0082	0.4785	0.0028	0.0026	0.0015	0.0017	0.0031	0.0033	0.0011	0.0018	0.0017	0.0016	0.0056	0.0040
TMED46	0.0012	0.0005	0.0003	0.0000	0.0059	0.0008	0.0006	0.0002	0.0293	0.0454	0.0024	0.0053	0.0004	0.0003	0.0100	0.0012	0.0985	0.0116	0.0070	0.0011
TMED47	0.0013	0.0017	0.0006	0.0001	0.0008	0.0013	0.0013	0.0013	0.0003	0.0003	0.0304	0.1030	0.0204	0.0302	0.0011	0.1233	0.0070	0.0401	0.0112	0.0111
TMED40	0.0243	0.1005	0.0044	0.0028	0.0177	0.0931	0.0073	0.0278	0.0258	0.0181	0.0353	0.0646	0.0212	0.0160	0.0106	0.0690	0.0149	0.0216	0.0069	0.0110
TMED41	0.0028	0.0010	0.0035	0.0005	0.0109	0.0010	0.0359	0.0027	0.0277	0.0235	0.0190	0.0305	0.0906	0.0459	0.0788	0.0290	0.0170	0.0032	0.0280	0.0133
TMED42	0.0407	0.1675	0.0154	0.0024	0.0046	0.0487	0.0084	0.0451	0.0030	0.0022	0.0419	0.0162	0.0658	0.0226	0.0049	0.0036	0.0046	0.0012	0.0020	0.0013
TMED43	0.0064	0.0235	0.0203	0.0236	0.0002	0.0010	0.0032	0.0069	0.0003	0.0005	0.1444	0.0699	0.0437	0.0683	0.0148	0.0354	0.0051	0.0002	0.0625	0.0044
TMED243	0.3274	0.0124	0.1411	0.0009	0.0057	0.0016	0.0115	0.0056	0.0007	0.0010	0.0032	0.0020	0.0107	0.0034	0.0010	0.0008	0.0003	0.0002	0.0004	0.0004
TMED242	0.0147	0.0188	0.0051	0.0002	0.0773	0.0161	0.0243	0.0060	0.1080	0.1033	0.9681	0.4510	0.0773	0.0564	0.4406	0.2834	0.2821	0.3418	0.0680	0.0487
TMED241	0.0183	0.0156	0.0834	0.0359	0.0035	0.0632	0.0532	0.1625	0.0042	0.0030	0.0749	0.0368	0.8760	0.8653	0.0211	0.1181	0.0440	0.0195	0.1900	0.3593
TMED240	0.0082	0.0015	0.1763	0.0017	0.0001	0.0003	0.0107	0.0035	0.0000	0.0000	0.0000	0.0000	0.0022	0.0012	0.0000	0.0000	0.0000	0.0000	0.0006	0.0002
TMED48	0.2149	0.1439	0.0468	0.0023	0.0008	0.0354	0.0008	0.0207	0.0005	0.0006	0.0039	0.0272	0.0071	0.0182	0.0003	0.0128	0.0021	0.0030	0.0062	0.0064
TMED124	0.0011	0.0007	0.0008	0.0005	0.0013	0.0004	0.0013	0.0002	0.0037	0.0047	0.0014	0.0018	0.0006	0.0005	0.0052	0.0011	0.0687	0.0090	0.0360	0.0216
TMED245	0.0197	0.0726	0.0203	0.0120	0.0004	0.0791	0.0019	0.1885	0.0015	0.0013	0.0265	0.0704	0.0385	0.1235	0.0009	0.0882	0.0055	0.0176	0.0933	0.1320
TMED244	1.8563	0.2133	0.3898	0.0016	0.9705	0.0069	0.2326	0.0038	0.0099	0.0121	0.0715	0.0223	0.0047	0.0039	0.0099	0.0118	0.0023	0.0020	0.0005	0.0004
TMED125	0.0255	0.0951	0.0857	0.0282	0.0177	0.1277	0.0089	0.0489	0.0006	0.0002	0.0002	0.0002	0.0022	0.0050	0.0005	0.0005	0.0020	0.0007	0.0072	0.0074
TMED209	0.0199	0.0904	0.0649	0.0072	0.0036	0.1171	0.0051	0.0815	0.0023	0.0009	0.0002	0.0011	0.0051	0.0173	0.0009	0.0019	0.0082	0.0043	0.0268	0.0190
TMED3	0.0248	0.0335	0.0335	0.0089	0.0235	0.0663	0.1045	0.1804	0.0012	0.0023	0.0064	0.0006	0.0108	0.0126	0.0181	0.0209	0.0013	0.0002	0.0210	0.0099
TMED208	0.1891	0.0102	0.1085	0.0004	0.0895	0.0013	0.0483	0.0015	0.0342	0.0338	0.0130	0.0054	0.0132	0.0034	0.0119	0.0014	0.0119	0.0011	0.0030	0.0012
TMED2	0.0387	0.0340	0.0030	0.0007	0.0887	0.0951	0.0155	0.0258	0.1047	0.1128	0.0207	0.0367	0.0157	0.0178	0.0277	0.0209	0.0003	0.0029	0.0014	0.0067
TMED249	0.0220	0.1298	0.0376	0.0119	0.0011	0.1465	0.0056	0.4047	0.0067	0.0058	0.0211	0.0739	0.1085	0.1426	0.0059	0.0850	0.0350	0.1147	0.1698	0.2302
TMED1	0.0008	0.0002	0.0022	0.0001	0.0050	0.0008	0.0536	0.0037	0.0477	0.0411	0.0025	0.0485	0.0643	0.1795	0.0911	0.0119	0.0728	0.0164	0.2926	0.1145
TMED290	0.0033	0.0012	0.0010	0.0000	0.0018	0.0002	0.0020	0.0001	0.0833	0.0706	0.0014	0.0030	0.0013	0.0006	0.0062	0.0022	0.0044	0.0040	0.0035	0.0018
TMED139	0.0346	0.0012	0.0101	0.0000	0.1867	0.0007	0.1005	0.0019	0.3112	0.3160	0.1485	0.5363	0.3213	0.4379	1.3448	0.0927	0.0960	0.0230	0.1705	0.0832
TMED138	0.3549	0.0926	0.0905	0.0009	0.1814	0.0089	0.2452	0.0077	0.0214	0.0163	0.2529	0.1737	0.3620	0.2719	0.0884	0.0441	0.1318	0.0063	0.0939	0.0327
TMED111	0.0309	0.2232	0.0142	0.0068	0.0016	0.0202	0.0013	0.0102	0.0017	0.0017	0.0012	0.0031	0.0006	0.0011	0.0007	0.0018	0.0004	0.0003	0.0008	0.0006
TMED131	0.0243	0.0047	0.0352	0.0023	0.0016	0.0037	0.0065	0.0094	0.0021	0.0019	0.0312	0.0333	0.0392	0.0433	0.0179	0.0472	0.0044	0.0015	0.0113	0.0087
TMED130	0.0052	0.0007	0.0008	0.0000	0.0007	0.0000	0.0001	0.0000	0.0960	0.1233	0.0001	0.0000	0.0001	0.0000	0.0005	0.0000	0.0000	0.0000	0.0000	0.0000
TMED133	0.0005	0.0000	0.0054	0.0000	0.0014	0.0000	0.0211	0.0000	0.0003	0.0002	0.0070	0.0012	0.4325	0.0295	0.0032	0.0004	0.0002	0.0000	0.0010	0.0004
TMED132	0.1363	0.0027	0.0350	0.0001	0.1564	0.0007	0.0675	0.0015	0.0256	0.0143	0.0960	0.0080	0.0306	0.0081	0.0292	0.0004	0.0001	0.0000	0.0011	0.0008
TMED135	0.0033	0.0860	0.0027	0.0045	0.0034	0.1196	0.0034	0.0210	0.0234	0.0198	0.0087	0.0239	0.0025	0.0021	0.0051	0.0254	0.0339	0.0196	0.0365	0.0048
TMED134	0.0038	0.0389	0.0046	0.0043	0.0003	0.0428	0.0015	0.1435	0.0067	0.0057	0.0135	0.0524	0.1136	0.1572	0.0039	0.0413	0.0160	0.0202	0.0997	0.1165
TMED137	0.1179	0.0047	0.6199	0.0006	0.0023	0.0020	0.2470	0.0099	0.0737	0.0516	0.0149	0.0010	0.3198	0.0716	0.0023	0.0014	0.0000	0.0000	0.0011	0.0006
TMED136	0.0063	0.0080	0.0109	0.0025	0.0016	0.0389	0.0034	0.0945	0.0166	0.0160	0.0133	0.0278	0.0162	0.0252	0.0118	0.0278	0.1074	0.0786	0.3779	0.2223
TMED53	0.0001	0.0001	0.0019	0.0009	0.0001	0.0003	0.0054	0.0022	0.0006	0.0006	0.0002	0.0008	0.0067	0.0102	0.0010	0.0001	0.0030	0.0013	0.3399	0.0820
TMED259	0.1360	0.0686	0.0312	0.0017	0.0544	0.0080	0.0208	0.0035	0.0036	0.0032	0.0408	0.0236	0.0076	0.0067	0.0058	0.0233	0.0026	0.0009	0.0013	0.0008
TMED51	0.0377	0.0285	0.0231	0.0039	0.0141	0.0350	0.0162	0.0462	0.0468	0.0638	0.1238	0.0856	0.0977	0.1840	0.2982	0.1044	0.0873	0.0098	0.0817	0.0860
TMED50	0.0003	0.0001	0.0002	0.0000	0.0307	0.0001	0.0236	0.0002	0.0366	0.0259	0.0358	0.0535	0.2357	0.2294	0.1882	0.0090	0.0018	0.0003	0.0064	0.0023
TMED57	0.0408	0.1748	0.0428	0.0216	0.0028	0.1821	0.0111	0.5583	0.0313	0.0228	0.0944	0.2390	0.6090	0.8689	0.0187	0.2327	0.0431	0.0824	0.4839	0.6750
TMED56	0.0024	0.0030	0.0012	0.0001	0.0060	0.0127	0.0038	0.0039	0.0130	0.0091	0.0300	0.0546	0.0122	0.0124	0.0471	0.0408	0.0101	0.0051	0.0031	0.0031
TMED55	0.1453	0.0773	0.0618	0.0128	0.0459	0.0380	0.0556	0.0639	0.1012	0.1242	0.0977	0.1606	0.1631	0.2260	0.4289	0.0778	0.1823	0.0152	0.2591	0.1219
TMED54	0.0061	0.0064	0.0147	0.0043	0.0123	0.0072	0.0440	0.0159	0.0429	0.0394	0.0156	0.0366	0.0276	0.0296	0.0380	0.0488	0.0156	0.0023	0.0168	0.0100
TMED250	0.0043	0.0059	0.0032	0.0007	0.0096	0.0079	0.0045	0.0033	0.2488	0.2319	0.0108	0.0231	0.0028	0.0050	0.0179	0.0078	0.1594	0.1287	0.0654	0.0470
TMED251	0.0010	0.0041	0.0025	0.0033	0.0028	0.0556	0.0101	0.1295	0.0468	0.0383	0.0097	0.0798	0.0145	0.0668	0.0227	0.1373	0.0372	0.0403	0.3193	0.3757
TMED252	0.1762	0.0023	0.0517	0.0000	0.0051	0.0005	0.0034	0.0011	0.0003	0.0002	0.0007	0.0006	0.0013	0.0011	0.0002	0.0002	0.0001	0.0000	0.0008	0.0005
TMED58	0.0312	0.0028	0.0185	0.0003	0.0317	0.0010	0.0137	0.0014	0.7217	0.6262	0.1045	0.0825	0.0175	0.0141	0.1409	0.0173	0.0091	0.0036	0.0065	0.0030
TMED254	0.0028	0.0015	0.0048	0.0010	0.0075	0.0023	0.0144	0.0039	0.0130	0.0121	0.0084	0.0053	0.0059	0.0040	0.0302	0.0077	0.0482	0.0053	0.0517	0.0317
TMED255	0.0080	0.0004	0.0041	0.0001	0.1100	0.0001	0.0835	0.0000	0.0139	0.0109	0.0280	0.0128	0.0519	0.0271	0.0839	0.0013	0.0042	0.0003	0.0034	0.0006
TMED256	0.0048	0.0001	0.0037	0.0000	0.0146	0.0003	0.0432	0.0009	0.0740	0.0727	0.0114	0.0231	0.1954	0.1415	0.3313	0.0095	0.0080	0.0005	0.0413	0.0089
TMED257	0.0493	0.0089	0.0134	0.0001	0.0299	0.0008	0.0089	0.0004	0.0231	0.0377	0.0533	0.0104	0.0058	0.0023	0.0645	0.0050	0.0456	0.0019	0.0031	0.0009
TMED9	0.0002	0.0000	0.0032	0.0002	0.0012	0.0003	0.3599	0.0015	0.0001	0.0001	0.0012	0.0001	0.1509	0.0202	0.0015	0.0002	0.0000	0.0000	0.0016	0.0011
TMED8	0.0011	0.0004	0.0012	0.0001	0.0011	0.0003	0.0030	0.0007	0.0142	0.0116	0.0038	0.0170	0.0129	0.0400	0.1020	0.0125	0.0517	0.0069	0.1165	0.0468
TMED7	0.5118	0.0100	0.0596	0.0425	0.0051	0.0146	0.0338	0.0344	0.0004	0.0006	0.0012	0.0004	0.0039	0.0023	0.0014	0.0004	0.0001	0.0001	0.0048	0.0087
TMED6	0.0310	0.0006	0.0113	0.0000	0.0813	0.0003	0.0207	0.0001	0.0249	0.0162	0.0124	0.0660	0.0034	0.0033	0.0511	0.0097	0.0313	0.0010	0.0027	0.0002
TMED5	0.0129	0.0130	0.0033	0.0004	0.0152	0.1665	0.0241	0.0088	0.0022	0.0014	0.0058	0.0010	0.0642	0.0296	0.0154	0.0048	0.0001	0.0023	0.0113	0.0757
TMED4	0.2009	0.0170	0.0003	0.0007	0.0000	0.0001	0.0002	0.0002	0.0001	0.0000	0.1087	0.0736	0.7810	0.8355	0.0001	0.0003	0.0017	0.0011	0.0011	0.0009
TMED122	0.0142	0.0335	0.0044	0.0013	0.0029	0.0480	0.0041	0.0482	0.0099	0.0093	0.0046	0.0297	0.0078	0.0401	0.0032	0.0343	0.0146	0.0140	0.0310	0.0540
TMED123	0.0014	0.0013	0.0006	0.0000	0.0044	0.0005	0.0029	0.0002	0.0243	0.0238	0.0100	0.0030	0.0042	0.0036	0.0821	0.0017	0.0008	0.0013	0.0019	0.0007
TMED120	0.0948	0.2575	0.0280	0.0029	0.0005	0.1615	0.0010	0.0867	0.0013	0.0013	0.0207	0.0259	0.0148	0.0152	0.0011	0.0103	0.0032	0.0692	0.0143	0.0200
TMED121	0.0125	0.0022	0.0033	0.0000	0.0756	0.0021	0.0399	0.0008	0.0663	0.0549	0.0841	0.0478	0.0500	0.0257	0.0430	0.0086	0.0247	0.0072	0.0084	0.0045
TMED128	0.0124	0.0084	0.0171	0.0014	0.0734	0.0068	0.1151	0.0069	0.0634	0.0791	0.0206	0.0181	0.0114	0.0054	0.0302	0.0203	0.0328	0.0097	0.0120	0.0050
TMED129	0.2761	0.0068	0.2831	0.0010	0.0369	0.0018	0.0584	0.0036	0.0060	0.0061	0.0123	0.0034	0.0038	0.0020	0.0092	0.0004	0.0002	0.0002	0.0002	0.0002
TMED85	0.0021	0.0004	0.0017	0.0000	0.0930	0.0003	0.0464	0.0004	0.1000	0.0681	0.0481	0.0143	0.0345	0.0186	0.0551	0.0010	0.0005	0.0003	0.0011	0.0004
TMED197	0.0078	0.0059	0.0171	0.0023	0.0122	0.0089	0.0341	0.0186	0.0136	0.0148	0.0283	0.0375	0.0262	0.0296	0.0322	0.0759	0.0677	0.0215	0.0909	0.0749
TMED215	0.2036	0.0084	0.0466	0.0059	0.2852	0.0076	0.0761	0.0072	0.0922	0.0606	0.0348	0.0094	0.0067	0.0037	0.0497	0.0010	0.0004	0.0001	0.0001	0.0000
TMED26	0.0199	0.0621	0.0117	0.0129	0.0003	0.0182	0.0018	0.0415	0.0023	0.0019	0.0381	0.0490	0.1005	0.1657	0.0052	0.0738	0.0126	0.0078	0.0954	0.1224
TMED27	0.0515	0.2537	0.0019	0.0012	0.0714	0.1413	0.0165	0.0262	0.0087	0.0157	0.0018	0.0055	0.0015	0.0012	0.0034	0.0049	0.0003	0.0013	0.0015	0.0037
TMED24	0.0102	0.0128	0.1385	0.0096	0.0006	0.0383	0.0186	0.1876	0.0015	0.0009	0.0010	0.0006	0.3292	0.0769	0.0018	0.0006	0.0022	0.0010	0.0551	0.0212
TMED25	0.0174	0.0087	0.0048	0.0019	0.0100	0.0041	0.0032	0.0029	0.0237	0.0255	0.0823	0.2330	0.0100	0.0488	0.0822	0.0691	0.1197	0.0193	0.0392	0.0206
TMED247	0.0016	0.0007	0.0013	0.0002	0.0016	0.0003	0.0021	0.0003	0.0112	0.0205	0.0032	0.0051	0.0020	0.0021	0.0200	0.0046	0.1037	0.0252	0.0287	0.0100
TMED23	0.0089	0.0008	0.0063	0.0022	0.0385	0.0007	0.0541	0.0010	0.0872	0.0962	0.0540	0.1036	0.1366	0.1056	0.1203	0.0458	0.1528	0.0091	0.1997	0.0446
TMED20	0.0060	0.0013	0.0439	0.0027	0.0003	0.0050	0.0083	0.0274	0.0056	0.0098	0.0062	0.0094	0.0409	0.0950	0.0075	0.0252	0.0686	0.0083	0.2943	0.3114
TMED21	0.0028	0.0336	0.0026	0.0036	0.0002	0.0278	0.0011	0.0995	0.0009	0.0007	0.0120	0.0508	0.1245	0.3646	0.0013	0.1248	0.0075	0.0331	0.3332	0.4307
TMED28	0.0228	0.1777	0.0051	0.0041	0.0009	0.0560	0.0004	0.0263	0.0456	0.0453	0.0013	0.0017	0.0002	0.0003	0.0008	0.0008	0.0057	0.0038	0.0035	0.0036
TMED29	0.0562	0.1979	0.0534	0.0101	0.0119	0.0378	0.0359	0.1008	0.0261	0.0246	0.0094	0.0325	0.0528	0.0583	0.0070	0.0207	0.0271	0.0089	0.0515	0.0319
TMED153	0.0348	0.0134	0.0202	0.0008	0.0606	0.0041	0.0649	0.0030	0.0255	0.0266	0.0349	0.0256	0.0215	0.0111	0.0344	0.0126	0.0977	0.0136	0.0293	0.0103
TMED152	0.0023	0.0022	0.0010	0.0002	0.0059	0.0041	0.0020	0.0014	0.0870	0.0939	0.0023	0.0010	0.0008	0.0004	0.0049	0.0007	0.0020	0.0007	0.0007	0.0005
TMED151	0.0006	0.0012	0.0042	0.0010	0.0005	0.0610	0.0220	0.2926	0.0005	0.0003	0.0004	0.0005	0.0112	0.0264	0.0002	0.0006	0.0009	0.0051	0.2132	0.2368
TMED150	0.0002	0.0020	0.0001	0.0003	0.0000	0.0010	0.0000	0.0004	0.0000	0.0001	0.1815	0.2256	0.0278	0.0867	0.0004	0.2275	0.0004	0.0027	0.0032	0.0051
TMED157	0.1738	0.2397	0.0514	0.0139	0.0019	0.1003	0.0029	0.1247	0.0083	0.0064	0.0386	0.0833	0.0641	0.1420	0.0051	0.1158	0.0037	0.0081	0.0209	0.0271
TMED156	0.0009	0.0005	0.0013	0.0001	0.0003	0.0015	0.0016	0.0056	0.0072	0.0071	0.0020	0.0053	0.0051	0.0079	0.0083	0.0046	0.0413	0.0138	0.1300	0.0719
TMED155	0.0055	0.0089	0.0319	0.0263	0.0001	0.0058	0.0036	0.0100	0.0017	0.0008	0.0122	0.0500	0.7729	1.9390	0.0016	0.2107	0.0009	0.0026	0.0649	0.1833
TMED154	0.0672	0.0428	0.1753	0.0116	0.1135	0.0377	0.1301	0.0639	0.0597	0.0567	0.0837	0.3032	0.2408	0.3331	0.6217	0.1369	0.2292	0.0701	0.5020	0.2821
TMED159	0.0121	0.0045	0.0042	0.0002	0.0709	0.0026	0.0178	0.0012	0.1965	0.1838	0.1072	0.0133	0.0120	0.0037	0.0176	0.0033	0.0011	0.0007	0.0002	0.0003
TMED84	0.0011	0.0087	0.0009	0.0014	0.0020	0.2304	0.0029	0.1290	0.0171	0.0104	0.0014	0.0027	0.0002	0.0005	0.0077	0.0057	0.0132	0.0031	0.0072	0.0021
TMED282	0.0430	0.0007	0.0069	0.0000	0.0602	0.0001	0.0213	0.0001	0.0019	0.0043	0.1292	0.0606	0.1277	0.0843	0.1864	0.0034	0.0002	0.0001	0.0003	0.0001
TMED216	0.0030	0.0038	0.0025	0.0004	0.0031	0.0034	0.0047	0.0023	0.0390	0.0507	0.0035	0.0099	0.0026	0.0029	0.0107	0.0076	0.0659	0.0429	0.0263	0.0151
TMED190	0.0002	0.0004	0.0001	0.0000	0.0444	0.0002	0.0076	0.0001	0.1354	0.1473	0.0185	0.1457	0.0114	0.0364	0.1543	0.0234	0.1042	0.0926	0.1019	0.0713
TMED110	0.0379	0.0494	0.0693	0.0035	0.0026	0.0214	0.0166	0.0594	0.0132	0.0121	0.0467	0.0489	0.2467	0.1160	0.0211	0.0374	0.0457	0.0217	0.0698	0.0553
TMED258	0.1498	0.1543	0.0620	0.0053	0.3986	0.0498	0.1215	0.0139	0.1251	0.1176	0.1005	0.1247	0.0239	0.0172	0.1006	0.0743	0.2380	0.0865	0.0450	0.0345
TMED184	0.0023	0.0005	0.0004	0.0000	0.0777	0.0001	0.0108	0.0002	0.0140	0.0211	0.0127	0.0022	0.0034	0.0004	0.0222	0.0003	0.0015	0.0002	0.0004	0.0001
TMED220	0.0982	0.1607	0.0305	0.0048	0.0710	0.0683	0.0221	0.0162	0.2979	0.3174	0.0648	0.0959	0.0118	0.0147	0.0633	0.0355	0.3373	0.1889	0.0709	0.0585
TMED186	0.0234	0.0148	0.0116	0.0005	0.1609	0.0080	0.0666	0.0038	0.2726	0.2241	0.1782	0.0369	0.0295	0.0069	0.0757	0.0135	0.0754	0.0089	0.0117	0.0033
TMED170	0.0129	0.0063	0.0149	0.0010	0.1086	0.0035	0.1585	0.0033	0.0341	0.0399	0.0270	0.0106	0.0239	0.0052	0.0347	0.0107	0.0203	0.0027	0.0077	0.0022
TMED35	0.6676	0.0270	0.0583	0.0340	0.0035	0.0048	0.0368	0.0048	0.0012	0.0006	0.0017	0.0014	0.0026	0.0005	0.0020	0.0020	0.0001	0.0001	0.0016	0.0021
TMED34	0.0002	0.0001	0.0001	0.0000	0.0002	0.0001	0.0002	0.0001	0.0387	0.0555	0.0002	0.0010	0.0008	0.0024	0.0035	0.0006	0.0317	0.0037	0.0938	0.0166
TMED37	0.0035	0.0110	0.0031	0.0023	0.0009	0.0530	0.0026	0.0847	0.0018	0.0019	0.0023	0.0023	0.0017	0.0025	0.0011	0.0032	0.0013	0.0018	0.0051	0.0052
TMED187	0.0091	0.0002	0.0518	0.0010	0.0093	0.0008	0.3117	0.0072	0.0010	0.0007	0.0096	0.0008	0.0688	0.0137	0.0059	0.0007	0.0003	0.0001	0.0052	0.0036
TMED31	0.0475	0.0313	0.3042	0.0107	0.0207	0.0559	0.1552	0.2851	0.0017	0.0006	0.0016	0.0003	0.0066	0.0030	0.0019	0.0007	0.0008	0.0005	0.0034	0.0145
TMED30	0.0535	0.0174	0.0190	0.0008	0.0186	0.0098	0.0326	0.0165	0.1255	0.1067	0.1113	0.1276	0.3618	0.2612	0.1513	0.0685	0.0670	0.0197	0.1308	0.0755
TMED33	0.0154	0.1086	0.0130	0.0172	0.0003	0.0459	0.0013	0.0777	0.0009	0.0007	0.0054	0.0505	0.0110	0.0487	0.0006	0.0500	0.0008	0.0013	0.0057	0.0048
TMED32	0.0015	0.0002	0.0009	0.0004	0.0061	0.0002	0.0062	0.0004	0.0063	0.0045	0.0135	0.0360	0.0404	0.0345	0.0839	0.0036	0.0015	0.0004	0.0018	0.0009
TMED225	0.0140	0.2331	0.0047	0.0060	0.0033	0.6382	0.0024	0.1928	0.2558	0.2755	0.0366	0.0708	0.0025	0.0089	0.0278	0.0758	0.1560	0.2363	0.0580	0.0409
TMED39	0.0010	0.0090	0.0007	0.0006	0.0002	0.0809	0.0008	0.0564	0.0010	0.0007	0.0336	0.0438	0.1192	0.0646	0.0040	0.0636	0.1239	0.0738	0.0790	0.0999
TMED38	0.1466	0.7105	0.0547	0.0413	0.0019	0.2741	0.0027	0.2218	0.0050	0.0052	0.0156	0.0852	0.0126	0.0492	0.0046	0.0874	0.0072	0.0068	0.0100	0.0111
TMED36	0.0065	0.0006	0.0028	0.0000	0.0124	0.0002	0.0080	0.0002	0.0054	0.0169	0.0136	0.0069	0.0037	0.0025	0.1438	0.0029	0.0304	0.0036	0.0073	0.0017
TMED140	0.0048	0.0043	0.0544	0.0017	0.0002	0.0199	0.0142	0.1594	0.0002	0.0001	0.0084	0.0021	0.5841	0.4775	0.0011	0.0170	0.0018	0.0009	0.1202	0.1742
TMED141	0.0292	0.1291	0.0149	0.0039	0.0016	0.0753	0.0015	0.0813	0.0020	0.0020	0.0056	0.0130	0.0035	0.0144	0.0005	0.0012	0.0004	0.0007	0.0008	0.0009
TMED142	0.0015	0.0019	0.0013	0.0003	0.0014	0.0020	0.0023	0.0024	0.0320	0.0373	0.0049	0.0136	0.0056	0.0115	0.0137	0.0156	0.0167	0.0098	0.0496	0.0383
TMED143	0.0071	0.0442	0.0066	0.0030	0.0012	0.0652	0.0052	0.1667	0.0028	0.0026	0.0291	0.0854	0.1960	0.1554	0.0053	0.0676	0.0028	0.0094	0.0275	0.0368
TMED144	0.0037	0.0045	0.0016	0.0006	0.0025	0.0728	0.0013	0.0763	0.0724	0.0626	0.0030	0.0524	0.0024	0.0212	0.0047	0.0115	0.0410	0.0487	0.0606	0.0465
TMED227	0.0011	0.0063	0.0006	0.0008	0.0004	0.0012	0.0005	0.0008	0.0003	0.0003	0.1113	0.1780	0.0129	0.0483	0.0014	0.1856	0.0006	0.0018	0.0019	0.0021
TMED146	0.0089	0.0929	0.0112	0.0114	0.0007	0.3425	0.0027	0.4262	0.0074	0.0093	0.0135	0.1495	0.0093	0.0694	0.0011	0.2511	0.0143	0.1739	0.3325	0.3333
TMED147	0.1379	0.0038	0.0508	0.0001	0.1547	0.0016	0.1013	0.0014	0.0222	0.0174	0.0429	0.0577	0.0537	0.0289	0.0444	0.0183	0.0125	0.0060	0.0057	0.0036
TMED148	0.0007	0.0003	0.0007	0.0001	0.0021	0.0003	0.0090	0.0010	0.0291	0.0226	0.0053	0.0402	0.0263	0.0702	0.0385	0.0275	0.0347	0.0144	0.1065	0.0598
TMED149	0.0032	0.0141	0.0007	0.0001	0.0001	0.0086	0.0002	0.0039	0.0012	0.0013	0.0433	0.0181	0.0138	0.0119	0.0007	0.0645	0.0056	0.0936	0.0316	0.0288
TMED183	0.0058	0.0532	0.0023	0.0047	0.0006	0.1995	0.0017	0.2954	0.0023	0.0019	0.0713	0.2935	0.0989	0.3290	0.0025	0.3356	0.0174	0.1230	0.4806	0.6416
TMED265	0.0002	0.0004	0.0079	0.0022	0.0000	0.0079	0.0028	0.0786	0.0002	0.0001	0.0005	0.0016	0.1312	0.1703	0.0000	0.0024	0.0006	0.0035	0.2196	0.2380
TMED264	0.0084	0.0010	0.0026	0.0001	0.0125	0.0019	0.0043	0.0014	0.0724	0.0534	0.0085	0.0290	0.0032	0.0038	0.0257	0.0087	0.0352	0.0066	0.0066	0.0021
TMED267	0.0454	0.0497	0.0264	0.0063	0.0489	0.0397	0.0236	0.0152	0.1109	0.1152	0.0290	0.0301	0.0058	0.0045	0.0330	0.0189	0.0656	0.0302	0.0131	0.0092
TMED266	0.0157	0.1383	0.0044	0.0008	0.0004	0.0312	0.0014	0.0112	0.0008	0.0007	0.0037	0.0087	0.0040	0.0032	0.0003	0.0078	0.0003	0.0002	0.0002	0.0002
TMED261	0.0037	0.0006	0.0033	0.0000	0.0443	0.0002	0.0426	0.0005	0.0094	0.0085	0.0380	0.0225	0.0744	0.0477	0.0921	0.0066	0.0008	0.0001	0.0007	0.0003
TMED260	0.0650	0.0905	0.0574	0.0122	0.0054	0.0382	0.0196	0.1411	0.0155	0.0115	0.0433	0.0285	0.2323	0.1665	0.0458	0.0252	0.0111	0.0029	0.0929	0.0629
TMED263	0.0235	0.0171	0.0271	0.0022	0.0594	0.0103	0.0860	0.0093	0.0605	0.0727	0.0486	0.0416	0.0274	0.0167	0.0728	0.0408	0.0799	0.0210	0.0282	0.0146
TMED262	0.0115	0.0366	0.0017	0.0002	0.1083	0.1043	0.0128	0.0108	0.2239	0.1708	0.0089	0.0259	0.0047	0.0028	0.0228	0.0061	0.1203	0.0498	0.0120	0.0045
TMED269	0.0813	0.0047	0.0279	0.0001	0.6932	0.0004	0.2549	0.0002	0.0522	0.0586	0.1459	0.0407	0.0557	0.0182	0.4189	0.0156	0.0014	0.0001	0.0003	0.0001
TMED268	0.0209	0.0076	0.0146	0.0009	0.0987	0.0018	0.0682	0.0010	0.0539	0.0715	0.0512	0.0202	0.0122	0.0035	0.1196	0.0124	0.0694	0.0048	0.0059	0.0018
TMED193	0.0252	0.1409	0.0094	0.0019	0.0049	0.1393	0.0022	0.0401	0.1366	0.1255	0.4596	0.1654	0.0297	0.0219	0.1078	0.1299	0.0213	0.0186	0.0055	0.0035
TMED88	0.0004	0.0000	0.0025	0.0004	0.0016	0.0001	0.3915	0.0009	0.0001	0.0001	0.0004	0.0002	0.0495	0.0059	0.0007	0.0002	0.0001	0.0000	0.0013	0.0006
TMED89	0.0003	0.0005	0.0036	0.0012	0.0001	0.0078	0.0054	0.0543	0.0002	0.0001	0.0022	0.0007	0.1588	0.0838	0.0003	0.0029	0.0007	0.0002	0.0372	0.0455
TMED206	0.0335	0.0116	0.0102	0.0002	0.0878	0.0051	0.0362	0.0017	0.0435	0.0421	0.0460	0.0243	0.0123	0.0069	0.0353	0.0078	0.0392	0.0058	0.0067	0.0031
TMED204	0.1351	0.2722	0.0286	0.0029	0.0042	0.4296	0.0096	0.2315	0.0131	0.0134	0.0967	0.1910	0.0886	0.1418	0.0112	0.0418	0.0633	0.1419	0.0771	0.0779
TMED203	0.0151	0.0042	0.0081	0.0055	0.0225	0.0044	0.0313	0.0044	0.0269	0.0388	0.0498	0.0276	0.0183	0.0128	0.0983	0.0255	0.1393	0.0245	0.0372	0.0129
TMED202	0.0077	0.0080	0.0084	0.0009	0.0114	0.0070	0.0164	0.0046	0.0357	0.0452	0.0158	0.0207	0.0088	0.0090	0.0275	0.0208	0.1695	0.0737	0.0478	0.0291
TMED201	0.0449	0.0372	0.0348	0.0039	0.0510	0.0150	0.0436	0.0092	0.0726	0.0903	0.0430	0.0351	0.0089	0.0079	0.1036	0.0385	0.0789	0.0179	0.0147	0.0074
TMED200	0.0216	0.0781	0.0059	0.0020	0.0081	0.1039	0.0026	0.0259	0.0203	0.0236	0.0046	0.0080	0.0010	0.0016	0.0050	0.0023	0.0612	0.0224	0.0121	0.0122
TMED80	0.0105	0.0848	0.0015	0.0006	0.0019	0.0743	0.0003	0.0108	0.0099	0.0102	0.0011	0.0041	0.0003	0.0005	0.0006	0.0013	0.0037	0.0235	0.0043	0.0033
TMED81	0.0894	0.1452	0.0117	0.0009	0.0050	0.0272	0.0030	0.0102	0.0100	0.0088	0.0045	0.0033	0.0047	0.0027	0.0015	0.0013	0.0018	0.0014	0.0009	0.0012
TMED82	0.0007	0.0007	0.0005	0.0002	0.0002	0.0048	0.0005	0.0128	0.0059	0.0049	0.0018	0.0787	0.0109	0.1138	0.0011	0.1207	0.0121	0.1170	0.4065	0.5457
TMED83	0.0010	0.0072	0.0012	0.0005	0.0003	0.0336	0.0010	0.0928	0.0018	0.0017	0.0048	0.0437	0.0255	0.0642	0.0006	0.0304	0.0236	0.0523	0.1572	0.1934
TMED52	0.0065	0.0229	0.0066	0.0027	0.0002	0.0154	0.0012	0.0366	0.0007	0.0005	0.0150	0.0580	0.0460	0.1208	0.0011	0.0764	0.0023	0.0096	0.0405	0.0470
TMED91	0.0108	0.0822	0.0088	0.0142	0.0016	0.2418	0.0090	0.5774	0.0117	0.0097	0.2825	0.7106	0.6811	1.1513	0.0126	0.6310	0.0372	0.1647	0.6096	0.7451
TMED86	0.0044	0.0004	0.1400	0.0001	0.0001	0.0001	0.1248	0.0013	0.0001	0.0001	0.0000	0.0000	0.0014	0.0014	0.0000	0.0000	0.0000	0.0000	0.0007	0.0003
TMED87	0.0021	0.0006	0.0054	0.0003	0.0160	0.0004	0.0735	0.0011	0.0259	0.0253	0.0029	0.0139	0.0226	0.0399	0.0225	0.0086	0.0402	0.0050	0.1573	0.0463
TMED253	0.0496	0.0171	0.0245	0.0012	0.1429	0.0047	0.1090	0.0021	0.0461	0.0477	0.0471	0.0284	0.0217	0.0058	0.0590	0.0144	0.0496	0.0080	0.0079	0.0029
TMED90	0.0021	0.0034	0.0122	0.0104	0.0001	0.0072	0.0053	0.0497	0.0008	0.0005	0.0317	0.0268	0.5479	1.3594	0.0021	0.1015	0.0033	0.0086	0.8007	1.4242
TMED145	0.0584	0.5699	0.0487	0.0379	0.0062	0.6598	0.0058	0.2956	0.0251	0.0240	0.0069	0.0371	0.0077	0.0200	0.0069	0.0512	0.2242	0.0734	0.0925	0.0914
TMED205	0.0151	0.0199	0.1297	0.0537	0.0012	0.0812	0.0673	0.2061	0.0036	0.0018	0.1163	0.0526	1.4165	1.3867	0.0315	0.1855	0.0576	0.0204	0.2242	0.4120
TMED179	0.0019	0.0008	0.0008	0.0000	0.0025	0.0122	0.0025	0.0071	0.0658	0.0710	0.0016	0.0129	0.0026	0.0066	0.0032	0.0052	0.1085	0.0737	0.0754	0.0594
TMED178	0.0006	0.0063	0.0003	0.0006	0.0002	0.0765	0.0006	0.0309	0.0001	0.0001	0.0001	0.0004	0.0002	0.0004	0.0001	0.0007	0.0000	0.0001	0.0002	0.0001
TMED175	0.0625	0.0476	0.0142	0.0013	0.0016	0.0212	0.0009	0.0081	0.0010	0.0009	0.0254	0.0744	0.0112	0.0178	0.0026	0.0793	0.0016	0.0084	0.0034	0.0054
TMED174	0.0032	0.0093	0.0045	0.0016	0.0031	0.0261	0.0059	0.0195	0.0289	0.0357	0.0067	0.0345	0.0043	0.0079	0.0156	0.0457	0.0128	0.0178	0.0075	0.0060
TMED177	0.0016	0.0018	0.0095	0.0064	0.0000	0.0032	0.0033	0.0381	0.0003	0.0001	0.0167	0.0055	0.3516	0.5122	0.0011	0.0555	0.0033	0.0010	0.0907	0.1191
TMED176	0.0333	0.1450	0.0338	0.0238	0.0019	0.1776	0.0092	0.4239	0.0049	0.0041	0.0204	0.0366	0.0440	0.0790	0.0012	0.0417	0.0023	0.0090	0.0413	0.0590
TMED171	0.0011	0.0007	0.0006	0.0000	0.0020	0.0323	0.0044	0.0476	0.0238	0.0205	0.0038	0.0058	0.0058	0.0066	0.0038	0.0022	0.0582	0.0178	0.0416	0.0197
TMED127	0.0057	0.0217	0.0069	0.0184	0.0010	0.3556	0.0056	0.6848	0.0054	0.0047	0.0028	0.0375	0.0049	0.0264	0.0036	0.0797	0.0027	0.0094	0.0293	0.0370
TMED173	0.0008	0.0000	0.0005	0.0000	0.0013	0.0000	0.0008	0.0000	0.0437	0.0443	0.0012	0.0022	0.0002	0.0011	0.0104	0.0001	0.0284	0.0024	0.0065	0.0019
TMED172	0.0046	0.0012	0.0011	0.0000	0.0012	0.0001	0.0012	0.0000	0.0545	0.0723	0.0013	0.0011	0.0015	0.0006	0.0023	0.0004	0.0024	0.0020	0.0039	0.0020
TMED272	0.0090	0.0105	0.0091	0.0008	0.0128	0.0095	0.0205	0.0085	0.0394	0.0412	0.0272	0.0415	0.0334	0.0339	0.0372	0.0363	0.2222	0.0954	0.0859	0.0526
TMED273	0.0042	0.0048	0.0029	0.0009	0.0040	0.0054	0.0050	0.0019	0.0110	0.0132	0.0063	0.0159	0.0033	0.0038	0.0131	0.0086	0.0839	0.0384	0.0221	0.0113
TMED270	0.0549	0.0016	0.0068	0.0001	0.1819	0.0002	0.0591	0.0002	0.0680	0.0616	0.1149	0.0540	0.1722	0.0547	0.1527	0.0040	0.0001	0.0000	0.0003	0.0002
TMED271	0.1701	0.9303	0.1598	0.0829	0.0082	0.8779	0.0248	1.3593	0.0376	0.0392	0.0721	0.3698	0.1020	0.3819	0.0081	0.3081	0.1321	0.2079	0.5537	0.7941
TMED276	0.0133	0.1100	0.0247	0.0330	0.0075	0.0191	0.0051	0.0245	0.0003	0.0002	0.0005	0.0006	0.0011	0.0016	0.0008	0.0004	0.0027	0.0794	0.0863	0.4302
TMED277	0.0132	0.0021	0.0153	0.0045	0.0805	0.0017	0.1678	0.0062	0.0151	0.0148	0.0256	0.0061	0.0515	0.0136	0.0270	0.0052	0.0111	0.0004	0.0117	0.0062
TMED274	0.0525	0.0054	0.0090	0.0001	0.5717	0.0015	0.0914	0.0003	0.1830	0.1406	0.1625	0.0938	0.0217	0.0051	0.1539	0.0193	0.2007	0.0102	0.0141	0.0012
TMED275	0.0120	0.0083	0.0067	0.0010	0.0160	0.0130	0.0153	0.0101	0.0511	0.0584	0.0483	0.0391	0.0136	0.0113	0.1033	0.0418	0.0706	0.0219	0.0187	0.0115
TMED22	0.0041	0.0006	0.0007	0.0001	0.0110	0.0001	0.0027	0.0001	0.0024	0.0020	0.0941	0.0778	0.1233	0.1740	0.1930	0.0258	0.0036	0.0005	0.0091	0.0030
TMED278	0.0184	0.2094	0.0051	0.0036	0.0062	0.4623	0.0032	0.0905	0.1791	0.2033	0.4080	0.3773	0.0187	0.0293	0.1381	0.3697	0.4223	0.4986	0.0710	0.0550
TMED279	0.0668	0.0010	0.0131	0.0000	0.2487	0.0001	0.0638	0.0001	0.0276	0.0195	0.2178	0.0110	0.0309	0.0074	0.0311	0.0005	0.0001	0.0000	0.0001	0.0001
TMED126	0.0058	0.0125	0.0019	0.0015	0.0067	0.0010	0.0013	0.0003	0.2630	0.2572	0.1272	0.4646	0.0187	0.0603	0.1491	0.1284	0.0066	0.0246	0.0135	0.0141
