# Supplementary material for: 290 metagenome-assembled genomes from the Mediterranean Sea: a resource for marine microbiology
Source: PeerJ. 2017 Jul 10;5:e3558. doi: 10.7717/peerj.3558 (PMC5507172; doi:10.7717/peerj.3558)
Supplement: Supplemental Information 4 [file peerj-05-3558-s004.txt]

>FJ802297
----------------------------------------------------------------------
----------------------------------------------------------------------
----------------------------------------------------------------------
----------------------------------------------------------------------
----------------------------------------------------------------------
----------------------------------------------------------------------
----------------------------------------------------------------------
----------------------------------------------------------------------
----------------------------------------------------------------------
----------------------------------------------------------------------
----------------------------------------------------------------------
----------------------------------------------------------------------
----------------------------------------------------------------------
----------------------------------------------------------------------
---------------------------GA-GUUU-----GA--U-CC-U-G-G-CU--C-AG-A-G-C--
G-A--A-C-G-C--U-G-G-C--G-G--C-A-G-G----------C----U-U--AA-C--AC-A----U
-G--C----A-G-G--U-C--GA-G-CG-G---------G-C----------------------------
--------------------G-U-A---------------------------------------------
----------------------------------------------------------------------
----------------------------------------------------------------------
----------------------------------------------------------GCA-A-------
----------------------------------------------------------------------
----------------------------------------------------------------------
----------------------------------------------------------------------
---------------------------------------------U--A--C------------------
---------------------GU--C-------AG-C-G-G-C-AG-A--C-------------G-G---
----------------------------------------------------------------------
----------------------------------------------------------------------
--------------------------------------------------------------------G-
-U--G-A--G-U-A---AC-G-C-G--U-G-GG---A-A--C-GU-A--C-C-UUU--UG-G--------
----------------------------------------------------------------------
----------------------------------------------------------------------
----------------------------------------------------------------------
----------------------------------------------------------------------
----------------------------------------------------------------------
--------------------------------------------------------------------U-
U--C----G--G--A---AC-AA-C--AC-------------------------A-G-G-----------
----------------------------------------------------------------------
----------------------------------------------------------------------
----------------------------------------------------------------------
----------------------------------------------------------------------
----------------------------------------------------------------------
----------------------------------------------------------------------
----------------------------------------------------------------------
----------------------G--A-A-A-----------------------CUU-G-U-G-CU--A-A
-UA---C-C-G--G-A--U-A----------A--------------------------------------
----------------------------------------------------------------------
----------------------------------------------------------------------
----------------------------------------------------------------------
----------------------------------------------------------------------
----------------------------------------------------------------------
--------------------------------G-------------------------------------
--------------C-C--C--------------------------------------------------
----------------------------------------------------------------------
----------------------------------------------------------------------
----U-UA-C------------------------------------------------------------
----------------------------------------------------------------------
----------------------------------------------------------------------
---------G-G---G------------------------------------------------------
----------------------------------------------------------------------
----------------------------------------------------------------------
----------------------------------------------------------------------
----------------------------------------------------------------------
----------------------------------------------------------------------
----------------------------------------------------------------------
----------------------------------------------------------------------
----------------------------------------------------------------------
----------------GAAA---------------G-A--------------------------------
----------------------------------------------------------------------
----------------------------------------------------------------------
----------------------------------------------------------------------
----U-UU--A-----------------------------------------------------------
----------------------------------------------------------------------
----------------------------------------------------------------------
---------------------------------U---C-G--------------C----C-G---A-AA-
G---AU---C----G-----G-CC-C-GC-G----U-C-U-G--A------U-U-----A--G-CU-A--
--G---U-UGG-----U-G-A-G-G-U----AAC------------------------------------
---------------GG-C-U-C-AC-C-A-----A-GG-C-G--A-C--G-A------------U--CA
-G--U-----------------------------------------------------------------
----------------------------------------------------------------------
----------------------------------------------------------------------
-------------------A--G-------C-U-G-G-UCU--G-AG-----------------------
----------------------------------------------------------------------
----------------------------------------------------------------------
----------------------------------------------------------------------
----------------------------------------------------------------------
----------------------------------------------------------------------
A--G-G-AU--G-AU-C-A-G-CCA-C-A-----------------------------------------
----------------------------------------UU-G-G--G--A-C-UG--A----------
-GA---C-AC------------------------------------------------------------
---------------------G-G-C--CC-AAA------------------------------------
---------------CUCC-U--AC------G--G-G-A-G-GC---A-GC--A-G-U-G---G-G----
--G-A-A--UA-UU--GG-A-C------------------------------------------------
----------------------------------------------------------------------
----------------------------------------------------------------------
----------------------------------------------------------------------
----------------------------------------------------------------------
----------------------------------------------------------------------
----------------------------------------------------------------------
----------------------------------------------------------------------
----------------------------------------------------------------------
----------------------------------------------------------------------
----------------------------------------------------------------------
----------------------------------------------------------------------
----------------------------------------------------------------------
----------------------------------------------------------------------
----------------------------------------------------------------------
----------------------------------------------------------------------
----------------------------------------------------------------------
---------------------------------------------------------------AA-U-G-
G--GC-----------------------------------------------------------------
------------------------------------GC-A----A-------------------------
----------------------------------------------------------------------
------G-C--C-U-G-A-U-C-C-A---GC-C-------------------------------------
----------------------------------------------------------------------
----------------------------------------------------------------------
--------------------------------------------------------------A--U-GCC
-G-C-G-U--------------------------------------------------------------
----------------------------------------------------------------------
------------------------G-A-G--U--GA----------------------------------
--U-G--A--A--G-G-CC---------------------------------------------------
------------------------------------CU-AG-----------------------------
---------------------------------------------------------G-G-U--------
----------------------------------------------------------------------
----------------------------------------------------------------------
----------------------------------------------------------------------
----------------------------------------------------------------------
----------------------------------------------------------------------
----------------------------------------------------------------------
----------------------------------------------------------------------
----------------------------------------------------------------------
----------------------------------------------------------------------
----------------------------------------------------------------------
----------------------------------------------------------------------
----------------------------------------------------------------------
----------------------------------------------------------------------
----------------------------------------------------------------------
----------------------------------------------------------------------
----------------------------------------------------------------------
----------------------------------------------------------------------
---U-G-U--A---AA-G-C-UC----------------------------------------------U
U-UU-G-U--G-CGG----G--A-A--G---A--------------------------------------
-----------------------U----------------------------AA----------------
----------------------------------------------------------------------
----------------------------------------------------------------------
----------------------------------------------------------------------
------------------U-G-A-C-G-----G-U---A-C-CG--------C-A-A-G---------A-
A-----------U--AA-------------------------------------------GC-C--CC-G
---G-C-UAA------------------------------------------------------------
----------------------------------------------------------------------
----------------------------------------------------------------------
----------------------------------------------------------------------
----------------------------------------------------------------------
----------------------------------------------------------------------
----------------------------------------------------------------------
----------------------------------------------------------------------
----------------------------------------------------------------------
----------------------------------------------------------------------
----------------------------------------------------------------------
----------------------------------------------------------------------
----------------------------------------------------------------------
----------------------------------------------------------------------
----------------------------------------------------------------------
----------------------------------------------------------------------
----------------------------------------------------------------------
----------------------------------------------------------------------
----------------------------------------------------------------------
----------------------------------------------------------------------
----------------------------------------------------------------------
------------------------------------------------------C--U-U-C--G-U---
----------------------------------------------------------------------
----------------------------------------------------------------------
----------------------------------------------------------------------
----------------------------------------------------------------------
----------------------------------------------------------------------
----------------------------------------------------------------------
----------------------------------------------------------------------
----------------------------------------------------------------------
----------------------------------------------------------------------
----------------------------------------------------------------------
----------------------------------------------------------------------
----------------------------------------------------------------------
----------------------------------------------------------------------
----------------------------------------------------------------------
----------------------------------------------------------------------
----------------------------------------------------------------------
----------------------------------------------------------------------
----------------------------------G-C-CA--G-C---A--G-C--CG---C--------
----------------------------------------------------------------------
----------------------------------------------------------------------
----------------------------------------------------------------------
----------------------------------------------------------------------
----------------------------------------------------------------------
----------------------------------------------------------------------
----------------------------------------------------------------------
----------------------------------------------------------------------
----------------------------------------------------------------------
---------------------------------------------------------------GG--UA-
AU-------AC---GA-AG-GGG-----------------------------------------------
----------------------------------------------------------------------
----------------------------------------------------------------------
----------------------------------------------------------------------
----------------------------------------------------------------------
----------------------------------------------------------------------
----GCU-A-G-----------------------------------------------------------
----------------------------------------------------------------------
----------------------------------------------------------------------
----------------------------------------------------------------------
----------------------------------------------------------------------
----------------------------------------------------------------------
----------------------------------------------------------------------
----------------------------------------------------------------------
----------------------------------------------------------------------
--------------------------------C--G--U---U--GC-U-CGG-AA------UC-A--C-
U--GG-GC--------------------------------------------------------------
----------------------------------------------------------------------
----------------------------------------------------------------------
----------------------------------------------------------------------
----------------------------------------------------------------------
----------------------------------------------------------------------
----------------------------------------------------------------------
----------------------------------------------------------------------
----------------------------------------------------------------------
-------------------GU--A-----AA-GG-GU-GC-------G-UA-G-G-C-G-----------
----G--G-UC-U-U-U-----------------------------------------------------
----------------------------------------------------------------------
------------------------------------------------------AA----G-U-C-A---
--------------------------------------------------G-A-G--G--UG--A-AA-U
C--C-U-GG-A-G---------------------------------------------------------
----------------------------------------------------------------------
---------------CU-C-AA------------------------------------------------
----------------------------------------------------------------------
------------------------------------------C-U-C-C-A-G-A--A-C----U-G--C
-C---U--U----------------------------U--GA-U-A---C--------------------
--------------------------------U--G-A--GG--A-U-C---------------------
----------------------------------------------------------------------
----------------------------------------------------------------------
----------------------------------------------------------------------
----------------------------------------------------------------------
----------------------------------------------------------------------
----------------------------------------------------------------------
----------------------------------------------------------------------
----------------------------------------------------------------------
----------------------------------------------------------------------
----------------------------------------------------------------------
----------------------------------------------------------------------
----------------------------------------------------------------------
----------------------------------------------------------------------
----------------------------------------------------------------------
----------------------------------------------------------------------
----------------------------------------------------------------------
----------------------------------------------------------------------
----------------------------------------------------------------------
----------------------------------------------------------------------
----------------------------------------------------------------------
----------------------------------------------------------------------
----------------------------------------------------------------------
----------------------------------------------------------------------
----------------------------------------------------------------------
----------------------------------------------------------------------
----------------------------------------------------------------------
----------------------------------------------------------------------
----------------------------------------------------------------------
----------------------------------------------------------------------
----------------------------------------------------------------------
----------------------------------------------------------------------
----------------------------------------------------------------------
----------------------------------------------------------------------
----------------------------------------------------------------------
----------------------------------------------------------------------
----------------------------------------------------------------------
----------------------------------------------------------------------
----------------------------------------------------------------------
----------------------------------------------------------------------
----------------------------------------------------------------------
----------------------------------------------------------------------
----------------------------------------------------------------------
----------------------------------------------------------------------
----------------------------------------------------------------------
----------------------------------------------------------------------
----------------------------------------------------------------------
----------------------------------------------------------------------
----------------------------------------------------------------------
----------------------------------------------------------------------
----------------------------------------------------------------------
----------------------------------------------------------------------
----------------------------------------------------------------------
----------------------------------------------------------------------
----------------------------------------------------------------------
----------------------------------------------------------------------
----------------------------------------------------------------------
----------------------------------------------------------------------
----------------------------------------------------------------------
----------------------------------------------------------------------
----------------------------------------------------------------------
----------------------------------------------------------------------
----------------------------------------------------------------------
----------------------------------------------------------------------
----------------------------------------------------------------------
----------------------------------------------------------------------
----------------------------------------------------------------------
----------------------------------------------------------------------
----------------------------------------------------------------------
---------------------------------------------------------------U-U-G-A
-G-U--U-----C-GG------GA-G-A---------------------G-G-U-G---AG-U-------
----------------------------------------------------------------------
----------------------------------------------------------------------
----------------------------------------------------------------------
----------------------------GG--A--ACU--------------------------------
----------------------------------------------------------------------
-------------------------------------------------------------------G-C
-G-A-GU--GU-A-G-AG-GU--G-----------------A--A-A-----------------------
----------------------------------------------------------------------
------UU-C-GU-AG--AU-A-UU-------------------------------C-G------C-A--
----A-G-A-AC-A-CC------------------------------------------------AG--U
--G--GC-GAA-G--G-C----G--------G--C-U-C-A---CUG---------G--CC-C-G-----
----------------------------------------------------------------------
----------------------------------------------------------------------
----------------------------------------------------------------------
----------------------------------------------------------------------
-------------------------------------A-U--------A-C-U--GA--CG-----C---
--------------------------------------------------------U-G--A-GG--C-A
-CG-A--AA-G-C--------------G-UG--GG-G--AG-C-A-AA----------------------
----------------------------------------------------------------------
----------------------------------------------------------------------
----------------------------------------------------------------------
----------------------------------------------------------------------
----------------------------------------------------------------------
----------------------------------------------------------------------
----------------------------------------------------------------------
----------------------------------------------------------------------
----------------------------------------------------------------------
----------------------------------------------------------------------
----------------------------------------------------------------------
----------------------------------------------------------CA--GG-AU---
----------------------------------------------------------------------
----------------------------------------------------------------------
----------------------------------------------------------------------
----------------------------------------------------------------------
----------------------------------------------------------------------
----------------------------------------------------------------------
----------------------------------------------------------------------
-----------------UA-G-AUA---------------------------------------------
----------------------------------------------------------------------
----------------------------------------------------------------------
----------------------------------------------------------------------
----------------------------------------------------------------------
----------------------------------------------------------------------
----------------------------------------------------------------------
----------------------------------------------------------------------
----------------------------------------------------------------------
----------------------------------------------------------------------
----------------------------------------------------------------------
----------------------------------------------------------------------
----------------------------------------------------------------------
----------------------------------------------------------------------
----------------------------------------------------------------------
----------------------------------------------------------------------
----------------------------------------------------------------------
----------------------------------------------------------------------
----------------------------------------------------------------------
------C-----C-C-U--G-GUA---G-U---------------C-CA---------------------
----------------------------------------------------------------------
---------------------C-G-CCG-U----AAA--C-G----------------------------
--------------A-UG-A--A------UG-C---C---------------------------------
----------------------------------------------------------------------
----------------------------------------------------------------------
----------------------------------------------------------------------
----------------------------------------------------------------------
----------------------------------------------------------------------
----------------------------------------------------------------------
----------------------------------------------------------------------
----------------------------------------------------------------------
------------------------------------A-G--C--C--G-U-U--G-G-G-A-A--G----
----------------------------------------------------------------------
----------------------------------------------------------------------
-------------------------------------------------------------------UUU
-A--------------------------------------------------------------------
----------------------------------------------------------------------
----------------------------------------------------------------------
----------------------------------------------------------------------
----------------------------------------------------------------------
---------------------------------------------C-U-U-C-U--C-----A-G-U-G-
-G-C------GC--A----G-C-U--A------------A--C-G-C-U-U--U----------------
------------------------------------AA-G-C----------------------------
--------------------------A----U-U---CC-GC-C-U------------------------
----------------------------------------------------------------------
---------------------------------------------------------G-GG-G-AG-UA-
--CG-G-----U-C--------------------------------------------------------
----------------------------------------------------------------------
----------------------------------------------------------------------
----------------------------------------------------------------------
----------------------------------------------------------------------
--------------------------------------------------------------------G-
C-A-A-----------------------------------------------------G------A--U-
U--A-A--A-------------------------------------------------------------
----------------------------------------------------------------------
----------------------------------------------------------------------
----------------------------------------------------------------------
----------------------------------------------------------------------
----------------------------------------------------------------------
----------------------------------------------------------------------
----------------------------------------------------------------------
----------------------------------------------------------------------
----------------------------------------------------------------------
----------------------------------------------------------------------
----AC--U--C--A-A-A----------GGAA-UU-G-A-CGGG-G-G------CCC-------G----
C---------------------------------------------------------------------
------------------------------A--C-A-A-GC--G-GU-----------------------
----------------------------------------------------------------------
----------------------------------------------------------------------
----------------------------------------------------------------------
----------------------------------------------------------------------
----------------------------------------------------------------------
----------------------------------------------------------------------
----------------------------------------------------------------------
----------------------------------------------------------------------
----------------------------------------------------------------------
----------------------------------------------------------------------
----------------------------------------------------------------------
----------------------------------------------------------------------
----------------------------------------------------------------------
----------------------------------------------------------------------
------------------------------------------------G--G--A-G-C---A-U--GU-
G-G--U--U-U-----------------------------------------------------------
----------------------------------------------------------------------
----------------------------------------------------------------------
----------------------------------------------------------------------
----------------------------------------------------------------------
----------------------------------------------------------------------
----------------------------------------------------------------------
----------------------------------------------------------------------
----------------------------------------------------------------------
----------------------------------------------------------------------
----------------------------------------------------------------------
----------------------------------------------------------------------
----------------------------------------------------------------------
----------------------------------------------------------------------
----------------------------------------------------------------------
----------------------------------------------------------------------
----------------------------------------------------------------------
----------------------------------------------------------------------
----------------------------------------------------------------------
----------------------------------------------------------------------
------------------------------------------AA-U--U-C-G-A-CG-C---AAC-G-C
------G-C-A--G-A-A-CC-------U--U-A-CC-AG--CC-C------------------------
----------------------------------------------------------------------
----------------------------------------------------------------------
----------------------------------------------------------------------
----------------------------------------------------------------------
----------------------------------------------------------------------
----------------------------------------------------------------------
----------------------------------------------------------------------
----------------------------------------------------------------------
----------------------------------------------------------------------
----------------------------------------------------------------------
----------------------------------------------------------------------
----------------------------------------------------------------------
----------------------------------------------------------------------
----------------------------------------------------------------------
----------------------------------------------------------------------
----------------------------------------------------------------------
---------------------------------------------------------UU-G-A--C-A-U
-C---------------C------C--G---G-UC----------------------G-CG-G-------
----UUU--CC--A-----------G--A-G-A-U--G-G--A-UU-C-C--------U--U-C-----A
-G--------------------------------------------------------------------
----------------------------------------U--UC-----GG------------------
----------------------------------------------------------------------
----------------------------C----U----G----G--------AC-C-G--G---U--G--
A---------------------------------------------------------------------
----------------------------------------------------------------------
----------------------------------------------------------------------
----------------------------------------------------------------------
----------------------------------------------------------------------
--C-------------------------------------------------------------------
----------------------------------A-G-G-U-----------------------------
----------------------------------------------------------------------
----------------------------------------------------------------------
----------------------------------------------------------------------
--------------------------------------------------------------G-C--UG-
----------------------------------------------------------------------
----------------------------------------------------------------------
----------------------------------------------------------------------
----------------------------------------------------------------------
----------------------------------------------------------------------
----------------------------------------------------------------------
----------------------------------------------------------------------
----------CA-UG--G---CU--G----UC-G---UC-A-----------------------------
----------------------------------------------------------------------
----------------------------------------------------------------------
--------------------------------GC-UC---G-U---------------------------
----------------------------------------------------------------------
---G-U--C-G--U---GA-GA-UGU-U-GG-G-UU-A--------------------------------
----------------------------------------------------------------------
----------------------------------------------------------------------
----------------------------------------------------------------------
----------------------------------------------------------------------
----------------------------------------------------------------------
----------------------------------------------------------------------
----------------------------------------------------------------------
----------------------------------------------------------------------
------------------------------------------------------------GU-CCC--G-
C---------------------------------------------------------------------
----------------------------------------------------------------------
----------------------------------------------------------------------
----------------------------------------------------------------------
---A-----------C-GA--G-C-GC-A-----ACC-C---CG--------------------------
----------------------------------------------------------------------
----------------------------------------------------------------------
----------------------------------------------------------------------
----------------------------------------------------------------------
----------------------------------------------------------------------
----------------------------------------------------------------------
--------------------------------------------------------UC--C-U--U---A
G--U---G-C--U---A---C--A--U-------------------------------------------
----------------------------------------------------------------------
----------------------------------------------------------------------
----------------------------------------------------------------------
----------------------------------------------------------------------
----------------------------------------------------------------------
----------------------------------------------------------------------
----------------------------------------------------------------------
----------------------------------------------------------------------
----------------------------------------------------------------------
---------------------------------------------------------------U-UA-G-
----------------------------------------------------------------------
----------------------------------------------------------------------
----------------------------------------------------------------------
----------------------------------------------------------------------
----------------------------------------------------------------------
----------------------------------------------------------------------
----------------------------------------------------------------------
----------------------------------------------------------------------
--------------U--------------U---G------------------------------------
---------------------------------------------A------------G---C--A--CU
---------------C-U-A---G-GA-G--AC-U---------G-CC--------G------------G
-----U------------------------------------------------G-A-------------
----------------------------------------UG-A--------------------------
---------------------G-C-C-CA-G-A-G-G---------U-----------------------
---------------------------------------------------------------------G
--GG---A-UG-AC-G-UC--A-----G--G-U-------------------------------------
----------------------------------------------------------------------
----------------------------------------------------------------------
----------------------------------------------------------------------
----------------------------------------------------------------------
----------------------------------------------------------------------
----------------------------------------------------------------------
--------------------------------------------C---CUC---A-U-------------
----------------------------------------------------------------------
----------------------------------------------------------------------
----------------------------------------------------------------------
----------------------------------------------------------------------
----------------------------------------------------------------------
----------------------------------------------------------------------
----------------------------------------------------------------------
----------------------------------------------------------------------
----------------------------------------------------------------------
----------------------------------------------------------------------
----------------------------------------------------------------------
----------------------------------------------------------------------
----------------------------------------------------------------------
----------------------------------------------------------------------
--------G---C---------------------------------------------------------
----------------------------------------------------------------------
----------------------------------------------------------------------
----------------------------------------------------------------------
----------------------------------------------------------------------
----------------------------------------------------------------------
----------------------------------------------------------------------
----------------------------------------------------------------------
----------------------------------------------------------------------
----------------------------------------------------------------------
----------------------------------------------------------------------
------------------U------A--C-C--G---C-U-GG-CU-AA-C--AC---------------
----------------------------------------------------------------------
----------------AC-----UG-C--U-----------------------C-AA-UG-----C-G--
U-G-A--C-AUU-G--A-A-A-------------------------------------------------
----------------------------------------------------------------------
----------------------------------------------------------------------
----------------------------------------------------------------------
----------------------------------------------------------------------
-------------------------------------------C-G-C-U-A------G-A-G-C--A--
-------------------------------------C-CU-C-U----------cU--C-G-C--A---
A-----------------------------------U--CUU-C------A---AAGA-G-GC-G-----
-----------------------------------------------CCG------UUC--------UCU
C--U-C-GGA------------------------------------------------------------
----------------------------------------------------------------------
----------------------------------------------------------------------
----------------------------------------------------------------------
----------------------------------------------------------------------
----------------------------------------------------------------------
----------------------------------------------------------------------
----------------------------------------------------------------------
----------------------------------------------------------------------
----------------------------------------------------------------------
----------------------------------------------------------------------
----------------------------------------------------------------------
----------------------------------------------------------------------
----------------------------------------------------------------------
----------------------------------------------------------------------
----------------------------------------------------------------------
----------------------------------------------------------------------
----------------------------------------------------------------------
----------------------------------------------------------------------
----------------------------------------------------------------------
----------------------------------------------------------------------
----------------------------------------------------------------------
----------------------------------------------------------------------
----------------------------------------------------------------------
----------------------------------------------------------------------
----------------------------------------------------------------------
----------------------------------------------------------------------
----------------------------------------------------------------------
----------------------------------------------------------------------
----------------------------------------------------------------------
----------------------------------------------------------------------
----------------------------------------------------------------------
----------------------------------------------------------------------
----------------------------------------------------------------------
----------------------------------------------------------------------
----------------------------------------------------------------------
----------------------------------------------------------------------
----------------------------------------------------------------------
----------------------------------------------------------------------
----------------------------------------------------------------------
----------------------------------------------------------------------
----------------------------------------------------------------------
----------------------------------------------------------------------
----------------------------------------------------------------------
----------------------------------------------------------------------
----------------------------------------------------------------------
----------------------------------------------------------------------
----------------------------------------------------------------------
----------------------------------------------------------------------
----------------------------------------------------------------------
----------------------------------------------------------------------
----------------------------------------------------------------------
----------------------------------------------------------------------
----------------------------------------------------------------------
----------------------------------------------------------------------
----------------------------------------------------------------------
----------------------------------------------------------------------
----------------------------------------------------------------------
----------------------------------------------------------------------
----------------------------------------------------------------------
----------------------------------------------------------------------
----------------------------------------------------------------------
----------------------------------------------------------------------
----------------------------------------------------------------------
----------------------------------------------------------------------
----------------------------------------------------------------------
----------------------------------------------------------------------
----------------------------------------------------------------------
----------------------------------------------------------------------
----------------------------------------------------------------------
----------------------------------------------------------------------
----------------------------------------------------------------------
----------------------------------------------------------------------
----------------------------------------------------------------------
----------------------------------------------------------------------
----------------------------------------------------------------------
----------------------------------------------------------------------
----------------------------------------------------------------------
----------------------------------------------------------------------
----------------------------------------------------------------------
----------------------------------------------------------------------
----------------------------------------------------------------------
----------------------------------------------------------------------
----------------------------------------------------------------------
----------------------------------------------------------------------
----------------------------------------------------------------------
----------------------------------------------------------------------
----------------------------------------------------------------------
----------------------------------------------------------------------
----------------------------------------------------------------------
----------------------------------------------------------------------
----------------------------------------------------------------------
----------------------------------------------------------------------
----------------------------------------------------------------------
----------------------------------------------------------------------
----------------------------------------------------------------------
----------------------------------------------------------------------
----------------------------------------------------------------------
----------------------------------------------------------------------
----------------------------------------------------------------------
----------------------------------------------------------------------
----------------------------------------------------------------------
----------------------------------------------------------------------
----------------------------------------------------------------------
----------------------------------------------------------------------
----------------------------------------------------------------------
----------------------------------------------------------------------
----------------------------------------------------------------------
----------------------------------------------------------------------
----------------------------------------------------------------------
----------------------------------------------------------------------
----------------------------------------------------------------------
----------------------------------------------------------------------
----------------------------------------------------------------------
----------------------------------------------------------------------
----------------------------------------------------------------------
----------------------------------------------------------------------
----------------------------------------------------------------------
----------------------------------------------------------------------
----------------------------------------------------------------------
----------------------------------------------------------------------
----------------------------------------------------------------------
----------------------------------------------------------------------
----------------------------------------------------------------------
----------------------------------------------------------------------
----------------------------------------------------------------------
----------------------------------------------------------------------
----------------------------------------------------------------------
----------------------------------------------------------------------
--------------------
>FJ820442
----------------------------------------------------------------------
----------------------------------------------------------------------
----------------------------------------------------------------------
----------------------------------------------------------------------
----------------------------------------------------------------------
----------------------------------------------------------------------
----------------------------------------------------------------------
----------------------------------------------------------------------
----------------------------------------------------------------------
----------------------------------------------------------------------
----------------------------------------------------------------------
----------------------------------------------------------------------
----------------------------------------------------------------------
----------------------------------------------------------------------
--------------------------AGA-GUUU-----GA--U-CC-U-G-G-CU--C-AG-G-A-U--
G-A--A-C-G-C--U-A-G-C--G-G--C-A-G-G----------C----C-U--AA-C--AC-A----U
-G--C----A-A-G--U-C--GA-G-GG-----------G-UA---G-A--G------------------
------------------U-U-U-C---------------------------------------------
----------------------------------------------------------------------
----------------------------------------------------------------------
----------------------------------------------------------UUC-G-------
----------------------------------------------------------------------
----------------------------------------------------------------------
----------------------------------------------------------------------
---------------------------------------------G--A--G-A----------------
-----------C-U----U--GA--G-------AC-C-G-G-C-GC-A--C-------------G-G---
----------------------------------------------------------------------
----------------------------------------------------------------------
--------------------------------------------------------------------G-
-U--G-C--G-U-A---AC-G-C-G--U-A-UG---CAA--U-CU-A--C-C-CUU--UA-C--------
----------------------------------------------------------------------
----------------------------------------------------------------------
----------------------------------------------------------------------
----------------------------------------------------------------------
----------------------------------------------------------------------
--------------------------------------------------------------------U-
G--G----G--G--A---AU-AG-C--CC-------------------------G-G-A-----------
----------------------------------------------------------------------
----------------------------------------------------------------------
----------------------------------------------------------------------
----------------------------------------------------------------------
----------------------------------------------------------------------
----------------------------------------------------------------------
----------------------------------------------------------------------
----------------------G--A-A-A-----------------------UUC-G-G-A-UU--A-A
-UG---C-C-C--C-A--U-A----------U--------------------------------------
----------------------------------------------------------------------
----------------------------------------------------------------------
----------------------------------------------------------------------
----------------------------------------------------------------------
----------------------------------------------------------------------
--------------------------------G-C---C-C-A--C------------G-----------
--------G-A---A-U--C--------------------------------------------------
----------------------------------------------------------------------
----------------------------------------------------------------------
----G-CA-U------------------------------------------------------------
----------------------------------------------------------------------
----------------------------------------------------------------------
---------G-G---U----U-C---------------A----G------U-----------G-G-G---
----------------------------------------------------------------------
----------------------------------------------------------------------
----------------------------------------------------------------------
----------------------------------------------------------------------
----------------------------------------------------------------------
----------------------------------------------------------------------
----------------------------------------------------------------------
----------------------------------------------------------------------
----------------GAAA---------------G-U--------------------------------
----------------------------------------------------------------------
----------------------------------------------------------------------
----------------------------------------------------------------------
----U-CC--G-----------------------------------------------------------
----------------------------------------------------------------------
----------------------------------------------------------------------
---------------------------------A---C-G--------------G----U-A---A-AG-
G---AU---G----A-----G-CA-U-GC-G----U-C-C-C--A------U-U-----A--G-CU-A--
--G---U-UGG-----U-G-A-G-G-U----AAC------------------------------------
---------------GG-C-U-C-AC-C-A-----A-GG-C-G--A-C--G-A------------U--GG
-G--U-----------------------------------------------------------------
----------------------------------------------------------------------
----------------------------------------------------------------------
-------------------A--G-------G-G-G-G-CCU--G-AG-----------------------
----------------------------------------------------------------------
----------------------------------------------------------------------
----------------------------------------------------------------------
----------------------------------------------------------------------
----------------------------------------------------------------------
A--G-G-GU--G-AU-C-C-C-CCA-C-A-----------------------------------------
----------------------------------------CU-G-G--U--A-C-UG--A----------
-GA---C-AC------------------------------------------------------------
---------------------G-G-A--CC-AGA------------------------------------
---------------CUCC-U--AC------G--G-G-A-G-GC---A-GC--A-G-U-G---A-G----
--G-A-A--UA-UU--GG-G-C------------------------------------------------
----------------------------------------------------------------------
----------------------------------------------------------------------
----------------------------------------------------------------------
----------------------------------------------------------------------
----------------------------------------------------------------------
----------------------------------------------------------------------
----------------------------------------------------------------------
----------------------------------------------------------------------
----------------------------------------------------------------------
----------------------------------------------------------------------
----------------------------------------------------------------------
----------------------------------------------------------------------
----------------------------------------------------------------------
----------------------------------------------------------------------
----------------------------------------------------------------------
----------------------------------------------------------------------
---------------------------------------------------------------AA-U-G-
G--AG-----------------------------------------------------------------
------------------------------------GC-A----A-------------------------
----------------------------------------------------------------------
------C-U--C-U-G-A-C-C-C-A---GC-C-------------------------------------
----------------------------------------------------------------------
----------------------------------------------------------------------
--------------------------------------------------------------A--U-GCC
-G-C-G-U--------------------------------------------------------------
----------------------------------------------------------------------
------------------------G-C-A--G--GA----------------------------------
--A-G--A--C--G-G-CC--------------------------------------------------C
------------------------------------UC-UG-----------------------------
---------------------------------------------------------G-G-U--------
----------------------------------------------------------------------
----------------------------------------------------------------------
----------------------------------------------------------------------
----------------------------------------------------------------------
----------------------------------------------------------------------
----------------------------------------------------------------------
----------------------------------------------------------------------
----------------------------------------------------------------------
----------------------------------------------------------------------
----------------------------------------------------------------------
----------------------------------------------------------------------
----------------------------------------------------------------------
----------------------------------------------------------------------
----------------------------------------------------------------------
----------------------------------------------------------------------
----------------------------------------------------------------------
----------------------------------------------------------------------
---U-G-U--A---AA-C-U-GC----------------------------------------------U
U-UU-G-U--U-UGG----G--A-A--U---AA-ACCC-U---U-C-U--A-------------------
-----------------------C----------------------------GU----------------
----------------------------------------------------------------------
----------------------------------------------------------------------
---------------------------------------------G------------------------
-----U-AGG-A-GG-C-U-G-A-A-G-----G-U---A-C-CU--------U-A-C-G---------A-
A-----------U--AA-------------------------------------------GC-A--UC-G
---G-C-UAA------------------------------------------------------------
----------------------------------------------------------------------
----------------------------------------------------------------------
----------------------------------------------------------------------
----------------------------------------------------------------------
----------------------------------------------------------------------
----------------------------------------------------------------------
----------------------------------------------------------------------
----------------------------------------------------------------------
----------------------------------------------------------------------
----------------------------------------------------------------------
----------------------------------------------------------------------
----------------------------------------------------------------------
----------------------------------------------------------------------
----------------------------------------------------------------------
----------------------------------------------------------------------
----------------------------------------------------------------------
----------------------------------------------------------------------
----------------------------------------------------------------------
----------------------------------------------------------------------
----------------------------------------------------------------------
------------------------------------------------------C--U-C-C--G-U---
----------------------------------------------------------------------
----------------------------------------------------------------------
----------------------------------------------------------------------
----------------------------------------------------------------------
----------------------------------------------------------------------
----------------------------------------------------------------------
----------------------------------------------------------------------
----------------------------------------------------------------------
----------------------------------------------------------------------
----------------------------------------------------------------------
----------------------------------------------------------------------
----------------------------------------------------------------------
----------------------------------------------------------------------
----------------------------------------------------------------------
----------------------------------------------------------------------
----------------------------------------------------------------------
----------------------------------------------------------------------
----------------------------------G-C-CA--G-C---A--G-C--CG---C--------
----------------------------------------------------------------------
----------------------------------------------------------------------
----------------------------------------------------------------------
----------------------------------------------------------------------
----------------------------------------------------------------------
----------------------------------------------------------------------
----------------------------------------------------------------------
----------------------------------------------------------------------
----------------------------------------------------------------------
---------------------------------------------------------------GG--UA-
AU-------AC---GG-AG-GAU-----------------------------------------------
----------------------------------------------------------------------
----------------------------------------------------------------------
----------------------------------------------------------------------
----------------------------------------------------------------------
----------------------------------------------------------------------
----GCA-A-G-----------------------------------------------------------
----------------------------------------------------------------------
----------------------------------------------------------------------
----------------------------------------------------------------------
----------------------------------------------------------------------
----------------------------------------------------------------------
----------------------------------------------------------------------
----------------------------------------------------------------------
----------------------------------------------------------------------
--------------------------------C--G--U---U--AU-C-CGG-AU------UU-A--U-
U--GG-GU--------------------------------------------------------------
----------------------------------------------------------------------
----------------------------------------------------------------------
----------------------------------------------------------------------
----------------------------------------------------------------------
----------------------------------------------------------------------
----------------------------------------------------------------------
----------------------------------------------------------------------
----------------------------------------------------------------------
-------------------UU--A-----AA-GG-GU-CC-------G-UA-G-G-C-G-----------
----G--A-UC-U-U-U-----------------------------------------------------
----------------------------------------------------------------------
------------------------------------------------------AA----G-U-C-A---
--------------------------------------------------G-U-G--G--UG--A-AA-G
C--C-C-AC-A-G---------------------------------------------------------
----------------------------------------------------------------------
---------------CU-C-AA------------------------------------------------
----------------------------------------------------------------------
------------------------------------------S-U-G-U-G-G-A--A-C----U-G--C
-C---A--U----------------------------U--GA-U-A---C--------------------
--------------------------------U--G-G--AG--A-U-C---------------------
----------------------------------------------------------------------
----------------------------------------------------------------------
----------------------------------------------------------------------
----------------------------------------------------------------------
----------------------------------------------------------------------
----------------------------------------------------------------------
----------------------------------------------------------------------
----------------------------------------------------------------------
----------------------------------------------------------------------
----------------------------------------------------------------------
----------------------------------------------------------------------
----------------------------------------------------------------------
----------------------------------------------------------------------
----------------------------------------------------------------------
----------------------------------------------------------------------
----------------------------------------------------------------------
----------------------------------------------------------------------
----------------------------------------------------------------------
----------------------------------------------------------------------
----------------------------------------------------------------------
----------------------------------------------------------------------
----------------------------------------------------------------------
----------------------------------------------------------------------
----------------------------------------------------------------------
----------------------------------------------------------------------
----------------------------------------------------------------------
----------------------------------------------------------------------
----------------------------------------------------------------------
----------------------------------------------------------------------
----------------------------------------------------------------------
----------------------------------------------------------------------
----------------------------------------------------------------------
----------------------------------------------------------------------
----------------------------------------------------------------------
----------------------------------------------------------------------
----------------------------------------------------------------------
----------------------------------------------------------------------
----------------------------------------------------------------------
----------------------------------------------------------------------
----------------------------------------------------------------------
----------------------------------------------------------------------
----------------------------------------------------------------------
----------------------------------------------------------------------
----------------------------------------------------------------------
----------------------------------------------------------------------
----------------------------------------------------------------------
----------------------------------------------------------------------
----------------------------------------------------------------------
----------------------------------------------------------------------
----------------------------------------------------------------------
----------------------------------------------------------------------
----------------------------------------------------------------------
----------------------------------------------------------------------
----------------------------------------------------------------------
----------------------------------------------------------------------
----------------------------------------------------------------------
----------------------------------------------------------------------
----------------------------------------------------------------------
----------------------------------------------------------------------
----------------------------------------------------------------------
----------------------------------------------------------------------
----------------------------------------------------------------------
----------------------------------------------------------------------
----------------------------------------------------------------------
----------------------------------------------------------------------
----------------------------------------------------------------------
----------------------------------------------------------------------
----------------------------------------------------------------------
---------------------------------------------------------------U-U-G-A
-G-U--G-----U-AG------UA-G-A---------------------A-G-U-A---GG-C-------
----------------------------------------------------------------------
----------------------------------------------------------------------
----------------------------------------------------------------------
----------------------------GG--A--AUA--------------------------------
----------------------------------------------------------------------
-------------------------------------------------------------------G-G
-G-C-AU--GU-A-G-CG-GU--G-----------------A--A-A-----------------------
----------------------------------------------------------------------
------UG-C-AU-AG--AU-A-UG-------------------------------C-C------C-U--
----A-G-A-AC-A-CC------------------------------------------------GA--U
--U--GC-GAA-G--G-C----A--------G--C-U-U-A---CUA---------U--GU-U-A-----
----------------------------------------------------------------------
----------------------------------------------------------------------
----------------------------------------------------------------------
----------------------------------------------------------------------
-------------------------------------C-A--------A-C-U--GA--CG-----C---
--------------------------------------------------------U-G--A-GG--G-A
-CG-A--AA-G-C--------------G-UG--GG-G--AG-C-A-AA----------------------
----------------------------------------------------------------------
----------------------------------------------------------------------
----------------------------------------------------------------------
----------------------------------------------------------------------
----------------------------------------------------------------------
----------------------------------------------------------------------
----------------------------------------------------------------------
----------------------------------------------------------------------
----------------------------------------------------------------------
----------------------------------------------------------------------
----------------------------------------------------------------------
----------------------------------------------------------CA--GG-AU---
----------------------------------------------------------------------
----------------------------------------------------------------------
----------------------------------------------------------------------
----------------------------------------------------------------------
----------------------------------------------------------------------
----------------------------------------------------------------------
----------------------------------------------------------------------
-----------------UA-G-AUA---------------------------------------------
----------------------------------------------------------------------
----------------------------------------------------------------------
----------------------------------------------------------------------
----------------------------------------------------------------------
----------------------------------------------------------------------
----------------------------------------------------------------------
----------------------------------------------------------------------
----------------------------------------------------------------------
----------------------------------------------------------------------
----------------------------------------------------------------------
----------------------------------------------------------------------
----------------------------------------------------------------------
----------------------------------------------------------------------
----------------------------------------------------------------------
----------------------------------------------------------------------
----------------------------------------------------------------------
----------------------------------------------------------------------
----------------------------------------------------------------------
------C-----C-C-U--G-GUA---G-U---------------C-CA---------------------
----------------------------------------------------------------------
---------------------C-G-CUG-U----AAA--C-G----------------------------
--------------A-UG-A--U------UA-C---U---------------------------------
----------------------------------------------------------------------
----------------------------------------------------------------------
----------------------------------------------------------------------
----------------------------------------------------------------------
----------------------------------------------------------------------
----------------------------------------------------------------------
----------------------------------------------------------------------
----------------------------------------------------------------------
------------------------------------C-G--C--U--G-U-U--G-G-C-G---------
----------------------------------------------------------------------
----------------------------------------------------------------------
-------------------------------------------------------------------ACA
-UAC------------------------------------------------------------------
----------------------------------------------------------------------
----------------------------------------------------------------------
----------------------------------------------------------------------
----------------------------------------------------------------------
-------------------------------------------------A-G-U--C-----A-G-C-G-
-GgC------CA--A----G-C-G--A------------A--A-G-C-A-U--U----------------
------------------------------------AA-G-U----------------------------
--------------------------A----A-C---CC-AC-C-U------------------------
----------------------------------------------------------------------
---------------------------------------------------------G-GG-G-AG-UA-
--CG-C-----C-C--------------------------------------------------------
----------------------------------------------------------------------
----------------------------------------------------------------------
----------------------------------------------------------------------
----------------------------------------------------------------------
--------------------------------------------------------------------Gg
C-A-A-----------------------------------------------------C------G--G-
U--G-A--A-------------------------------------------------------------
----------------------------------------------------------------------
----------------------------------------------------------------------
----------------------------------------------------------------------
----------------------------------------------------------------------
----------------------------------------------------------------------
----------------------------------------------------------------------
----------------------------------------------------------------------
----------------------------------------------------------------------
----------------------------------------------------------------------
----------------------------------------------------------------------
----AC--U--C--A-A-A----------GGAA-UU-G-A-CGGG-G-G------CCC-------G----
C---------------------------------------------------------------------
------------------------------A--C-A-A-GC--G-GU-----------------------
----------------------------------------------------------------------
----------------------------------------------------------------------
----------------------------------------------------------------------
----------------------------------------------------------------------
----------------------------------------------------------------------
----------------------------------------------------------------------
----------------------------------------------------------------------
----------------------------------------------------------------------
----------------------------------------------------------------------
----------------------------------------------------------------------
----------------------------------------------------------------------
----------------------------------------------------------------------
----------------------------------------------------------------------
----------------------------------------------------------------------
------------------------------------------------G--G--A-G-C---A-U--GU-
G-G--U--U-U-----------------------------------------------------------
----------------------------------------------------------------------
----------------------------------------------------------------------
----------------------------------------------------------------------
----------------------------------------------------------------------
----------------------------------------------------------------------
----------------------------------------------------------------------
----------------------------------------------------------------------
----------------------------------------------------------------------
----------------------------------------------------------------------
----------------------------------------------------------------------
----------------------------------------------------------------------
----------------------------------------------------------------------
----------------------------------------------------------------------
----------------------------------------------------------------------
----------------------------------------------------------------------
----------------------------------------------------------------------
----------------------------------------------------------------------
----------------------------------------------------------------------
----------------------------------------------------------------------
------------------------------------------AA-U--U-C-G-A-UG-A---UAC-G-C
------G-A-G--G-A-A-CC-------U--U-A-CC-AG--GG-U------------------------
----------------------------------------------------------------------
----------------------------------------------------------------------
----------------------------------------------------------------------
----------------------------------------------------------------------
----------------------------------------------------------------------
----------------------------------------------------------------------
----------------------------------------------------------------------
----------------------------------------------------------------------
----------------------------------------------------------------------
----------------------------------------------------------------------
----------------------------------------------------------------------
----------------------------------------------------------------------
----------------------------------------------------------------------
----------------------------------------------------------------------
----------------------------------------------------------------------
----------------------------------------------------------------------
---------------------------------------------------------UU-A-A--A-U-G
-G------------G--A------A--U---U-G-----------------------A-CA-G-------
----A-U--GC--C-----------G--A-A-A-G--G-U--G--U-C-C--------U----------U
-C--------------------------------------------------------------------
----------------------------------------U--UC-----G-------------------
----------------------------------------------------------------------
----------------------------G----A------------------CA-A-U--U---U--U--
C---------------------------------------------------------------------
----------------------------------------------------------------------
----------------------------------------------------------------------
----------------------------------------------------------------------
----------------------------------------------------------------------
--A-------------------------------------------------------------------
----------------------------------A-G-G-U-----------------------------
----------------------------------------------------------------------
----------------------------------------------------------------------
----------------------------------------------------------------------
--------------------------------------------------------------G-C--UG-
----------------------------------------------------------------------
----------------------------------------------------------------------
----------------------------------------------------------------------
----------------------------------------------------------------------
----------------------------------------------------------------------
----------------------------------------------------------------------
----------------------------------------------------------------------
----------CA-UG--G---CU--G----UC-G---UC-A-----------------------------
----------------------------------------------------------------------
----------------------------------------------------------------------
--------------------------------GC-UC---G-U---------------------------
----------------------------------------------------------------------
---G-C--C-G--U---GA-GG-UGU-U-GG-G-UU-AA-------------------------------
----------------------------------------------------------------------
----------------------------------------------------------------------
----------------------------------------------------------------------
----------------------------------------------------------------------
----------------------------------------------------------------------
----------------------------------------------------------------------
----------------------------------------------------------------------
----------------------------------------------------------------------
------------------------------------------------------------GU-CCG--G-
C---------------------------------------------------------------------
----------------------------------------------------------------------
----------------------------------------------------------------------
----------------------------------------------------------------------
---A-A---------C-GA--G-C-GC-A-----ACC-C-A-CA--------------------------
----------------------------------------------------------------------
----------------------------------------------------------------------
----------------------------------------------------------------------
----------------------------------------------------------------------
----------------------------------------------------------------------
----------------------------------------------------------------------
--------------------------------------------------------CU--C-U--U---A
G--U-U-G-C--C---A-U-C--A--U-------------------------------------------
----------------------------------------------------------------------
----------------------------------------------------------------------
----------------------------------------------------------------------
----------------------------------------------------------------------
----------------------------------------------------------------------
----------------------------------------------------------------------
----------------------------------------------------------------------
----------------------------------------------------------------------
----------------------------------------------------------------------
---------------------------------------------------------------U-CA---
----------------------------------------------------------------------
----------------------------------------------------------------------
----------------------------------------------------------------------
----------------------------------------------------------------------
----------------------------------------------------------------------
----------------------------------------------------------------------
----------------------------------------------------------------------
----------------------------------------------------------------------
----------G---U--------------U---G------------------------------------
---------------------------------------------G------------G---C--A--CU
---------------C-U-A-G-G-AG-A--AC-U---------G-CC--------G------------G
-----U------------------------------------------------G-A-------------
----------------------------------------UA-A--------------------------
---------------------G-C-C-G--G-A-G-G-A--AG-G-U-----------------------
---------------------------------------------------------------------G
--UG-G-A-UG-AC-G-UC--A-----A--G-U-------------------------------------
----------------------------------------------------------------------
----------------------------------------------------------------------
----------------------------------------------------------------------
----------------------------------------------------------------------
----------------------------------------------------------------------
----------------------------------------------------------------------
--------------------------------------------C---CUC---A-U-------------
----------------------------------------------------------------------
----------------------------------------------------------------------
----------------------------------------------------------------------
----------------------------------------------------------------------
----------------------------------------------------------------------
----------------------------------------------------------------------
----------------------------------------------------------------------
----------------------------------------------------------------------
----------------------------------------------------------------------
----------------------------------------------------------------------
----------------------------------------------------------------------
----------------------------------------------------------------------
----------------------------------------------------------------------
----------------------------------------------------------------------
--------G-G-C-C-CU----------------------------------------------------
----------------------------------------------------------------------
----------------------------------------------------------------------
----------------------------------------------------------------------
----------------------------------------------------------------------
----------------------------------------------------------------------
----------------------------------------------------------------------
----------------------------------------------------------------------
----------------------------------------------------------------------
----------------------------------------------------------------------
----------------------------------------------------------------------
------------------U------A--C-G--G-G-U-U-GG-GC-UA-C--AC---------------
----------------------------------------------------------------------
----------------AC-G---UG-C--UA----------------------C-AA-UG---G-U-GG-
U-G-A--C-AAU-G--G-G-U-------------------------------------------------
----------------------------------------------------------------------
----------------------------------------------------------------------
----------------------------------------------------------------------
----------------------------------------------------------------------
----------------------------------------------------------------------
---------------------------------------------------------------------U
A-----------------------------------A--UCC-C------A---AAAA-G-CC-A-U-C-
U----------------------------------------------CAG------UUC--------GGA
---U-U-GGGG-UC----------------------------------------------------U-GC
-AA-CU-C--------------------------------------------------------------
----------------------------------------------------------------------
----------------------------------------------------------------------
----------------------------------------------------------------------
----------------------------------------------------------------------
-------------------------------------------------------------G-A----CC
--CC-A-U-G-A--A-G-UC-GG-AA--------U-CG-C-UA--G-UA-AU-C-G-C----G--UA--A
C-A-G-C-------A-U--GA--C-G----C-G-G-U-----------G-AAU-AC--GU-U--------
----------------------------------------------------------------------
----------------------------------------------------------------------
-----------------------------------------------------CCCGG-G--C-C--U-U
G--U-A----------------------------------------------------------------
----------------------------------------------------------------------
----------------------------------------------------------------------
----------------------------------------------------------------------
----------------------------------------------------------------------
----------------------------------------------------------------------
----------------------------------------------------------------------
----------------------------------------------------------------------
----------------------------------------------------------------------
----------------------------------------------------------------------
------------------------------------C-ACA-C-C-G-C-CC--GU-C-----A---CA-
-C-CA-UG-GG-A--A---UUG-G-GU-CU-AC-C--C-GAA------G--G-C-GG---UG-C-G-C-C
-A--A-C-C-A-----------------------------------------------------------
----------------------------------------------------------------------
-----G-CA-A-----------------------------------------------------------
----------------------------------------------------------------------
-----------------------------------------------------------------U--G-
-G-A--GG-C--A-------------G--C-C-G--A--CC--A-C--G-G--------------U-A--
G-G-CU-CA-G----------------------------------UG--AgCU-G-G----GG-UG----
---------------------------------------AA---------------------G-U-CG--
------------------------UAA--C--AA-GG-UA-A-C-C------------------------
----------------------------------------------------------------------
----------------------------------------------------------------------
----------------------------------------------------------------------
----------------------------------------------------------------------
----------------------------------------------------------------------
----------------------------------------------------------------------
----------------------------------------------------------------------
----------------------------------------------------------------------
----------------------------------------------------------------------
----------------------------------------------------------------------
----------------------------------------------------------------------
----------------------------------------------------------------------
----------------------------------------------------------------------
----------------------------------------------------------------------
----------------------------------------------------------------------
----------------------------------------------------------------------
----------------------------------------------------------------------
----------------------------------------------------------------------
----------------------------------------------------------------------
----------------------------------------------------------------------
----------------------------------------------------------------------
----------------------------------------------------------------------
----------------------------------------------------------------------
----------------------------------------------------------------------
----------------------------------------------------------------------
----------------------------------------------------------------------
----------------------------------------------------------------------
----------------------------------------------------------------------
----------------------------------------------------------------------
----------------------------------------------------------------------
----------------------------------------------------------------------
----------------------------------------------------------------------
----------------------------------------------------------------------
----------------------------------------------------------------------
----------------------------------------------------------------------
----------------------------------------------------------------------
----------------------------------------------------------------------
----------------------------------------------------------------------
----------------------------------------------------------------------
----------------------------------------------------------------------
----------------------------------------------------------------------
----------------------------------------------------------------------
----------------------------------------------------------------------
----------------------------------------------------------------------
----------------------------------------------------------------------
----------------------------------------------------------------------
----------------------------------------------------------------------
----------------------------------------------------------------------
----------------------------------------------------------------------
----------------------------------------------------------------------
----------------------------------------------------------------------
----------------------------------------------------------------------
----------------------------------------------------------------------
----------------------------------------------------------------------
----------------------------------------------------------------------
----------------------------------------------------------------------
----------------------------------------------------------------------
----------------------------------------------------------------------
----------------------------------------------------------------------
----------------------------------------------------------------------
----------------------------------------------------------------------
----------------------------------------------------------------------
----------------------------------------------------------------------
----------------------------------------------------------------------
----------------------------------------------------------------------
----------------------------------------------------------------------
----------------------------------------------------------------------
----------------------------------------------------------------------
----------------------------------------------------------------------
----------------------------------------------------------------------
----------------------------------------------------------------------
----------------------------------------------------------------------
----------------------------------------------------------------------
----------------------------------------------------------------------
----------------------------------------------------------------------
----------------------------------------------------------------------
----------------------------------------------------------------------
----------------------------------------------------------------------
----------------------------------------------------------------------
----------------------------------------------------------------------
----------------------------------------------------------------------
----------------------------------------------------------------------
----------------------------------------------------------------------
----------------------------------------------------------------------
----------------------------------------------------------------------
----------------------------------------------------------------------
----------------------------------------------------------------------
----------------------------------------------------------------------
----------------------------------------------------------------------
----------------------------------------------------------------------
----------------------------------------------------------------------
----------------------------------------------------------------------
----------------------------------------------------------------------
----------------------------------------------------------------------
----------------------------------------------------------------------
----------------------------------------------------------------------
--------------------
>HQ845500
----------------------------------------------------------------------
----------------------------------------------------------------------
----------------------------------------------------------------------
----------------------------------------------------------------------
----------------------------------------------------------------------
----------------------------------------------------------------------
----------------------------------------------------------------------
----------------------------------------------------------------------
----------------------------------------------------------------------
----------------------------------------------------------------------
----------------------------------------------------------------------
----------------------------------------------------------------------
----------------------------------------------------------------------
----------------------------------------------------------------------
---------------------------------------------------------------A-A-U--
G-A--A-C-G-U--U-G-G-C--G-G--C-A-U-G----------G----A-U--UA-G--GC-A----U
-G--C----A-A-G--U-C--GC-A-CG-A---------G-A----A-G--U------------------
-------------GG-A-G-U-A-G---------------------------------------------
----------------------------------------------------------------------
----------------------------------------------------------------------
----------------------------------------------------------CUU-G-------
----------------------------------------------------------------------
----------------------------------------------------------------------
----------------------------------------------------------------------
---------------------------------------------C--U--A-C-A-A--A---------
-----------G-C----G--GA--A-------AG-U-G-G-C-GA-A--A-------------G-G---
----------------------------------------------------------------------
----------------------------------------------------------------------
--------------------------------------------------------------------G-
-A--G-A--G-U-A---AC-G-C-G--U-G-GU---U-A--C-AU-G--C-C-CUC--AG-G--------
----------------------------------------------------------------------
----------------------------------------------------------------------
----------------------------------------------------------------------
----------------------------------------------------------------------
----------------------------------------------------------------------
--------------------------------------------------------------------A-
C--C----A--G--G---AU-AG-C--GU-------------------------C-G-G-----------
----------------------------------------------------------------------
----------------------------------------------------------------------
----------------------------------------------------------------------
----------------------------------------------------------------------
----------------------------------------------------------------------
----------------------------------------------------------------------
----------------------------------------------------------------------
----------------------G--A-A-A-----------------------CUG-G-C-A-GU--A-A
-UA---C-U-G--G-A--U-A----------A--------------------------------------
----------------------------------------------------------------------
----------------------------------------------------------------------
----------------------------------------------------------------------
----------------------------------------------------------------------
----------------------------------------------------------------------
--------------------------------C-------------------------------------
--------------A-U--C--------------------------------------------------
----------------------------------------------------------------------
----------------------------------------------------------------------
----U-AC-G------------------------------------------------------------
----------------------------------------------------------------------
----------------------------------------------------------------------
---------G-A---U------------------------------------------------------
----------------------------------------------------------------------
----------------------------------------------------------------------
----------------------------------------------------------------------
----------------------------------------------------------------------
----------------------------------------------------------------------
----------------------------------------------------------------------
----------------------------------------------------------------------
----------------------------------------------------------------------
----------------CAAA-U-------------G-G-U-G----------------------------
----------------------------------------------------------------------
----------------------------------------------------------------------
----------------------------------------------------------------------
----U-GA--------------------------------------------------------------
----------------------------------------------------------------------
----------------------------------------------------------------------
-----------------------------UU--C---C-G--------------C----C-U---G-AG-
G---AU---U----G-----G-AC-U-GC-G----U-A-C-U--A------U-U-----A--G-CU-U--
--G---U-UGG-----C-G-G-G-G-U----AAU------------------------------------
---------------GG-C-C-C-AC-C-A-----A-GG-C-U--G-C--G-A------------U--GG
-U--U-----------------------------------------------------------------
----------------------------------------------------------------------
----------------------------------------------------------------------
-------------------A--C-------C-G-G-G-UGU--G-AG-----------------------
----------------------------------------------------------------------
----------------------------------------------------------------------
----------------------------------------------------------------------
----------------------------------------------------------------------
----------------------------------------------------------------------
A--G-C-AU--G-GC-C-C-G-GCU-C-A-----------------------------------------
----------------------------------------CU-G-G--G--A-C-UG--A----------
-GA---C-AC------------------------------------------------------------
---------------------U-G-C--CC-AGA------------------------------------
---------------CACC-U--AC------G--G-G-U-G-GC---U-GC--A-G-U-C---G-A----
--G-A-A--UC-UU--CG-G-C------------------------------------------------
----------------------------------------------------------------------
----------------------------------------------------------------------
----------------------------------------------------------------------
----------------------------------------------------------------------
----------------------------------------------------------------------
----------------------------------------------------------------------
----------------------------------------------------------------------
----------------------------------------------------------------------
----------------------------------------------------------------------
----------------------------------------------------------------------
----------------------------------------------------------------------
----------------------------------------------------------------------
----------------------------------------------------------------------
----------------------------------------------------------------------
----------------------------------------------------------------------
----------------------------------------------------------------------
---------------------------------------------------------------AA-U-G-
G--AC-----------------------------------------------------------------
------------------------------------GA-A----A-------------------------
----------------------------------------------------------------------
------G-U--C-U-G-A-C-C-G-A---GC-G-------------------------------------
----------------------------------------------------------------------
----------------------------------------------------------------------
--------------------------------------------------------------A--U-GCC
-G-C-G-U--------------------------------------------------------------
----------------------------------------------------------------------
------------------------G-C-G--G--GA----------------------------------
--U-G--A--A--G-G-CC---------------------------------------------------
------------------------------------CU-CG-----------------------------
---------------------------------------------------------G-G-U--------
----------------------------------------------------------------------
----------------------------------------------------------------------
----------------------------------------------------------------------
----------------------------------------------------------------------
----------------------------------------------------------------------
----------------------------------------------------------------------
----------------------------------------------------------------------
----------------------------------------------------------------------
----------------------------------------------------------------------
----------------------------------------------------------------------
----------------------------------------------------------------------
----------------------------------------------------------------------
----------------------------------------------------------------------
----------------------------------------------------------------------
----------------------------------------------------------------------
----------------------------------------------------------------------
----------------------------------------------------------------------
---U-G-U--A---AA-C-C-GC----------------------------------------------U
G-UC-A-G--U-UGU----U--A-G--G---AA-AUAU-A---U-G-G--U-G--G--------------
-----------------------U----------------------------UA----------------
----------------------------------------------------------------------
----------------------------------------------------------------------
---------------------------------------------U------------------------
CC---A-UCA-U-AU-U-U-G-A-C-C-----G-A---U-C-UU--------C-A---G---------A-
G-----------G--AA-------------------------------------------GG-A--CG-G
---G-C-UAA------------------------------------------------------------
----------------------------------------------------------------------
----------------------------------------------------------------------
----------------------------------------------------------------------
----------------------------------------------------------------------
----------------------------------------------------------------------
----------------------------------------------------------------------
----------------------------------------------------------------------
----------------------------------------------------------------------
----------------------------------------------------------------------
----------------------------------------------------------------------
----------------------------------------------------------------------
----------------------------------------------------------------------
----------------------------------------------------------------------
----------------------------------------------------------------------
----------------------------------------------------------------------
----------------------------------------------------------------------
----------------------------------------------------------------------
----------------------------------------------------------------------
----------------------------------------------------------------------
----------------------------------------------------------------------
------------------------------------------------------G--U-A-C--G-U---
----------------------------------------------------------------------
----------------------------------------------------------------------
----------------------------------------------------------------------
----------------------------------------------------------------------
----------------------------------------------------------------------
----------------------------------------------------------------------
----------------------------------------------------------------------
----------------------------------------------------------------------
----------------------------------------------------------------------
----------------------------------------------------------------------
----------------------------------------------------------------------
----------------------------------------------------------------------
----------------------------------------------------------------------
----------------------------------------------------------------------
----------------------------------------------------------------------
----------------------------------------------------------------------
----------------------------------------------------------------------
----------------------------------G-C-CA--G-C---A--G-C--CG---C--------
----------------------------------------------------------------------
----------------------------------------------------------------------
----------------------------------------------------------------------
----------------------------------------------------------------------
----------------------------------------------------------------------
----------------------------------------------------------------------
----------------------------------------------------------------------
----------------------------------------------------------------------
----------------------------------------------------------------------
---------------------------------------------------------------GG--UA-
AU-------AC---GU-AC-CGU-----------------------------------------------
----------------------------------------------------------------------
----------------------------------------------------------------------
----------------------------------------------------------------------
----------------------------------------------------------------------
----------------------------------------------------------------------
----CCA-A-A-----------------------------------------------------------
----------------------------------------------------------------------
----------------------------------------------------------------------
----------------------------------------------------------------------
----------------------------------------------------------------------
----------------------------------------------------------------------
----------------------------------------------------------------------
----------------------------------------------------------------------
----------------------------------------------------------------------
--------------------------------C--G--U---U--AU-U-CGG-UA------UC-A--C-
U--GG-GC--------------------------------------------------------------
----------------------------------------------------------------------
----------------------------------------------------------------------
----------------------------------------------------------------------
----------------------------------------------------------------------
----------------------------------------------------------------------
----------------------------------------------------------------------
----------------------------------------------------------------------
----------------------------------------------------------------------
-------------------UU--A-----AA-GC-GU-UC-------G-UA-G-G-C-G-----------
----G--C-CU-A-G-A-----------------------------------------------------
----------------------------------------------------------------------
------------------------------------------------------AG----G-U-G-A---
--------------------------------------------------G-A-U--G--UG--A-AA-G
C--C-C-AC-G-G---------------------------------------------------------
----------------------------------------------------------------------
---------------CU-C-AA------------------------------------------------
----------------------------------------------------------------------
------------------------------------------C-C-G-U-G-G-A--A-U----U-G--C
-G---U--U----------------------------U--CA-A-A---C--------------------
--------------------------------C--A-C--UA--G-G-C---------------------
----------------------------------------------------------------------
----------------------------------------------------------------------
----------------------------------------------------------------------
----------------------------------------------------------------------
----------------------------------------------------------------------
----------------------------------------------------------------------
----------------------------------------------------------------------
----------------------------------------------------------------------
----------------------------------------------------------------------
----------------------------------------------------------------------
----------------------------------------------------------------------
----------------------------------------------------------------------
----------------------------------------------------------------------
----------------------------------------------------------------------
----------------------------------------------------------------------
----------------------------------------------------------------------
----------------------------------------------------------------------
----------------------------------------------------------------------
----------------------------------------------------------------------
----------------------------------------------------------------------
----------------------------------------------------------------------
----------------------------------------------------------------------
----------------------------------------------------------------------
----------------------------------------------------------------------
----------------------------------------------------------------------
----------------------------------------------------------------------
----------------------------------------------------------------------
----------------------------------------------------------------------
----------------------------------------------------------------------
----------------------------------------------------------------------
----------------------------------------------------------------------
----------------------------------------------------------------------
----------------------------------------------------------------------
----------------------------------------------------------------------
----------------------------------------------------------------------
----------------------------------------------------------------------
----------------------------------------------------------------------
----------------------------------------------------------------------
----------------------------------------------------------------------
----------------------------------------------------------------------
----------------------------------------------------------------------
----------------------------------------------------------------------
----------------------------------------------------------------------
----------------------------------------------------------------------
----------------------------------------------------------------------
----------------------------------------------------------------------
----------------------------------------------------------------------
----------------------------------------------------------------------
----------------------------------------------------------------------
----------------------------------------------------------------------
----------------------------------------------------------------------
----------------------------------------------------------------------
----------------------------------------------------------------------
----------------------------------------------------------------------
----------------------------------------------------------------------
----------------------------------------------------------------------
----------------------------------------------------------------------
----------------------------------------------------------------------
----------------------------------------------------------------------
----------------------------------------------------------------------
----------------------------------------------------------------------
----------------------------------------------------------------------
----------------------------------------------------------------------
----------------------------------------------------------------------
----------------------------------------------------------------------
----------------------------------------------------------------------
----------------------------------------------------------------------
----------------------------------------------------------------------
---------------------------------------------------------------U-U-G-A
-G-G--A-----A-GA------CA-G-G---------------------G-G-U-G---AU-G-------
----------------------------------------------------------------------
----------------------------------------------------------------------
----------------------------------------------------------------------
----------------------------GG--A--ACU--------------------------------
----------------------------------------------------------------------
-------------------------------------------------------------------U-A
-U-G-GU--GG-A-G-CG-GU--G-----------------A--A-A-----------------------
----------------------------------------------------------------------
------UG-C-GU-UG--AU-A-UC-------------------------------A-U------A-G--
----G-G-A-AC-A-CC------------------------------------------------GG--U
--G--GC-GAA-A--G-C----G--------C--A-U-C-A---CUG---------G--GU-C-U-----
----------------------------------------------------------------------
----------------------------------------------------------------------
----------------------------------------------------------------------
----------------------------------------------------------------------
-------------------------------------U-U--------U-C-U--GA--CG-----C---
--------------------------------------------------------U-G--A-GG--A-A
-CG-A--AA-G-C--------------U-AG--GG-U--AG-C-G-AA----------------------
----------------------------------------------------------------------
----------------------------------------------------------------------
----------------------------------------------------------------------
----------------------------------------------------------------------
----------------------------------------------------------------------
----------------------------------------------------------------------
----------------------------------------------------------------------
----------------------------------------------------------------------
----------------------------------------------------------------------
----------------------------------------------------------------------
----------------------------------------------------------------------
----------------------------------------------------------CG--GG-AU---
----------------------------------------------------------------------
----------------------------------------------------------------------
----------------------------------------------------------------------
----------------------------------------------------------------------
----------------------------------------------------------------------
----------------------------------------------------------------------
----------------------------------------------------------------------
-----------------UA-G-AUA---------------------------------------------
----------------------------------------------------------------------
----------------------------------------------------------------------
----------------------------------------------------------------------
----------------------------------------------------------------------
----------------------------------------------------------------------
----------------------------------------------------------------------
----------------------------------------------------------------------
----------------------------------------------------------------------
----------------------------------------------------------------------
----------------------------------------------------------------------
----------------------------------------------------------------------
----------------------------------------------------------------------
----------------------------------------------------------------------
----------------------------------------------------------------------
----------------------------------------------------------------------
----------------------------------------------------------------------
----------------------------------------------------------------------
----------------------------------------------------------------------
------C-----C-C-C--G-GUA---G-U---------------C-CU---------------------
----------------------------------------------------------------------
---------------------A-G-CCG-U----AAA--C-G----------------------------
--------------A-UG-A--G------CA-C---U---------------------------------
----------------------------------------------------------------------
----------------------------------------------------------------------
----------------------------------------------------------------------
----------------------------------------------------------------------
----------------------------------------------------------------------
----------------------------------------------------------------------
----------------------------------------------------------------------
----------------------------------------------------------------------
------------------------------------A-G--G--C--U-G-A--G-G-G-A-A-------
----------------------------------------------------------------------
----------------------------------------------------------------------
------------------------------------------------------------------CUUC
-CA-CA----------------------------------------------------------------
----------------------------------------------------------------------
----------------------------------------------------------------------
----------------------------------------------------------------------
----------------------------------------------------------------------
-----------------------------------------------U-U-C-U--C-----U-C-G-G-
-C-C------GC--A----G-G-G--A------------A--A-C-C-A-U--U----------------
------------------------------------AA-G-U----------------------------
--------------------------G----C-U---CC-GC-C-U------------------------
----------------------------------------------------------------------
---------------------------------------------------------G-GG-G-AG-UA-
--UG-G-----U-C--------------------------------------------------------
----------------------------------------------------------------------
----------------------------------------------------------------------
----------------------------------------------------------------------
----------------------------------------------------------------------
--------------------------------------------------------------------G-
C-A-A-----------------------------------------------------G------G--C-
U--G-A--A-------------------------------------------------------------
----------------------------------------------------------------------
----------------------------------------------------------------------
----------------------------------------------------------------------
----------------------------------------------------------------------
----------------------------------------------------------------------
----------------------------------------------------------------------
----------------------------------------------------------------------
----------------------------------------------------------------------
----------------------------------------------------------------------
----------------------------------------------------------------------
----AC--U--C--A-A-A----------GGAA-UU-G-A-CGGG-G-G------CUC-------A----
C---------------------------------------------------------------------
------------------------------A--C-A-A-GC--G-GU-----------------------
----------------------------------------------------------------------
----------------------------------------------------------------------
----------------------------------------------------------------------
----------------------------------------------------------------------
----------------------------------------------------------------------
----------------------------------------------------------------------
----------------------------------------------------------------------
----------------------------------------------------------------------
----------------------------------------------------------------------
----------------------------------------------------------------------
----------------------------------------------------------------------
----------------------------------------------------------------------
----------------------------------------------------------------------
----------------------------------------------------------------------
------------------------------------------------G--G--A-G-G---A-U--GU-
G-G--C--U-U-----------------------------------------------------------
----------------------------------------------------------------------
----------------------------------------------------------------------
----------------------------------------------------------------------
----------------------------------------------------------------------
----------------------------------------------------------------------
----------------------------------------------------------------------
----------------------------------------------------------------------
----------------------------------------------------------------------
----------------------------------------------------------------------
----------------------------------------------------------------------
----------------------------------------------------------------------
----------------------------------------------------------------------
----------------------------------------------------------------------
----------------------------------------------------------------------
----------------------------------------------------------------------
----------------------------------------------------------------------
----------------------------------------------------------------------
----------------------------------------------------------------------
----------------------------------------------------------------------
------------------------------------------AA-U--U-C-G-A-GG-A---UAC-G-C
------G-A-A--G-A-A-CC-------U--U-AUCC-UG--GU-C------------------------
----------------------------------------------------------------------
----------------------------------------------------------------------
----------------------------------------------------------------------
----------------------------------------------------------------------
----------------------------------------------------------------------
----------------------------------------------------------------------
----------------------------------------------------------------------
----------------------------------------------------------------------
----------------------------------------------------------------------
----------------------------------------------------------------------
----------------------------------------------------------------------
----------------------------------------------------------------------
----------------------------------------------------------------------
----------------------------------------------------------------------
----------------------------------------------------------------------
----------------------------------------------------------------------
---------------------------------------------------------UU-G-A--C-A-U
-G------------C--U------U--G---A-G-------------------------AA-U-------
----CCC--UA--U-----------G--A-A-A-G--U-A--G-AG-A-G-----------U-GC----C
-C--------------------------------------------------------------------
----------------------------------------U--UC-----G-------------------
----------------------------------------------------------------------
----------------------------G----G---GA----G--------CU-C-U--U---G--C--
A---------------------------------------------------------------------
----------------------------------------------------------------------
----------------------------------------------------------------------
----------------------------------------------------------------------
----------------------------------------------------------------------
--C-------------------------------------------------------------------
----------------------------------A-G-G-U-----------------------------
----------------------------------------------------------------------
----------------------------------------------------------------------
----------------------------------------------------------------------
--------------------------------------------------------------G-C--UG-
----------------------------------------------------------------------
----------------------------------------------------------------------
----------------------------------------------------------------------
----------------------------------------------------------------------
----------------------------------------------------------------------
----------------------------------------------------------------------
----------------------------------------------------------------------
----------CA-UG--G---CU--G----UC-G---UC-A-----------------------------
----------------------------------------------------------------------
----------------------------------------------------------------------
--------------------------------GC-UC---G-U---------------------------
----------------------------------------------------------------------
---G-U--C-G--U---GA-GA-UGU-C-GG-G-UU-AA-------------------------------
----------------------------------------------------------------------
----------------------------------------------------------------------
----------------------------------------------------------------------
----------------------------------------------------------------------
----------------------------------------------------------------------
----------------------------------------------------------------------
----------------------------------------------------------------------
----------------------------------------------------------------------
------------------------------------------------------------GU-CCC--U-
U---------------------------------------------------------------------
----------------------------------------------------------------------
----------------------------------------------------------------------
----------------------------------------------------------------------
---A-A---------C-GA--G-C-GA-A-----ACC-C-U-UA--------------------------
----------------------------------------------------------------------
----------------------------------------------------------------------
----------------------------------------------------------------------
----------------------------------------------------------------------
----------------------------------------------------------------------
----------------------------------------------------------------------
--------------------------------------------------------UC--U-U--U---A
G--U-U-G-C--C---A-G-C--G--G--G----------------------------------------
----------------------------------------------------------------------
----------------------------------------------------------------------
----------------------------------------------------------------------
----------------------------------------------------------------------
----------------------------------------------------------------------
----------------------------------------------------------------------
----------------------------------------------------------------------
----------------------------------------------------------------------
----------------------------------------------------------------------
---------------------------------------------------------------U-AA---
----------------------------------------------------------------------
----------------------------------------------------------------------
----------------------------------------------------------------------
----------------------------------------------------------------------
----------------------------------------------------------------------
----------------------------------------------------------------------
----------------------------------------------------------------------
----------------------------------------------------------------------
---------UG---C--------------C---G------------------------------------
---------------------------------------------G------------G---G--A--CU
---------------C-U-A-A-A-GA-G--AC-U---------G-CC--------G------------G
-----U------------------------------------------------G-U-------------
----------------------------------------CA-A--------------------------
---------------------A-C-C-G--G-A-G-G-A--AG-G-U-----------------------
---------------------------------------------------------------------G
--GG-G-A-UG-AC-G-UC--A-----A--G-U-------------------------------------
----------------------------------------------------------------------
----------------------------------------------------------------------
----------------------------------------------------------------------
----------------------------------------------------------------------
----------------------------------------------------------------------
----------------------------------------------------------------------
--------------------------------------------C---CUC---A-U-------------
----------------------------------------------------------------------
----------------------------------------------------------------------
----------------------------------------------------------------------
----------------------------------------------------------------------
----------------------------------------------------------------------
----------------------------------------------------------------------
----------------------------------------------------------------------
----------------------------------------------------------------------
----------------------------------------------------------------------
----------------------------------------------------------------------
----------------------------------------------------------------------
----------------------------------------------------------------------
----------------------------------------------------------------------
----------------------------------------------------------------------
--------G-G-C-C-UU----------------------------------------------------
----------------------------------------------------------------------
----------------------------------------------------------------------
----------------------------------------------------------------------
----------------------------------------------------------------------
----------------------------------------------------------------------
----------------------------------------------------------------------
----------------------------------------------------------------------
----------------------------------------------------------------------
----------------------------------------------------------------------
----------------------------------------------------------------------
------------------U------A--U-G--A-C-C-A-GG-GC-UG-C--AC---------------
----------------------------------------------------------------------
----------------AC-G---UC-C--UA----------------------C-AA-UG---G-U-AC-
G-G-A--C-AAA-C--G-G-A-------------------------------------------------
----------------------------------------------------------------------
----------------------------------------------------------------------
----------------------------------------------------------------------
----------------------------------------------------------------------
-------------------------------------------C-G-C-U-A--A-G-C-C-G-C--G--
-------------------------------------A-GG-U-G-----------G--A-G-C--A---
A-----------------------------------A--UCC-U------A-G-AAAC-C-GU-G-C-C-
U----------------------------------------------CAG------UUC--------GGA
---U-U-GCAG-GC----------------------------------------------------U-GC
-AA-CU-C--------------------------------------------------------------
----------------------------------------------------------------------
----------------------------------------------------------------------
----------------------------------------------------------------------
----------------------------------------------------------------------
-------------------------------------------------------------G-C----CU
--GC-A-U-G-A--A-G-CU-GG-AA--------U-CG-C-UA--G-UA-AU-C-G-U----A--GG--U
C-A-G-C-------A-U--AC--U-A----C-G-G-U-----------G-AAU-GU--GU-U--------
----------------------------------------------------------------------
----------------------------------------------------------------------
-----------------------------------------------------CCUGA-G--C-C--U-U
G--U-A----------------------------------------------------------------
----------------------------------------------------------------------
----------------------------------------------------------------------
----------------------------------------------------------------------
----------------------------------------------------------------------
----------------------------------------------------------------------
----------------------------------------------------------------------
----------------------------------------------------------------------
----------------------------------------------------------------------
----------------------------------------------------------------------
------------------------------------C-ACA-C-C-G-C-CC--GU-C-----A---AG-
-C-CA-CG-AA-A--G---UUG-G-GA-GG-GC-C--C-GAA------G--U-C-AC---UC-A-G-C-U
-A--A-C-C-C-----------------------------------------------------------
----------------------------------------------------------------------
-----G-CA-A-----------------------------------------------------------
----------------------------------------------------------------------
-----------------------------------------------------------------G--G-
-G-A--GG-C--A-------------A--G-U-G--C--CU--A-A--G-G--------------U-C--
A-G-CU-CG-A----------------------------------CA--A-UU-G-G----GA-C-----
----------------------------------------------------------------------
----------------------------------------------------------------------
----------------------------------------------------------------------
----------------------------------------------------------------------
----------------------------------------------------------------------
----------------------------------------------------------------------
----------------------------------------------------------------------
----------------------------------------------------------------------
----------------------------------------------------------------------
----------------------------------------------------------------------
----------------------------------------------------------------------
----------------------------------------------------------------------
----------------------------------------------------------------------
----------------------------------------------------------------------
----------------------------------------------------------------------
----------------------------------------------------------------------
----------------------------------------------------------------------
----------------------------------------------------------------------
----------------------------------------------------------------------
----------------------------------------------------------------------
----------------------------------------------------------------------
----------------------------------------------------------------------
----------------------------------------------------------------------
----------------------------------------------------------------------
----------------------------------------------------------------------
----------------------------------------------------------------------
----------------------------------------------------------------------
----------------------------------------------------------------------
----------------------------------------------------------------------
----------------------------------------------------------------------
----------------------------------------------------------------------
----------------------------------------------------------------------
----------------------------------------------------------------------
----------------------------------------------------------------------
----------------------------------------------------------------------
----------------------------------------------------------------------
----------------------------------------------------------------------
----------------------------------------------------------------------
----------------------------------------------------------------------
----------------------------------------------------------------------
----------------------------------------------------------------------
----------------------------------------------------------------------
----------------------------------------------------------------------
----------------------------------------------------------------------
----------------------------------------------------------------------
----------------------------------------------------------------------
----------------------------------------------------------------------
----------------------------------------------------------------------
----------------------------------------------------------------------
----------------------------------------------------------------------
----------------------------------------------------------------------
----------------------------------------------------------------------
----------------------------------------------------------------------
----------------------------------------------------------------------
----------------------------------------------------------------------
----------------------------------------------------------------------
----------------------------------------------------------------------
----------------------------------------------------------------------
----------------------------------------------------------------------
----------------------------------------------------------------------
----------------------------------------------------------------------
----------------------------------------------------------------------
----------------------------------------------------------------------
----------------------------------------------------------------------
----------------------------------------------------------------------
----------------------------------------------------------------------
----------------------------------------------------------------------
----------------------------------------------------------------------
----------------------------------------------------------------------
----------------------------------------------------------------------
----------------------------------------------------------------------
----------------------------------------------------------------------
----------------------------------------------------------------------
----------------------------------------------------------------------
----------------------------------------------------------------------
----------------------------------------------------------------------
----------------------------------------------------------------------
----------------------------------------------------------------------
----------------------------------------------------------------------
----------------------------------------------------------------------
----------------------------------------------------------------------
----------------------------------------------------------------------
----------------------------------------------------------------------
----------------------------------------------------------------------
----------------------------------------------------------------------
----------------------------------------------------------------------
----------------------------------------------------------------------
----------------------------------------------------------------------
----------------------------------------------------------------------
----------------------------------------------------------------------
----------------------------------------------------------------------
----------------------------------------------------------------------
----------------------------------------------------------------------
----------------------------------------------------------------------
----------------------------------------------------------------------
----------------------------------------------------------------------
----------------------------------------------------------------------
----------------------------------------------------------------------
--------------------
>FJ825999
----------------------------------------------------------------------
----------------------------------------------------------------------
----------------------------------------------------------------------
----------------------------------------------------------------------
----------------------------------------------------------------------
----------------------------------------------------------------------
----------------------------------------------------------------------
----------------------------------------------------------------------
----------------------------------------------------------------------
----------------------------------------------------------------------
----------------------------------------------------------------------
----------------------------------------------------------------------
----------------------------------------------------------------------
----------------------------------------------------------------------
--------------------------------U------GA--U-CC-U-G-G-CU--C-AG-A-A-C--
G-A--A-C-G-C--U-G-G-C--G-G--C-A-G-G----------C----C-U--AA-C--AC-A----U
-G--C----A-A-G--U-C--GA-G-CG-C---------U-A----------------------------
----------------------C-C---------------------------------------------
----------------------------------------------------------------------
----------------------------------------------------------------------
----------------------------------------------------------UUC-G-------
----------------------------------------------------------------------
----------------------------------------------------------------------
----------------------------------------------------------------------
---------------------------------------------G--G---------------------
---------------------UG--G-------AG-C-G-G-C-GG-A--C-------------G-G---
----------------------------------------------------------------------
----------------------------------------------------------------------
--------------------------------------------------------------------G-
-U--U-A--G-U-A---AC-G-C-G--U-G-GG---A-A--U-AU-A--C-C-CAG--UU-C--------
----------------------------------------------------------------------
----------------------------------------------------------------------
----------------------------------------------------------------------
----------------------------------------------------------------------
----------------------------------------------------------------------
--------------------------------------------------------------------U-
A--A----G--G--A---AU-AG-C--CA-------------------------C-U-G-----------
----------------------------------------------------------------------
----------------------------------------------------------------------
----------------------------------------------------------------------
----------------------------------------------------------------------
----------------------------------------------------------------------
----------------------------------------------------------------------
----------------------------------------------------------------------
----------------------G--A-A-A-----------------------CGG-U-G-A-GU--A-A
-UA---C-C-U--U-A--U-A----------C--------------------------------------
----------------------------------------------------------------------
----------------------------------------------------------------------
----------------------------------------------------------------------
----------------------------------------------------------------------
----------------------------------------------------------------------
--------------------------------G-------------------------------------
--------------C-C--C--------------------------------------------------
----------------------------------------------------------------------
----------------------------------------------------------------------
----U-UC-G------------------------------------------------------------
----------------------------------------------------------------------
----------------------------------------------------------------------
---------G-G---G------------------------------------------------------
----------------------------------------------------------------------
----------------------------------------------------------------------
----------------------------------------------------------------------
----------------------------------------------------------------------
----------------------------------------------------------------------
----------------------------------------------------------------------
----------------------------------------------------------------------
----------------------------------------------------------------------
----------------GAAA---------------G-A--------------------------------
----------------------------------------------------------------------
----------------------------------------------------------------------
----------------------------------------------------------------------
----U-UU--A-----------------------------------------------------------
----------------------------------------------------------------------
----------------------------------------------------------------------
---------------------------------U---C-G--------------C----C-A---G-AG-
G---AU---C----G-----G-CC-C-GC-G----U-U-A-G--A------U-U-----A--G-AU-A--
--G---U-UGG-----U-G-G-G-G-U----AAU------------------------------------
---------------GG-C-C-U-AC-C-A-----A-GU-C-G--A-C--G-A------------U--CU
-A--U-----------------------------------------------------------------
----------------------------------------------------------------------
----------------------------------------------------------------------
-------------------A--G-------C-U-G-G-UUU--G-AG-----------------------
----------------------------------------------------------------------
----------------------------------------------------------------------
----------------------------------------------------------------------
----------------------------------------------------------------------
----------------------------------------------------------------------
A--G-G-AU--G-AU-C-A-G-CCA-C-A-----------------------------------------
----------------------------------------CU-G-G--U--A-C-UG--A----------
-GA---C-AC------------------------------------------------------------
---------------------G-G-A--CC-AGA------------------------------------
---------------CUCC-U--AC------G--G-G-A-G-GC---A-GC--A-G-U-U---A-G----
--G-A-A--UA-UU--GG-A-C------------------------------------------------
----------------------------------------------------------------------
----------------------------------------------------------------------
----------------------------------------------------------------------
----------------------------------------------------------------------
----------------------------------------------------------------------
----------------------------------------------------------------------
----------------------------------------------------------------------
----------------------------------------------------------------------
----------------------------------------------------------------------
----------------------------------------------------------------------
----------------------------------------------------------------------
----------------------------------------------------------------------
----------------------------------------------------------------------
----------------------------------------------------------------------
----------------------------------------------------------------------
----------------------------------------------------------------------
---------------------------------------------------------------AA-U-G-
G--GC-----------------------------------------------------------------
------------------------------------GC-A----A-------------------------
----------------------------------------------------------------------
------G-C--C-U-G-A-U-C-C-A---GC-C-------------------------------------
----------------------------------------------------------------------
----------------------------------------------------------------------
--------------------------------------------------------------A--U-GCC
-G-C-G-U--------------------------------------------------------------
----------------------------------------------------------------------
------------------------G-A-G--U--GA----------------------------------
--A-G--A--C--G-G-CC---------------------------------------------------
------------------------------------UU-AG-----------------------------
---------------------------------------------------------G-G-U--------
----------------------------------------------------------------------
----------------------------------------------------------------------
----------------------------------------------------------------------
----------------------------------------------------------------------
----------------------------------------------------------------------
----------------------------------------------------------------------
----------------------------------------------------------------------
----------------------------------------------------------------------
----------------------------------------------------------------------
----------------------------------------------------------------------
----------------------------------------------------------------------
----------------------------------------------------------------------
----------------------------------------------------------------------
----------------------------------------------------------------------
----------------------------------------------------------------------
----------------------------------------------------------------------
----------------------------------------------------------------------
---U-G-U--A---AA-G-C-AC----------------------------------------------U
U-UC-A-G--A-CGU----G--A-G--G---A--------------------------------------
-----------------------U----------------------------AA----------------
----------------------------------------------------------------------
----------------------------------------------------------------------
----------------------------------------------------------------------
------------------U-G-A-C-C-----G-U---A-A-CA--------U-C-A-G---------A-
A-----------G--AA-------------------------------------------GC-C--CC-G
---G-C-UAA------------------------------------------------------------
----------------------------------------------------------------------
----------------------------------------------------------------------
----------------------------------------------------------------------
----------------------------------------------------------------------
----------------------------------------------------------------------
----------------------------------------------------------------------
----------------------------------------------------------------------
----------------------------------------------------------------------
----------------------------------------------------------------------
----------------------------------------------------------------------
----------------------------------------------------------------------
----------------------------------------------------------------------
----------------------------------------------------------------------
----------------------------------------------------------------------
----------------------------------------------------------------------
----------------------------------------------------------------------
----------------------------------------------------------------------
----------------------------------------------------------------------
----------------------------------------------------------------------
----------------------------------------------------------------------
------------------------------------------------------A--U-U-C--G-U---
----------------------------------------------------------------------
----------------------------------------------------------------------
----------------------------------------------------------------------
----------------------------------------------------------------------
----------------------------------------------------------------------
----------------------------------------------------------------------
----------------------------------------------------------------------
----------------------------------------------------------------------
----------------------------------------------------------------------
----------------------------------------------------------------------
----------------------------------------------------------------------
----------------------------------------------------------------------
----------------------------------------------------------------------
----------------------------------------------------------------------
----------------------------------------------------------------------
----------------------------------------------------------------------
----------------------------------------------------------------------
----------------------------------G-C-CA--G-C---A--G-C--CG---C--------
----------------------------------------------------------------------
----------------------------------------------------------------------
----------------------------------------------------------------------
----------------------------------------------------------------------
----------------------------------------------------------------------
----------------------------------------------------------------------
----------------------------------------------------------------------
----------------------------------------------------------------------
----------------------------------------------------------------------
---------------------------------------------------------------GG--UA-
AU-------AC---GA-AU-GGG-----------------------------------------------
----------------------------------------------------------------------
----------------------------------------------------------------------
----------------------------------------------------------------------
----------------------------------------------------------------------
----------------------------------------------------------------------
----GCG-A-G-----------------------------------------------------------
----------------------------------------------------------------------
----------------------------------------------------------------------
----------------------------------------------------------------------
----------------------------------------------------------------------
----------------------------------------------------------------------
----------------------------------------------------------------------
----------------------------------------------------------------------
----------------------------------------------------------------------
--------------------------------C--G--U---U--GU-U-CGG-AA------UC-A--C-
U--GG-GC--------------------------------------------------------------
----------------------------------------------------------------------
----------------------------------------------------------------------
----------------------------------------------------------------------
----------------------------------------------------------------------
----------------------------------------------------------------------
----------------------------------------------------------------------
----------------------------------------------------------------------
----------------------------------------------------------------------
-------------------GU--A-----AA-GC-GU-GC-------G-UA-G-G-C-G-----------
----G--A-UA-U-G-A-----------------------------------------------------
----------------------------------------------------------------------
------------------------------------------------------AA----G-U-C-A---
--------------------------------------------------G-A-A--G--UG--A-AA-G
C--C-C-AG-G-G---------------------------------------------------------
----------------------------------------------------------------------
---------------CU-U-AA------------------------------------------------
----------------------------------------------------------------------
------------------------------------------C-C-C-U-G-G-A--A-U----U-G--C
-U---U--U----------------------------U--GA-A-A---C--------------------
--------------------------------U--U-C--AU--A-U-C---------------------
----------------------------------------------------------------------
----------------------------------------------------------------------
----------------------------------------------------------------------
----------------------------------------------------------------------
----------------------------------------------------------------------
----------------------------------------------------------------------
----------------------------------------------------------------------
----------------------------------------------------------------------
----------------------------------------------------------------------
----------------------------------------------------------------------
----------------------------------------------------------------------
----------------------------------------------------------------------
----------------------------------------------------------------------
----------------------------------------------------------------------
----------------------------------------------------------------------
----------------------------------------------------------------------
----------------------------------------------------------------------
----------------------------------------------------------------------
----------------------------------------------------------------------
----------------------------------------------------------------------
----------------------------------------------------------------------
----------------------------------------------------------------------
----------------------------------------------------------------------
----------------------------------------------------------------------
----------------------------------------------------------------------
----------------------------------------------------------------------
----------------------------------------------------------------------
----------------------------------------------------------------------
----------------------------------------------------------------------
----------------------------------------------------------------------
----------------------------------------------------------------------
----------------------------------------------------------------------
----------------------------------------------------------------------
----------------------------------------------------------------------
----------------------------------------------------------------------
----------------------------------------------------------------------
----------------------------------------------------------------------
----------------------------------------------------------------------
----------------------------------------------------------------------
----------------------------------------------------------------------
----------------------------------------------------------------------
----------------------------------------------------------------------
----------------------------------------------------------------------
----------------------------------------------------------------------
----------------------------------------------------------------------
----------------------------------------------------------------------
----------------------------------------------------------------------
----------------------------------------------------------------------
----------------------------------------------------------------------
----------------------------------------------------------------------
----------------------------------------------------------------------
----------------------------------------------------------------------
----------------------------------------------------------------------
----------------------------------------------------------------------
----------------------------------------------------------------------
----------------------------------------------------------------------
----------------------------------------------------------------------
----------------------------------------------------------------------
----------------------------------------------------------------------
----------------------------------------------------------------------
----------------------------------------------------------------------
----------------------------------------------------------------------
----------------------------------------------------------------------
----------------------------------------------------------------------
----------------------------------------------------------------------
----------------------------------------------------------------------
----------------------------------------------------------------------
----------------------------------------------------------------------
---------------------------------------------------------------U-A-G-A
-G-U--U-----C-UG------GA-G-A---------------------G-G-C-A---AG-G-------
----------------------------------------------------------------------
----------------------------------------------------------------------
----------------------------------------------------------------------
----------------------------GG--A--AUU--------------------------------
----------------------------------------------------------------------
-------------------------------------------------------------------C-C
-G-A-GU--GU-A-G-AG-GU--G-----------------A--A-A-----------------------
----------------------------------------------------------------------
------UU-C-GC-AG--AU-A-UU-------------------------------C-G------G-A--
----G-G-A-AC-A-CC------------------------------------------------AG--U
--G--GC-GUA-G--G-C----G--------C--C-U-U-G---CUG---------G--AC-A-G-----
----------------------------------------------------------------------
----------------------------------------------------------------------
----------------------------------------------------------------------
----------------------------------------------------------------------
-------------------------------------A-U--------A-C-U--GA--CG-----C---
--------------------------------------------------------U-G--A-GG--C-A
-CG-A--AA-G-C--------------G-UG--GG-G--AG-C-A-AA----------------------
----------------------------------------------------------------------
----------------------------------------------------------------------
----------------------------------------------------------------------
----------------------------------------------------------------------
----------------------------------------------------------------------
----------------------------------------------------------------------
----------------------------------------------------------------------
----------------------------------------------------------------------
----------------------------------------------------------------------
----------------------------------------------------------------------
----------------------------------------------------------------------
----------------------------------------------------------CA--GG-AU---
----------------------------------------------------------------------
----------------------------------------------------------------------
----------------------------------------------------------------------
----------------------------------------------------------------------
----------------------------------------------------------------------
----------------------------------------------------------------------
----------------------------------------------------------------------
-----------------UA-G-AUA---------------------------------------------
----------------------------------------------------------------------
----------------------------------------------------------------------
----------------------------------------------------------------------
----------------------------------------------------------------------
----------------------------------------------------------------------
----------------------------------------------------------------------
----------------------------------------------------------------------
----------------------------------------------------------------------
----------------------------------------------------------------------
----------------------------------------------------------------------
----------------------------------------------------------------------
----------------------------------------------------------------------
----------------------------------------------------------------------
----------------------------------------------------------------------
----------------------------------------------------------------------
----------------------------------------------------------------------
----------------------------------------------------------------------
----------------------------------------------------------------------
------C-----C-C-U--G-GUA---G-U---------------C-CA---------------------
----------------------------------------------------------------------
---------------------C-G-CCG-U----AAA--C-G----------------------------
--------------A-UG-U--G------UG-C---U---------------------------------
----------------------------------------------------------------------
----------------------------------------------------------------------
----------------------------------------------------------------------
----------------------------------------------------------------------
----------------------------------------------------------------------
----------------------------------------------------------------------
----------------------------------------------------------------------
----------------------------------------------------------------------
------------------------------------A-G--U--U--G-U-C--G-G-G-C-C-------
----------------------------------------------------------------------
----------------------------------------------------------------------
-------------------------------------------------------------------CUU
-AG-------------------------------------------------------------------
----------------------------------------------------------------------
----------------------------------------------------------------------
----------------------------------------------------------------------
----------------------------------------------------------------------
-----------------------------------------------G-G-U-U--C-----G-G-U-G-
-A-C------GC--A----G-C-U--A------------A--C-G-C-A-U--U----------------
------------------------------------AA-G-C----------------------------
--------------------------A----C-A---CC-GC-C-U------------------------
----------------------------------------------------------------------
---------------------------------------------------------G-GG-G-AG-UA-
--CG-G-----U-C--------------------------------------------------------
----------------------------------------------------------------------
----------------------------------------------------------------------
----------------------------------------------------------------------
----------------------------------------------------------------------
--------------------------------------------------------------------G-
C-A-A-----------------------------------------------------G------A--U-
U--A-A--A-------------------------------------------------------------
----------------------------------------------------------------------
----------------------------------------------------------------------
----------------------------------------------------------------------
----------------------------------------------------------------------
----------------------------------------------------------------------
----------------------------------------------------------------------
----------------------------------------------------------------------
----------------------------------------------------------------------
----------------------------------------------------------------------
----------------------------------------------------------------------
----AC--U--C--A-A-A----------GGAA-UU-G-A-CGGG-G-A------CCC-------G----
C---------------------------------------------------------------------
------------------------------A--C-A-A-GC--G-GU-----------------------
----------------------------------------------------------------------
----------------------------------------------------------------------
----------------------------------------------------------------------
----------------------------------------------------------------------
----------------------------------------------------------------------
----------------------------------------------------------------------
----------------------------------------------------------------------
----------------------------------------------------------------------
----------------------------------------------------------------------
----------------------------------------------------------------------
----------------------------------------------------------------------
----------------------------------------------------------------------
----------------------------------------------------------------------
----------------------------------------------------------------------
------------------------------------------------G--G--A-G-C---A-U--GU-
U-C--A--U-U-----------------------------------------------------------
----------------------------------------------------------------------
----------------------------------------------------------------------
----------------------------------------------------------------------
----------------------------------------------------------------------
----------------------------------------------------------------------
----------------------------------------------------------------------
----------------------------------------------------------------------
----------------------------------------------------------------------
----------------------------------------------------------------------
----------------------------------------------------------------------
----------------------------------------------------------------------
----------------------------------------------------------------------
----------------------------------------------------------------------
----------------------------------------------------------------------
----------------------------------------------------------------------
----------------------------------------------------------------------
----------------------------------------------------------------------
----------------------------------------------------------------------
----------------------------------------------------------------------
------------------------------------------AA-U--U-C-G-A-UG-C---AAC-G-C
------G-A-A--G-A-A-CC-------U--U-A-CC-UA--CC-C------------------------
----------------------------------------------------------------------
----------------------------------------------------------------------
----------------------------------------------------------------------
----------------------------------------------------------------------
----------------------------------------------------------------------
----------------------------------------------------------------------
----------------------------------------------------------------------
----------------------------------------------------------------------
----------------------------------------------------------------------
----------------------------------------------------------------------
----------------------------------------------------------------------
----------------------------------------------------------------------
----------------------------------------------------------------------
----------------------------------------------------------------------
----------------------------------------------------------------------
----------------------------------------------------------------------
---------------------------------------------------------UU-G-A--C-A-U
-C---------------C------U--G---A-UC----------------------G-CG-G-------
----UUA--CU--A-----------G--A-G-A-U--A-G--U-UU-C-C--------U--U-C-----A
-G--------------------------------------------------------------------
----------------------------------------U--UC-----GG------------------
----------------------------------------------------------------------
----------------------------C----U----G----G--------AU-C-A--G---U--G--
A---------------------------------------------------------------------
----------------------------------------------------------------------
----------------------------------------------------------------------
----------------------------------------------------------------------
----------------------------------------------------------------------
--C-------------------------------------------------------------------
----------------------------------A-G-G-U-----------------------------
----------------------------------------------------------------------
----------------------------------------------------------------------
----------------------------------------------------------------------
--------------------------------------------------------------G-C--UG-
----------------------------------------------------------------------
----------------------------------------------------------------------
----------------------------------------------------------------------
----------------------------------------------------------------------
----------------------------------------------------------------------
----------------------------------------------------------------------
----------------------------------------------------------------------
----------CA-UG--G---CU--G----UC-G---UC-A-----------------------------
----------------------------------------------------------------------
----------------------------------------------------------------------
--------------------------------GC-UC---G-U---------------------------
----------------------------------------------------------------------
---G-U--C-G--U---GA-GA-UGU-U-GG-G-UU-AA-------------------------------
----------------------------------------------------------------------
----------------------------------------------------------------------
----------------------------------------------------------------------
----------------------------------------------------------------------
----------------------------------------------------------------------
----------------------------------------------------------------------
----------------------------------------------------------------------
----------------------------------------------------------------------
------------------------------------------------------------GU-CCC--G-
C---------------------------------------------------------------------
----------------------------------------------------------------------
----------------------------------------------------------------------
----------------------------------------------------------------------
---A-A---------C-GA--G-C-GC-A-----ACC-C-C-UA--------------------------
----------------------------------------------------------------------
----------------------------------------------------------------------
----------------------------------------------------------------------
----------------------------------------------------------------------
----------------------------------------------------------------------
----------------------------------------------------------------------
--------------------------------------------------------UC--G-U--C---U
A--U-U-G-C--C---A-U-C--A--U-------------------------------------------
----------------------------------------------------------------------
----------------------------------------------------------------------
----------------------------------------------------------------------
----------------------------------------------------------------------
----------------------------------------------------------------------
----------------------------------------------------------------------
----------------------------------------------------------------------
----------------------------------------------------------------------
----------------------------------------------------------------------
---------------------------------------------------------------U-UA-G-
----------------------------------------------------------------------
----------------------------------------------------------------------
----------------------------------------------------------------------
----------------------------------------------------------------------
----------------------------------------------------------------------
----------------------------------------------------------------------
----------------------------------------------------------------------
----------------------------------------------------------------------
--------------U--------------U---G------------------------------------
---------------------------------------------G------------G---C--A--CU
---------------C-U-G-A-C-GA-G--AC-U---------G-CC--------G------------G
-----U------------------------------------------------G-A-------------
----------------------------------------UA-A--------------------------
---------------------A-C-C-G--G-A-G-G-A--AG-G-U-----------------------
---------------------------------------------------------------------G
--GG-G-A-CG-AC-G-UC--A-----A--G-U-------------------------------------
----------------------------------------------------------------------
----------------------------------------------------------------------
----------------------------------------------------------------------
----------------------------------------------------------------------
----------------------------------------------------------------------
----------------------------------------------------------------------
--------------------------------------------C---AUC---A-U-------------
----------------------------------------------------------------------
----------------------------------------------------------------------
----------------------------------------------------------------------
----------------------------------------------------------------------
----------------------------------------------------------------------
----------------------------------------------------------------------
----------------------------------------------------------------------
----------------------------------------------------------------------
----------------------------------------------------------------------
----------------------------------------------------------------------
----------------------------------------------------------------------
----------------------------------------------------------------------
----------------------------------------------------------------------
----------------------------------------------------------------------
--------G-G-C-C-CU----------------------------------------------------
----------------------------------------------------------------------
----------------------------------------------------------------------
----------------------------------------------------------------------
----------------------------------------------------------------------
----------------------------------------------------------------------
----------------------------------------------------------------------
----------------------------------------------------------------------
----------------------------------------------------------------------
----------------------------------------------------------------------
----------------------------------------------------------------------
------------------U------A--C-G--G-G-U-A-GG-GC-UU-G--AA---------------
----------------------------------------------------------------------
----------------AC-G---UG-C--UA----------------------C-AA-UG---G-A-AG-
U-U-A--C-AAU-G--G-G-C-------------------------------------------------
----------------------------------------------------------------------
----------------------------------------------------------------------
----------------------------------------------------------------------
----------------------------------------------------------------------
-------------------------------------------A-G-C-A-A--A-C-U-C-G-C--G--
-------------------------------------A-GA-G-U-----------G--A-G-C--A---
A-----------------------------------A--UCC-C------C---AAAG-G-CU-U-U-C-
U----------------------------------------------CAG------UUC--------GGA
---U-U-GUAC-UC----------------------------------------------------U-GC
-AA-CU-C--------------------------------------------------------------
----------------------------------------------------------------------
----------------------------------------------------------------------
----------------------------------------------------------------------
----------------------------------------------------------------------
-------------------------------------------------------------G-A----GU
--GC-A-U-G-A--A-G-UC-GG-AA--------U-CG-C-UA--G-UA-AU-C-G-U----G--GA--U
C-A-G-C-------A-U--GC--C-A----C-G-G-U-----------G-AAU-AC--GU-U--------
----------------------------------------------------------------------
----------------------------------------------------------------------
-----------------------------------------------------CCCGG-G--U-C--U-U
G--U-A----------------------------------------------------------------
----------------------------------------------------------------------
----------------------------------------------------------------------
----------------------------------------------------------------------
----------------------------------------------------------------------
----------------------------------------------------------------------
----------------------------------------------------------------------
----------------------------------------------------------------------
----------------------------------------------------------------------
----------------------------------------------------------------------
------------------------------------C-ACA-C-C-G-C-CC--GU-C-----A---CG-
-U-CA-UG-GG-A--A---UUG-G-CU-CU-AC-C--C-GAA------G--G-C-CG---UG-C-G-C-U
-A--A-C---------------------------------------------------------------
----------------------------------------------------------------------
-----U-UU-U-----------------------------------------------------------
----------------------------------------------------------------------
----------------------------------------------------------------------
-G-A--GG-C--A-------------G--C-G-G--A--CC--A-C--G-G--------------U-A--
G-G-GU-CA-G----------------------------------UG--A-CU-G-G----GA-CG----
---------------------------------------AA---------------------G-U-CG--
------------------------UAA--C--AA-GG-UA-A-C-C------------------------
----------------------------------------------------------------------
----------------------------------------------------------------------
----------------------------------------------------------------------
----------------------------------------------------------------------
----------------------------------------------------------------------
----------------------------------------------------------------------
----------------------------------------------------------------------
----------------------------------------------------------------------
----------------------------------------------------------------------
----------------------------------------------------------------------
----------------------------------------------------------------------
----------------------------------------------------------------------
----------------------------------------------------------------------
----------------------------------------------------------------------
----------------------------------------------------------------------
----------------------------------------------------------------------
----------------------------------------------------------------------
----------------------------------------------------------------------
----------------------------------------------------------------------
----------------------------------------------------------------------
----------------------------------------------------------------------
----------------------------------------------------------------------
----------------------------------------------------------------------
----------------------------------------------------------------------
----------------------------------------------------------------------
----------------------------------------------------------------------
----------------------------------------------------------------------
----------------------------------------------------------------------
----------------------------------------------------------------------
----------------------------------------------------------------------
----------------------------------------------------------------------
----------------------------------------------------------------------
----------------------------------------------------------------------
----------------------------------------------------------------------
----------------------------------------------------------------------
----------------------------------------------------------------------
----------------------------------------------------------------------
----------------------------------------------------------------------
----------------------------------------------------------------------
----------------------------------------------------------------------
----------------------------------------------------------------------
----------------------------------------------------------------------
----------------------------------------------------------------------
----------------------------------------------------------------------
----------------------------------------------------------------------
----------------------------------------------------------------------
----------------------------------------------------------------------
----------------------------------------------------------------------
----------------------------------------------------------------------
----------------------------------------------------------------------
----------------------------------------------------------------------
----------------------------------------------------------------------
----------------------------------------------------------------------
----------------------------------------------------------------------
----------------------------------------------------------------------
----------------------------------------------------------------------
----------------------------------------------------------------------
----------------------------------------------------------------------
----------------------------------------------------------------------
----------------------------------------------------------------------
----------------------------------------------------------------------
----------------------------------------------------------------------
----------------------------------------------------------------------
----------------------------------------------------------------------
----------------------------------------------------------------------
----------------------------------------------------------------------
----------------------------------------------------------------------
----------------------------------------------------------------------
----------------------------------------------------------------------
----------------------------------------------------------------------
----------------------------------------------------------------------
----------------------------------------------------------------------
----------------------------------------------------------------------
----------------------------------------------------------------------
----------------------------------------------------------------------
----------------------------------------------------------------------
----------------------------------------------------------------------
----------------------------------------------------------------------
----------------------------------------------------------------------
----------------------------------------------------------------------
----------------------------------------------------------------------
----------------------------------------------------------------------
----------------------------------------------------------------------
----------------------------------------------------------------------
----------------------------------------------------------------------
----------------------------------------------------------------------
----------------------------------------------------------------------
----------------------------------------------------------------------
----------------------------------------------------------------------
----------------------------------------------------------------------
----------------------------------------------------------------------
----------------------------------------------------------------------
----------------------------------------------------------------------
----------------------------------------------------------------------
----------------------------------------------------------------------
----------------------------------------------------------------------
--------------------
>EF589351
----------------------------------------------------------------------
----------------------------------------------------------------------
----------------------------------------------------------------------
----------------------------------------------------------------------
----------------------------------------------------------------------
----------------------------------------------------------------------
----------------------------------------------------------------------
----------------------------------------------------------------------
----------------------------------------------------------------------
----------------------------------------------------------------------
----------------------------------------------------------------------
----------------------------------------------------------------------
----------------------------------------------------------------------
----------------------------------------------------------------------
--------------------------AGG-GUUU-----GA--U-CC-U-G-G-CU--C-AG-A-A-U--
G-A--A-C-G-U--U-G-G-C--G-G--C-A-U-G----------G----A-U--UA-G--GC-A----U
-G--C----A-A-G--U-C--GC-A-CG-A---------G-A----A-C--C------------------
-------------UA-A-C-U-A-G---------------------------------------------
----------------------------------------------------------------------
----------------------------------------------------------------------
----------------------------------------------------------CUU-G-------
----------------------------------------------------------------------
----------------------------------------------------------------------
----------------------------------------------------------------------
---------------------------------------------C--U--A-G-G-A--G---------
-----------G-G----G--GA--C-------AG-U-G-G-C-GA-A--A-------------G-G---
----------------------------------------------------------------------
----------------------------------------------------------------------
--------------------------------------------------------------------G-
-A--G-A--G-U-A---AC-G-C-G--U-G-GU---U-A--C-CU-A--C-C-CUC--AG-G--------
----------------------------------------------------------------------
----------------------------------------------------------------------
----------------------------------------------------------------------
----------------------------------------------------------------------
----------------------------------------------------------------------
--------------------------------------------------------------------A-
C--C----G--G--G---AU-AG-C--GU-------------------------C-G-G-----------
----------------------------------------------------------------------
----------------------------------------------------------------------
----------------------------------------------------------------------
----------------------------------------------------------------------
----------------------------------------------------------------------
----------------------------------------------------------------------
----------------------------------------------------------------------
----------------------G--A-A-A-----------------------CUG-G-C-A-GU--A-A
-UA---C-C-G--G-A--U-A----------A--------------------------------------
----------------------------------------------------------------------
----------------------------------------------------------------------
----------------------------------------------------------------------
----------------------------------------------------------------------
----------------------------------------------------------------------
--------------------------------C-------------------------------------
--------------A-U--C--------------------------------------------------
----------------------------------------------------------------------
----------------------------------------------------------------------
----U-AA-G------------------------------------------------------------
----------------------------------------------------------------------
----------------------------------------------------------------------
---------G-A---U------------------------------------------------------
----------------------------------------------------------------------
----------------------------------------------------------------------
----------------------------------------------------------------------
----------------------------------------------------------------------
----------------------------------------------------------------------
----------------------------------------------------------------------
----------------------------------------------------------------------
----------------------------------------------------------------------
----------------CAAA-U-------------G-G-U-G----------------------------
----------------------------------------------------------------------
----------------------------------------------------------------------
----------------------------------------------------------------------
----U-GA--------------------------------------------------------------
----------------------------------------------------------------------
----------------------------------------------------------------------
-----------------------------UU--C---C-G--------------C----C-U---G-AG-
G---AU---U----G-----G-AC-U-GC-G----U-A-C-U--A------U-U-----A--G-UU-U--
--G---U-UGG-----U-G-G-G-G-U----AAU------------------------------------
---------------GG-C-C-U-AC-C-A-----A-GA-C-C--G-C--G-A------------U--GG
-U--U-----------------------------------------------------------------
----------------------------------------------------------------------
----------------------------------------------------------------------
-------------------A--C-------C-G-G-G-UGU--G-AG-----------------------
----------------------------------------------------------------------
----------------------------------------------------------------------
----------------------------------------------------------------------
----------------------------------------------------------------------
----------------------------------------------------------------------
A--G-C-AU--G-GC-C-C-G-GCU-C-A-----------------------------------------
----------------------------------------CU-G-G--G--A-C-UG--A----------
-GA---C-AC------------------------------------------------------------
---------------------U-G-C--CC-AGA------------------------------------
---------------CACC-U--AC------G--G-G-U-G-GC---U-GC--A-G-U-C---G-A----
--G-A-A--UC-UU--CG-G-C------------------------------------------------
----------------------------------------------------------------------
----------------------------------------------------------------------
----------------------------------------------------------------------
----------------------------------------------------------------------
----------------------------------------------------------------------
----------------------------------------------------------------------
----------------------------------------------------------------------
----------------------------------------------------------------------
----------------------------------------------------------------------
----------------------------------------------------------------------
----------------------------------------------------------------------
----------------------------------------------------------------------
----------------------------------------------------------------------
----------------------------------------------------------------------
----------------------------------------------------------------------
----------------------------------------------------------------------
---------------------------------------------------------------AA-U-G-
G--AC-----------------------------------------------------------------
------------------------------------GA-A----A-------------------------
----------------------------------------------------------------------
------G-U--C-U-G-A-C-C-G-A---GC-G-------------------------------------
----------------------------------------------------------------------
----------------------------------------------------------------------
--------------------------------------------------------------A--U-GCC
-G-C-G-U--------------------------------------------------------------
----------------------------------------------------------------------
------------------------G-C-G--G--GA----------------------------------
--U-G--A--A--G-G-CC---------------------------------------------------
------------------------------------CU-CG-----------------------------
---------------------------------------------------------G-G-U--------
----------------------------------------------------------------------
----------------------------------------------------------------------
----------------------------------------------------------------------
----------------------------------------------------------------------
----------------------------------------------------------------------
----------------------------------------------------------------------
----------------------------------------------------------------------
----------------------------------------------------------------------
----------------------------------------------------------------------
----------------------------------------------------------------------
----------------------------------------------------------------------
----------------------------------------------------------------------
----------------------------------------------------------------------
----------------------------------------------------------------------
----------------------------------------------------------------------
----------------------------------------------------------------------
----------------------------------------------------------------------
---U-G-U--A---AA-C-C-GC----------------------------------------------U
G-UU-A-G--U-UGG----G--A-G--G---AA-AUGA-C---A-U-G--G-G--G--------------
-----------------------U----------------------------UA----------------
----------------------------------------------------------------------
----------------------------------------------------------------------
---------------------------------------------U------------------------
CC---C-UGU-G-UC-U-U-G-A-C-C-----G-A---U-C-UU--------C-A---G---------A-
G-----------G--AA-------------------------------------------GG-A--CG-G
---G-C-UAA------------------------------------------------------------
----------------------------------------------------------------------
----------------------------------------------------------------------
----------------------------------------------------------------------
----------------------------------------------------------------------
----------------------------------------------------------------------
----------------------------------------------------------------------
----------------------------------------------------------------------
----------------------------------------------------------------------
----------------------------------------------------------------------
----------------------------------------------------------------------
----------------------------------------------------------------------
----------------------------------------------------------------------
----------------------------------------------------------------------
----------------------------------------------------------------------
----------------------------------------------------------------------
----------------------------------------------------------------------
----------------------------------------------------------------------
----------------------------------------------------------------------
----------------------------------------------------------------------
----------------------------------------------------------------------
------------------------------------------------------G--U-A-C--G-U---
----------------------------------------------------------------------
----------------------------------------------------------------------
----------------------------------------------------------------------
----------------------------------------------------------------------
----------------------------------------------------------------------
----------------------------------------------------------------------
----------------------------------------------------------------------
----------------------------------------------------------------------
----------------------------------------------------------------------
----------------------------------------------------------------------
----------------------------------------------------------------------
----------------------------------------------------------------------
----------------------------------------------------------------------
----------------------------------------------------------------------
----------------------------------------------------------------------
----------------------------------------------------------------------
----------------------------------------------------------------------
----------------------------------G-C-CA--G-C---A--G-C--CG---C--------
----------------------------------------------------------------------
----------------------------------------------------------------------
----------------------------------------------------------------------
----------------------------------------------------------------------
----------------------------------------------------------------------
----------------------------------------------------------------------
----------------------------------------------------------------------
----------------------------------------------------------------------
----------------------------------------------------------------------
---------------------------------------------------------------GG--UA-
AC-------AC---GU-AC-CGU-----------------------------------------------
----------------------------------------------------------------------
----------------------------------------------------------------------
----------------------------------------------------------------------
----------------------------------------------------------------------
----------------------------------------------------------------------
----CCA-A-A-----------------------------------------------------------
----------------------------------------------------------------------
----------------------------------------------------------------------
----------------------------------------------------------------------
----------------------------------------------------------------------
----------------------------------------------------------------------
----------------------------------------------------------------------
----------------------------------------------------------------------
----------------------------------------------------------------------
--------------------------------C--G--U---U--AU-U-CGG-UA------UC-A--C-
U--GG-GC--------------------------------------------------------------
----------------------------------------------------------------------
----------------------------------------------------------------------
----------------------------------------------------------------------
----------------------------------------------------------------------
----------------------------------------------------------------------
----------------------------------------------------------------------
----------------------------------------------------------------------
----------------------------------------------------------------------
-------------------UU--A-----AA-GC-GU-UC-------G-UA-G-G-C-G-----------
----G--C-UU-A-G-A-----------------------------------------------------
----------------------------------------------------------------------
------------------------------------------------------AG----G-U-G-A---
--------------------------------------------------G-A-U--G--UG--A-AA-G
C--C-C-AC-G-G---------------------------------------------------------
----------------------------------------------------------------------
---------------CU-C-AA------------------------------------------------
----------------------------------------------------------------------
------------------------------------------C-C-G-U-G-G-A--A-U----U-G--C
-G---U--U----------------------------U--CA-A-A---C--------------------
--------------------------------C--A-C--UA--G-G-C---------------------
----------------------------------------------------------------------
----------------------------------------------------------------------
----------------------------------------------------------------------
----------------------------------------------------------------------
----------------------------------------------------------------------
----------------------------------------------------------------------
----------------------------------------------------------------------
----------------------------------------------------------------------
----------------------------------------------------------------------
----------------------------------------------------------------------
----------------------------------------------------------------------
----------------------------------------------------------------------
----------------------------------------------------------------------
----------------------------------------------------------------------
----------------------------------------------------------------------
----------------------------------------------------------------------
----------------------------------------------------------------------
----------------------------------------------------------------------
----------------------------------------------------------------------
----------------------------------------------------------------------
----------------------------------------------------------------------
----------------------------------------------------------------------
----------------------------------------------------------------------
----------------------------------------------------------------------
----------------------------------------------------------------------
----------------------------------------------------------------------
----------------------------------------------------------------------
----------------------------------------------------------------------
----------------------------------------------------------------------
----------------------------------------------------------------------
----------------------------------------------------------------------
----------------------------------------------------------------------
----------------------------------------------------------------------
----------------------------------------------------------------------
----------------------------------------------------------------------
----------------------------------------------------------------------
----------------------------------------------------------------------
----------------------------------------------------------------------
----------------------------------------------------------------------
----------------------------------------------------------------------
----------------------------------------------------------------------
----------------------------------------------------------------------
----------------------------------------------------------------------
----------------------------------------------------------------------
----------------------------------------------------------------------
----------------------------------------------------------------------
----------------------------------------------------------------------
----------------------------------------------------------------------
----------------------------------------------------------------------
----------------------------------------------------------------------
----------------------------------------------------------------------
----------------------------------------------------------------------
----------------------------------------------------------------------
----------------------------------------------------------------------
----------------------------------------------------------------------
----------------------------------------------------------------------
----------------------------------------------------------------------
----------------------------------------------------------------------
----------------------------------------------------------------------
----------------------------------------------------------------------
----------------------------------------------------------------------
----------------------------------------------------------------------
----------------------------------------------------------------------
----------------------------------------------------------------------
----------------------------------------------------------------------
----------------------------------------------------------------------
----------------------------------------------------------------------
----------------------------------------------------------------------
---------------------------------------------------------------U-U-G-A
-G-G--A-----A-GA------UA-G-G---------------------G-G-U-G---AU-G-------
----------------------------------------------------------------------
----------------------------------------------------------------------
----------------------------------------------------------------------
----------------------------GG--A--ACU--------------------------------
----------------------------------------------------------------------
-------------------------------------------------------------------U-A
-U-G-GU--GG-A-G-CG-GU--G-----------------A--A-A-----------------------
----------------------------------------------------------------------
------UG-C-GU-UG--AU-A-UC-------------------------------A-U------A-G--
----G-G-A-AC-A-CC------------------------------------------------GG--U
--G--GC-GAA-A--G-C----G--------C--A-U-C-A---CUG---------G--AU-C-U-----
----------------------------------------------------------------------
----------------------------------------------------------------------
----------------------------------------------------------------------
----------------------------------------------------------------------
-------------------------------------U-U--------U-C-U--GA--CG-----C---
--------------------------------------------------------U-G--A-GG--A-A
-CG-A--AA-G-C--------------U-AG--GG-U--AG-C-G-AA----------------------
----------------------------------------------------------------------
----------------------------------------------------------------------
----------------------------------------------------------------------
----------------------------------------------------------------------
----------------------------------------------------------------------
----------------------------------------------------------------------
----------------------------------------------------------------------
----------------------------------------------------------------------
----------------------------------------------------------------------
----------------------------------------------------------------------
----------------------------------------------------------------------
----------------------------------------------------------CG--GG-AU---
----------------------------------------------------------------------
----------------------------------------------------------------------
----------------------------------------------------------------------
----------------------------------------------------------------------
----------------------------------------------------------------------
----------------------------------------------------------------------
----------------------------------------------------------------------
-----------------UA-G-AUA---------------------------------------------
----------------------------------------------------------------------
----------------------------------------------------------------------
----------------------------------------------------------------------
----------------------------------------------------------------------
----------------------------------------------------------------------
----------------------------------------------------------------------
----------------------------------------------------------------------
----------------------------------------------------------------------
----------------------------------------------------------------------
----------------------------------------------------------------------
----------------------------------------------------------------------
----------------------------------------------------------------------
----------------------------------------------------------------------
----------------------------------------------------------------------
----------------------------------------------------------------------
----------------------------------------------------------------------
----------------------------------------------------------------------
----------------------------------------------------------------------
------C-----C-C-C--G-GUA---G-U---------------C-CU---------------------
----------------------------------------------------------------------
---------------------A-G-CCG-U----AAA--C-G----------------------------
--------------A-UG-A--G------CA-C---U---------------------------------
----------------------------------------------------------------------
----------------------------------------------------------------------
----------------------------------------------------------------------
----------------------------------------------------------------------
----------------------------------------------------------------------
----------------------------------------------------------------------
----------------------------------------------------------------------
----------------------------------------------------------------------
------------------------------------A-G--G--C--U-G-A--G-G-G-A-A-------
----------------------------------------------------------------------
----------------------------------------------------------------------
------------------------------------------------------------------CUUC
-CA-CA----------------------------------------------------------------
----------------------------------------------------------------------
----------------------------------------------------------------------
----------------------------------------------------------------------
----------------------------------------------------------------------
-----------------------------------------------U-U-C-U--C-----U-C-G-G-
-C-C------GC--A----G-G-G--A------------A--A-C-C-A-U--U----------------
------------------------------------AA-G-U----------------------------
--------------------------G----C-U---CC-GC-C-U------------------------
----------------------------------------------------------------------
---------------------------------------------------------G-GG-G-AG-UA-
--UG-G-----U-C--------------------------------------------------------
----------------------------------------------------------------------
----------------------------------------------------------------------
----------------------------------------------------------------------
----------------------------------------------------------------------
--------------------------------------------------------------------G-
C-A-A-----------------------------------------------------G------G--C-
U--G-A--A-------------------------------------------------------------
----------------------------------------------------------------------
----------------------------------------------------------------------
----------------------------------------------------------------------
----------------------------------------------------------------------
----------------------------------------------------------------------
----------------------------------------------------------------------
----------------------------------------------------------------------
----------------------------------------------------------------------
----------------------------------------------------------------------
----------------------------------------------------------------------
----AC--U--C--A-A-A----------GGAA-UU-G-A-CGGG-G-G------CUC-------A----
C---------------------------------------------------------------------
------------------------------A--C-A-A-GC--G-GU-----------------------
----------------------------------------------------------------------
----------------------------------------------------------------------
----------------------------------------------------------------------
----------------------------------------------------------------------
----------------------------------------------------------------------
----------------------------------------------------------------------
----------------------------------------------------------------------
----------------------------------------------------------------------
----------------------------------------------------------------------
----------------------------------------------------------------------
----------------------------------------------------------------------
----------------------------------------------------------------------
----------------------------------------------------------------------
----------------------------------------------------------------------
------------------------------------------------G--G--A-G-G---A-U--GU-
G-G--C--U-U-----------------------------------------------------------
----------------------------------------------------------------------
----------------------------------------------------------------------
----------------------------------------------------------------------
----------------------------------------------------------------------
----------------------------------------------------------------------
----------------------------------------------------------------------
----------------------------------------------------------------------
----------------------------------------------------------------------
----------------------------------------------------------------------
----------------------------------------------------------------------
----------------------------------------------------------------------
----------------------------------------------------------------------
----------------------------------------------------------------------
----------------------------------------------------------------------
----------------------------------------------------------------------
----------------------------------------------------------------------
----------------------------------------------------------------------
----------------------------------------------------------------------
----------------------------------------------------------------------
------------------------------------------AA-U--U-C-G-A-GG-A---UAC-G-C
------G-A-A--G-A-A-CC-------U--U-AUCC-UA--GA-C------------------------
----------------------------------------------------------------------
----------------------------------------------------------------------
----------------------------------------------------------------------
----------------------------------------------------------------------
----------------------------------------------------------------------
----------------------------------------------------------------------
----------------------------------------------------------------------
----------------------------------------------------------------------
----------------------------------------------------------------------
----------------------------------------------------------------------
----------------------------------------------------------------------
----------------------------------------------------------------------
----------------------------------------------------------------------
----------------------------------------------------------------------
----------------------------------------------------------------------
----------------------------------------------------------------------
---------------------------------------------------------UU-G-A--C-A-U
-G------------C--U------U--G---A-G-------------------------AG-U-------
----CUC--UA--U-----------G--A-A-A-G--U-A--G-AG-A-G-----------U-GC----C
-C--------------------------------------------------------------------
----------------------------------------U--UC-----G-------------------
----------------------------------------------------------------------
----------------------------G----G---GA----G--------CU-C-U--U---G--C--
A---------------------------------------------------------------------
----------------------------------------------------------------------
----------------------------------------------------------------------
----------------------------------------------------------------------
----------------------------------------------------------------------
--C-------------------------------------------------------------------
----------------------------------A-G-G-U-----------------------------
----------------------------------------------------------------------
----------------------------------------------------------------------
----------------------------------------------------------------------
--------------------------------------------------------------G-C--UG-
----------------------------------------------------------------------
----------------------------------------------------------------------
----------------------------------------------------------------------
----------------------------------------------------------------------
----------------------------------------------------------------------
----------------------------------------------------------------------
----------------------------------------------------------------------
----------CA-UG--G---CU--G----UC-G---UC-A-----------------------------
----------------------------------------------------------------------
----------------------------------------------------------------------
--------------------------------GC-UC---G-U---------------------------
----------------------------------------------------------------------
---G-U--C-G--U---GA-GA-UGU-C-GG-G-UU-AA-------------------------------
----------------------------------------------------------------------
----------------------------------------------------------------------
----------------------------------------------------------------------
----------------------------------------------------------------------
----------------------------------------------------------------------
----------------------------------------------------------------------
----------------------------------------------------------------------
----------------------------------------------------------------------
------------------------------------------------------------GU-CCC--U-
U---------------------------------------------------------------------
----------------------------------------------------------------------
----------------------------------------------------------------------
----------------------------------------------------------------------
---A-A---------C-GA--G-C-GA-A-----ACC-C-U-UA--------------------------
----------------------------------------------------------------------
----------------------------------------------------------------------
----------------------------------------------------------------------
----------------------------------------------------------------------
----------------------------------------------------------------------
----------------------------------------------------------------------
--------------------------------------------------------UC--U-U--U---A
G--U-U-G-C--C---A-G-C--G--G--G----------------------------------------
----------------------------------------------------------------------
----------------------------------------------------------------------
----------------------------------------------------------------------
----------------------------------------------------------------------
----------------------------------------------------------------------
----------------------------------------------------------------------
----------------------------------------------------------------------
----------------------------------------------------------------------
----------------------------------------------------------------------
---------------------------------------------------------------U-CA---
----------------------------------------------------------------------
----------------------------------------------------------------------
----------------------------------------------------------------------
----------------------------------------------------------------------
----------------------------------------------------------------------
----------------------------------------------------------------------
----------------------------------------------------------------------
----------------------------------------------------------------------
---------UG---C--------------C---G------------------------------------
---------------------------------------------G------------G---G--A--CU
---------------C-U-A-A-A-GA-G--AC-U---------G-CC--------G------------G
-----U------------------------------------------------G-U-------------
----------------------------------------CA-A--------------------------
---------------------A-C-C-G--G-A-G-G-A--AG-G-U-----------------------
---------------------------------------------------------------------G
--GG-G-A-UG-AC-G-UC--A-----A--G-U-------------------------------------
----------------------------------------------------------------------
----------------------------------------------------------------------
----------------------------------------------------------------------
----------------------------------------------------------------------
----------------------------------------------------------------------
----------------------------------------------------------------------
--------------------------------------------C---CUC---A-U-------------
----------------------------------------------------------------------
----------------------------------------------------------------------
----------------------------------------------------------------------
----------------------------------------------------------------------
----------------------------------------------------------------------
----------------------------------------------------------------------
----------------------------------------------------------------------
----------------------------------------------------------------------
----------------------------------------------------------------------
----------------------------------------------------------------------
----------------------------------------------------------------------
----------------------------------------------------------------------
----------------------------------------------------------------------
----------------------------------------------------------------------
--------G-G-C-C-UU----------------------------------------------------
----------------------------------------------------------------------
----------------------------------------------------------------------
----------------------------------------------------------------------
----------------------------------------------------------------------
----------------------------------------------------------------------
----------------------------------------------------------------------
----------------------------------------------------------------------
----------------------------------------------------------------------
----------------------------------------------------------------------
----------------------------------------------------------------------
------------------U------A--U-G--U-C-U-A-GG-GC-UG-C--AC---------------
----------------------------------------------------------------------
----------------AC-G---UC-C--UA----------------------C-AA-UG---G-U-AC-
G-G-A--C-AAA-C--G-G-A-------------------------------------------------
----------------------------------------------------------------------
----------------------------------------------------------------------
----------------------------------------------------------------------
----------------------------------------------------------------------
-------------------------------------------C-G-C-G-A--A-G-C-C-G-C--G--
-------------------------------------A-GG-U-G-----------G--A-G-C--A---
A-----------------------------------A--UCC-U------A-G-AAAC-C-GU-G-C-C-
U----------------------------------------------CAG------UUC--------GGA
---U-U-GCAG-GC----------------------------------------------------U-GC
-AA-CU-C--------------------------------------------------------------
----------------------------------------------------------------------
----------------------------------------------------------------------
----------------------------------------------------------------------
----------------------------------------------------------------------
-------------------------------------------------------------G-C----CU
--GC-A-U-G-A--A-G-CU-GG-AA--------U-CG-C-UA--G-UA-AU-C-G-U----A--GG--U
C-A-G-C-------A-U--AC--U-A----C-G-G-U-----------G-AAU-GU--GU-U--------
----------------------------------------------------------------------
----------------------------------------------------------------------
-----------------------------------------------------CCUGA-G--C-C--U-U
G--U-A----------------------------------------------------------------
----------------------------------------------------------------------
----------------------------------------------------------------------
----------------------------------------------------------------------
----------------------------------------------------------------------
----------------------------------------------------------------------
----------------------------------------------------------------------
----------------------------------------------------------------------
----------------------------------------------------------------------
----------------------------------------------------------------------
------------------------------------C-ACA-C-C-G-C-CC--GU-C-----A---AG-
-C-CA-CG-AA-A--G---UUG-G-GA-GG-GC-C--C-GAA------G--U-C-AC---UC-A-G-C-U
-A--A-C-C-C-----------------------------------------------------------
----------------------------------------------------------------------
-----G-CA-A-----------------------------------------------------------
----------------------------------------------------------------------
-----------------------------------------------------------------G--G-
-G-A--GG-C--A-------------A--G-U-G--C--CU--A-A--G-G--------------U-C--
A-G-CU-CG-A----------------------------------CA--A-UU-G-G----GA-CU----
---------------------------------------AA---------------------G-U-CG--
------------------------UAA--C--AA-GG-UA-G-C-C------------------------
----------------------------------------------------------------------
----------------------------------------------------------------------
----------------------------------------------------------------------
----------------------------------------------------------------------
----------------------------------------------------------------------
----------------------------------------------------------------------
----------------------------------------------------------------------
----------------------------------------------------------------------
----------------------------------------------------------------------
----------------------------------------------------------------------
----------------------------------------------------------------------
----------------------------------------------------------------------
----------------------------------------------------------------------
----------------------------------------------------------------------
----------------------------------------------------------------------
----------------------------------------------------------------------
----------------------------------------------------------------------
----------------------------------------------------------------------
----------------------------------------------------------------------
----------------------------------------------------------------------
----------------------------------------------------------------------
----------------------------------------------------------------------
----------------------------------------------------------------------
----------------------------------------------------------------------
----------------------------------------------------------------------
----------------------------------------------------------------------
----------------------------------------------------------------------
----------------------------------------------------------------------
----------------------------------------------------------------------
----------------------------------------------------------------------
----------------------------------------------------------------------
----------------------------------------------------------------------
----------------------------------------------------------------------
----------------------------------------------------------------------
----------------------------------------------------------------------
----------------------------------------------------------------------
----------------------------------------------------------------------
----------------------------------------------------------------------
----------------------------------------------------------------------
----------------------------------------------------------------------
----------------------------------------------------------------------
----------------------------------------------------------------------
----------------------------------------------------------------------
----------------------------------------------------------------------
----------------------------------------------------------------------
----------------------------------------------------------------------
----------------------------------------------------------------------
----------------------------------------------------------------------
----------------------------------------------------------------------
----------------------------------------------------------------------
----------------------------------------------------------------------
----------------------------------------------------------------------
----------------------------------------------------------------------
----------------------------------------------------------------------
----------------------------------------------------------------------
----------------------------------------------------------------------
----------------------------------------------------------------------
----------------------------------------------------------------------
----------------------------------------------------------------------
----------------------------------------------------------------------
----------------------------------------------------------------------
----------------------------------------------------------------------
----------------------------------------------------------------------
----------------------------------------------------------------------
----------------------------------------------------------------------
----------------------------------------------------------------------
----------------------------------------------------------------------
----------------------------------------------------------------------
----------------------------------------------------------------------
----------------------------------------------------------------------
----------------------------------------------------------------------
----------------------------------------------------------------------
----------------------------------------------------------------------
----------------------------------------------------------------------
----------------------------------------------------------------------
----------------------------------------------------------------------
----------------------------------------------------------------------
----------------------------------------------------------------------
----------------------------------------------------------------------
----------------------------------------------------------------------
----------------------------------------------------------------------
----------------------------------------------------------------------
----------------------------------------------------------------------
----------------------------------------------------------------------
----------------------------------------------------------------------
----------------------------------------------------------------------
----------------------------------------------------------------------
----------------------------------------------------------------------
----------------------------------------------------------------------
----------------------------------------------------------------------
----------------------------------------------------------------------
----------------------------------------------------------------------
----------------------------------------------------------------------
----------------------------------------------------------------------
----------------------------------------------------------------------
----------------------------------------------------------------------
--------------------
>EF589352
----------------------------------------------------------------------
----------------------------------------------------------------------
----------------------------------------------------------------------
----------------------------------------------------------------------
----------------------------------------------------------------------
----------------------------------------------------------------------
----------------------------------------------------------------------
----------------------------------------------------------------------
----------------------------------------------------------------------
----------------------------------------------------------------------
----------------------------------------------------------------------
----------------------------------------------------------------------
----------------------------------------------------------------------
----------------------------------------------------------------------
-------------------------------UUU-----GA--U-CC-U-G-G-CU--C-AG-A-A-U--
G-A--A-C-G-U--U-G-G-C--G-G--C-A-U-G----------G----A-U--UA-G--GC-A----U
-G--C----A-A-G--U-C--GC-A-CG-A---------G-A----A-C--C------------------
-------------UA-A-C-U-A-G---------------------------------------------
----------------------------------------------------------------------
----------------------------------------------------------------------
----------------------------------------------------------CUU-G-------
----------------------------------------------------------------------
----------------------------------------------------------------------
----------------------------------------------------------------------
---------------------------------------------C--U--A-G-G-A--G---------
-----------G-G----G--GA--C-------AG-U-G-G-C-GA-A--A-------------G-G---
----------------------------------------------------------------------
----------------------------------------------------------------------
--------------------------------------------------------------------G-
-A--G-A--G-U-A---AC-G-C-G--U-G-GU---U-A--C-CU-A--C-C-CUC--AG-G--------
----------------------------------------------------------------------
----------------------------------------------------------------------
----------------------------------------------------------------------
----------------------------------------------------------------------
----------------------------------------------------------------------
--------------------------------------------------------------------A-
C--C----G--G--G---AU-AG-C--GU-------------------------C-G-G-----------
----------------------------------------------------------------------
----------------------------------------------------------------------
----------------------------------------------------------------------
----------------------------------------------------------------------
----------------------------------------------------------------------
----------------------------------------------------------------------
----------------------------------------------------------------------
----------------------G--A-A-A-----------------------CUG-G-C-A-GU--A-A
-UA---C-C-G--G-A--U-A----------A--------------------------------------
----------------------------------------------------------------------
----------------------------------------------------------------------
----------------------------------------------------------------------
----------------------------------------------------------------------
----------------------------------------------------------------------
--------------------------------C-------------------------------------
--------------A-U--C--------------------------------------------------
----------------------------------------------------------------------
----------------------------------------------------------------------
----U-AC-G------------------------------------------------------------
----------------------------------------------------------------------
----------------------------------------------------------------------
---------G-A---U------------------------------------------------------
----------------------------------------------------------------------
----------------------------------------------------------------------
----------------------------------------------------------------------
----------------------------------------------------------------------
----------------------------------------------------------------------
----------------------------------------------------------------------
----------------------------------------------------------------------
----------------------------------------------------------------------
----------------CAAA-U-------------G-G-U-G----------------------------
----------------------------------------------------------------------
----------------------------------------------------------------------
----------------------------------------------------------------------
----U-GA--------------------------------------------------------------
----------------------------------------------------------------------
----------------------------------------------------------------------
-----------------------------UU--C---C-G--------------C----C-U---G-AG-
G---AU---U----G-----G-AC-U-GC-G----U-A-C-U--A------U-U-----A--G-UU-U--
--G---U-UGG-----U-G-G-G-G-U----AAU------------------------------------
---------------GG-C-C-U-AC-C-A-----A-GA-C-C--G-C--G-A------------U--GG
-U--U-----------------------------------------------------------------
----------------------------------------------------------------------
----------------------------------------------------------------------
-------------------A--C-------C-G-G-G-UGU--G-AG-----------------------
----------------------------------------------------------------------
----------------------------------------------------------------------
----------------------------------------------------------------------
----------------------------------------------------------------------
----------------------------------------------------------------------
A--G-C-AU--G-GC-C-C-G-GCU-C-A-----------------------------------------
----------------------------------------CU-G-G--G--A-C-UG--A----------
-GA---C-AC------------------------------------------------------------
---------------------U-G-C--CC-AGA------------------------------------
---------------CACC-U--AC------G--G-G-U-G-GC---U-GC--A-G-U-C---G-A----
--G-A-A--UC-UU--CG-G-C------------------------------------------------
----------------------------------------------------------------------
----------------------------------------------------------------------
----------------------------------------------------------------------
----------------------------------------------------------------------
----------------------------------------------------------------------
----------------------------------------------------------------------
----------------------------------------------------------------------
----------------------------------------------------------------------
----------------------------------------------------------------------
----------------------------------------------------------------------
----------------------------------------------------------------------
----------------------------------------------------------------------
----------------------------------------------------------------------
----------------------------------------------------------------------
----------------------------------------------------------------------
----------------------------------------------------------------------
---------------------------------------------------------------AA-U-G-
G--AC-----------------------------------------------------------------
------------------------------------GA-A----A-------------------------
----------------------------------------------------------------------
------G-U--C-U-G-A-C-C-G-A---GC-G-------------------------------------
----------------------------------------------------------------------
----------------------------------------------------------------------
--------------------------------------------------------------A--U-GCC
-G-C-G-U--------------------------------------------------------------
----------------------------------------------------------------------
------------------------G-C-G--G--GA----------------------------------
--U-G--A--A--G-G-CC---------------------------------------------------
------------------------------------CU-CG-----------------------------
---------------------------------------------------------G-G-U--------
----------------------------------------------------------------------
----------------------------------------------------------------------
----------------------------------------------------------------------
----------------------------------------------------------------------
----------------------------------------------------------------------
----------------------------------------------------------------------
----------------------------------------------------------------------
----------------------------------------------------------------------
----------------------------------------------------------------------
----------------------------------------------------------------------
----------------------------------------------------------------------
----------------------------------------------------------------------
----------------------------------------------------------------------
----------------------------------------------------------------------
----------------------------------------------------------------------
----------------------------------------------------------------------
----------------------------------------------------------------------
---U-G-U--A---AA-C-C-GC----------------------------------------------U
G-UU-A-G--U-UGG----G--A-G--G---AA-AUGA-C---A-U-G--G-G--G--------------
-----------------------U----------------------------UA----------------
----------------------------------------------------------------------
----------------------------------------------------------------------
---------------------------------------------U------------------------
CC---C-UGU-G-UC-U-U-G-A-C-C-----G-A---U-C-UU--------C-A---G---------A-
G-----------G--AA-------------------------------------------GG-A--CG-G
---G-C-UAA------------------------------------------------------------
----------------------------------------------------------------------
----------------------------------------------------------------------
----------------------------------------------------------------------
----------------------------------------------------------------------
----------------------------------------------------------------------
----------------------------------------------------------------------
----------------------------------------------------------------------
----------------------------------------------------------------------
----------------------------------------------------------------------
----------------------------------------------------------------------
----------------------------------------------------------------------
----------------------------------------------------------------------
----------------------------------------------------------------------
----------------------------------------------------------------------
----------------------------------------------------------------------
----------------------------------------------------------------------
----------------------------------------------------------------------
----------------------------------------------------------------------
----------------------------------------------------------------------
----------------------------------------------------------------------
------------------------------------------------------G--U-A-C--G-U---
----------------------------------------------------------------------
----------------------------------------------------------------------
----------------------------------------------------------------------
----------------------------------------------------------------------
----------------------------------------------------------------------
----------------------------------------------------------------------
----------------------------------------------------------------------
----------------------------------------------------------------------
----------------------------------------------------------------------
----------------------------------------------------------------------
----------------------------------------------------------------------
----------------------------------------------------------------------
----------------------------------------------------------------------
----------------------------------------------------------------------
----------------------------------------------------------------------
----------------------------------------------------------------------
----------------------------------------------------------------------
----------------------------------G-C-CA--G-C---A--G-C--CG---C--------
----------------------------------------------------------------------
----------------------------------------------------------------------
----------------------------------------------------------------------
----------------------------------------------------------------------
----------------------------------------------------------------------
----------------------------------------------------------------------
----------------------------------------------------------------------
----------------------------------------------------------------------
----------------------------------------------------------------------
---------------------------------------------------------------GG--UA-
AC-------AC---GU-AC-CGU-----------------------------------------------
----------------------------------------------------------------------
----------------------------------------------------------------------
----------------------------------------------------------------------
----------------------------------------------------------------------
----------------------------------------------------------------------
----CCA-A-A-----------------------------------------------------------
----------------------------------------------------------------------
----------------------------------------------------------------------
----------------------------------------------------------------------
----------------------------------------------------------------------
----------------------------------------------------------------------
----------------------------------------------------------------------
----------------------------------------------------------------------
----------------------------------------------------------------------
--------------------------------C--G--U---U--AU-U-CGG-UA------UC-A--C-
U--GG-GC--------------------------------------------------------------
----------------------------------------------------------------------
----------------------------------------------------------------------
----------------------------------------------------------------------
----------------------------------------------------------------------
----------------------------------------------------------------------
----------------------------------------------------------------------
----------------------------------------------------------------------
----------------------------------------------------------------------
-------------------UU--A-----AA-GC-GU-UC-------G-UA-G-G-C-G-----------
----G--C-UU-A-G-A-----------------------------------------------------
----------------------------------------------------------------------
------------------------------------------------------AG----G-U-G-A---
--------------------------------------------------G-A-U--G--UG--A-AA-G
C--C-C-AC-G-G---------------------------------------------------------
----------------------------------------------------------------------
---------------CU-C-AA------------------------------------------------
----------------------------------------------------------------------
------------------------------------------C-C-G-U-G-G-A--A-U----U-G--C
-G---U--U----------------------------U--CA-A-A---C--------------------
--------------------------------C--A-C--UA--G-G-C---------------------
----------------------------------------------------------------------
----------------------------------------------------------------------
----------------------------------------------------------------------
----------------------------------------------------------------------
----------------------------------------------------------------------
----------------------------------------------------------------------
----------------------------------------------------------------------
----------------------------------------------------------------------
----------------------------------------------------------------------
----------------------------------------------------------------------
----------------------------------------------------------------------
----------------------------------------------------------------------
----------------------------------------------------------------------
----------------------------------------------------------------------
----------------------------------------------------------------------
----------------------------------------------------------------------
----------------------------------------------------------------------
----------------------------------------------------------------------
----------------------------------------------------------------------
----------------------------------------------------------------------
----------------------------------------------------------------------
----------------------------------------------------------------------
----------------------------------------------------------------------
----------------------------------------------------------------------
----------------------------------------------------------------------
----------------------------------------------------------------------
----------------------------------------------------------------------
----------------------------------------------------------------------
----------------------------------------------------------------------
----------------------------------------------------------------------
----------------------------------------------------------------------
----------------------------------------------------------------------
----------------------------------------------------------------------
----------------------------------------------------------------------
----------------------------------------------------------------------
----------------------------------------------------------------------
----------------------------------------------------------------------
----------------------------------------------------------------------
----------------------------------------------------------------------
----------------------------------------------------------------------
----------------------------------------------------------------------
----------------------------------------------------------------------
----------------------------------------------------------------------
----------------------------------------------------------------------
----------------------------------------------------------------------
----------------------------------------------------------------------
----------------------------------------------------------------------
----------------------------------------------------------------------
----------------------------------------------------------------------
----------------------------------------------------------------------
----------------------------------------------------------------------
----------------------------------------------------------------------
----------------------------------------------------------------------
----------------------------------------------------------------------
----------------------------------------------------------------------
----------------------------------------------------------------------
----------------------------------------------------------------------
----------------------------------------------------------------------
----------------------------------------------------------------------
----------------------------------------------------------------------
----------------------------------------------------------------------
----------------------------------------------------------------------
----------------------------------------------------------------------
----------------------------------------------------------------------
----------------------------------------------------------------------
----------------------------------------------------------------------
----------------------------------------------------------------------
----------------------------------------------------------------------
---------------------------------------------------------------U-U-G-A
-G-G--A-----A-GA------UA-G-G---------------------G-G-U-G---AU-G-------
----------------------------------------------------------------------
----------------------------------------------------------------------
----------------------------------------------------------------------
----------------------------GG--A--ACU--------------------------------
----------------------------------------------------------------------
-------------------------------------------------------------------U-A
-U-G-GU--GG-A-G-CG-GU--G-----------------A--A-A-----------------------
----------------------------------------------------------------------
------UG-C-GU-UG--AU-A-UC-------------------------------A-U------A-G--
----G-G-A-AC-A-CC------------------------------------------------GG--U
--G--GC-GAA-A--G-C----G--------C--A-U-C-A---CUG---------G--AU-C-U-----
----------------------------------------------------------------------
----------------------------------------------------------------------
----------------------------------------------------------------------
----------------------------------------------------------------------
-------------------------------------U-U--------U-C-U--GA--CG-----C---
--------------------------------------------------------U-G--A-GG--A-A
-CG-A--AA-G-C--------------U-AG--GG-U--AG-C-G-AA----------------------
----------------------------------------------------------------------
----------------------------------------------------------------------
----------------------------------------------------------------------
----------------------------------------------------------------------
----------------------------------------------------------------------
----------------------------------------------------------------------
----------------------------------------------------------------------
----------------------------------------------------------------------
----------------------------------------------------------------------
----------------------------------------------------------------------
----------------------------------------------------------------------
----------------------------------------------------------CG--GG-AU---
----------------------------------------------------------------------
----------------------------------------------------------------------
----------------------------------------------------------------------
----------------------------------------------------------------------
----------------------------------------------------------------------
----------------------------------------------------------------------
----------------------------------------------------------------------
-----------------UA-G-AUA---------------------------------------------
----------------------------------------------------------------------
----------------------------------------------------------------------
----------------------------------------------------------------------
----------------------------------------------------------------------
----------------------------------------------------------------------
----------------------------------------------------------------------
----------------------------------------------------------------------
----------------------------------------------------------------------
----------------------------------------------------------------------
----------------------------------------------------------------------
----------------------------------------------------------------------
----------------------------------------------------------------------
----------------------------------------------------------------------
----------------------------------------------------------------------
----------------------------------------------------------------------
----------------------------------------------------------------------
----------------------------------------------------------------------
----------------------------------------------------------------------
------C-----C-C-C--G-GUA---G-U---------------C-CU---------------------
----------------------------------------------------------------------
---------------------A-G-CCG-U----AAA--C-G----------------------------
--------------A-UG-A--G------CA-C---U---------------------------------
----------------------------------------------------------------------
----------------------------------------------------------------------
----------------------------------------------------------------------
----------------------------------------------------------------------
----------------------------------------------------------------------
----------------------------------------------------------------------
----------------------------------------------------------------------
----------------------------------------------------------------------
------------------------------------A-G--G--C--U-G-A--G-G-G-A-A-------
----------------------------------------------------------------------
----------------------------------------------------------------------
------------------------------------------------------------------CUUC
-CA-CA----------------------------------------------------------------
----------------------------------------------------------------------
----------------------------------------------------------------------
----------------------------------------------------------------------
----------------------------------------------------------------------
-----------------------------------------------U-U-C-U--C-----U-C-G-G-
-C-C------GC--A----G-G-G--A------------A--A-C-C-A-U--U----------------
------------------------------------AA-G-U----------------------------
--------------------------G----C-U---CC-GC-C-U------------------------
----------------------------------------------------------------------
---------------------------------------------------------G-GG-G-AG-UA-
--UG-G-----U-C--------------------------------------------------------
----------------------------------------------------------------------
----------------------------------------------------------------------
----------------------------------------------------------------------
----------------------------------------------------------------------
--------------------------------------------------------------------G-
C-A-A-----------------------------------------------------G------G--C-
U--G-A--A-------------------------------------------------------------
----------------------------------------------------------------------
----------------------------------------------------------------------
----------------------------------------------------------------------
----------------------------------------------------------------------
----------------------------------------------------------------------
----------------------------------------------------------------------
----------------------------------------------------------------------
----------------------------------------------------------------------
----------------------------------------------------------------------
----------------------------------------------------------------------
----AC--U--C--A-A-A----------GGAA-UU-G-A-CGGG-G-G------CUC-------A----
C---------------------------------------------------------------------
------------------------------A--C-A-A-GC--G-GU-----------------------
----------------------------------------------------------------------
----------------------------------------------------------------------
----------------------------------------------------------------------
----------------------------------------------------------------------
----------------------------------------------------------------------
----------------------------------------------------------------------
----------------------------------------------------------------------
----------------------------------------------------------------------
----------------------------------------------------------------------
----------------------------------------------------------------------
----------------------------------------------------------------------
----------------------------------------------------------------------
----------------------------------------------------------------------
----------------------------------------------------------------------
------------------------------------------------G--G--A-G-G---A-U--GU-
G-G--C--U-U-----------------------------------------------------------
----------------------------------------------------------------------
----------------------------------------------------------------------
----------------------------------------------------------------------
----------------------------------------------------------------------
----------------------------------------------------------------------
----------------------------------------------------------------------
----------------------------------------------------------------------
----------------------------------------------------------------------
----------------------------------------------------------------------
----------------------------------------------------------------------
----------------------------------------------------------------------
----------------------------------------------------------------------
----------------------------------------------------------------------
----------------------------------------------------------------------
----------------------------------------------------------------------
----------------------------------------------------------------------
----------------------------------------------------------------------
----------------------------------------------------------------------
----------------------------------------------------------------------
------------------------------------------AA-U--U-C-G-A-GG-A---UAC-G-C
------G-A-A--G-A-A-CC-------U--U-AUCC-UA--GA-C------------------------
----------------------------------------------------------------------
----------------------------------------------------------------------
----------------------------------------------------------------------
----------------------------------------------------------------------
----------------------------------------------------------------------
----------------------------------------------------------------------
----------------------------------------------------------------------
----------------------------------------------------------------------
----------------------------------------------------------------------
----------------------------------------------------------------------
----------------------------------------------------------------------
----------------------------------------------------------------------
----------------------------------------------------------------------
----------------------------------------------------------------------
----------------------------------------------------------------------
----------------------------------------------------------------------
---------------------------------------------------------UU-G-A--C-A-U
-G------------C--U------U--G---A-G-------------------------AG-U-------
----CUC--UA--U-----------G--A-A-A-G--U-A--G-AG-A-G-----------U-GC----C
-C--------------------------------------------------------------------
----------------------------------------U--UC-----G-------------------
----------------------------------------------------------------------
----------------------------G----G---GA----G--------CU-C-U--U---G--C--
A---------------------------------------------------------------------
----------------------------------------------------------------------
----------------------------------------------------------------------
----------------------------------------------------------------------
----------------------------------------------------------------------
--C-------------------------------------------------------------------
----------------------------------A-G-G-U-----------------------------
----------------------------------------------------------------------
----------------------------------------------------------------------
----------------------------------------------------------------------
--------------------------------------------------------------G-C--UG-
----------------------------------------------------------------------
----------------------------------------------------------------------
----------------------------------------------------------------------
----------------------------------------------------------------------
----------------------------------------------------------------------
----------------------------------------------------------------------
----------------------------------------------------------------------
----------CA-UG--G---CU--G----UC-G---UC-A-----------------------------
----------------------------------------------------------------------
----------------------------------------------------------------------
--------------------------------GC-UC---G-U---------------------------
----------------------------------------------------------------------
---G-U--C-G--U---GA-GA-UGU-C-GG-G-UU-AA-------------------------------
----------------------------------------------------------------------
----------------------------------------------------------------------
----------------------------------------------------------------------
----------------------------------------------------------------------
----------------------------------------------------------------------
----------------------------------------------------------------------
----------------------------------------------------------------------
----------------------------------------------------------------------
------------------------------------------------------------GU-CCC--U-
U---------------------------------------------------------------------
----------------------------------------------------------------------
----------------------------------------------------------------------
----------------------------------------------------------------------
---A-A---------C-GA--G-C-GA-A-----ACC-C-U-UA--------------------------
----------------------------------------------------------------------
----------------------------------------------------------------------
----------------------------------------------------------------------
----------------------------------------------------------------------
----------------------------------------------------------------------
----------------------------------------------------------------------
--------------------------------------------------------UC--U-U--U---A
G--U-U-G-C--C---A-G-C--G--G--G----------------------------------------
----------------------------------------------------------------------
----------------------------------------------------------------------
----------------------------------------------------------------------
----------------------------------------------------------------------
----------------------------------------------------------------------
----------------------------------------------------------------------
----------------------------------------------------------------------
----------------------------------------------------------------------
----------------------------------------------------------------------
---------------------------------------------------------------U-CA---
----------------------------------------------------------------------
----------------------------------------------------------------------
----------------------------------------------------------------------
----------------------------------------------------------------------
----------------------------------------------------------------------
----------------------------------------------------------------------
----------------------------------------------------------------------
----------------------------------------------------------------------
---------UG---C--------------C---G------------------------------------
---------------------------------------------G------------G---G--A--CU
---------------C-U-A-A-A-GA-G--AC-U---------G-CC--------G------------G
-----U------------------------------------------------G-U-------------
----------------------------------------CA-A--------------------------
---------------------A-C-C-G--G-A-G-G-A--AG-G-U-----------------------
---------------------------------------------------------------------G
--GG-G-A-UG-AC-G-UC--A-----A--G-U-------------------------------------
----------------------------------------------------------------------
----------------------------------------------------------------------
----------------------------------------------------------------------
----------------------------------------------------------------------
----------------------------------------------------------------------
----------------------------------------------------------------------
--------------------------------------------C---CUC---A-U-------------
----------------------------------------------------------------------
----------------------------------------------------------------------
----------------------------------------------------------------------
----------------------------------------------------------------------
----------------------------------------------------------------------
----------------------------------------------------------------------
----------------------------------------------------------------------
----------------------------------------------------------------------
----------------------------------------------------------------------
----------------------------------------------------------------------
----------------------------------------------------------------------
----------------------------------------------------------------------
----------------------------------------------------------------------
----------------------------------------------------------------------
--------G-G-C-C-UU----------------------------------------------------
----------------------------------------------------------------------
----------------------------------------------------------------------
----------------------------------------------------------------------
----------------------------------------------------------------------
----------------------------------------------------------------------
----------------------------------------------------------------------
----------------------------------------------------------------------
----------------------------------------------------------------------
----------------------------------------------------------------------
----------------------------------------------------------------------
------------------U------A--U-G--U-C-U-A-GG-GC-UG-C--AC---------------
----------------------------------------------------------------------
----------------AC-G---UC-C--UA----------------------C-AA-UG---G-U-AC-
G-G-A--C-AAA-C--G-G-A-------------------------------------------------
----------------------------------------------------------------------
----------------------------------------------------------------------
----------------------------------------------------------------------
----------------------------------------------------------------------
-------------------------------------------C-G-C-G-A--A-G-C-C-G-C--G--
-------------------------------------A-GG-U-G-----------G--A-G-C--A---
A-----------------------------------A--UCC-U------A-G-AAAC-C-GU-G-C-C-
U----------------------------------------------CAG------UUC--------GGA
---U-U-GCAG-GC----------------------------------------------------U-GC
-AA-CU-C--------------------------------------------------------------
----------------------------------------------------------------------
----------------------------------------------------------------------
----------------------------------------------------------------------
----------------------------------------------------------------------
-------------------------------------------------------------G-C----CU
--GC-A-U-G-A--A-G-CU-GG-AA--------U-CG-C-UA--G-UA-AU-C-G-U----A--GG--U
C-A-G-C-------A-U--AC--U-A----C-G-G-U-----------G-AAU-GU--GU-U--------
----------------------------------------------------------------------
----------------------------------------------------------------------
-----------------------------------------------------CCUGA-G--C-C--U-U
G--U-A----------------------------------------------------------------
----------------------------------------------------------------------
----------------------------------------------------------------------
----------------------------------------------------------------------
----------------------------------------------------------------------
----------------------------------------------------------------------
----------------------------------------------------------------------
----------------------------------------------------------------------
----------------------------------------------------------------------
----------------------------------------------------------------------
------------------------------------C-ACA-C-C-G-C-CC--GU-C-----A---AG-
-C-CA-CG-AA-A--G---UUG-G-GA-GG-GC-C--C-GAA------G--U-C-AC---UC-A-G-C-U
-A--A-C-C-C-----------------------------------------------------------
----------------------------------------------------------------------
-----G-CA-A-----------------------------------------------------------
----------------------------------------------------------------------
-----------------------------------------------------------------G--G-
-G-A--GG-C--A-------------A--G-U-G--C--CU--A-A--G-G--------------U-C--
A-G-CU-CG-A----------------------------------CA--A-UU-G-G----GA-CU----
---------------------------------------AA---------------------G-U-CG--
------------------------UAA--C--AA-GG-UA-G-C--------------------------
----------------------------------------------------------------------
----------------------------------------------------------------------
----------------------------------------------------------------------
----------------------------------------------------------------------
----------------------------------------------------------------------
----------------------------------------------------------------------
----------------------------------------------------------------------
----------------------------------------------------------------------
----------------------------------------------------------------------
----------------------------------------------------------------------
----------------------------------------------------------------------
----------------------------------------------------------------------
----------------------------------------------------------------------
----------------------------------------------------------------------
----------------------------------------------------------------------
----------------------------------------------------------------------
----------------------------------------------------------------------
----------------------------------------------------------------------
----------------------------------------------------------------------
----------------------------------------------------------------------
----------------------------------------------------------------------
----------------------------------------------------------------------
----------------------------------------------------------------------
----------------------------------------------------------------------
----------------------------------------------------------------------
----------------------------------------------------------------------
----------------------------------------------------------------------
----------------------------------------------------------------------
----------------------------------------------------------------------
----------------------------------------------------------------------
----------------------------------------------------------------------
----------------------------------------------------------------------
----------------------------------------------------------------------
----------------------------------------------------------------------
----------------------------------------------------------------------
----------------------------------------------------------------------
----------------------------------------------------------------------
----------------------------------------------------------------------
----------------------------------------------------------------------
----------------------------------------------------------------------
----------------------------------------------------------------------
----------------------------------------------------------------------
----------------------------------------------------------------------
----------------------------------------------------------------------
----------------------------------------------------------------------
----------------------------------------------------------------------
----------------------------------------------------------------------
----------------------------------------------------------------------
----------------------------------------------------------------------
----------------------------------------------------------------------
----------------------------------------------------------------------
----------------------------------------------------------------------
----------------------------------------------------------------------
----------------------------------------------------------------------
----------------------------------------------------------------------
----------------------------------------------------------------------
----------------------------------------------------------------------
----------------------------------------------------------------------
----------------------------------------------------------------------
----------------------------------------------------------------------
----------------------------------------------------------------------
----------------------------------------------------------------------
----------------------------------------------------------------------
----------------------------------------------------------------------
----------------------------------------------------------------------
----------------------------------------------------------------------
----------------------------------------------------------------------
----------------------------------------------------------------------
----------------------------------------------------------------------
----------------------------------------------------------------------
----------------------------------------------------------------------
----------------------------------------------------------------------
----------------------------------------------------------------------
----------------------------------------------------------------------
----------------------------------------------------------------------
----------------------------------------------------------------------
----------------------------------------------------------------------
----------------------------------------------------------------------
----------------------------------------------------------------------
----------------------------------------------------------------------
----------------------------------------------------------------------
----------------------------------------------------------------------
----------------------------------------------------------------------
----------------------------------------------------------------------
----------------------------------------------------------------------
----------------------------------------------------------------------
----------------------------------------------------------------------
----------------------------------------------------------------------
----------------------------------------------------------------------
----------------------------------------------------------------------
----------------------------------------------------------------------
----------------------------------------------------------------------
----------------------------------------------------------------------
----------------------------------------------------------------------
----------------------------------------------------------------------
----------------------------------------------------------------------
--------------------
>AY820749
----------------------------------------------------------------------
----------------------------------------------------------------------
----------------------------------------------------------------------
----------------------------------------------------------------------
----------------------------------------------------------------------
----------------------------------------------------------------------
----------------------------------------------------------------------
----------------------------------------------------------------------
----------------------------------------------------------------------
----------------------------------------------------------------------
----------------------------------------------------------------------
----------------------------------------------------------------------
----------------------------------------------------------------------
----------------------------------------------------------------------
----------------------------------------------------------------------
-----------C--U-G-G-C--G-G--C-A-G-G----------C----U-U--AA-C--AC-A----U
-G--C----A-A-G--U-C--GA-G-CG-G---------G-C----------------------------
--------------------G-U-M---------------------------------------------
----------------------------------------------------------------------
----------------------------------------------------------------------
----------------------------------------------------------G-A-A-------
----------------------------------------------------------------------
----------------------------------------------------------------------
----------------------------------------------------------------------
---------------------------------------------U--A--C------------------
---------------------GU--C-------AG-C-G-G-C-AG-A--C-------------G-G---
----------------------------------------------------------------------
----------------------------------------------------------------------
--------------------------------------------------------------------G-
-U--G-A--G-U-A---AC-G-C-G--U-G-GG---A-A--C-GU-A--C-C-UUU--UG-G--------
----------------------------------------------------------------------
----------------------------------------------------------------------
----------------------------------------------------------------------
----------------------------------------------------------------------
----------------------------------------------------------------------
--------------------------------------------------------------------U-
U--C----G--G--A---AC-AA-C--AC-------------------------A-G-G-----------
----------------------------------------------------------------------
----------------------------------------------------------------------
----------------------------------------------------------------------
----------------------------------------------------------------------
----------------------------------------------------------------------
----------------------------------------------------------------------
----------------------------------------------------------------------
----------------------G--A-A-A-----------------------CUU-G-U-G-CU--A-A
-UA---C-C-G--G-A--U-A----------A--------------------------------------
----------------------------------------------------------------------
----------------------------------------------------------------------
----------------------------------------------------------------------
----------------------------------------------------------------------
----------------------------------------------------------------------
--------------------------------G-------------------------------------
--------------C-C--C--------------------------------------------------
----------------------------------------------------------------------
----------------------------------------------------------------------
----U-UA-C------------------------------------------------------------
----------------------------------------------------------------------
----------------------------------------------------------------------
---------G-G---G------------------------------------------------------
----------------------------------------------------------------------
----------------------------------------------------------------------
----------------------------------------------------------------------
----------------------------------------------------------------------
----------------------------------------------------------------------
----------------------------------------------------------------------
----------------------------------------------------------------------
----------------------------------------------------------------------
----------------GAAA---------------G-A--------------------------------
----------------------------------------------------------------------
----------------------------------------------------------------------
----------------------------------------------------------------------
----U-UU--A-----------------------------------------------------------
----------------------------------------------------------------------
----------------------------------------------------------------------
---------------------------------U---C-G--------------C----C-G---A-AA-
G---AU---C----G-----G-CC-C-GC-G----U-C-U-G--A------U-U-----A--G-CU-A--
--G---U-UGG-----U-G-A-G-G-U----AAC------------------------------------
---------------GG-C-U-C-AC-C-A-----A-GG-C-G--A-C--G-A------------U--CA
-G--U-----------------------------------------------------------------
----------------------------------------------------------------------
----------------------------------------------------------------------
-------------------A--G-------C-U-G-G-UCU--G-AG-----------------------
----------------------------------------------------------------------
----------------------------------------------------------------------
----------------------------------------------------------------------
----------------------------------------------------------------------
----------------------------------------------------------------------
A--G-G-AU--G-AU-C-A-G-CCA-C-A-----------------------------------------
----------------------------------------UU-G-G--G--A-C-UG--A----------
-GA---C-AC------------------------------------------------------------
---------------------G-G-C--CC-AAA------------------------------------
---------------CUCC-U--AC------G--G-G-A-G-GC---A-GC--A-G-U-G---G-G----
--G-A-A--UA-UU--GG-A-C------------------------------------------------
----------------------------------------------------------------------
----------------------------------------------------------------------
----------------------------------------------------------------------
----------------------------------------------------------------------
----------------------------------------------------------------------
----------------------------------------------------------------------
----------------------------------------------------------------------
----------------------------------------------------------------------
----------------------------------------------------------------------
----------------------------------------------------------------------
----------------------------------------------------------------------
----------------------------------------------------------------------
----------------------------------------------------------------------
----------------------------------------------------------------------
----------------------------------------------------------------------
----------------------------------------------------------------------
---------------------------------------------------------------AA-U-G-
G--GC-----------------------------------------------------------------
------------------------------------GC-A----A-------------------------
----------------------------------------------------------------------
------G-C--C-U-G-A-U-C-C-A---GC-C-------------------------------------
----------------------------------------------------------------------
----------------------------------------------------------------------
--------------------------------------------------------------A--U-GCC
-G-C-G-U--------------------------------------------------------------
----------------------------------------------------------------------
------------------------G-A-G--U--GA----------------------------------
--U-G--A--A--G-G-CC---------------------------------------------------
------------------------------------CU-AG-----------------------------
---------------------------------------------------------G-G-U--------
----------------------------------------------------------------------
----------------------------------------------------------------------
----------------------------------------------------------------------
----------------------------------------------------------------------
----------------------------------------------------------------------
----------------------------------------------------------------------
----------------------------------------------------------------------
----------------------------------------------------------------------
----------------------------------------------------------------------
----------------------------------------------------------------------
----------------------------------------------------------------------
----------------------------------------------------------------------
----------------------------------------------------------------------
----------------------------------------------------------------------
----------------------------------------------------------------------
----------------------------------------------------------------------
----------------------------------------------------------------------
---U-G-U--A---AA-G-C-UC----------------------------------------------U
U-UU-G-U--G-CGG----G--A-A--G---A--------------------------------------
-----------------------U----------------------------AA----------------
----------------------------------------------------------------------
----------------------------------------------------------------------
----------------------------------------------------------------------
------------------U-G-A-C-G-----G-U---A-C-CG--------C-A-A-G---------A-
A-----------U--AA-------------------------------------------GC-C--CC-G
---G-C-UAA------------------------------------------------------------
----------------------------------------------------------------------
----------------------------------------------------------------------
----------------------------------------------------------------------
----------------------------------------------------------------------
----------------------------------------------------------------------
----------------------------------------------------------------------
----------------------------------------------------------------------
----------------------------------------------------------------------
----------------------------------------------------------------------
----------------------------------------------------------------------
----------------------------------------------------------------------
----------------------------------------------------------------------
----------------------------------------------------------------------
----------------------------------------------------------------------
----------------------------------------------------------------------
----------------------------------------------------------------------
----------------------------------------------------------------------
----------------------------------------------------------------------
----------------------------------------------------------------------
----------------------------------------------------------------------
------------------------------------------------------C--U-U-C--G-U---
----------------------------------------------------------------------
----------------------------------------------------------------------
----------------------------------------------------------------------
----------------------------------------------------------------------
----------------------------------------------------------------------
----------------------------------------------------------------------
----------------------------------------------------------------------
----------------------------------------------------------------------
----------------------------------------------------------------------
----------------------------------------------------------------------
----------------------------------------------------------------------
----------------------------------------------------------------------
----------------------------------------------------------------------
----------------------------------------------------------------------
----------------------------------------------------------------------
----------------------------------------------------------------------
----------------------------------------------------------------------
----------------------------------G-C-CA--G-C---A--G-C--CG---C--------
----------------------------------------------------------------------
----------------------------------------------------------------------
----------------------------------------------------------------------
----------------------------------------------------------------------
----------------------------------------------------------------------
----------------------------------------------------------------------
----------------------------------------------------------------------
----------------------------------------------------------------------
----------------------------------------------------------------------
---------------------------------------------------------------GG--UA-
AU-------AC---GA-AG-GGG-----------------------------------------------
----------------------------------------------------------------------
----------------------------------------------------------------------
----------------------------------------------------------------------
----------------------------------------------------------------------
----------------------------------------------------------------------
----GCU-A-G-----------------------------------------------------------
----------------------------------------------------------------------
----------------------------------------------------------------------
----------------------------------------------------------------------
----------------------------------------------------------------------
----------------------------------------------------------------------
----------------------------------------------------------------------
----------------------------------------------------------------------
----------------------------------------------------------------------
--------------------------------C--G--U---U--GC-U-CGG-AA------UC-A--C-
U--GG-GC--------------------------------------------------------------
----------------------------------------------------------------------
----------------------------------------------------------------------
----------------------------------------------------------------------
----------------------------------------------------------------------
----------------------------------------------------------------------
----------------------------------------------------------------------
----------------------------------------------------------------------
----------------------------------------------------------------------
-------------------GU--A-----AA-GG-GU-GC-------G-UA-G-G-C-G-----------
----G--G-UC-U-U-U-----------------------------------------------------
----------------------------------------------------------------------
------------------------------------------------------AA----G-U-C-A---
--------------------------------------------------G-G-G--G--UG--A-AA-U
C--C-U-GG-A-G---------------------------------------------------------
----------------------------------------------------------------------
---------------CU-C-AA------------------------------------------------
----------------------------------------------------------------------
------------------------------------------C-U-C-C-A-G-A--A-C----U-G--C
-C---U--U----------------------------U--GA-U-A---C--------------------
--------------------------------U--G-A--GG--A-U-C---------------------
----------------------------------------------------------------------
----------------------------------------------------------------------
----------------------------------------------------------------------
----------------------------------------------------------------------
----------------------------------------------------------------------
----------------------------------------------------------------------
----------------------------------------------------------------------
----------------------------------------------------------------------
----------------------------------------------------------------------
----------------------------------------------------------------------
----------------------------------------------------------------------
----------------------------------------------------------------------
----------------------------------------------------------------------
----------------------------------------------------------------------
----------------------------------------------------------------------
----------------------------------------------------------------------
----------------------------------------------------------------------
----------------------------------------------------------------------
----------------------------------------------------------------------
----------------------------------------------------------------------
----------------------------------------------------------------------
----------------------------------------------------------------------
----------------------------------------------------------------------
----------------------------------------------------------------------
----------------------------------------------------------------------
----------------------------------------------------------------------
----------------------------------------------------------------------
----------------------------------------------------------------------
----------------------------------------------------------------------
----------------------------------------------------------------------
----------------------------------------------------------------------
----------------------------------------------------------------------
----------------------------------------------------------------------
----------------------------------------------------------------------
----------------------------------------------------------------------
----------------------------------------------------------------------
----------------------------------------------------------------------
----------------------------------------------------------------------
----------------------------------------------------------------------
----------------------------------------------------------------------
----------------------------------------------------------------------
----------------------------------------------------------------------
----------------------------------------------------------------------
----------------------------------------------------------------------
----------------------------------------------------------------------
----------------------------------------------------------------------
----------------------------------------------------------------------
----------------------------------------------------------------------
----------------------------------------------------------------------
----------------------------------------------------------------------
----------------------------------------------------------------------
----------------------------------------------------------------------
----------------------------------------------------------------------
----------------------------------------------------------------------
----------------------------------------------------------------------
----------------------------------------------------------------------
----------------------------------------------------------------------
----------------------------------------------------------------------
----------------------------------------------------------------------
----------------------------------------------------------------------
----------------------------------------------------------------------
----------------------------------------------------------------------
----------------------------------------------------------------------
----------------------------------------------------------------------
----------------------------------------------------------------------
----------------------------------------------------------------------
----------------------------------------------------------------------
----------------------------------------------------------------------
---------------------------------------------------------------U-U-G-A
-G-U--U-----C-GG------GA-G-A---------------------G-G-U-G---AG-U-------
----------------------------------------------------------------------
----------------------------------------------------------------------
----------------------------------------------------------------------
----------------------------GG--A--ACU--------------------------------
----------------------------------------------------------------------
-------------------------------------------------------------------G-C
-G-A-GU--GU-A-G-AG-GU--G-----------------A--A-A-----------------------
----------------------------------------------------------------------
------UU-C-GU-AG--AU-A-UU-------------------------------C-G------C-A--
----A-G-A-AC-A-CC------------------------------------------------AG--U
--G--GC-GAA-G--G-C----G--------G--C-U-C-A---CUG---------G--CC-C-G-----
----------------------------------------------------------------------
----------------------------------------------------------------------
----------------------------------------------------------------------
----------------------------------------------------------------------
-------------------------------------A-U--------A-C-U--NA--CG-----C---
--------------------------------------------------------U-G--A-GG--C-A
-CG-A--AA-G-C--------------G-UG--GG-G--AG-C-A-AA----------------------
----------------------------------------------------------------------
----------------------------------------------------------------------
----------------------------------------------------------------------
----------------------------------------------------------------------
----------------------------------------------------------------------
----------------------------------------------------------------------
----------------------------------------------------------------------
----------------------------------------------------------------------
----------------------------------------------------------------------
----------------------------------------------------------------------
----------------------------------------------------------------------
----------------------------------------------------------CA--GG-AU---
----------------------------------------------------------------------
----------------------------------------------------------------------
----------------------------------------------------------------------
----------------------------------------------------------------------
----------------------------------------------------------------------
----------------------------------------------------------------------
----------------------------------------------------------------------
-----------------UA-G-AUA---------------------------------------------
----------------------------------------------------------------------
----------------------------------------------------------------------
----------------------------------------------------------------------
----------------------------------------------------------------------
----------------------------------------------------------------------
----------------------------------------------------------------------
----------------------------------------------------------------------
----------------------------------------------------------------------
----------------------------------------------------------------------
----------------------------------------------------------------------
----------------------------------------------------------------------
----------------------------------------------------------------------
----------------------------------------------------------------------
----------------------------------------------------------------------
----------------------------------------------------------------------
----------------------------------------------------------------------
----------------------------------------------------------------------
----------------------------------------------------------------------
------C-----C-C-U--G-GUA---G-U---------------C-CA---------------------
----------------------------------------------------------------------
---------------------C-G-CCG-U----AAA--C-G----------------------------
--------------A-UG-A--A------UG-C---C---------------------------------
----------------------------------------------------------------------
----------------------------------------------------------------------
----------------------------------------------------------------------
----------------------------------------------------------------------
----------------------------------------------------------------------
----------------------------------------------------------------------
----------------------------------------------------------------------
----------------------------------------------------------------------
------------------------------------A-G--C--C--G-U-U--G-G-G-G-A--G----
----------------------------------------------------------------------
----------------------------------------------------------------------
-------------------------------------------------------------------UUU
-A--------------------------------------------------------------------
----------------------------------------------------------------------
----------------------------------------------------------------------
----------------------------------------------------------------------
----------------------------------------------------------------------
---------------------------------------------C-U-C-U-U--C-----A-G-U-G-
-G-C------GC--A----G-U-U--A------------A--C-G-C-U-U--U----------------
------------------------------------AA-G-C----------------------------
--------------------------A----U-U---CC-GC-C-U------------------------
----------------------------------------------------------------------
---------------------------------------------------------G-GG-G-AG-UA-
--CG-G-----U-C--------------------------------------------------------
----------------------------------------------------------------------
----------------------------------------------------------------------
----------------------------------------------------------------------
----------------------------------------------------------------------
--------------------------------------------------------------------G-
C-A-A-----------------------------------------------------G------A--U-
U--A-A--A-------------------------------------------------------------
----------------------------------------------------------------------
----------------------------------------------------------------------
----------------------------------------------------------------------
----------------------------------------------------------------------
----------------------------------------------------------------------
----------------------------------------------------------------------
----------------------------------------------------------------------
----------------------------------------------------------------------
----------------------------------------------------------------------
----------------------------------------------------------------------
----AC--U--C--A-A-A----------GGAA-UU-G-A-CGGG-G-G------CCC-------G----
C---------------------------------------------------------------------
------------------------------A--C-A-A-GC--G-GU-----------------------
----------------------------------------------------------------------
----------------------------------------------------------------------
----------------------------------------------------------------------
----------------------------------------------------------------------
----------------------------------------------------------------------
----------------------------------------------------------------------
----------------------------------------------------------------------
----------------------------------------------------------------------
----------------------------------------------------------------------
----------------------------------------------------------------------
----------------------------------------------------------------------
----------------------------------------------------------------------
----------------------------------------------------------------------
----------------------------------------------------------------------
------------------------------------------------G--G--A-G-C---A-U--GU-
G-G--U--U-U-----------------------------------------------------------
----------------------------------------------------------------------
----------------------------------------------------------------------
----------------------------------------------------------------------
----------------------------------------------------------------------
----------------------------------------------------------------------
----------------------------------------------------------------------
----------------------------------------------------------------------
----------------------------------------------------------------------
----------------------------------------------------------------------
----------------------------------------------------------------------
----------------------------------------------------------------------
----------------------------------------------------------------------
----------------------------------------------------------------------
----------------------------------------------------------------------
----------------------------------------------------------------------
----------------------------------------------------------------------
----------------------------------------------------------------------
----------------------------------------------------------------------
----------------------------------------------------------------------
------------------------------------------AA-U--U-C-G-A-CG-C---AAC-G-C
------G-C-A--G-A-A-CC-------U--U-A-CC-AG--CC-C------------------------
----------------------------------------------------------------------
----------------------------------------------------------------------
----------------------------------------------------------------------
----------------------------------------------------------------------
----------------------------------------------------------------------
----------------------------------------------------------------------
----------------------------------------------------------------------
----------------------------------------------------------------------
----------------------------------------------------------------------
----------------------------------------------------------------------
----------------------------------------------------------------------
----------------------------------------------------------------------
----------------------------------------------------------------------
----------------------------------------------------------------------
----------------------------------------------------------------------
----------------------------------------------------------------------
---------------------------------------------------------UU-G-A--C-A-U
-C---------------C------C--G---G-UC----------------------G-CG-G-------
----UUU--CC--A-----------G--A-G-A-U--G-G--A-UU-C-C--------U--U-C-----A
-G--------------------------------------------------------------------
----------------------------------------U--UC-----GG------------------
----------------------------------------------------------------------
----------------------------C----U----G----G--------AC-C-G--G---U--G--
A---------------------------------------------------------------------
----------------------------------------------------------------------
----------------------------------------------------------------------
----------------------------------------------------------------------
----------------------------------------------------------------------
--C-------------------------------------------------------------------
----------------------------------A-G-G-U-----------------------------
----------------------------------------------------------------------
----------------------------------------------------------------------
----------------------------------------------------------------------
--------------------------------------------------------------G-C--UG-
----------------------------------------------------------------------
----------------------------------------------------------------------
----------------------------------------------------------------------
----------------------------------------------------------------------
----------------------------------------------------------------------
----------------------------------------------------------------------
----------------------------------------------------------------------
----------CA-UG--G---CU--G----UC-G---NC-A-----------------------------
----------------------------------------------------------------------
----------------------------------------------------------------------
--------------------------------GC-UC---G-U---------------------------
----------------------------------------------------------------------
---G-U--C-G--U---GA-GA-UGU-U-GG-G-UU-AA-------------------------------
----------------------------------------------------------------------
----------------------------------------------------------------------
----------------------------------------------------------------------
----------------------------------------------------------------------
----------------------------------------------------------------------
----------------------------------------------------------------------
----------------------------------------------------------------------
----------------------------------------------------------------------
------------------------------------------------------------GU-CCC--G-
C---------------------------------------------------------------------
----------------------------------------------------------------------
----------------------------------------------------------------------
----------------------------------------------------------------------
---A-A---------C-GA--G-C-GC-A-----ACC-C-C-CG--------------------------
----------------------------------------------------------------------
----------------------------------------------------------------------
----------------------------------------------------------------------
----------------------------------------------------------------------
----------------------------------------------------------------------
----------------------------------------------------------------------
--------------------------------------------------------UC--C-U--U---A
G--U-U-G-C--U---A-C-C--A--U-------------------------------------------
----------------------------------------------------------------------
----------------------------------------------------------------------
----------------------------------------------------------------------
----------------------------------------------------------------------
----------------------------------------------------------------------
----------------------------------------------------------------------
----------------------------------------------------------------------
----------------------------------------------------------------------
----------------------------------------------------------------------
---------------------------------------------------------------U-UA-G-
----------------------------------------------------------------------
----------------------------------------------------------------------
----------------------------------------------------------------------
----------------------------------------------------------------------
----------------------------------------------------------------------
----------------------------------------------------------------------
----------------------------------------------------------------------
----------------------------------------------------------------------
--------------U--------------U---G------------------------------------
---------------------------------------------A------------G---C--A--CU
---------------C-U-A-A-G-GA-G--AC-U---------G-CC--------G------------G
-----U------------------------------------------------G-A-------------
----------------------------------------UA-A--------------------------
---------------------G-C-C-GC-G-A-G-G-A--AG-G-U-----------------------
---------------------------------------------------------------------G
--GG-G-A-UG-AC-G-UC--A-----A--G-U-------------------------------------
----------------------------------------------------------------------
----------------------------------------------------------------------
----------------------------------------------------------------------
----------------------------------------------------------------------
----------------------------------------------------------------------
----------------------------------------------------------------------
--------------------------------------------C---CUC---A-U-------------
----------------------------------------------------------------------
----------------------------------------------------------------------
----------------------------------------------------------------------
----------------------------------------------------------------------
----------------------------------------------------------------------
----------------------------------------------------------------------
----------------------------------------------------------------------
----------------------------------------------------------------------
----------------------------------------------------------------------
----------------------------------------------------------------------
----------------------------------------------------------------------
----------------------------------------------------------------------
----------------------------------------------------------------------
----------------------------------------------------------------------
--------G---G-C-CU----------------------------------------------------
----------------------------------------------------------------------
----------------------------------------------------------------------
----------------------------------------------------------------------
----------------------------------------------------------------------
----------------------------------------------------------------------
----------------------------------------------------------------------
----------------------------------------------------------------------
----------------------------------------------------------------------
----------------------------------------------------------------------
----------------------------------------------------------------------
------------------U------A--C-G--G-G-C-U-GG-GC-UA-C--AC---------------
----------------------------------------------------------------------
----------------AC-G---UG-C--UA----------------------C-AA-UG---G-C-GG-
U-G-A--C-AAU-G--G-G-A-------------------------------------------------
----------------------------------------------------------------------
----------------------------------------------------------------------
----------------------------------------------------------------------
----------------------------------------------------------------------
-------------------------------------------C-G-C-A-A--A-G-G-C-G-C--A--
-------------------------------------A-GC-C-C-----------U--A-G-C--A---
A-----------------------------------A--UCU-C------A---AAAA-G-CC-G-U-C-
U----------------------------------------------CAG------UUC--------GGA
---U-U-GGGC-UC----------------------------------------------------U-GC
-AA-CU-C--------------------------------------------------------------
----------------------------------------------------------------------
----------------------------------------------------------------------
----------------------------------------------------------------------
----------------------------------------------------------------------
-------------------------------------------------------------G-A----GC
--CC-A-U-G-A--A-G-UU-GG-AA--------U-CG-C-UA--G-UA-AU-C-G-U----G--GA--U
C-A-G-C-------A-U--GC--C-A----C-G-G-U-----------G-AAU-AC--GU-U--------
----------------------------------------------------------------------
----------------------------------------------------------------------
-----------------------------------------------------CCCGG-G--C-C--U-U
G--U-A----------------------------------------------------------------
----------------------------------------------------------------------
----------------------------------------------------------------------
----------------------------------------------------------------------
----------------------------------------------------------------------
----------------------------------------------------------------------
----------------------------------------------------------------------
----------------------------------------------------------------------
----------------------------------------------------------------------
----------------------------------------------------------------------
------------------------------------C-ACA-C-C-G-C-CC--GU-C-----A---CA-
-C-CA-UG-GG-A--G---UUG-G-UU-UU-AC-C--U-GAA------G--A-C-GG---UG-C-G-C-U
-A--A-C-C-C-----------------------------------------------------------
----------------------------------------------------------------------
-----G-CA-A-----------------------------------------------------------
----------------------------------------------------------------------
-----------------------------------------------------------------G--G-
-G-A--GG-C--A-------------G--C-C-G--G--CC--A-C--G-G--------------U-A-a
G-G-GU-CA-G----------------------------------CG--A-CU-G-G----GG-UG----
----------------------------------------------------------------------
----------------------------------------------------------------------
----------------------------------------------------------------------
----------------------------------------------------------------------
----------------------------------------------------------------------
----------------------------------------------------------------------
----------------------------------------------------------------------
----------------------------------------------------------------------
----------------------------------------------------------------------
----------------------------------------------------------------------
----------------------------------------------------------------------
----------------------------------------------------------------------
----------------------------------------------------------------------
----------------------------------------------------------------------
----------------------------------------------------------------------
----------------------------------------------------------------------
----------------------------------------------------------------------
----------------------------------------------------------------------
----------------------------------------------------------------------
----------------------------------------------------------------------
----------------------------------------------------------------------
----------------------------------------------------------------------
----------------------------------------------------------------------
----------------------------------------------------------------------
----------------------------------------------------------------------
----------------------------------------------------------------------
----------------------------------------------------------------------
----------------------------------------------------------------------
----------------------------------------------------------------------
----------------------------------------------------------------------
----------------------------------------------------------------------
----------------------------------------------------------------------
----------------------------------------------------------------------
----------------------------------------------------------------------
----------------------------------------------------------------------
----------------------------------------------------------------------
----------------------------------------------------------------------
----------------------------------------------------------------------
----------------------------------------------------------------------
----------------------------------------------------------------------
----------------------------------------------------------------------
----------------------------------------------------------------------
----------------------------------------------------------------------
----------------------------------------------------------------------
----------------------------------------------------------------------
----------------------------------------------------------------------
----------------------------------------------------------------------
----------------------------------------------------------------------
----------------------------------------------------------------------
----------------------------------------------------------------------
----------------------------------------------------------------------
----------------------------------------------------------------------
----------------------------------------------------------------------
----------------------------------------------------------------------
----------------------------------------------------------------------
----------------------------------------------------------------------
----------------------------------------------------------------------
----------------------------------------------------------------------
----------------------------------------------------------------------
----------------------------------------------------------------------
----------------------------------------------------------------------
----------------------------------------------------------------------
----------------------------------------------------------------------
----------------------------------------------------------------------
----------------------------------------------------------------------
----------------------------------------------------------------------
----------------------------------------------------------------------
----------------------------------------------------------------------
----------------------------------------------------------------------
----------------------------------------------------------------------
----------------------------------------------------------------------
----------------------------------------------------------------------
----------------------------------------------------------------------
----------------------------------------------------------------------
----------------------------------------------------------------------
----------------------------------------------------------------------
----------------------------------------------------------------------
----------------------------------------------------------------------
----------------------------------------------------------------------
----------------------------------------------------------------------
----------------------------------------------------------------------
----------------------------------------------------------------------
----------------------------------------------------------------------
----------------------------------------------------------------------
----------------------------------------------------------------------
----------------------------------------------------------------------
----------------------------------------------------------------------
----------------------------------------------------------------------
----------------------------------------------------------------------
----------------------------------------------------------------------
----------------------------------------------------------------------
----------------------------------------------------------------------
----------------------------------------------------------------------
----------------------------------------------------------------------
----------------------------------------------------------------------
----------------------------------------------------------------------
----------------------------------------------------------------------
----------------------------------------------------------------------
--------------------
>AY820751
----------------------------------------------------------------------
----------------------------------------------------------------------
----------------------------------------------------------------------
----------------------------------------------------------------------
----------------------------------------------------------------------
----------------------------------------------------------------------
----------------------------------------------------------------------
----------------------------------------------------------------------
----------------------------------------------------------------------
----------------------------------------------------------------------
----------------------------------------------------------------------
----------------------------------------------------------------------
----------------------------------------------------------------------
----------------------------------------------------------------------
----------------------------------------------------------------------
----------------G-G-C--G-G--C-A-G-G----------C----U-U--AA-C--AC-A----U
-G--C----A-A-G--U-C--GA-G-CG-G---------G-C----------------------------
--------------------G-U-A---------------------------------------------
----------------------------------------------------------------------
----------------------------------------------------------------------
----------------------------------------------------------G-A-D-------
----------------------------------------------------------------------
----------------------------------------------------------------------
----------------------------------------------------------------------
---------------------------------------------U--A--C------------------
---------------------GU--C-------AG-C-G-G-C-AG-A--C-------------G-G---
----------------------------------------------------------------------
----------------------------------------------------------------------
--------------------------------------------------------------------G-
-U--G-A--G-U-A---AC-G-C-G--U-G-GG---A-A--C-GU-A--C-C-UUU--UG-G--------
----------------------------------------------------------------------
----------------------------------------------------------------------
----------------------------------------------------------------------
----------------------------------------------------------------------
----------------------------------------------------------------------
--------------------------------------------------------------------U-
U--C----G--G--A---AC-AA-C--AC-------------------------A-G-G-----------
----------------------------------------------------------------------
----------------------------------------------------------------------
----------------------------------------------------------------------
----------------------------------------------------------------------
----------------------------------------------------------------------
----------------------------------------------------------------------
----------------------------------------------------------------------
----------------------G--A-A-A-----------------------CUU-G-U-G-CU--A-A
-UA---C-C-G--G-A--U-A----------A--------------------------------------
----------------------------------------------------------------------
----------------------------------------------------------------------
----------------------------------------------------------------------
----------------------------------------------------------------------
----------------------------------------------------------------------
--------------------------------G-------------------------------------
--------------C-C--C--------------------------------------------------
----------------------------------------------------------------------
----------------------------------------------------------------------
----U-UA-C------------------------------------------------------------
----------------------------------------------------------------------
----------------------------------------------------------------------
---------G-G---G------------------------------------------------------
----------------------------------------------------------------------
----------------------------------------------------------------------
----------------------------------------------------------------------
----------------------------------------------------------------------
----------------------------------------------------------------------
----------------------------------------------------------------------
----------------------------------------------------------------------
----------------------------------------------------------------------
----------------GAAA---------------G-A--------------------------------
----------------------------------------------------------------------
----------------------------------------------------------------------
----------------------------------------------------------------------
----U-UU--A-----------------------------------------------------------
----------------------------------------------------------------------
----------------------------------------------------------------------
---------------------------------U---C-G--------------C----C-G---A-AA-
G---AU---C----G-----G-CC-C-GC-G----U-C-U-G--A------U-U-----A--G-CU-A--
--G---U-UGG-----U-G-A-G-G-U----AAC------------------------------------
---------------GG-C-U-C-AC-C-A-----A-GG-C-G--A-C--G-A------------U--CA
-G--U-----------------------------------------------------------------
----------------------------------------------------------------------
----------------------------------------------------------------------
-------------------A--G-------C-U-G-G-UCU--G-AG-----------------------
----------------------------------------------------------------------
----------------------------------------------------------------------
----------------------------------------------------------------------
----------------------------------------------------------------------
----------------------------------------------------------------------
A--G-G-AU--G-AU-C-A-G-CCA-C-A-----------------------------------------
----------------------------------------UU-G-G--G--A-C-UG--A----------
-GA---C-AC------------------------------------------------------------
---------------------G-G-C--CC-AAA------------------------------------
---------------CUCC-U--AC------G--G-G-A-G-GC---A-GC--A-G-U-G---G-G----
--G-A-A--UA-UU--GG-A-C------------------------------------------------
----------------------------------------------------------------------
----------------------------------------------------------------------
----------------------------------------------------------------------
----------------------------------------------------------------------
----------------------------------------------------------------------
----------------------------------------------------------------------
----------------------------------------------------------------------
----------------------------------------------------------------------
----------------------------------------------------------------------
----------------------------------------------------------------------
----------------------------------------------------------------------
----------------------------------------------------------------------
----------------------------------------------------------------------
----------------------------------------------------------------------
----------------------------------------------------------------------
----------------------------------------------------------------------
---------------------------------------------------------------AA-U-G-
G--GC-----------------------------------------------------------------
------------------------------------GC-A----A-------------------------
----------------------------------------------------------------------
------G-C--C-U-G-A-U-C-C-A---GC-C-------------------------------------
----------------------------------------------------------------------
----------------------------------------------------------------------
--------------------------------------------------------------A--U-GCC
-G-C-G-U--------------------------------------------------------------
----------------------------------------------------------------------
------------------------G-A-G--U--NA----------------------------------
--U-G--A--A--G-G-CC---------------------------------------------------
------------------------------------CU-AG-----------------------------
---------------------------------------------------------G-G-U--------
----------------------------------------------------------------------
----------------------------------------------------------------------
----------------------------------------------------------------------
----------------------------------------------------------------------
----------------------------------------------------------------------
----------------------------------------------------------------------
----------------------------------------------------------------------
----------------------------------------------------------------------
----------------------------------------------------------------------
----------------------------------------------------------------------
----------------------------------------------------------------------
----------------------------------------------------------------------
----------------------------------------------------------------------
----------------------------------------------------------------------
----------------------------------------------------------------------
----------------------------------------------------------------------
----------------------------------------------------------------------
---U-G-U--A---AA-G-C-UC----------------------------------------------U
U-UU-G-U--G-CGG----G--A-A--G---A--------------------------------------
-----------------------U----------------------------AA----------------
----------------------------------------------------------------------
----------------------------------------------------------------------
----------------------------------------------------------------------
------------------U-G-A-C-G-----G-U---A-C-CG--------C-A-A-G---------A-
A-----------U--AA-------------------------------------------GC-C--CC-G
---G-C-UAA------------------------------------------------------------
----------------------------------------------------------------------
----------------------------------------------------------------------
----------------------------------------------------------------------
----------------------------------------------------------------------
----------------------------------------------------------------------
----------------------------------------------------------------------
----------------------------------------------------------------------
----------------------------------------------------------------------
----------------------------------------------------------------------
----------------------------------------------------------------------
----------------------------------------------------------------------
----------------------------------------------------------------------
----------------------------------------------------------------------
----------------------------------------------------------------------
----------------------------------------------------------------------
----------------------------------------------------------------------
----------------------------------------------------------------------
----------------------------------------------------------------------
----------------------------------------------------------------------
----------------------------------------------------------------------
------------------------------------------------------C--U-U-C--G-U---
----------------------------------------------------------------------
----------------------------------------------------------------------
----------------------------------------------------------------------
----------------------------------------------------------------------
----------------------------------------------------------------------
----------------------------------------------------------------------
----------------------------------------------------------------------
----------------------------------------------------------------------
----------------------------------------------------------------------
----------------------------------------------------------------------
----------------------------------------------------------------------
----------------------------------------------------------------------
----------------------------------------------------------------------
----------------------------------------------------------------------
----------------------------------------------------------------------
----------------------------------------------------------------------
----------------------------------------------------------------------
----------------------------------G-C-CA--G-C---A--G-C--CG---C--------
----------------------------------------------------------------------
----------------------------------------------------------------------
----------------------------------------------------------------------
----------------------------------------------------------------------
----------------------------------------------------------------------
----------------------------------------------------------------------
----------------------------------------------------------------------
----------------------------------------------------------------------
----------------------------------------------------------------------
---------------------------------------------------------------GG--UA-
AU-------AC---GA-AG-GGG-----------------------------------------------
----------------------------------------------------------------------
----------------------------------------------------------------------
----------------------------------------------------------------------
----------------------------------------------------------------------
----------------------------------------------------------------------
----GCU-A-G-----------------------------------------------------------
----------------------------------------------------------------------
----------------------------------------------------------------------
----------------------------------------------------------------------
----------------------------------------------------------------------
----------------------------------------------------------------------
----------------------------------------------------------------------
----------------------------------------------------------------------
----------------------------------------------------------------------
--------------------------------C--G--U---U--GC-U-CGG-AA------UC-A--C-
U--GG-GC--------------------------------------------------------------
----------------------------------------------------------------------
----------------------------------------------------------------------
----------------------------------------------------------------------
----------------------------------------------------------------------
----------------------------------------------------------------------
----------------------------------------------------------------------
----------------------------------------------------------------------
----------------------------------------------------------------------
-------------------GU--A-----AA-GG-GU-GC-------G-UA-G-G-C-G-----------
----G--G-UC-U-U-U-----------------------------------------------------
----------------------------------------------------------------------
------------------------------------------------------AA----G-U-C-A---
--------------------------------------------------G-G-G--G--UG--A-AA-U
C--C-U-GG-A-G---------------------------------------------------------
----------------------------------------------------------------------
---------------CU-C-AA------------------------------------------------
----------------------------------------------------------------------
------------------------------------------C-U-C-C-A-G-A--A-C----U-G--C
-C---U--U----------------------------U--GA-U-A---C--------------------
--------------------------------U--G-A--GG--A-U-C---------------------
----------------------------------------------------------------------
----------------------------------------------------------------------
----------------------------------------------------------------------
----------------------------------------------------------------------
----------------------------------------------------------------------
----------------------------------------------------------------------
----------------------------------------------------------------------
----------------------------------------------------------------------
----------------------------------------------------------------------
----------------------------------------------------------------------
----------------------------------------------------------------------
----------------------------------------------------------------------
----------------------------------------------------------------------
----------------------------------------------------------------------
----------------------------------------------------------------------
----------------------------------------------------------------------
----------------------------------------------------------------------
----------------------------------------------------------------------
----------------------------------------------------------------------
----------------------------------------------------------------------
----------------------------------------------------------------------
----------------------------------------------------------------------
----------------------------------------------------------------------
----------------------------------------------------------------------
----------------------------------------------------------------------
----------------------------------------------------------------------
----------------------------------------------------------------------
----------------------------------------------------------------------
----------------------------------------------------------------------
----------------------------------------------------------------------
----------------------------------------------------------------------
----------------------------------------------------------------------
----------------------------------------------------------------------
----------------------------------------------------------------------
----------------------------------------------------------------------
----------------------------------------------------------------------
----------------------------------------------------------------------
----------------------------------------------------------------------
----------------------------------------------------------------------
----------------------------------------------------------------------
----------------------------------------------------------------------
----------------------------------------------------------------------
----------------------------------------------------------------------
----------------------------------------------------------------------
----------------------------------------------------------------------
----------------------------------------------------------------------
----------------------------------------------------------------------
----------------------------------------------------------------------
----------------------------------------------------------------------
----------------------------------------------------------------------
----------------------------------------------------------------------
----------------------------------------------------------------------
----------------------------------------------------------------------
----------------------------------------------------------------------
----------------------------------------------------------------------
----------------------------------------------------------------------
----------------------------------------------------------------------
----------------------------------------------------------------------
----------------------------------------------------------------------
----------------------------------------------------------------------
----------------------------------------------------------------------
----------------------------------------------------------------------
----------------------------------------------------------------------
----------------------------------------------------------------------
----------------------------------------------------------------------
----------------------------------------------------------------------
----------------------------------------------------------------------
----------------------------------------------------------------------
---------------------------------------------------------------U-U-G-A
-G-U--U-----C-GG------GA-G-A---------------------G-G-U-G---AG-U-------
----------------------------------------------------------------------
----------------------------------------------------------------------
----------------------------------------------------------------------
----------------------------GG--A--ACU--------------------------------
----------------------------------------------------------------------
-------------------------------------------------------------------G-C
-G-A-GU--GU-A-G-AG-GU--G-----------------A--A-A-----------------------
----------------------------------------------------------------------
------UU-C-GU-AG--AU-A-UU-------------------------------C-G------C-A--
----A-G-A-AC-A-CC------------------------------------------------AG--U
--G--GC-GAA-G--G-C----G--------G--C-U-C-A---CUG---------G--CC-C-G-----
----------------------------------------------------------------------
----------------------------------------------------------------------
----------------------------------------------------------------------
----------------------------------------------------------------------
-------------------------------------A-U--------A-C-U--GA--CG-----C---
--------------------------------------------------------U-G--A-GG--C-A
-CG-A--AA-G-C--------------G-UG--GG-G--AG-C-A-AA----------------------
----------------------------------------------------------------------
----------------------------------------------------------------------
----------------------------------------------------------------------
----------------------------------------------------------------------
----------------------------------------------------------------------
----------------------------------------------------------------------
----------------------------------------------------------------------
----------------------------------------------------------------------
----------------------------------------------------------------------
----------------------------------------------------------------------
----------------------------------------------------------------------
----------------------------------------------------------CA--GG-AU---
----------------------------------------------------------------------
----------------------------------------------------------------------
----------------------------------------------------------------------
----------------------------------------------------------------------
----------------------------------------------------------------------
----------------------------------------------------------------------
----------------------------------------------------------------------
-----------------UA-G-AUA---------------------------------------------
----------------------------------------------------------------------
----------------------------------------------------------------------
----------------------------------------------------------------------
----------------------------------------------------------------------
----------------------------------------------------------------------
----------------------------------------------------------------------
----------------------------------------------------------------------
----------------------------------------------------------------------
----------------------------------------------------------------------
----------------------------------------------------------------------
----------------------------------------------------------------------
----------------------------------------------------------------------
----------------------------------------------------------------------
----------------------------------------------------------------------
----------------------------------------------------------------------
----------------------------------------------------------------------
----------------------------------------------------------------------
----------------------------------------------------------------------
------C-----C-C-U--G-GUA---G-U---------------C-CA---------------------
----------------------------------------------------------------------
---------------------C-G-CCG-U----AAA--C-G----------------------------
--------------A-UG-A--A------UG-C---C---------------------------------
----------------------------------------------------------------------
----------------------------------------------------------------------
----------------------------------------------------------------------
----------------------------------------------------------------------
----------------------------------------------------------------------
----------------------------------------------------------------------
----------------------------------------------------------------------
----------------------------------------------------------------------
------------------------------------A-G--C--C--G-U-U--G-G-G-G-A--G----
----------------------------------------------------------------------
----------------------------------------------------------------------
-------------------------------------------------------------------UUU
-A--------------------------------------------------------------------
----------------------------------------------------------------------
----------------------------------------------------------------------
----------------------------------------------------------------------
----------------------------------------------------------------------
---------------------------------------------C-U-C-U-U--C-----A-G-U-G-
-G-C------GC--A----G-U-U--A------------A--C-G-C-U-U--U----------------
------------------------------------AA-G-C----------------------------
--------------------------A----U-U---CC-GC-C-U------------------------
----------------------------------------------------------------------
---------------------------------------------------------G-GG-G-AG-UA-
--CG-G-----U-C--------------------------------------------------------
----------------------------------------------------------------------
----------------------------------------------------------------------
----------------------------------------------------------------------
----------------------------------------------------------------------
--------------------------------------------------------------------G-
C-A-A-----------------------------------------------------G------A--U-
U--A-A--A-------------------------------------------------------------
----------------------------------------------------------------------
----------------------------------------------------------------------
----------------------------------------------------------------------
----------------------------------------------------------------------
----------------------------------------------------------------------
----------------------------------------------------------------------
----------------------------------------------------------------------
----------------------------------------------------------------------
----------------------------------------------------------------------
----------------------------------------------------------------------
----AC--U--C--A-A-A----------GGAA-UU-G-A-CGGG-G-G------C-C-------G----
C---------------------------------------------------------------------
------------------------------A--C-A-A-GC--G-GU-----------------------
----------------------------------------------------------------------
----------------------------------------------------------------------
----------------------------------------------------------------------
----------------------------------------------------------------------
----------------------------------------------------------------------
----------------------------------------------------------------------
----------------------------------------------------------------------
----------------------------------------------------------------------
----------------------------------------------------------------------
----------------------------------------------------------------------
----------------------------------------------------------------------
----------------------------------------------------------------------
----------------------------------------------------------------------
----------------------------------------------------------------------
------------------------------------------------G--G--A-G-C---A-U--GU-
G-G--U--U-U-----------------------------------------------------------
----------------------------------------------------------------------
----------------------------------------------------------------------
----------------------------------------------------------------------
----------------------------------------------------------------------
----------------------------------------------------------------------
----------------------------------------------------------------------
----------------------------------------------------------------------
----------------------------------------------------------------------
----------------------------------------------------------------------
----------------------------------------------------------------------
----------------------------------------------------------------------
----------------------------------------------------------------------
----------------------------------------------------------------------
----------------------------------------------------------------------
----------------------------------------------------------------------
----------------------------------------------------------------------
----------------------------------------------------------------------
----------------------------------------------------------------------
----------------------------------------------------------------------
------------------------------------------AA-U--U-C-G-A-CG-C---AAC-G-C
------G-C-A--G-A-A-CC-------U--U-A-CC-AG--CC-C------------------------
----------------------------------------------------------------------
----------------------------------------------------------------------
----------------------------------------------------------------------
----------------------------------------------------------------------
----------------------------------------------------------------------
----------------------------------------------------------------------
----------------------------------------------------------------------
----------------------------------------------------------------------
----------------------------------------------------------------------
----------------------------------------------------------------------
----------------------------------------------------------------------
----------------------------------------------------------------------
----------------------------------------------------------------------
----------------------------------------------------------------------
----------------------------------------------------------------------
----------------------------------------------------------------------
---------------------------------------------------------UU-G-A--C-A-U
-C---------------C------C--G---G-UC----------------------G-CG-G-------
----UUU--CC--A-----------G--A-G-A-U--G-G--A-UU-C-C--------U--U-C-----A
-G--------------------------------------------------------------------
----------------------------------------U--UC-----GG------------------
----------------------------------------------------------------------
----------------------------C----U----G----G--------AC-C-G--G---U--G--
A---------------------------------------------------------------------
----------------------------------------------------------------------
----------------------------------------------------------------------
----------------------------------------------------------------------
----------------------------------------------------------------------
--C-------------------------------------------------------------------
----------------------------------A-G-G-U-----------------------------
----------------------------------------------------------------------
----------------------------------------------------------------------
----------------------------------------------------------------------
--------------------------------------------------------------G-C--UG-
----------------------------------------------------------------------
----------------------------------------------------------------------
----------------------------------------------------------------------
----------------------------------------------------------------------
----------------------------------------------------------------------
----------------------------------------------------------------------
----------------------------------------------------------------------
----------CA-UG--G---CU--G----UC-G---UC-A-----------------------------
----------------------------------------------------------------------
----------------------------------------------------------------------
--------------------------------GC-UC---G-U---------------------------
----------------------------------------------------------------------
---G-U--C-G--U---GA-GA-UGU-U-GG-G-UU-AA-------------------------------
----------------------------------------------------------------------
----------------------------------------------------------------------
----------------------------------------------------------------------
----------------------------------------------------------------------
----------------------------------------------------------------------
----------------------------------------------------------------------
----------------------------------------------------------------------
----------------------------------------------------------------------
------------------------------------------------------------GU-CCC--G-
C---------------------------------------------------------------------
----------------------------------------------------------------------
----------------------------------------------------------------------
----------------------------------------------------------------------
---A-N--------uC-GA--G-C-GC-A-----ACC-C-C-CG--------------------------
----------------------------------------------------------------------
----------------------------------------------------------------------
----------------------------------------------------------------------
----------------------------------------------------------------------
----------------------------------------------------------------------
----------------------------------------------------------------------
--------------------------------------------------------UC--C-U--U---A
G--U-U-G-C--U---A-C-C--A--U-------------------------------------------
----------------------------------------------------------------------
----------------------------------------------------------------------
----------------------------------------------------------------------
----------------------------------------------------------------------
----------------------------------------------------------------------
----------------------------------------------------------------------
----------------------------------------------------------------------
----------------------------------------------------------------------
----------------------------------------------------------------------
---------------------------------------------------------------U-UA-G-
----------------------------------------------------------------------
----------------------------------------------------------------------
----------------------------------------------------------------------
----------------------------------------------------------------------
----------------------------------------------------------------------
----------------------------------------------------------------------
----------------------------------------------------------------------
----------------------------------------------------------------------
--------------U--------------U---G------------------------------------
---------------------------------------------A------------G---C--A--CU
---------------C-U-A-A-G-GA-G--AC-U---------G-CC--------G------------G
-----U------------------------------------------------G-A-------------
----------------------------------------UA-A--------------------------
---------------------G-C-C-GC-G-A-G-G-A--AG-G-U-----------------------
---------------------------------------------------------------------G
--GG-G-A-UG-AC-G-UC--A-----A--G-U-------------------------------------
----------------------------------------------------------------------
----------------------------------------------------------------------
----------------------------------------------------------------------
----------------------------------------------------------------------
----------------------------------------------------------------------
----------------------------------------------------------------------
--------------------------------------------C---CUC---A-U-------------
----------------------------------------------------------------------
----------------------------------------------------------------------
----------------------------------------------------------------------
----------------------------------------------------------------------
----------------------------------------------------------------------
----------------------------------------------------------------------
----------------------------------------------------------------------
----------------------------------------------------------------------
----------------------------------------------------------------------
----------------------------------------------------------------------
----------------------------------------------------------------------
----------------------------------------------------------------------
----------------------------------------------------------------------
----------------------------------------------------------------------
--------G---G-C-CU----------------------------------------------------
----------------------------------------------------------------------
----------------------------------------------------------------------
----------------------------------------------------------------------
----------------------------------------------------------------------
----------------------------------------------------------------------
----------------------------------------------------------------------
----------------------------------------------------------------------
----------------------------------------------------------------------
----------------------------------------------------------------------
----------------------------------------------------------------------
------------------U------A--C-G--G-G-C-U-GG-GC-UA-C--AC---------------
----------------------------------------------------------------------
----------------AC-G---UG-C--UA----------------------C-AA-UG---G-C-GG-
U-G-A--C-AAU-G--G-G-A-------------------------------------------------
----------------------------------------------------------------------
----------------------------------------------------------------------
----------------------------------------------------------------------
----------------------------------------------------------------------
-------------------------------------------C-G-C-A-A--A-G-G-C-G-C--A--
-------------------------------------A-GC-C-C-----------U--A-G-C--A---
A-----------------------------------A--UCU-C------A---AAAA-G-CC-G-U-C-
U----------------------------------------------CAG------UUC--------GGA
---U-U-GGGC-UC----------------------------------------------------U-GC
-AA-CU-C--------------------------------------------------------------
----------------------------------------------------------------------
----------------------------------------------------------------------
----------------------------------------------------------------------
----------------------------------------------------------------------
-------------------------------------------------------------G-A----GC
--CC-A-U-G-A--A-G-UU-GG-AA--------U-CG-C-UA--G-UA-AU-C-G-U----G--GA--U
C-A-G-C-------A-U--GC--C-A----C-G-G-U-----------G-AAU-AC--GU-U--------
----------------------------------------------------------------------
----------------------------------------------------------------------
-----------------------------------------------------CCCGG-G--C-C--U-U
G--U-A----------------------------------------------------------------
----------------------------------------------------------------------
----------------------------------------------------------------------
----------------------------------------------------------------------
----------------------------------------------------------------------
----------------------------------------------------------------------
----------------------------------------------------------------------
----------------------------------------------------------------------
----------------------------------------------------------------------
----------------------------------------------------------------------
------------------------------------C-ACA-C-C-G-C-CC--GU-C-----A---CA-
-C-CA-UG-GG-A--G---UUG-G-UU-UU-AC-C--U-GAA------G--A-C-GG---UG-C-G-C-U
-A--A-C-C-C-----------------------------------------------------------
----------------------------------------------------------------------
-----G-CA-A-----------------------------------------------------------
----------------------------------------------------------------------
-----------------------------------------------------------------G--G-
-G-A--GG-C--A-------------G--C-C-G--G--CC--A-C--G-G--------------U-A--
G-G-GU-CA-G----------------------------------CG--A-CU-G---------------
----------------------------------------------------------------------
----------------------------------------------------------------------
----------------------------------------------------------------------
----------------------------------------------------------------------
----------------------------------------------------------------------
----------------------------------------------------------------------
----------------------------------------------------------------------
----------------------------------------------------------------------
----------------------------------------------------------------------
----------------------------------------------------------------------
----------------------------------------------------------------------
----------------------------------------------------------------------
----------------------------------------------------------------------
----------------------------------------------------------------------
----------------------------------------------------------------------
----------------------------------------------------------------------
[truncated: 20,295,857 more chars]
