# Supplementary material for: 290 metagenome-assembled genomes from the Mediterranean Sea: a resource for marine microbiology
Source: PeerJ. 2017 Jul 10;5:e3558. doi: 10.7717/peerj.3558 (PMC5507172; doi:10.7717/peerj.3558)
Supplement: Supplemental Information 5 [file peerj-05-3558-s005.txt]

(((((AACY020525321:0.00034,(KF234354:0.01238,TMED105:0.00032)0.968:0.00457)1.000:0.06320,(FJ973596:0.01208,HQ692020:0.01710)1.000:0.04289)0.994:0.05590,(JQ426667:0.09914,(JQ428103:0.02458,(FJ152887:0.05881,GQ263758:0.03655)0.945:0.02092)0.730:0.02251)0.864:0.04280)1.000:0.14139,(((KJ754664:0.06364,JQ800731:0.03174)0.981:0.02509,(((JN177656:0.00453,TMED32_3:0.00298)0.573:0.00093,(FQ032830:0.00299,(((GT235095:0.03079,EF573122:0.04072)0.922:0.00782,EF573486:0.00033)0.428:0.00092,EF572020:0.00280)0.969:0.00546)0.728:0.00094)1.000:0.07664,(M58792:0.03059,(HM161878:0.01817,DQ660388:0.04225)0.419:0.00435)0.918:0.01696)0.810:0.03390)1.000:0.12095,((ET570843:0.09587,((KJ754636:0.05827,EF061974:0.02410)1.000:0.04300,((KC000876:0.01988,TMED39:0.00837)1.000:0.06125,(ET283511:0.08358,(ET934238:0.05439,(((HM127539:0.01401,KJ094286:0.02259)0.980:0.00868,(((GT451479:0.02065,(FN435254:0.05684,GQ349699:0.01146)0.851:0.01350)0.327:0.00661,((((JQ347420:0.00415,KC000359:0.01784)0.908:0.00414,AM279204:0.01852)0.938:0.00484,AM279161:0.00839)0.964:0.00550,(AM279197:0.01936,AB476256:0.00951)0.914:0.00367)0.304:0.00034)0.925:0.00541,(FQ032816:0.00049,FR683798:0.01818)0.994:0.00980)0.865:0.00298)0.916:0.00467,KC682604:0.00901)0.996:0.02714)0.124:0.01381)1.000:0.03970)0.876:0.01492)0.956:0.03676)0.993:0.04793,((((JX015701:0.01322,(((EF016485:0.00742,JN986299:0.01066)0.941:0.00467,((JX016051:0.0,JX016221:0.0):0.00079,JX015984:0.00032)0.925:0.00315)0.408:0.00265,(JX016122:0.00031,JX016284:0.00188)0.878:0.00267)0.398:0.00341)0.275:0.00498,(JQ515083:0.00190,(TMED114:0.00283,(JQ515046:0.00528,(EF574855:0.00161,EF575268:0.00150)0.786:0.00325)0.882:0.00257)0.792:0.00107)0.856:0.00404)0.873:0.00519,GT230412:0.00273)1.000:0.15136,(TMED123:0.13823,(((((ET703390:0.01210,(HM129619:0.00293,ET703446:0.01138)0.756:0.00076)0.929:0.01646,((ET803717:0.13830,ET801285:0.03908)0.822:0.01639,ET703392:0.04867)0.996:0.02789)0.962:0.01337,((ET802089:0.00438,(ET801225:0.00055,ET703418:0.02069)1.000:0.03468)1.000:0.01731,(FJ612256:0.02514,(ET800535:0.01656,(FJ820442:0.07475,((JN119209:0.00288,KF596556:0.00767)0.851:0.00041,(ET801403:0.00094,ET801251:0.00768)0.810:0.00145)0.671:0.00320)0.775:0.00107)0.531:0.00354)0.949:0.00690)0.942:0.00890)0.933:0.01512,((FN433355:0.01226,(AACY020259437:0.00100,TMED14:0.00031)0.941:0.00486)0.998:0.02018,(ET799463:0.04725,((ET801426:0.05821,ET802220:0.02753)0.996:0.01899,ET802019:0.00099)0.913:0.00641)0.982:0.01526)0.881:0.01265)0.997:0.04550,(ET799413:0.00943,FJ628310:0.01079)1.000:0.05182)0.995:0.04664)0.717:0.02000)0.999:0.05932)0.981:0.04427)0.999:0.09722)1.000:0.19310,((((KJ465940:0.17673,((GQ850555:0.03163,(((GQ111893:0.03989,((((ET592353:0.06264,(EF471579:0.00031,EF471577:0.00031)0.947:0.00767)0.738:0.00225,((TMED115:0.00029,(KC000309:0.00074,AY948357:0.00331)1.000:0.00036)0.779:0.00168,AY948359:0.03785)0.277:0.00250)0.991:0.02020,(GQ340303:0.05200,(GQ390232:0.00783,(CT926479:0.04318,AB355058:0.06302)0.993:0.02883)0.760:0.00331)0.939:0.01426)0.988:0.02592,KF427966:0.02504)0.838:0.01808)0.819:0.01847,CT918341:0.04602)0.852:0.01439,ET104254:0.10402)0.912:0.02164)1.000:0.07967,(HQ672089:0.11393,(ET491735:0.04620,(FJ626884:0.10436,(TMED270:0.00036,((GQ350624:0.01695,(((ET802868:0.05816,EF573463:0.00033)0.391:0.00096,ET805394:0.00195)0.931:0.00690,GT061506:0.04431)0.936:0.00815)0.892:0.00667,(AF382139:0.00533,KJ589766:0.00534)0.831:0.00261)0.989:0.01858)0.981:0.02729)0.561:0.03214)0.839:0.02707)1.000:0.09089)0.995:0.06867)0.864:0.03880,(KJ480297:0.24981,(CAOS01000004:0.20411,KF500027:0.18311)0.973:0.06566)0.997:0.09258)0.942:0.03503,((JN166345:0.05134,((GQ348788:0.01812,(HQ673908:0.04497,(JN166319:0.01041,(KJ589921:0.02385,ET795217:0.00208)0.606:0.00032)0.795:0.00166)0.753:0.00230)0.781:0.00736,((EF572850:0.00154,(ET802816:0.04801,EF574581:0.00184)0.801:0.00199)0.959:0.00386,TMED154:0.00032)0.941:0.00823)0.871:0.02604)1.000:0.22440,(((JF747624:0.08187,KC836759:0.11032)1.000:0.13390,(((JQ844338:0.02829,JQ844337:0.01291)1.000:0.09476,(HE817802:0.05188,JQ844348:0.06533)1.000:0.06309)0.381:0.01757,((APGO01000272:0.03462,(AQPC01000005:0.01563,KF286195:0.02499)0.976:0.01880)1.000:0.08291,(KP005026:0.08757,TMED15:0.09409)1.000:0.06186)0.310:0.00683)1.000:0.07959)0.999:0.08772,((JN532725:0.44489,((((((HQ674351:0.01268,HQ673510:0.00604)0.996:0.02576,((ET919817:0.01566,(DQ071098:0.00697,TMED231:0.00156)0.976:0.01152)0.991:0.01752,(EF574227:0.00729,(GT940759:0.01525,(KF786951:0.01016,JX530444:0.02584)0.909:0.00501)0.400:0.00594)0.949:0.00871)1.000:0.03814)0.920:0.00974,(HQ674443:0.02998,KF786935:0.11601)0.998:0.02809)0.814:0.01744,((AB698042:0.11063,GT305807:0.18507)0.858:0.04919,AF418950:0.30783)0.989:0.05681)0.976:0.03134,((GT940767:0.04247,(EF575009:0.01328,TMED24:0.01112)0.994:0.02492)1.000:0.09331,((FJ516780:0.01627,KC896682:0.00844)1.000:0.04605,((JN487393:0.04483,((((FJ205243:0.00985,(AM997823:0.00245,(AM997703:0.00693,JX227042:0.01212)0.977:0.00997)0.980:0.01254)1.000:0.03333,(FJ205240:0.01629,AY627529:0.02409)1.000:0.05197)0.960:0.01648,((JN515584:0.00103,JN535993:0.00422)1.000:0.04300,((JN536125:0.00031,(JN531871:0.00841,(JN523715:0.00666,JN537880:0.01199)0.918:0.00122)0.996:0.00024)0.000:0.00033,JN517084:0.00104)0.999:0.03730)0.707:0.00811)0.980:0.01289,(FJ416101:0.02800,(ET373999:0.03884,FJ626886:0.03165)0.311:0.01782)0.998:0.02590)0.790:0.00656)0.556:0.00909,(JX504295:0.06324,JN177961:0.12509)0.101:0.01583)0.979:0.02281)0.879:0.00956)0.940:0.02291)1.000:0.25632,(((DQ396110:0.07689,(ET236363:0.00480,(((DQ372846:0.00191,((EF573103:0.00582,TMED138:0.00036)0.762:0.00083,JN874328:0.01985)0.991:0.00786)0.954:0.00138,FN822205:0.00552)0.053:0.00059,(JX524993:0.00246,GQ452882:0.00436)0.874:0.00293)0.750:0.00137)0.893:0.00763)1.000:0.09194,(((((KF786441:0.00352,((GT362997:0.01287,(HQ153932:0.00104,ET249952:0.00031)0.839:0.00287)1.000:0.03728,((DQ396077:0.00481,(ET048667:0.02017,(ET919760:0.00579,TMED10:0.00710)0.962:0.00612)0.689:0.00091)0.959:0.00979,(HM798666:0.01299,DQ396265:0.01682)0.991:0.01526)0.776:0.00223)0.492:0.00244)0.889:0.00737,HQ673330:0.09583)0.982:0.01524,(GT362996:0.06003,KC631451:0.03484)0.975:0.02143)0.949:0.01647,(ET491341:0.05106,GQ246416:0.08929)0.109:0.00744)0.949:0.02490,JN672626:0.06675)0.993:0.04804)0.423:0.03255,((((GT363004:0.08629,HM445938:0.21961)0.998:0.05683,(HQ163355:0.04467,AF468236:0.10862)0.993:0.03493)0.887:0.01338,((JN441968:0.11013,TMED11:0.08363)0.403:0.01865,(JN452804:0.13216,JN428149:0.05336)0.996:0.04712)0.590:0.04717)0.895:0.02460,(((EF589351:0.00094,EF589352:0.00031)0.999:0.02336,(HQ845500:0.00549,ANOH01000401:0.00607)0.991:0.02043)0.999:0.03262,(((FJ624355:0.01958,HQ153836:0.02787)0.942:0.00898,((DQ351810:0.01323,(GT119490:0.00803,((EF591885:0.00311,(GQ346796:0.00529,FN822131:0.01403)0.428:0.00232)0.434:0.00248,TMED283:0.00035)0.905:0.00489)0.848:0.00420)0.385:0.00433,(JQ579975:0.01746,(ET236306:0.01390,(AB694399:0.01190,(FJ873319:0.08382,FN822207:0.11566)0.893:0.02264)0.894:0.01300)0.566:0.00536)0.531:0.00435)0.535:0.00726)0.169:0.00581,JF748734:0.05392)0.772:0.01376)0.966:0.02310)0.999:0.08460)1.000:0.09617)0.997:0.06999)0.047:0.02374,((ET617890:0.09127,DQ811902:0.13023)1.000:0.10415,(((KC682754:0.00335,GQ348014:0.02665)0.989:0.04045,((TMED53:0.01433,KF786393:0.01372)0.974:0.01209,((GT119223:0.01426,TMED181:0.01471)0.688:0.01426,JX016834:0.03402)0.824:0.00922)0.852:0.03556)1.000:0.16818,(GT180185:0.06624,JN493226:0.13820)1.000:0.10592)0.925:0.02895)0.361:0.03336)1.000:0.14082)0.975:0.05203)0.930:0.02726)0.985:0.03925,(((HQ671908:0.06915,((JN832946:0.00316,(((AY534087:0.00537,GQ337221:0.01861)1.000:0.02696,(AY907820:0.01959,(TMED230:0.00898,TMED70:0.00031)0.746:0.00256)0.966:0.00884)0.869:0.00587,AF406538:0.01200)0.934:0.00574)0.627:0.00160,HQ242356:0.00492)0.994:0.03499)0.000:0.07893,(ET799242:0.02789,(KC872852:0.11518,(ET802629:0.04687,AACY020068177:0.00307)0.000:0.00038)0.310:0.02570)1.000:0.13786)1.000:0.23578,(JN443694:0.32039,((CAGM02001594:0.03012,HQ672119:0.08667)1.000:0.05408,(TMED76:0.20070,((AB331889:0.01160,AB331890:0.02115)1.000:0.08041,(KF799062:0.23611,((KF786824:0.00339,KF786937:0.00198)0.993:0.02189,(KF786948:0.01558,(GT567992:0.02471,(JN986504:0.00327,TMED18:0.00705)0.976:0.01492)0.383:0.01240)0.883:0.00816)0.998:0.03774)0.873:0.02853)0.000:0.00623)0.815:0.03271)0.972:0.06659)1.000:0.20192)0.972:0.05191)0.799:0.02835,((((((GQ349915:0.00910,((FJ545502:0.00723,TMED218:0.00032)0.511:0.00184,((HQ673145:0.00995,HQ672489:0.03172)0.999:0.01791,(JX529012:0.01193,(DQ396079:0.00093,JX525642:0.00665)0.994:0.00817)0.698:0.00093)0.875:0.00266)0.789:0.00094)0.000:0.00034,GQ346535:0.00338)0.994:0.02131,(HQ163262:0.03985,GQ348836:0.01865)0.394:0.00432)1.000:0.08828,(CP003730:0.56693,(AB294932:0.13825,(HG004192:0.34767,((KF756255:0.03316,KF756202:0.02975)0.977:0.03465,((KC122613:0.05019,KP214628:0.06085)0.956:0.02495,((ET695219:0.04636,ET695218:0.03984)1.000:0.06079,HF968439:0.08512)0.401:0.01385)0.933:0.02412)0.996:0.07481)0.401:0.04581)0.893:0.03031)0.930:0.03240)1.000:0.11253,(((HQ672108:0.13629,((AM747382:0.04545,FJ744842:0.10899)0.794:0.02670,(JQ269287:0.10098,FR683981:0.08522)0.993:0.05948)0.994:0.07771)1.000:0.11044,((EF506945:0.02554,GCIB01034586:0.04531)1.000:0.22612,(JX945378:0.09440,TMED67:0.08131)1.000:0.11832)0.578:0.02700)1.000:0.18181,((ET802747:0.09304,(HQ671966:0.04442,(GQ348022:0.02005,(((ET686594:0.02564,(AACY020222384:0.00471,(AY907765:0.01570,EF573230:0.00404)0.825:0.00507)1.000:0.03873)1.000:0.03952,(TMED58:0.01443,GQ350073:0.01462)0.683:0.00269)0.864:0.00623,(JX016791:0.00076,(EF646119:0.01021,JX526223:0.02882)0.319:0.00816)0.889:0.00585)1.000:0.06447)1.000:0.09462)0.880:0.05919)1.000:0.14995,(TMED88:0.36427,((((((FJ999600:0.23430,(JPID01000014:0.11756,(FJ873264:0.07423,FJ999595:0.11212)0.964:0.04991)0.930:0.07084)1.000:0.22569,EF409832:0.25423)0.972:0.06316,(KJ742377:0.26424,(GQ339576:0.37246,(APMI01014340:0.09253,(X15435:0.06146,APJO01001223:0.10669)0.993:0.05563)1.000:0.17298)0.919:0.06406)0.348:0.03265)0.996:0.09198,HQ418451:0.29606)0.997:0.10717,(FJ744961:0.11165,(FJ745099:0.05405,FJ744890:0.07421)0.862:0.03471)1.000:0.35198)0.065:0.04952,(((FX532111:0.05498,(FX534292:0.01962,(FX533220:0.02558,FX527310:0.06454)0.859:0.01179)0.820:0.00674)1.000:0.23895,((GT941026:0.07569,(HQ672230:0.03099,(TMED66:0.02931,(GT940773:0.03688,(TMED32:0.0,TMED32_2:0.0):0.01696)0.873:0.00918)0.986:0.02735)0.998:0.05620)1.000:0.19828,(GQ222227:0.20726,FJ612269:0.24892)1.000:0.11548)0.999:0.08028)0.887:0.03558,(TMED223:0.23043,ATZY01000070:0.32085)0.882:0.04599)0.958:0.06844)0.201:0.06552)1.000:0.23079)0.495:0.03727)0.793:0.02456)0.984:0.05318,((HQ163711:0.08113,(((HQ729995:0.02813,(ET805003:0.01515,(EF573580:0.04770,(KJ589710:0.01885,(TMED144:0.01077,AACY020553637:0.01078)0.248:0.00149)0.871:0.00489)0.876:0.01151)1.000:0.06185)1.000:0.07013,((HQ673270:0.03883,(((AB193918:0.01141,HQ673196:0.00577)0.194:0.00500,(KJ589871:0.02538,KJ589945:0.01534)0.939:0.00733)0.938:0.01732,(KP005036:0.02319,(GT940987:0.00851,TMED190:0.00554)1.000:0.05430)0.076:0.01052)0.985:0.02752)0.985:0.03717,((HQ674365:0.00187,KJ589913:0.03507)0.999:0.04690,HQ721336:0.10549)0.846:0.02777)0.992:0.04583)1.000:0.07011,(TMED6:0.20076,HQ163771:0.07793)0.977:0.03839)0.997:0.06258)0.996:0.07413,(HQ673421:0.06960,((((FJ825999:0.09628,(JN245720:0.08351,(HQ692000:0.06479,((JN433154:0.12760,JN448080:0.06198)0.911:0.01683,((((KC873417:0.04151,TMED27:0.02865)0.970:0.01736,(DQ395844:0.02780,KM200021:0.07562)0.628:0.01588)0.292:0.00343,FJ203515:0.09166)0.691:0.01364,(JN470252:0.08146,JN447496:0.04806)0.939:0.02397)0.909:0.02045)0.961:0.02146)0.991:0.03769)0.999:0.07779)0.999:0.09250,(((GT369888:0.04466,(HQ154002:0.01870,GT369924:0.01556)0.936:0.01304)0.315:0.01167,(KC682829:0.02799,(AB981835:0.02497,(AB476180:0.00423,AB981859:0.05591)0.721:0.00097)0.999:0.02380)0.970:0.01878)1.000:0.06849,((AY102327:0.04357,(((AY102325:0.03575,(AY820744:0.00031,(AY820749:0.00031,AY820751:0.00031)0.843:0.00108)0.942:0.00559)0.873:0.00414,(HQ132385:0.03117,((KP142352:0.00321,(GQ157433:0.00125,KP142320:0.00212)0.533:0.00026)0.959:0.00570,(EF205444:0.00215,((AGWX01000001:0.00031,TMED4:0.00031)0.000:0.00031,(JQ855519:0.00252,KC677615:0.00060)1.000:0.00045)0.000:0.00032)0.777:0.00074)1.000:0.02204)0.718:0.00098)0.284:0.00114,FJ802297:0.03514)0.873:0.00858)1.000:0.14250,(FJ745150:0.05104,(ET802577:0.04931,((JQ753183:0.01102,JN591805:0.05396)0.999:0.04161,((JN166133:0.00812,(HM057812:0.00035,AF406520:0.01519)0.925:0.00509)0.496:0.00565,(TMED25:0.00586,FJ615110:0.01061)0.936:0.00821)0.395:0.00352)0.962:0.01261)0.981:0.02451)0.990:0.04898)0.739:0.02672)0.919:0.02602)1.000:0.09843,(HQ673657:0.09073,HQ673159:0.08267)0.913:0.02618)0.991:0.04955,((JN166296:0.02675,GT567970:0.02080)0.000:0.00034,(FJ154966:0.03669,(AACY020443294:0.00734,(GQ348045:0.01621,((HQ672036:0.00035,(TMED23:0.00599,(HQ242253:0.00035,ET799766:0.00301)0.785:0.00099)0.795:0.00099)1.000:0.00032,HQ672203:0.00088)0.917:0.00816)1.000:0.04610)0.998:0.02505)0.997:0.01956)0.000:0.00265)0.996:0.11778)1.000:0.13695)0.953:0.04686)0.820:0.01736);
