# Supplementary material for: 290 metagenome-assembled genomes from the Mediterranean Sea: a resource for marine microbiology
Source: PeerJ. 2017 Jul 10;5:e3558. doi: 10.7717/peerj.3558 (PMC5507172; doi:10.7717/peerj.3558)
Supplement: Supplemental Information 6 [file peerj-05-3558-s006.txt]

Organisms	NCBI Assembly
FC group Bacteroidetes Chlorobi group Bacteroides ovatus ATCC 8483	GCA_001314995
Proteobacteria Gammaproteobacteria Salmonella enterica sub enterica serovar Abony str 0014 14	GCA_000487615
Proteobacteria Gammaproteobacteria Spongiibacter IMCC21906 IMCC21906	GCA_001010805
Terrabacteria group Actinobacteria Trueperella pyogenes 2012CQ ZSH	GCA_001281085
Proteobacteria Gammaproteobacteria Salmonella enterica sub enterica serovar Anatum str USDA ARS-USMARC-1676 USDA-ARS-USMARC-1676	GCA_001620225
Proteobacteria Betaproteobacteria Bordetella holmesii 44057 44057	GCA_000765395
Proteobacteria Gammaproteobacteria Escherichia fergusonii ECD227 ECD227	GCA_000191665
Terrabacteria group Firmicutes Clostridioides difficile QCD 23m63 QCD-23m63	GCA_000155065
Proteobacteria Betaproteobacteria Neisseria meningitidis M01 240149 M01-240149	GCA_000191465
Terrabacteria group Tenericutes Mycoplasma gallisepticum NC95 13295 2-2P NC95 13295-2-2P	GCA_000286695
Terrabacteria group Cyanobacteria Melainabacteria group Calothrix PCC 7507 PCC 7507	GCA_000316575
Proteobacteria Gammaproteobacteria Francisella tularensis sub tularensis FSC198 FSC 198	GCA_000009325
Terrabacteria group Firmicutes Listeria monocytogenes 08 5923 08-5923	GCA_000022925
Proteobacteria Gammaproteobacteria Pantoea PSNIH1 PSNIH1	GCA_000784875
Proteobacteria Gammaproteobacteria Gilliamella apicola wkB7	GCA_001693435
Proteobacteria delta epsilon subdivisions Minicystis rosea DSM 24000	GCA_001931535
Proteobacteria Betaproteobacteria Laribacter hongkongensis HLHK9 HLHK9	GCA_000021025
Proteobacteria Betaproteobacteria Burkholderia lata FL 7-5-30-S1-D0	GCA_001718575
Proteobacteria Alphaproteobacteria Rickettsiales bacterium Ac37b Ac37b	GCA_000746585
Proteobacteria Gammaproteobacteria Pseudomonas koreensis BS3658	GCA_900101415
Proteobacteria Gammaproteobacteria Candidatus Portiera aleyrodidarum BT B-HRs BT-B	GCA_000292685
Terrabacteria group Actinobacteria Streptosporangium roseum DSM 43021 DSM 43021	GCA_000024865
Euryarchaeota Thermococci Thermococcus barophilus CH5	GCA_001433455
Proteobacteria Gammaproteobacteria Vibrio tritonius JCM 16456	GCA_001547935
Terrabacteria group Actinobacteria Corynebacterium diphtheriae C7 beta C7 beta	GCA_000255175
Proteobacteria Gammaproteobacteria Cycloclasticus P1 P1 MCCC 1A01040	GCA_000299965
Proteobacteria Alphaproteobacteria Rickettsia typhi str B9991CWPP B9991CWPP	GCA_000277305
Proteobacteria Alphaproteobacteria Rhodopseudomonas palustris BisA53 BisA53	GCA_000014825
Proteobacteria Alphaproteobacteria Gluconobacter oxydans 1.637	GCA_001680825
Terrabacteria group Cyanobacteria Melainabacteria group Prochlorococcus marinus str MIT 9215 MIT 9215	GCA_000018065
Proteobacteria Gammaproteobacteria Vibrio cholerae O1 str Inaba G4222 Inaba G4222	GCA_000338075
Terrabacteria group Firmicutes Bacillus subtilis sub subtilis 6051 HGW 6051-HGW	GCA_000344745
Proteobacteria Gammaproteobacteria Aggregatibacter actinomycetemcomitans HK1651 HK1651	GCA_001191585
Proteobacteria delta epsilon subdivisions Campylobacter jejuni sub jejuni F38011 F38011	GCA_000772225
Proteobacteria Gammaproteobacteria Kosakonia sacchari BO 1	GCA_001683395
Proteobacteria Gammaproteobacteria Shewanella baltica OS155 OS155	GCA_000015845
Proteobacteria Gammaproteobacteria Pseudomonas syringae CC1557 CC1557	GCA_000452705
FC group Bacteroidetes Chlorobi group Gramella flava JLT2011 JLT2011	GCA_001951155
Euryarchaeota Methanomicrobia Methanomicrobiales archaeon Methan 06 nan	GCA_001602695
Terrabacteria group Firmicutes Lactobacillus plantarum sub plantarum ST III ST-III	GCA_000148815
Euryarchaeota Halobacteria Natronococcus jeotgali DSM 18795 DSM 18795	GCA_000337695
Proteobacteria Gammaproteobacteria Pseudomonas stutzeri DSM 4166 DSM 4166	GCA_000195105
Proteobacteria Gammaproteobacteria Serratia plymuthica V4	GCA_000648575
Terrabacteria group Tenericutes Mycoplasma hyorhinis DBS 1050 DBS 1050	GCA_000496815
Proteobacteria delta epsilon subdivisions Geobacter anodireducens SD 1	GCA_001628815
FC group Bacteroidetes Chlorobi group Paludibacter propionicigenes WB4 WB4	GCA_000183135
Proteobacteria Alphaproteobacteria Rickettsia canadensis str CA410 CA410	GCA_000283915
Proteobacteria Gammaproteobacteria Salmonella enterica sub enterica serovar Enteritidis str EC20090193 EC20090193	GCA_000623775
Terrabacteria group Actinobacteria Cryobacterium arcticum PAMC 27867	GCA_001679725
PV group Chlamydiae Protochlamydia naegleriophila KNic	GCA_001499655
Proteobacteria Gammaproteobacteria Thioalkalivibrio nitratireducens DSM 14787 DSM 14787	GCA_000321415
Terrabacteria group Firmicutes Bacillus X12014 X1	GCA_000747345
Euryarchaeota Halobacteria Haloarcula californiae ATCC 33799 ATCC 33799	GCA_000337755
Terrabacteria group Firmicutes Thermoanaerobacter X513 X513	GCA_000148425
Terrabacteria group Chloroflexi Herpetosiphon aurantiacus DSM 785 nan	GCA_000018565
Terrabacteria group Cyanobacteria Melainabacteria group Prochlorococcus marinus str MIT 9211 MIT9211	GCA_000018585
Proteobacteria Betaproteobacteria Thauera MZ1T MZ1T	GCA_000021765
Proteobacteria Betaproteobacteria Comamonas aquatica CJG	GCA_000935165
Proteobacteria Gammaproteobacteria Salmonella enterica sub enterica serovar Enteritidis str P125109 P125109	GCA_000009505
Euryarchaeota unclassified Euryarchaeota Euryarchaeota archaeon RBG 16 68 12 nan	GCA_001800755
Proteobacteria Alphaproteobacteria Brucella abortus bv. 9 str C68 C68	GCA_000740195
Proteobacteria Betaproteobacteria Alicycliphilus denitrificans BC BC	GCA_000179015
Euryarchaeota unclassified Euryarchaeota Aciduliprofundum MAR08 339 MAR08-339	GCA_000327505
FC group Bacteroidetes Chlorobi group Gramella forsetii KT0803 KT0803	GCA_000060345
Euryarchaeota Halobacteria Halorubrum sp. PL-Br10 E2g5 nan	GCA_001564005
Proteobacteria Gammaproteobacteria Xenorhabdus bovienii CS03	GCA_000973125
Proteobacteria Gammaproteobacteria Dickeya solani GBBC 2040 GBBC 2040	GCA_000400565
Proteobacteria Gammaproteobacteria Candidatus Portiera aleyrodidarum TV TV	GCA_000349745
Terrabacteria group Actinobacteria Streptomyces albulus ZPM ZPM	GCA_000963515
Proteobacteria Gammaproteobacteria Escherichia coli O139	Unkown
Euryarchaeota Methanomicrobia Methanofollis ethanolicus HASU	GCA_001571385
Proteobacteria Gammaproteobacteria Pseudomonas syringae pv. lapsa ATCC 10859	GCA_001482725
Spirochaetes Spirochaetia Borrelia turicatae 91E135 91E135	GCA_000012085
Proteobacteria delta epsilon subdivisions Helicobacter pylori 2018 2018	GCA_000192335
Euryarchaeota Methanomicrobia Methanosarcinales archaeon Methan 04 nan	GCA_001603225
Proteobacteria delta epsilon subdivisions Myxococcus hansupus mixupus	GCA_000280925
Terrabacteria group Firmicutes Streptococcus suis D9 D9	GCA_000231885
TACK group Candidatus Bathyarchaeota Candidatus Bathyarchaeota archaeon B25 nan	GCA_001593855
Proteobacteria Betaproteobacteria Burkholderia thailandensis 2002721643 2002721643	GCA_000959425
Spirochaetes Spirochaetia Borrelia afzelii Tom3107 Tom3107	GCA_000741005
Terrabacteria group Firmicutes Lactococcus lactis sub lactis KF147 KF147	GCA_000025045
Proteobacteria Gammaproteobacteria Shewanella MR 4 MR-4	GCA_000014685
Proteobacteria Gammaproteobacteria Salmonella enterica sub enterica serovar Thompson str ATCC 8391 ATCC 8391	GCA_000486365
Spirochaetes Spirochaetia Treponema denticola H 22 H-22	GCA_000340645
Proteobacteria Gammaproteobacteria Salmonella enterica sub enterica serovar Newport str CVM 22462 CVM 22462	GCA_000272895
Terrabacteria group Actinobacteria Mycobacterium bovis 30	GCA_001544775
Proteobacteria Betaproteobacteria Delftia tsuruhatensis CM13	GCA_001753225
Nitrospira Nitrospira Nitrospira defluvii nan	GCA_000196815
Proteobacteria Gammaproteobacteria Vibrio harveyi nan	GCA_001908435
Proteobacteria Alphaproteobacteria Komagataeibacter hansenii ATCC 23769 ATCC 23769	GCA_000164395
Proteobacteria Gammaproteobacteria Pseudomonas aeruginosa LESlike1 LESlike1	GCA_000583975
Proteobacteria Gammaproteobacteria Klebsiella pneumoniae sub pneumoniae KP5 1 KP5-1	GCA_000714635
Euryarchaeota Methanomicrobia Methanosarcina mazei LYC LYC	GCA_000970225
Terrabacteria group Firmicutes Staphylococcus aureus sub aureus HO 5096 0412 HO 5096 0412	GCA_000284535
Proteobacteria Gammaproteobacteria Escherichia coli K 12 C3026	GCA_001559675
Proteobacteria Betaproteobacteria Neisseria meningitidis 053442 053442	GCA_000014105
Terrabacteria group Firmicutes Bacillus cereus ATCC 10876 ATCC 10876	GCA_000160895
Euryarchaeota Methanomicrobia Methanosarcina sp. A14 A14	GCA_001729375
Terrabacteria group Firmicutes Staphylococcus schleiferi TSCC54	GCA_001548255
Proteobacteria Gammaproteobacteria Salmonella enterica sub enterica serovar Typhimurium str USDA ARS-USMARC-1898 USDA-ARS-USMARC-1898	GCA_001623765
Euryarchaeota Halobacteria Haloquadratum sp. J07HQX50 nan	GCA_000416005
Proteobacteria Gammaproteobacteria Haemophilus influenzae Rd KW20 nan	GCA_000027305
FC group Bacteroidetes Chlorobi group Riemerella anatipestifer Yb2 Yb2	GCA_001077795
Terrabacteria group Actinobacteria Corynebacterium pseudotuberculosis 31 31	GCA_000259155
TACK group Crenarchaeota crenarchaeote SCGC AAA261-F05 SCGC AAA261-F05	GCA_000375565
Proteobacteria Alphaproteobacteria Mesorhizobium ciceri CC1192	GCA_001618825
Proteobacteria Betaproteobacteria Candidatus Methylopumilus turicensis MMS 10A-171	GCA_000953015
Terrabacteria group Firmicutes Lactobacillus hokkaidonensis JCM 18461 LOOC260	GCA_000829395
Proteobacteria Alphaproteobacteria Rickettsia japonica YH YH	GCA_000283595
DPANN group Candidatus Pacearchaeota Candidatus Pacearchaeota archaeon RBG 13 36 9 nan	GCA_001786395
Proteobacteria Betaproteobacteria Burkholderia metallica FL 6-5-30-S1-D7	GCA_001718555
Proteobacteria Gammaproteobacteria Candidatus Thioglobus autotrophicus EF1	GCA_001293165
Proteobacteria Gammaproteobacteria Enterobacter asburiae L1 L1	GCA_000632395
Terrabacteria group Actinobacteria Corynebacterium pseudotuberculosis P54B96 P54B96	GCA_000255935
Proteobacteria Gammaproteobacteria Salmonella enterica sub enterica serovar Typhimurium str 14028S 14028S	GCA_000022165
Elusimicrobi Endomicrobia Endomicrobium proavitum Rsa215	GCA_001027545
Proteobacteria Betaproteobacteria Burkholderia thailandensis MSMB121 MSMB121	GCA_000385525
Proteobacteria Gammaproteobacteria Buchnera aphidicola Schlechtendalia chinensis SC	GCA_001648115
Proteobacteria Gammaproteobacteria Glaciecola 4H 3-7+YE-5 4H-3-7+YE-5	GCA_000212335
Terrabacteria group Tenericutes Mycoplasma pneumoniae 54089 54089	GCA_001272755
Proteobacteria Gammaproteobacteria Escherichia coli str clone D i2 clone D i2	GCA_000233875
Terrabacteria group Actinobacteria Mycobacterium tuberculosis PanR0605 PanR0605	GCA_000445515
Thermodesulfobacteri Thermodesulfobacteria Thermodesulfatator indicus DSM 15286 DSM 15286	GCA_000217795
TACK group Crenarchaeota uncultured Acidilobus sp. MG nan	GCA_000495675
FC group Bacteroidetes Chlorobi group Cellulophaga baltica 18 18	GCA_000468615
Proteobacteria delta epsilon subdivisions Myxococcus stipitatus DSM 14675 DSM 14675	GCA_000331735
Proteobacteria Gammaproteobacteria Coxiella burnetii RSA 493 RSA 493	GCA_000007765
PV group Chlamydiae Chlamydia trachomatis D UW 3 CX D UW-3 CX	GCA_000008725
Proteobacteria Betaproteobacteria Ralstonia pickettii 12D 12D	GCA_000023425
Terrabacteria group Actinobacteria Microlunatus phosphovorus NM 1 NM-1	GCA_000270245
Euryarchaeota Halobacteria Natrialbaceae archaeon PL-Br10 E2g26 nan	GCA_001563955
Terrabacteria group Tenericutes Mycoplasma californicum ST 6	GCA_000695835
Proteobacteria Gammaproteobacteria Legionella pneumophila sub fraseri Dallas 1E	GCA_001886835
Proteobacteria Gammaproteobacteria Haemophilus influenzae F3031 F3031	GCA_000197875
Terrabacteria group Actinobacteria Bifidobacterium bifidum BF3	GCA_001281345
FC group Bacteroidetes Chlorobi group Niabella ginsenosidivorans BS26	GCA_001654455
Terrabacteria group Firmicutes Bacillus cereus 03BB108 03BB108	GCA_000832865
Terrabacteria group Firmicutes Melissococcus plutonius DAT561 DAT561	GCA_000283975
Proteobacteria Gammaproteobacteria Pseudomonas aeruginosa PA1R PA1R	GCA_000496645
Proteobacteria Alphaproteobacteria Rickettsia africae ESF 5 ESF-5	GCA_000023005
Proteobacteria delta epsilon subdivisions Helicobacter pylori SJM180 SJM180	GCA_000148855
Proteobacteria delta epsilon subdivisions Desulfovibrio desulfuricans sub desulfuricans str ATCC 27774 ATCC 27774	GCA_000022125
Proteobacteria Gammaproteobacteria Cronobacter muytjensii ATCC 51329 ATCC 51329	GCA_001277195
Proteobacteria Gammaproteobacteria Candidatus Carsonella ruddii HC isolate Thao2000 HC	GCA_000287275
Proteobacteria Betaproteobacteria Ralstonia pickettii DTP0602 DTP0602	GCA_000471925
Euryarchaeota Halobacteria Haloterrigena daqingensis CGMCC 1.8909	GCA_900156445
Proteobacteria Gammaproteobacteria Escherichia coli str K 12 substr MDS42 K-12 substr MDS42	GCA_000350185
Fusobacteria Fusobacteriia Fusobacterium nucleatum sub animalis KCOM 1325	GCA_001296145
Terrabacteria group Firmicutes Exiguobacterium antarcticum B7 Eab7	GCA_000299435
Proteobacteria delta epsilon subdivisions Sorangium cellulosum So ce56 So ce 56	GCA_000067165
Proteobacteria Gammaproteobacteria Haemophilus influenzae R2866 R2866	GCA_000165525
Proteobacteria Gammaproteobacteria Pseudomonas aeruginosa YL84 YL84	GCA_000524595
Proteobacteria Alphaproteobacteria Hyphomicrobium MC1 MC1	GCA_000253295
Terrabacteria group Actinobacteria Renibacterium salmoninarum ATCC 33209 nan	GCA_000018885
TACK group Crenarchaeota Sulfolobus metallicus DSM 6482 = JCM 9184 JCM 9184	GCA_001316045
Proteobacteria Gammaproteobacteria Escherichia coli IAI39 IAI39	GCA_000026345
Terrabacteria group Firmicutes Streptococcus suis LS9N	GCA_900143575
unclassified Archaea unclassified Archaea miscellaneous archaeon GW2011 AR19 nan	GCA_000806015
Proteobacteria delta epsilon subdivisions Stigmatella aurantiaca DW4 3 1 DW4 3-1	GCA_000165485
Terrabacteria group Firmicutes Pediococcus damnosus TMW 2.1536	GCA_001611155
Proteobacteria Betaproteobacteria Nitrosospira multiformis ATCC 25196 ATCC 25196	GCA_000196355
DPANN group Candidatus Woesearchaeota Candidatus Woesearchaeota archaeon CG1 02 57 44 nan	GCA_001871415
PV group Chlamydiae Chlamydophila pneumoniae CWL029 CWL029	GCA_000008745
Terrabacteria group Firmicutes Staphylococcus aureus USA300 ISMMS1 USA300-ISMMS1	GCA_000568455
Spirochaetes Spirochaetia Leptospira borgpetersenii serovar Ballum 56604	GCA_001444465
Proteobacteria Gammaproteobacteria Vibrio cholerae M66 2 M66-2	GCA_000021605
Terrabacteria group Firmicutes Clostridioides difficile QCD 66c26 nan	GCA_000003215
Proteobacteria Gammaproteobacteria Acinetobacter baumannii BJAB0868 BJAB0868	GCA_000419425
Proteobacteria Gammaproteobacteria Sodalis praecaptivus HS1	GCA_000517425
Terrabacteria group Firmicutes Carnobacterium maltaromaticum LMA28 LMA28	GCA_000317975
Terrabacteria group Firmicutes Lactobacillus johnsonii DPC 6026 DPC 6026	GCA_000204985
Terrabacteria group Actinobacteria Propionibacterium acnes HL096PA1 HL096PA1	GCA_000376705
Terrabacteria group Firmicutes Bacillus cereus 95 8201 95 8201	GCA_000161135
Proteobacteria Betaproteobacteria Delftia acidovorans SPH 1 SPH-1	GCA_000018665
Proteobacteria Gammaproteobacteria Methylomicrobium alcaliphilum 20Z 20Z	GCA_000968535
Euryarchaeota Thermoplasmata Thermoplasma volcanium GSS1 GSS1	GCA_000011185
FC group Bacteroidetes Chlorobi group Gramella LPB0144 LPB0144	GCA_001889005
Proteobacteria Gammaproteobacteria Salmonella enterica sub enterica serovar Enteritidis str EC20111515 EC20111515	GCA_000624315
TACK group Candidatus Bathyarchaeota miscellaneous Crenarchaeota group-1 archaeon SG8-32-1 nan	GCA_001273345
Proteobacteria Alphaproteobacteria Rickettsia rickettsii Iowa	GCA_001951015
Terrabacteria group Cyanobacteria Melainabacteria group Microcystis aeruginosa NIES 2549 NIES-2549	GCA_000981785
Euryarchaeota Halobacteria Natrinema sp. J7-1 J7-1	GCA_000493245
Proteobacteria Gammaproteobacteria Salmonella enterica sub enterica serovar Typhimurium str CDC 2011K 1702 CDC 2011K-1702	GCA_001623685
Terrabacteria group Firmicutes Bacillus JS JS	GCA_000259365
TAC group Crenarchaeota Sulfolobus islandicus L.S.2.15 L.S.2.15	GCA_000022385
Proteobacteria Gammaproteobacteria Pseudomonas CCOS 191 CCOS 191	GCA_001007005
Synergistete Synergistia Thermanaerovibrio velox DSM 12556 DSM 12556	GCA_000237825
Proteobacteria Alphaproteobacteria Bartonella ancashensis 20.00	GCA_001281405
Proteobacteria Gammaproteobacteria Candidatus Portiera aleyrodidarum AF CAI	GCA_000953415
TAC group Thaumarchaeota Candidatus Nitrosopumilus sediminis AR2	GCA_000299395
Proteobacteria Betaproteobacteria Bordetella bronchiseptica MO149 MO149	GCA_000317955
Terrabacteria group Firmicutes Streptococcus pneumoniae R6 R6	GCA_000007045
Terrabacteria group Firmicutes Bacillus WP8 WP8	GCA_000800825
Proteobacteria Gammaproteobacteria Escherichia coli SEC470	GCA_001518955
Terrabacteria group Firmicutes Bacillus velezensis CAU B946 CAU B946	GCA_000283695
Proteobacteria delta epsilon subdivisions Campylobacter lari RM16701 RM16701	GCA_000816405
Proteobacteria Gammaproteobacteria Pseudomonas chlororaphis sub aurantiaca JD37	GCA_000761195
Proteobacteria Gammaproteobacteria Erwinia billingiae Eb661 Eb661	GCA_000196615
PV group Chlamydiae Chlamydia trachomatis F SWFPminus F SWFPminus	GCA_000969805
Terrabacteria group Actinobacteria Mycobacterium canettii CIPT 140070010 CIPT 140070010	GCA_000328785
Terrabacteria group Tenericutes Mycoplasma pneumoniae PI 1428 PI 1428	GCA_000319675
Terrabacteria group Actinobacteria Mycobacterium tuberculosis KZN 1435 KZN 1435	GCA_000023625
Terrabacteria group Actinobacteria Thermobifida fusca YX YX	GCA_000012405
Euryarchaeota Halobacteria Natrialbaceae archaeon Tc-Br11 E2g1 nan	GCA_001564255
Terrabacteria group Tenericutes Mycoplasma genitalium G37 G 37	GCA_000027325
Terrabacteria group Firmicutes Leuconostoc citreum KM20 KM20	GCA_000026405
Terrabacteria group Tenericutes Mycoplasma mycoides sub mycoides SC str PG1 PG1	GCA_000011445
Proteobacteria Alphaproteobacteria Agrobacterium tumefaciens S33	GCA_001551895
Terrabacteria group Firmicutes Enterococcus gallinarum FDAARGOS 163	GCA_001558875
Aquifica Aquificae Hydrogenobaculum 3684 3684	GCA_000213785
Terrabacteria group Firmicutes Lactobacillus casei BL23 BL23	GCA_000026485
Proteobacteria Gammaproteobacteria Legionella pneumophila sub pneumophila str Thunder Bay Thunder Bay	GCA_000404245
Terrabacteria group Firmicutes Lactococcus lactis sub cremoris UC509.9 UC509.9	GCA_000312685
Proteobacteria Gammaproteobacteria Salmonella enterica sub enterica serovar Anatum str USDA ARS-USMARC-1736 USDA-ARS-USMARC-1736	GCA_001620115
Terrabacteria group Tenericutes Mycoplasma hominis ATCC 23114 ATCC 23114	GCA_000085865
Spirochaetes Spirochaetia Treponema pallidum sub pertenue str Gauthier Gauthier	GCA_000246795
Terrabacteria group Actinobacteria Mycobacterium avium sub avium DJO 44271	GCA_000770235
Proteobacteria Gammaproteobacteria Dickeya chrysanthemi NCPPB 402 NCPPB 402	GCA_000406105
Proteobacteria Betaproteobacteria Burkholderia vietnamiensis MSMB608WGS	GCA_001718915
Proteobacteria Gammaproteobacteria Pseudomonas cremoricolorata ND07	GCA_000759535
Terrabacteria group Firmicutes Staphylococcus pseudintermedius HKU10 03 HKU10-03	GCA_000185885
Proteobacteria Gammaproteobacteria Salmonella enterica sub enterica serovar Typhimurium str LT2 LT2 SGSC 1412 ATCC 700720	GCA_000006945
Euryarchaeota Archaeoglobi Archaeoglobus veneficus SNP6 SNP6	GCA_000194625
Terrabacteria group Firmicutes Bacillus cereus FT9	GCA_000724585
Proteobacteria Alphaproteobacteria Erythrobacter litoralis DSM 8509	GCA_001719165
Proteobacteria Betaproteobacteria Burkholderia 2002721687 2002721687	GCA_000959325
Proteobacteria Betaproteobacteria Polaromonas naphthalenivorans CJ2 CJ2	GCA_000015505
Proteobacteria Betaproteobacteria Thauera humireducens SgZ 1	GCA_001051995
unclassified Archaea unclassified Archaea miscellaneous archaeon GW2011 AR15 nan	GCA_000830295
Proteobacteria Gammaproteobacteria Woeseia oceani XK5	GCA_001677435
Terrabacteria group Tenericutes Mycoplasma hominis ATCC 27545 LBD 4	GCA_000767725
Proteobacteria Betaproteobacteria Roseateles depolymerans KCTC 42856	GCA_001483865
Proteobacteria Alphaproteobacteria Ruegeria mobilis F1926 F1926	GCA_000376545
Terrabacteria group Firmicutes Lactobacillus paracasei KL1	GCA_001514415
Terrabacteria group Firmicutes Turicibacter H121 H121	GCA_001543345
TACK group Thaumarchaeota Candidatus Nitrosoarchaeum limnia SFB1 SFB1	GCA_000204585
Proteobacteria Gammaproteobacteria Salmonella enterica sub enterica serovar Typhimurium str CDC 2009K 2059 CDC 2009K-2059	GCA_001623775
Euryarchaeota Methanobacteria Methanobrevibacter YE315 YE315	GCA_001548675
Terrabacteria group Firmicutes Clostridium lentocellum DSM 5427 DSM 5427	GCA_000178835
Terrabacteria group Firmicutes Bacillus Alg07 Alg07	GCA_001889165
Euryarchaeota Methanomicrobia Methanosarcina siciliae T4 M T4 M	GCA_000970085
Terrabacteria group Actinobacteria Mycobacterium intracellulare MOTT 02 MOTT-02	GCA_000277145
Proteobacteria Gammaproteobacteria Cellvibrio japonicus Ueda107 Ueda107	GCA_000019225
Proteobacteria Gammaproteobacteria Erwinia amylovora CFBP1430 CFPB1430	GCA_000091565
Terrabacteria group Firmicutes Streptococcus agalactiae ILRI112 ILRI112	GCA_000427055
FC group Bacteroidetes Chlorobi group Lutibacter LPB0138 LPB0138	GCA_001761325
Proteobacteria Gammaproteobacteria Xanthomonas campestris pv. campestris str CN14 CN14	GCA_000401735
Euryarchaeota Methanomicrobia Methanosaeta harundinacea nan	GCA_001509375
Terrabacteria group Firmicutes Acetoanaerobium sticklandii DSM 519	GCA_000196455
Proteobacteria Gammaproteobacteria Xylella fastidiosa sub fastidiosa GB514 GB514	GCA_000148405
Terrabacteria group Cyanobacteria Melainabacteria group Synechococcus KORDI 100 KORDI-100	GCA_000737535
Terrabacteria group Firmicutes Streptococcus pneumoniae JJA JJA	GCA_000018985
Proteobacteria Gammaproteobacteria Enterobacter ludwigii EN 119	GCA_001750725
Terrabacteria group Firmicutes Virgibacillus 6R 6R	GCA_001895305
Thermotoga Thermotogae Defluviitoga tunisiensis nan	GCA_000953715
unclassified Bacteria Bacteria candidate phyla Candidatus Woesebacteria bacterium GW2011 GWF1 31 35 nan	GCA_001029755
Proteobacteria Gammaproteobacteria Salmonella enterica sub enterica serovar Typhimurium str L 3553 L-3553	GCA_000828595
Terrabacteria group Firmicutes Leuconostoc mesenteroides sub mesenteroides BD3749	GCA_001583825
Fusobacteria Fusobacteriia Fusobacterium hwasookii ChDC F206 ChDC F206	GCA_001455085
Thermotoga Thermotogae Thermotoga caldifontis AZM44c09 AZM44c09	GCA_000828655
Proteobacteria Gammaproteobacteria Pantoea ananatis R100	GCA_001543055
TACK group Crenarchaeota Thermoproteus sp. CIS 19 nan	GCA_001516665
Proteobacteria Gammaproteobacteria Alteromonas RW2A1 RW2A1	GCA_001886475
Proteobacteria Gammaproteobacteria Pseudomonas monteilii USDA ARS-USMARC-56711	GCA_001534745
Terrabacteria group Firmicutes Bacillus subtilis QB928 QB928	GCA_000293765
Terrabacteria group Actinobacteria Mycobacterium tuberculosis BTB05 559 BTB05-559	GCA_000220455
Proteobacteria Gammaproteobacteria Escherichia coli B C3029	GCA_001559635
Terrabacteria group Chloroflexi Dehalococcoides mccartyi CG5 CG5	GCA_000830885
Euryarchaeota Thermococci Thermococcus sp. JCM 11816 JCM 11816	GCA_001316165
Terrabacteria group Actinobacteria Arthrobacter ERGS1	Unkown
Terrabacteria group Firmicutes Streptococcus intermedius B196 B196	GCA_000463355
TACK group Thaumarchaeota Thaumarchaeota archaeon 13 1 40CM 38 12 nan	GCA_001917505
Terrabacteria group Actinobacteria Mycobacterium ulcerans Agy99 Agy99	GCA_000013925
Terrabacteria group Firmicutes Bacillus mycoides DSM 2048 DSM 2048	GCA_000003925
Proteobacteria Gammaproteobacteria Yersinia pestis 8787 8787	GCA_001188755
Proteobacteria Gammaproteobacteria Dickeya dianthicola IPO 980 IPO 980	GCA_000430955
Terrabacteria group Firmicutes Bacillus thuringiensis serovar tochigiensis BGSC 4Y1 BGSC 4Y1	GCA_000161475
Terrabacteria group Firmicutes Clostridium formicaceticum ATCC 27076	GCA_001854185
Euryarchaeota Thermoplasmata Candidatus Methanomassiliicoccus intestinalis Issoire Mx1 Issoire-Mx1	GCA_000404225
Proteobacteria Gammaproteobacteria Candidatus Baumannia cicadellinicola B GSS	GCA_001269425
Terrabacteria group Firmicutes Staphylococcus equorum KM1031	GCA_001683315
Terrabacteria group Firmicutes Bacillus atrophaeus sub globigii BSS	GCA_000742675
Terrabacteria group Actinobacteria Parascardovia denticolens DSM 10105 JCM 12538 DSM 10105	GCA_000191785
Terrabacteria group Actinobacteria Mycobacterium canettii CIPT 140010059 CIPT 140010059	GCA_000253375
TAC group Crenarchaeota Pyrobaculum WP30 WP30	GCA_001189275
Proteobacteria Alphaproteobacteria Pseudovibrio FO BEG1 FO-BEG1	GCA_000236645
Proteobacteria Gammaproteobacteria Salmonella enterica sub enterica serovar Enteritidis str SA20090419 SA20090419	GCA_000625355
Terrabacteria group Actinobacteria Corynebacterium falsenii DSM 44353 BL 8171	GCA_000525655
Proteobacteria Gammaproteobacteria Dickeya dianthicola NCPPB 453 NCPPB 453	GCA_000365305
FC group Bacteroidetes Chlorobi group Psychroflexus torquis ATCC 700755 ATCC 700755	GCA_000153485
Proteobacteria Gammaproteobacteria Salmonella enterica sub enterica serovar Paratyphi A CMCC50093	GCA_001045395
Proteobacteria Alphaproteobacteria Sphingobium RAC03 RAC03	GCA_001713415
Proteobacteria Gammaproteobacteria Salmonella enterica sub enterica serovar Enteritidis str EC20120229 EC20120229	GCA_000624495
Terrabacteria group Firmicutes Bacillus mycoides Rock1 4 Rock1-4	GCA_000161415
Terrabacteria group Tenericutes Mycoplasma hyopneumoniae 168 168	GCA_000183185
Terrabacteria group Actinobacteria Mycobacterium tuberculosis R1207 R1207	GCA_000184045
Proteobacteria Alphaproteobacteria Anaplasma phagocytophilum str Dog2 Dog2	GCA_000439795
Proteobacteria Gammaproteobacteria Salmonella enterica sub enterica serovar Enteritidis str EC20121969 EC20121969	GCA_000625315
TAC group Crenarchaeota Sulfolobus tokodaii str. 7 7	GCA_000011205
Terrabacteria group Firmicutes Desulfitobacterium metallireducens DSM 15288 853 15A	GCA_000231405
Proteobacteria Alphaproteobacteria Rhodospirillum centenum SW SW ATCC 51521	GCA_000016185
Proteobacteria Alphaproteobacteria Rhizobium N1341 N1341	GCA_001664085
PV group Chlamydiae Chlamydia trachomatis G 11074 G 11074	GCA_000092725
Proteobacteria Gammaproteobacteria Oblitimonas alkaliphila D2441	GCA_001267235
Proteobacteria delta epsilon subdivisions Desulfovibrio vulgaris DP4 DP4	GCA_000015485
Proteobacteria delta epsilon subdivisions Campylobacter coli RM4661 RM4661	GCA_000583775
Proteobacteria Gammaproteobacteria Francisella noatunensis sub orientalis LADL -07-285A LADL--07-285A	GCA_000505725
Proteobacteria Betaproteobacteria Bordetella pertussis CS CS	GCA_000212975
Spirochaetes Spirochaetia Brachyspira intermedia PWS A PWS A	GCA_000223215
Proteobacteria Gammaproteobacteria Aeromonas salmonicida sub salmonicida A449 A449	GCA_000196395
Euryarchaeota Halobacteria Halobacterium DL1 DL1	GCA_000230955
Terrabacteria group Firmicutes Lactobacillus amylovorus GRL 1112 GRL 1112	GCA_000182855
Terrabacteria group Actinobacteria Mycobacterium tuberculosis PanR0603 PanR0603	GCA_000445345
Proteobacteria Gammaproteobacteria Klebsiella pneumoniae UHKPC07 UHKPC07	GCA_000417265
Euryarchaeota Thermoplasmata Acidiplasma cupricumulans JCM 13668 JCM 13668	GCA_001316225
Proteobacteria Gammaproteobacteria Pseudomonas putida HB3267 PC9	GCA_000325725
Proteobacteria Alphaproteobacteria Rickettsia parkeri str Portsmouth Portsmouth	GCA_000284195
Proteobacteria Gammaproteobacteria Salmonella enterica sub enterica serovar Enteritidis str EC20120994 EC20120994	GCA_000624675
Terrabacteria group Firmicutes Moorella thermoacetica DSM 103284	GCA_001874605
Terrabacteria group Actinobacteria Gordonia KTR9 KTR9	GCA_000143885
TAC group Crenarchaeota Hyperthermus butylicus DSM 5456 DSM 5456	GCA_000015145
Spirochaetes Spirochaetia Borreliella burgdorferi B31	GCA_000769595
FC group Bacteroidetes Chlorobi group Cellulophaga lytica DAU203	GCA_001941605
Terrabacteria group Firmicutes Staphylococcus aureus sub aureus JH9 JH9	GCA_000016805
Terrabacteria group Firmicutes Lactobacillus salivarius str Ren Ren	GCA_001011095
Proteobacteria Betaproteobacteria Burkholderia RPE67 RPE67	GCA_000828875
Terrabacteria group Firmicutes Bacillus subtilis sub natto BEST195 BEST195	GCA_000209795
Terrabacteria group Actinobacteria Mycobacterium tuberculosis PanR0610 PanR0610	GCA_000445595
Euryarchaeota Halobacteria Halalkalicoccus jeotgali B3 B3	GCA_000196895
Euryarchaeota Methanomicrobia Methanoculleus sp. EBM-46 nan	GCA_001896715
Proteobacteria Gammaproteobacteria Escherichia coli O157	Unkown
Proteobacteria Alphaproteobacteria Chelativorans BNC1 BNC1	GCA_000014245
Fusobacteria Fusobacteriia Fusobacterium nucleatum sub animalis 21 1A 21 1A	GCA_000218645
Euryarchaeota Halobacteria Halorhabdus utahensis DSM 12940 DSM 12940	GCA_000023945
Terrabacteria group Firmicutes Streptococcus pyogenes MGAS6180 MGAS6180	GCA_000012165
Terrabacteria group Firmicutes Streptococcus thermophilus CNRZ1066 CNRZ1066	GCA_000011845
Terrabacteria group Firmicutes Planococcus maritimus DSM 17275	GCA_001687625
Proteobacteria Betaproteobacteria Candidatus Kinetoplastibacterium galatii TCC219 TCC219	GCA_000340905
Proteobacteria Alphaproteobacteria Acetobacter pasteurianus IFO 3283 12 IFO 3283 substr IFO 3283-12	GCA_000010965
Euryarchaeota Methanomicrobia Methanosaeta harundinacea 6Ac 6Ac	GCA_000235565
Terrabacteria group Actinobacteria Rathayibacter toxicus 70137	GCA_000875675
Terrabacteria group Firmicutes Staphylococcus aureus sub aureus 11819 97 11819-97	GCA_000239235
PV group Verrucomicrobia Verrucomicrobia bacterium IMCC26134 IMCC26134	GCA_000972765
Proteobacteria Gammaproteobacteria Pluralibacter gergoviae FB2	GCA_000757785
Proteobacteria Gammaproteobacteria Salmonella enterica sub enterica serovar Enteritidis str EC20110358 EC20110358	GCA_000623335
Terrabacteria group Tenericutes Mycoplasma haemofelis str Langford 1 Langford 1	GCA_000200735
Terrabacteria group Firmicutes Moorella thermoacetica ATCC 39073 ATCC 39073	GCA_000013105
Proteobacteria Gammaproteobacteria Salmonella enterica sub enterica serovar Enteritidis str SA20100349 SA20100349	GCA_000968795
Terrabacteria group Actinobacteria Mycobacterium tuberculosis PanR0606 PanR0606	GCA_000445535
Terrabacteria group Firmicutes Clostridioides difficile M120 M120	GCA_000210435
Proteobacteria Gammaproteobacteria Yersinia pestis Nepal516 Nepal516	GCA_000013805
TAC group Crenarchaeota Acidianus hospitalis W1 W1	GCA_000213215
Proteobacteria Gammaproteobacteria Xanthomonas oryzae pv. oryzae KACC 10331 KACC10331	GCA_000007385
Terrabacteria group Firmicutes Selenomonas oral taxon 478 F0592	GCA_001189555
FC group Bacteroidetes Chlorobi group Riemerella anatipestifer CH3 CH3	GCA_000734055
Proteobacteria Gammaproteobacteria Pseudomonas azotoformans LMG 21611	GCA_900103345
Terrabacteria group Firmicutes Staphylococcus aureus sub aureus JKD6159 JKD6159	GCA_000144955
Terrabacteria group Cyanobacteria Melainabacteria group Oscillatoria nigro viridis PCC 7112 PCC 7112	GCA_000317475
FC group Bacteroidetes Chlorobi group Riemerella anatipestifer RA CH-1 RA-CH-1	GCA_000295655
Proteobacteria Alphaproteobacteria Bartonella quintana str Toulouse Toulouse	GCA_000046685
Proteobacteria Gammaproteobacteria Salmonella enterica sub enterica serovar Typhimurium str USDA ARS-USMARC-1808 USDA-ARS-USMARC-1808	GCA_001623725
Euryarchaeota Halobacteria Haladaptatus sp. R4 R4	GCA_001625445
Proteobacteria delta epsilon subdivisions Campylobacter jejuni sub jejuni 00 2425 00-2425	GCA_000468915
Proteobacteria Alphaproteobacteria Hyphomicrobium denitrificans ATCC 51888 ATCC 51888	GCA_000143145
Proteobacteria delta epsilon subdivisions Helicobacter pylori oki102 oki102	GCA_000600045
Proteobacteria Gammaproteobacteria Xanthomonas campestris pv. campestris str CFBP 1869 CFBP 1869	GCA_000589915
Proteobacteria delta epsilon subdivisions Desulfurivibrio alkaliphilus AHT 2 AHT 2	GCA_000092205
Terrabacteria group Actinobacteria Propionibacterium acnes TypeIA2 P.acn33 P.acn33	GCA_000240015
Terrabacteria group Actinobacteria Corynebacterium diphtheriae BH8 BH8	GCA_000241935
FC group Bacteroidetes Chlorobi group Hymenobacter PAMC 26554 PAMC 26554	GCA_001596155
Terrabacteria group Cyanobacteria Melainabacteria group Prochlorococcus MIT 0801 MIT 0801	GCA_000757865
Proteobacteria Alphaproteobacteria Brucella ceti TE10759 12 TE10759-12	GCA_000590795
Terrabacteria group Actinobacteria Amycolatopsis mediterranei RB RB	GCA_000454025
Proteobacteria Gammaproteobacteria Vibrio parahaemolyticus BB22OP BB22OP	GCA_000328405
Proteobacteria Betaproteobacteria Nitrosomonas Is79A3 Is79A3	GCA_000219585
Proteobacteria Alphaproteobacteria Rickettsia canadensis str McKiel McKiel	GCA_000014345
Euryarchaeota Thermoplasmata Candidatus Methanomethylophilus alvus Mx1201 Mx1201	GCA_000300255
Euryarchaeota Methanobacteria Methanobacterium formicicum JCM 10132 JCM 10132	GCA_001316325
Terrabacteria group Tenericutes Spiroplasma turonicum Tab4c	GCA_001513715
Terrabacteria group Firmicutes Pediococcus claussenii TMW 2.54	GCA_001702235
Proteobacteria delta epsilon subdivisions Helicobacter pylori Rif2 Rif2	GCA_000307835
Proteobacteria Gammaproteobacteria Pseudomonas knackmussii B13 B13	GCA_000689415
Terrabacteria group Firmicutes Bacillus anthracis str SVA11 SVA11	GCA_000583105
PV group Verrucomicrobia Verrucomicrobium spinosum DSM 4136 JCM 18804 DSM 4136	GCA_000172155
Terrabacteria group Firmicutes Streptococcus agalactiae SA20 06 SA20-06	GCA_000302475
Terrabacteria group Actinobacteria Bifidobacterium animalis sub lactis Bl12 Bl12	GCA_000414215
Proteobacteria Alphaproteobacteria Citromicrobium JL477 JL477	GCA_001304795
TAC group Crenarchaeota Vulcanisaeta distributa DSM 14429 DSM 14429	GCA_000148385
Terrabacteria group Firmicutes Desulfotomaculum ruminis DSM 2154 DSM 2154	GCA_000215085
Proteobacteria delta epsilon subdivisions Helicobacter pylori BM012S BM012S	GCA_000498335
Terrabacteria group Actinobacteria Mycobacterium intracellulare ATCC 13950 ATCC 13950	GCA_000277125
Proteobacteria Gammaproteobacteria Klebsiella pneumoniae sub pneumoniae TGH13	GCA_001746535
Spirochaetes Spirochaetia Borreliella valaisiana VS116 VS116	GCA_000170955
Terrabacteria group Firmicutes Acetohalobium arabaticum DSM 5501 DSM 5501	GCA_000144695
Proteobacteria Gammaproteobacteria Citrobacter amalonaticus FDAARGOS 122	GCA_001559075
Terrabacteria group Tenericutes Mycoplasma wenyonii str Massachusetts Massachusetts	GCA_000277795
Terrabacteria group Actinobacteria Corynebacterium diphtheriae HC01 HC01	GCA_000255235
Terrabacteria group Actinobacteria Curtobacterium MR MD2014 MR MD2014	GCA_000772085
Euryarchaeota Methanomicrobia Methanomicrobium mobile BP BP	GCA_000711215
Terrabacteria group Deinococcus Thermus Deinococcus geothermalis DSM 11300 DSM 11300	GCA_000196275
Proteobacteria Alphaproteobacteria Caulobacter crescentus CB15 CB15	GCA_000006905
Proteobacteria delta epsilon subdivisions Syntrophobacter fumaroxidans MPOB MPOB	GCA_000014965
Proteobacteria Gammaproteobacteria Pseudomonas aeruginosa c7447m C7447m	GCA_000468935
Proteobacteria Gammaproteobacteria Methylomonas DH 1 DH-1	GCA_001644685
Euryarchaeota Thermococci Thermococcus 2319x1 2319x1	GCA_001484685
Euryarchaeota Methanobacteria Methanobrevibacter cuticularis DSM 11139	GCA_001639285
FC group Bacteroidetes Chlorobi group Porphyromonas gingivalis JCVI SC001 JCVI SC001	GCA_000380305
Proteobacteria Gammaproteobacteria Pantoea rwandensis ND04	GCA_000759475
Terrabacteria group Actinobacteria Bifidobacterium longum sub longum AH1206	GCA_001725985
Terrabacteria group Firmicutes Bacillus thuringiensis serovar kurstaki HD 1	GCA_000835235
Proteobacteria Gammaproteobacteria Xylella fastidiosa sub sandyi Ann 1 Ann-1	GCA_000698805
Terrabacteria group Actinobacteria Corynebacterium glutamicum MB001 MB001	GCA_000445015
Proteobacteria Alphaproteobacteria Croceicoccus naphthovorans PQ 2	GCA_001028705
Acidobacteria Blastocatellia Chloracidobacterium thermophilum B B	GCA_000226295
Proteobacteria delta epsilon subdivisions Sulfurimonas gotlandica GD1 GD1	GCA_000242915
Proteobacteria Alphaproteobacteria Rickettsia sibirica 246 246	GCA_000166935
Proteobacteria delta epsilon subdivisions Geobacter M18 M18	GCA_000175115
Euryarchaeota Halobacteria Haloarcula japonica DSM 6131 DSM 6131	GCA_000336635
Euryarchaeota Methanobacteria Methanobacterium arcticum M2	GCA_000746075
Proteobacteria Betaproteobacteria Burkholderia gladioli BSR3 BSR3	GCA_000194745
Terrabacteria group Firmicutes Lactobacillus plantarum sub plantarum P 8 plantarum	GCA_000392485
Proteobacteria Gammaproteobacteria Dokdonella koreensis DS 123 DS-123	GCA_001632775
Euryarchaeota Halobacteria Haloarcula sp. K1 K1	GCA_001647155
Proteobacteria delta epsilon subdivisions Helicobacter hepaticus ATCC 51449 ATCC 51449	GCA_000007905
Terrabacteria group Tenericutes Candidatus Izimaplasma HR1 HR1	GCA_000755705
Proteobacteria Gammaproteobacteria Enterobacter cloacae complex 35734 35734	GCA_000807415
Terrabacteria group Firmicutes Lactobacillus jensenii SNUV360	GCA_001936235
Euryarchaeota Halobacteria Haloferax elongans ATCC BAA-1513 ATCC BAA-1513	GCA_000336755
Terrabacteria group Firmicutes Streptococcus anginosus sub whileyi MAS624 MAS624	GCA_000478925
Proteobacteria Alphaproteobacteria Azospirillum B510 B510	GCA_000010725
Euryarchaeota Methanobacteria Methanobacterium veterum MK4	GCA_000745485
Proteobacteria Gammaproteobacteria Acinetobacter NCu2D 2 NCu2D-2	GCA_001647675
Terrabacteria group Actinobacteria Cutibacterium avidum DPC 6544	GCA_001714705
Proteobacteria Alphaproteobacteria Anaplasma phagocytophilum str JM JM	GCA_000439775
Terrabacteria group Actinobacteria Cellulomonas fimi ATCC 484 ATCC 484	GCA_000212695
Proteobacteria Betaproteobacteria Neisseria meningitidis G2136 G2136	GCA_000191425
Terrabacteria group Firmicutes Faecalibacterium prausnitzii L2 6 L2 6	GCA_000210735
Proteobacteria Alphaproteobacteria Mesorhizobium ciceri ca181 ca181	GCA_000474725
Proteobacteria Betaproteobacteria Bordetella H567 H567	GCA_001704295
Terrabacteria group Firmicutes Staphylococcus lugdunensis N920143 N920143	GCA_000270465
Proteobacteria Alphaproteobacteria Brevundimonas subvibrioides ATCC 15264 ATCC 15264	GCA_000144605
Euryarchaeota Methanomicrobia Methanosalsum zhilinae DSM 4017 DSM 4017	GCA_000217995
Terrabacteria group Actinobacteria Gardnerella vaginalis DSM 4944	GCA_900105405
Terrabacteria group Chloroflexi Dehalococcoides mccartyi VS VS	GCA_000025025
Terrabacteria group Firmicutes Listeria monocytogenes SLCC7179 SLCC7179	GCA_000306985
Euryarchaeota Methanomicrobia Methanosaeta thermophila PT PT	GCA_000014945
Terrabacteria group Cyanobacteria Melainabacteria group Cyanothece PCC 7822 PCC 7822	GCA_000147335
Euryarchaeota Methanomicrobia Methanosarcina mazei WWM610 WWM610	GCA_000970165
TAC group Crenarchaeota Caldisphaera lagunensis DSM 15908 DSM 15908	GCA_000317795
FC group Bacteroidetes Chlorobi group Emticicia oligotrophica DSM 17448 DSM 17448	GCA_000263195
Proteobacteria Gammaproteobacteria Shigella flexneri 5 str 8401 8401	GCA_000013585
Proteobacteria Gammaproteobacteria Salmonella enterica sub enterica serovar Paratyphi A str ATCC 9150 ATCC 9150	GCA_000011885
TAC group Crenarchaeota Staphylothermus hellenicus DSM 12710 DSM 12710	GCA_000092465
Terrabacteria group Firmicutes Listeria monocytogenes J1816 J1816	GCA_000195435
Proteobacteria Betaproteobacteria Burkholderia pseudomallei A79A A79A	GCA_000770535
Proteobacteria Alphaproteobacteria Octadecabacter antarcticus 307 307	GCA_000155675
Euryarchaeota Thermoplasmata Thermoplasmatales archaeon SCGC AB-539-N05 nan	GCA_000349645
Terrabacteria group Firmicutes Listeria monocytogenes WSLC1042 WSLC1042	GCA_000568935
Proteobacteria Gammaproteobacteria Salmonella enterica sub enterica serovar Tennessee CFSAN001387	GCA_001535315
Proteobacteria Gammaproteobacteria Halioglobus pacificus RR3 57	GCA_001953075
Terrabacteria group Cyanobacteria Melainabacteria group Synechococcus CC9311 CC9311	GCA_000014585
Proteobacteria Alphaproteobacteria Sphingopyxis LPB0140 LPB0140	GCA_001889025
Proteobacteria Betaproteobacteria Burkholderia pseudomallei 1106a 1106a	GCA_000015925
Proteobacteria Gammaproteobacteria Obesumbacterium proteus DSM 2777	GCA_001586165
Proteobacteria Gammaproteobacteria Candidatus Moranella endobia PCVAL PCVAL	GCA_000364725
Terrabacteria group Actinobacteria Microbacterium paludicola CC3	GCA_001887285
Terrabacteria group Actinobacteria Mycobacterium tuberculosis PanR0307 PanR0307	GCA_000443835
Proteobacteria Gammaproteobacteria Salmonella enterica sub enterica serovar Minnesota str ATCC 49284 ATCC 49284	GCA_000486855
Proteobacteria Gammaproteobacteria Acinetobacter baumannii BJAB0715 BJAB0715	GCA_000419405
Terrabacteria group Firmicutes Geobacillus C56 T3 C56-T3	GCA_000092445
Proteobacteria delta epsilon subdivisions Campylobacter lari sub concheus LMG 11760 LMG 11760	GCA_000816225
Proteobacteria Gammaproteobacteria Salmonella enterica sub enterica serovar Enteritidis str EC20120581 EC20120581	GCA_000625475
FC group Bacteroidetes Chlorobi group Muricauda ruestringensis DSM 13258 DSM 13258	GCA_000224085
Terrabacteria group Cyanobacteria Melainabacteria group Synechocystis PCC 6803 substr GT I nan	GCA_000284135
Proteobacteria Betaproteobacteria beta proteobacterium CB CB	GCA_000342265
Terrabacteria group Cyanobacteria Melainabacteria group Nostoc PCC 7120 PCC 7120	GCA_000009705
Proteobacteria Gammaproteobacteria Yersinia enterocolitica sub palearctica Y11 Y11	GCA_000253175
PV group Chlamydiae Chlamydia trachomatis C TW 3 C TW-3	GCA_000507225
Terrabacteria group Tenericutes Mycoplasma agalactiae 5632	GCA_000089865
Euryarchaeota Methanobacteria Methanobrevibacter oralis DSM 7256	GCA_001639275
Euryarchaeota Thermococci Thermococcus chitonophagus nan	GCA_900012635
Proteobacteria Gammaproteobacteria Escherichia coli ATCC 25922 ATCC 25922	GCA_000743255
Terrabacteria group Firmicutes Streptococcus mitis SVGS 061	GCA_001560895
Terrabacteria group Actinobacteria Mycobacterium tuberculosis H37RvAE H37RvAE	GCA_000746805
Terrabacteria group Firmicutes [Clostridium] clariflavum DSM 19732 DSM 19732	GCA_000237085
Nitrospira Nitrospira Leptospirillum ferrooxidans C2 3 C2-3	GCA_000284315
Proteobacteria Gammaproteobacteria Acinetobacter ADP1 ADP1	GCA_000046845
Terrabacteria group Firmicutes Bacillus thuringiensis IBL 4222 IBL 4222	GCA_000161735
Euryarchaeota Methanomicrobia Methanoculleus sp. DTU007 nan	GCA_001512385
Terrabacteria group Actinobacteria Bifidobacterium breve UCC2003 UCC2003	GCA_000220135
Terrabacteria group Actinobacteria Frankia symbiont of Datisca glomerata 4085684	GCA_000177615
Euryarchaeota Halobacteria Halogeometricum pallidum JCM 14848 JCM 14848	GCA_000337095
Terrabacteria group Chloroflexi Dehalococcoides mccartyi CG1 CG1	GCA_000830925
Proteobacteria Alphaproteobacteria Ochrobactrum anthropi OAB	GCA_000742955
Terrabacteria group Firmicutes Enterococcus faecium Aus0085 AUS0085	GCA_000444405
Terrabacteria group Tenericutes Mycoplasma hyopneumoniae 7448 7448	GCA_000008225
Proteobacteria Gammaproteobacteria Pantoea ananatis LMG 20103 LMG 20103	GCA_000025405
Terrabacteria group Firmicutes Streptococcus pasteurianus ATCC 43144 ATCC 43144	GCA_000270165
Proteobacteria delta epsilon subdivisions Desulfomonile tiedjei DSM 6799 DSM 6799	GCA_000266945
Proteobacteria delta epsilon subdivisions Campylobacter jejuni sub jejuni 00 2426 00-2426	GCA_000466105
Proteobacteria Alphaproteobacteria Acetobacter pasteurianus IFO 3283 26 IFO 3283 substr IFO 3283-26	GCA_000010905
Proteobacteria Gammaproteobacteria Klebsiella pneumoniae sub pneumoniae KPNIH1 KPNIH1	GCA_000281535
Terrabacteria group Firmicutes Lactobacillus paracasei ATCC 334 ATCC 334	GCA_000014525
Proteobacteria Alphaproteobacteria Zymomonas mobilis sub mobilis NRRL B 12526 NRRL B-12526	GCA_000576125
Terrabacteria group Firmicutes Clostridium perfringens ATCC 13124 ATCC 13124	GCA_000013285
Proteobacteria Gammaproteobacteria Pseudomonas putida DOT T1E DOT-T1E	GCA_000281215
Proteobacteria Alphaproteobacteria Rickettsia rickettsii str Brazil Brazil	GCA_000283955
Proteobacteria Gammaproteobacteria Salmonella enterica sub enterica serovar Weltevreden str 1655 1655	GCA_001612515
PV group Chlamydiae Chlamydia gallinacea 08 1274 3 08-1274 3	GCA_000471025
Terrabacteria group Firmicutes Candidatus Desulforudis audaxviator MP104C MP104C	GCA_000018425
PV group Chlamydiae Chlamydia trachomatis L1 1322 p2 L1 1322 p2	GCA_000319165
Proteobacteria Gammaproteobacteria Serratia plymuthica AS9 AS9	GCA_000214235
Proteobacteria Gammaproteobacteria Salmonella enterica sub enterica serovar Enteritidis str EC20120918 EC20120918	GCA_000625115
Terrabacteria group Firmicutes Bacillus smithii DSM 4216	GCA_001050115
Proteobacteria Gammaproteobacteria Salmonella enterica sub enterica serovar Abaetetuba str ATCC 35640 ATCC 35640	GCA_000487915
Euryarchaeota Archaeoglobi Geoglobus ahangari 234	GCA_001006045
Terrabacteria group Deinococcus Thermus Thermus parvatiensis RL	GCA_001535545
Terrabacteria group Actinobacteria Mycobacterium tuberculosis PanR0804 PanR0804	GCA_000445755
Euryarchaeota Halobacteria Haloferax sulfurifontis ATCC BAA-897 ATCC BAA-897	GCA_000337835
Terrabacteria group Actinobacteria Corynebacterium diphtheriae HC03 HC03	GCA_000242775
Proteobacteria Gammaproteobacteria Pseudomonas aeruginosa 39016 39016	GCA_000148745
Proteobacteria Gammaproteobacteria Methylomonas methanica MC09 MC09	GCA_000214665
Terrabacteria group Firmicutes Enterococcus faecalis ATCC 29212 ATCC 29212	GCA_000742975
Terrabacteria group Firmicutes Streptococcus HSISB1 HSISB1	GCA_000448625
Terrabacteria group Actinobacteria Corynebacterium atypicum R2070	GCA_000732945
Proteobacteria Gammaproteobacteria Escherichia coli Xuzhou21 Xuzhou21	GCA_000262125
Terrabacteria group Firmicutes Roseburia hominis A2 183 A2-183	GCA_000225345
PV group Planctomycetes Planctopirus limnophila DSM 3776 DSM 3776	GCA_000092105
Terrabacteria group Firmicutes Streptococcus suis A7 A7	GCA_000233575
Proteobacteria Alphaproteobacteria Sphingomonas MM 1 MM-1	GCA_000347675
Proteobacteria Acidithiobacillia Acidithiobacillus caldus SM 1 SM-1	GCA_000221025
Proteobacteria Gammaproteobacteria Pseudomonas protegens CHA0 CHA0	GCA_000397205
Terrabacteria group Actinobacteria Bifidobacterium asteroides PRL2011 PRL2011	GCA_000304215
Proteobacteria Gammaproteobacteria Halorhodospira halophila SL1 SL1	GCA_000015585
Terrabacteria group Firmicutes Bacillus velezensis UCMB5113 UCMB5113	GCA_000455585
Terrabacteria group Actinobacteria Acidipropionibacterium acidipropionici F3E8	GCA_001855335
FC group Bacteroidetes Chlorobi group Flavobacterium psychrophilum FPG101 FPG101	GCA_000754365
Proteobacteria Gammaproteobacteria Xylella fastidiosa Temecula1 Temecula1	GCA_000007245
Euryarchaeota Halobacteria Natronomonas pharaonis DSM 2160 Gabara	GCA_000026045
Proteobacteria Gammaproteobacteria Salmonella enterica sub enterica serovar Anatum GT 01	GCA_001447115
Terrabacteria group Firmicutes Bacillus velezensis NAU B3 NAU-B3	GCA_000493375
Euryarchaeota Halobacteria Halarchaeum acidiphilum MH1-52-1 MH1-52-1	GCA_000400975
Euryarchaeota Methanomicrobia Methanocorpusculum bavaricum DSM 4179 DSM 4179	GCA_000430905
PV group Chlamydiae Chlamydia trachomatis B Jali20 OT Jali20	GCA_000026925
Proteobacteria Betaproteobacteria Burkholderia pseudomallei 1710a 1710a	GCA_000193455
Terrabacteria group Actinobacteria Bifidobacterium longum sub longum GT15 GT15	GCA_000772485
Terrabacteria group Cyanobacteria Melainabacteria group Synechococcus JA 3-3Ab JA-3-3Ab	GCA_000013205
Terrabacteria group Firmicutes Enterococcus faecalis str Symbioflor 1 Symbioflor 1	GCA_000317915
Terrabacteria group Firmicutes Streptococcus mutans UA159 FR UA159-FR	GCA_000817065
FC group Bacteroidetes Chlorobi group Flavobacterium psychrophilum JIP02 86 JIP02 86	GCA_000064305
Proteobacteria Gammaproteobacteria Vibrio natriegens CCUG 16374	GCA_001680085
Aquifica Aquificae Thermovibrio ammonificans HB 1 HB-1	GCA_000185805
PV group Chlamydiae Chlamydia trachomatis L1 440 LN L1 440 LN	GCA_000318825
Proteobacteria Gammaproteobacteria Salmonella enterica sub enterica serovar Enteritidis str EC20120469 EC20120469	GCA_000624555
Proteobacteria Betaproteobacteria Acidovorax ebreus TPSY TPSY	GCA_000022305
Proteobacteria Betaproteobacteria Candidatus Tremblaya phenacola PAVE PAVE	GCA_000412755
Proteobacteria delta epsilon subdivisions Candidatus Desulfofervidus auxilii HS1	GCA_001577525
Euryarchaeota Halobacteria Haloterrigena turkmenica DSM 5511 DSM 5511	GCA_000025325
Euryarchaeota Halobacteria Haloterrigena saccharevitans AB14	GCA_001953745
Proteobacteria Gammaproteobacteria Shigella flexneri 2003036 2003036	GCA_000743955
Proteobacteria Betaproteobacteria Burkholderiales bacterium JOSHI 001 JOSHI 001	GCA_000244995
Proteobacteria Gammaproteobacteria Klebsiella pneumoniae sub pneumoniae KPNIH27 KPNIH27	GCA_000695935
Proteobacteria Betaproteobacteria Burkholderia pseudomallei MSHR2243 MSHR2243	GCA_000770415
Proteobacteria delta epsilon subdivisions Sulfurospirillum barnesii SES 3 SES-3	GCA_000265295
Terrabacteria group Deinococcus Thermus Marinithermus hydrothermalis DSM 14884 DSM 14884	GCA_000195335
Proteobacteria Gammaproteobacteria Dickeya dadantii NCPPB 3537 NCPPB 3537	GCA_000406265
Proteobacteria Gammaproteobacteria Pectobacterium carotovorum sub carotovorum PCC21 PCC21	GCA_000294535
Proteobacteria delta epsilon subdivisions Geobacter metallireducens GS 15 GS-15	GCA_000012925
Proteobacteria delta epsilon subdivisions Geobacter uraniireducens Rf4 Rf4	GCA_000016745
Terrabacteria group Actinobacteria Propionibacterium freudenreichii sub shermanii nan	GCA_900016155
Proteobacteria Gammaproteobacteria Salmonella enterica sub enterica serovar Enteritidis str EC20121175 EC20121175	GCA_000623055
Proteobacteria Alphaproteobacteria Acetobacter pasteurianus NBRC 101655 NBRC 101655	GCA_000241585
Proteobacteria Gammaproteobacteria Alkalilimnicola ehrlichii MLHE 1 MLHE-1	GCA_000014785
Proteobacteria Gammaproteobacteria Enterobacter cloacae sub cloacae ATCC 13047 ATCC 13047	GCA_000025565
Terrabacteria group Firmicutes Bacillus thuringiensis serovar finitimus YBT 020 YBT-020	GCA_000190515
Euryarchaeota Halobacteria Halorubrum saccharovorum DSM 1137 DSM 1137	GCA_000337915
Euryarchaeota Methanomicrobia Methanosarcina MTP4 MTP4	GCA_000970045
Terrabacteria group Actinobacteria Rathayibacter tritici NCPPB 1953	GCA_001641005
Terrabacteria group Firmicutes Paenibacillus FSL R7 0331 FSL R7-0331	GCA_000758645
Proteobacteria Gammaproteobacteria Escherichia coli 55989 55989	GCA_000026245
Terrabacteria group Firmicutes Listeria monocytogenes J0161 J0161	GCA_000168635
Terrabacteria group Actinobacteria Corynebacterium pseudotuberculosis 258 258	GCA_000263755
Proteobacteria Gammaproteobacteria Pectobacterium carotovorum sub carotovorum PC1 PC1	GCA_000023605
Euryarchaeota Methanobacteria Methanobrevibacter olleyae DSM 16632	GCA_900114585
TAC group Crenarchaeota Sulfolobus solfataricus P1	GCA_900079115
Terrabacteria group Actinobacteria Corynebacterium genitalium ATCC 33030 ATCC 33030	GCA_000143825
Euryarchaeota Archaeoglobi Archaeoglobus fulgidus DSM 4304 DSM 4304	GCA_000008665
Terrabacteria group Firmicutes Oceanobacillus iheyensis HTE831 HTE831	GCA_000011245
Proteobacteria Gammaproteobacteria Pseudomonas fluorescens WH6 WH6	GCA_000166515
Terrabacteria group Actinobacteria Streptomyces pratensis ATCC 33331 ATCC 33331	GCA_000176115
Terrabacteria group Firmicutes Clostridium BNL1100 BNL1100	GCA_000244875
Proteobacteria Alphaproteobacteria Neorhizobium galegae bv. orientalis str HAMBI 540 HAMBI 540	GCA_000731315
Terrabacteria group Actinobacteria Bifidobacterium longum sub longum F8 F8	GCA_000210755
Euryarchaeota Methanobacteria Methanobrevibacter millerae SM9	GCA_001477655
FC group Bacteroidetes Chlorobi group Ornithobacterium rhinotracheale ORT UMN 88 ORT-UMN 88	GCA_000756505
Proteobacteria Gammaproteobacteria Pseudomonas aeruginosa PA38182 PA38182	GCA_000531435
PV group Chlamydiae Chlamydia psittaci RD1 RD1	GCA_000211155
FC group Bacteroidetes Chlorobi group Weeksella virosa DSM 16922 DSM 16922	GCA_000189415
Proteobacteria Alphaproteobacteria Altererythrobacter marensis KCTC 22370	GCA_001028625
Terrabacteria group Actinobacteria Corynebacterium glutamicum ZL 6 ZL-6	GCA_001683115
Proteobacteria Alphaproteobacteria Novosphingobium PP1Y PP1Y	GCA_000253255
Proteobacteria Betaproteobacteria Pandoraea pnomenusa MCB032	GCA_001636275
Terrabacteria group Actinobacteria Streptomyces vietnamensis GIM4.0001	GCA_000830005
Terrabacteria group Firmicutes Lactobacillus delbrueckii sub bulgaricus ATCC 11842 JCM 1002 ATCC 11842	GCA_000056065
Proteobacteria Gammaproteobacteria Acinetobacter venetianus VE C3 VE-C3	GCA_000308235
Asgard group Candidatus Heimdallarchaeota Candidatus Heimdallarchaeota archaeon LC 3 nan	GCA_001940645
Proteobacteria Betaproteobacteria Massilia WG5 WG5	GCA_001412595
Proteobacteria Gammaproteobacteria Buchnera aphidicola str Sg Schizaphis graminum Sg	GCA_000007365
Euryarchaeota Halobacteria Haloarcula hispanica N601 N601	GCA_000504565
Terrabacteria group Firmicutes Listeria monocytogenes FSL R2 561 FSL R2-561	GCA_000168575
Proteobacteria Gammaproteobacteria Vibrio fischeri SR5 SR5	GCA_000241785
TACK group Thaumarchaeota Cenarchaeum symbiosum A nan	GCA_000200715
TACK group Crenarchaeota Sulfolobales archaeon AZ1 nan	GCA_000961135
Proteobacteria Gammaproteobacteria Methylophaga frappieri JAM7	GCA_000260965
Terrabacteria group Firmicutes Streptococcus pyogenes SSI 1 SSI-1	GCA_000011285
FC group Bacteroidetes Chlorobi group Pelodictyon phaeoclathratiforme BU 1 BU-1	GCA_000020645
Terrabacteria group Firmicutes Dialister pneumosintes F0677	GCA_001717505
Proteobacteria Gammaproteobacteria Pectobacterium parmentieri WPP163 WPP163	GCA_000024645
Proteobacteria delta epsilon subdivisions Desulfovibrio piger nan	GCA_900116045
Terrabacteria group Firmicutes Lactobacillus rhamnosus LOCK908 LOCK908	GCA_000418495
Euryarchaeota Methanomicrobia Methanosarcina mazei JCM 9314 JCM 9314	GCA_001315865
Euryarchaeota Methanobacteria Methanobrevibacter smithii TS95D TS95D	GCA_000190115
Proteobacteria Betaproteobacteria Neisseria meningitidis WUE 2594 WUE 2594	GCA_000253215
Proteobacteria Alphaproteobacteria Oligotropha carboxidovorans OM4 OM4	GCA_000218585
Terrabacteria group Firmicutes Streptococcus dysgalactiae sub equisimilis GGS 124 GGS 124	GCA_000010705
Terrabacteria group Actinobacteria Mycobacterium bovis BCG str Tokyo 172 Tokyo 172 substr TRCS	GCA_001580385
TACK group Crenarchaeota Caldivirga sp. MU80 MU80	GCA_001663375
Euryarchaeota Halobacteria Haloplanus natans DSM 17983 DSM 17983	GCA_000427685
Proteobacteria Betaproteobacteria Massilia NR 4 1 NR 4-1	GCA_001191005
TAC group Thaumarchaeota Candidatus Caldiarchaeum subterraneum nan	GCA_000270325
Terrabacteria group Actinobacteria Streptomyces S102016 S10	GCA_001611795
Proteobacteria delta epsilon subdivisions Corallococcus coralloides DSM 2259 DSM 2259	GCA_000255295
Spirochaetes Spirochaetia Leptospira borgpetersenii str 4E 4E	GCA_001652525
Terrabacteria group Deinococcus Thermus Deinococcus maricopensis DSM 21211 DSM 21211	GCA_000186385
unclassified Bacteria Bacteria candidate phyla Candidatus Saccharibacteria oral taxon TM7x TM7x	GCA_000803625
Proteobacteria Gammaproteobacteria Yersinia enterocolitica type O	Unkown
Acidobacteria Solibacteres Candidatus Solibacter usitatus Ellin6076 Ellin6076	GCA_000014905
Proteobacteria Gammaproteobacteria Salmonella enterica sub enterica serovar Enteritidis str EC20090332 EC20090332	GCA_000623795
Proteobacteria Gammaproteobacteria Spiribacter salinus M19 40 M19-40	GCA_000319575
Proteobacteria Gammaproteobacteria Kluyvera intermedia CAV1151	GCA_001022135
Proteobacteria delta epsilon subdivisions Myxococcus fulvus 124B02 124B02	GCA_000988565
Proteobacteria Alphaproteobacteria Hyphomonas Mor2 nan	GCA_001854405
Terrabacteria group Actinobacteria Nocardiopsis dassonvillei sub dassonvillei DSM 43111 DSM 43111	GCA_000092985
Proteobacteria Gammaproteobacteria Francisella tularensis sub tularensis MA00 2987 MA00-2987	GCA_001267475
Terrabacteria group Actinobacteria Rhodococcus B7740 B7740	GCA_000954115
Terrabacteria group Tenericutes Mycoplasma suis KI3806 KI3806	GCA_000203215
Proteobacteria Gammaproteobacteria Escherichia coli APEC O78 APEC O78	GCA_000332755
Terrabacteria group Chloroflexi Chloroflexus aurantiacus J 10-fl J-10-fl	GCA_000018865
Terrabacteria group Firmicutes Bacillus anthracis str Sterne Sterne	GCA_000832635
Terrabacteria group Firmicutes Tetragenococcus halophilus NBRC 12172 NBRC 12172	GCA_000283615
Proteobacteria Alphaproteobacteria Wolbachia endosymbiont of Drosophila melanogaster wMel	GCA_000008025
Acidobacteria Acidobacteriia Granulicella tundricola MP5ACTX9 MP5ACTX9	GCA_000178975
FC group Bacteroidetes Chlorobi group Myroides odoratus DSM 2801 DSM 2801	GCA_000243275
Terrabacteria group Firmicutes Solibacillus silvestris StLB046 StLB046	GCA_000271325
Proteobacteria Alphaproteobacteria Acetobacter pasteurianus Ab3	GCA_001183745
Terrabacteria group Firmicutes Paeniclostridium sordellii ATCC9714	GCA_000953675
Spirochaetes Spirochaetia Spirochaeta africana DSM 8902 DSM 8902	GCA_000242595
Proteobacteria Gammaproteobacteria Legionella pneumophila sub pneumophila ATCC 43290 ATCC 43290	GCA_000239175
Terrabacteria group Actinobacteria Mycobacterium avium sub avium 2285 S 2285 S	GCA_000831285
Proteobacteria Gammaproteobacteria Moraxella ovis 199 55	GCA_001636015
Proteobacteria Gammaproteobacteria Mannheimia succiniciproducens MBEL55E MBEL55E	GCA_000007745
Proteobacteria Betaproteobacteria Castellaniella defragrans 65Phen 65Phen	GCA_000612685
Proteobacteria Alphaproteobacteria Asticcacaulis excentricus CB 48 CB 48	GCA_000175215
Proteobacteria Gammaproteobacteria Salmonella enterica sub enterica serovar Javiana str CFSAN001992 CFSAN001992	GCA_000341425
Terrabacteria group Actinobacteria Geodermatophilus obscurus DSM 43160 DSM 43160	GCA_000025345
Proteobacteria Alphaproteobacteria Mesorhizobium loti MAFF303099 MAFF303099	GCA_000009625
PV group Chlamydiae Chlamydia trachomatis G 9301 G 9301	GCA_000092805
Proteobacteria delta epsilon subdivisions Nitratiruptor SB155 2 SB155-2	GCA_000010325
Spirochaetes Spirochaetia Sediminispirochaeta smaragdinae DSM 11293 DSM 11293	GCA_000143985
Terrabacteria group Actinobacteria Propionibacterium acnes C1 C1	GCA_000302515
Proteobacteria Alphaproteobacteria Rickettsia prowazekii str Madrid E Madrid E	GCA_000195735
Proteobacteria Alphaproteobacteria Sinorhizobium meliloti Rm41 Rm41	GCA_000304415
Terrabacteria group Firmicutes Bacillus velezensis UCMB5033 UCMB 5033	GCA_000455565
Proteobacteria Gammaproteobacteria Salmonella enterica sub enterica serovar Enteritidis str EC20120968 EC20120968	GCA_000625195
Proteobacteria Gammaproteobacteria Stenotrophomonas maltophilia K279a K279a	GCA_000072485
Proteobacteria Alphaproteobacteria Candidatus Liberibacter asiaticus str psy62 psy62	GCA_000023765
Terrabacteria group Actinobacteria Rhodococcus equi 103S 103S	GCA_000196695
Euryarchaeota Methanomicrobia Methanoculleus thermophilus CR-1	GCA_001571405
Euryarchaeota Methanococci Methanococcus maripaludis C7 C7	GCA_000017225
Proteobacteria Gammaproteobacteria Marinomonas posidonica IVIA Po-181 IVIA-Po-181	GCA_000214215
Proteobacteria Gammaproteobacteria Pseudomonas alcaligenes NEB 585	GCA_001597285
Terrabacteria group Cyanobacteria Melainabacteria group Nostoc azollae 0708 0708	GCA_000196515
Spirochaetes Spirochaetia Borrelia hermsii HS1 HS1	GCA_001660005
Proteobacteria delta epsilon subdivisions Helicobacter pylori 51 51	GCA_000011725
Terrabacteria group Firmicutes Streptococcus infantarius ICDDRB NRC-S5	GCA_001477615
Terrabacteria group Actinobacteria Nocardiopsis alba ATCC BAA 2165 ATCC BAA-2165	GCA_000294515
Terrabacteria group Cyanobacteria Melainabacteria group Acaryochloris marina MBIC11017 MBIC11017	GCA_000018105
Terrabacteria group Firmicutes Clostridioides difficile QCD 63q42 nan	GCA_000154625
Terrabacteria group Firmicutes Lactobacillus koreensis 26 25	GCA_001050435
FC group Fibrobacteres Fibrobacter succinogenes sub succinogenes S85 S85	GCA_000024665
FC group Bacteroidetes Chlorobi group Flavobacterium johnsoniae GSE09	GCA_001705175
Terrabacteria group Cyanobacteria Melainabacteria group Pleurocapsa PCC 7327 PCC 7327	GCA_000317025
FC group Bacteroidetes Chlorobi group Alistipes shahii WAL 8301 WAL 8301	GCA_000210575
Proteobacteria Gammaproteobacteria Salmonella enterica sub enterica serovar Enteritidis str EC20120776 EC20120776	GCA_000625075
Proteobacteria Betaproteobacteria Bordetella bronchiseptica 253 253	GCA_000318015
Spirochaetes Spirochaetia Treponema denticola OTK OTK	GCA_000340705
Terrabacteria group Firmicutes Paenibacillus peoriae HS311	GCA_001272655
Proteobacteria Gammaproteobacteria Salmonella enterica sub enterica serovar Gallinarum str 287 91 287 91	GCA_000009525
Proteobacteria Gammaproteobacteria Gynuella sunshinyii YC6258 YC6258	GCA_000940805
FC group Bacteroidetes Chlorobi group Chlorobium limicola DSM 245 DSM 245	GCA_000020465
Terrabacteria group Firmicutes Geobacillus stearothermophilus 10 10	GCA_001274575
FC group Bacteroidetes Chlorobi group Dokdonia MED134 MED134	GCA_000152925
PV group Planctomycetes Phycisphaera mikurensis NBRC 102666 NBRC 102666	GCA_000284115
Proteobacteria Gammaproteobacteria Salmonella enterica sub enterica serovar Newport str CVM N1543 CVM N1543	GCA_000272835
Euryarchaeota Methanomicrobia Methanosarcina siciliae HI350 HI350	GCA_000970125
Proteobacteria Alphaproteobacteria Ruegeria pomeroyi DSS 3 DSS-3	GCA_000011965
Proteobacteria delta epsilon subdivisions Sulfurospirillum deleyianum DSM 6946 DSM 6946	GCA_000024885
Terrabacteria group Cyanobacteria Melainabacteria group Nostoc PCC 7107 PCC 7107	GCA_000316625
Euryarchaeota Halobacteria Halobacterium salinarum NRC 1 NRC-1 ATCC 700922	GCA_000006805
Proteobacteria Gammaproteobacteria Yersinia pestis 3770 3770	GCA_001188775
Proteobacteria Gammaproteobacteria Psychrobacter P2G3 P2G3	GCA_001593285
Spirochaetes Spirochaetia Treponema pallidum sub pallidum str Chicago Chicago	GCA_000024485
Euryarchaeota Halobacteria Haloterrigena jeotgali A29 A29	GCA_000710605
Terrabacteria group Actinobacteria Mycobacterium tuberculosis PanR0306 PanR0306	GCA_000443855
FC group Bacteroidetes Chlorobi group Elizabethkingia anophelis FMS 007 FMS-007	GCA_001011675
PV group Chlamydiae Chlamydia trachomatis E C599 E C599	GCA_000969785
FC group Bacteroidetes Chlorobi group Prevotella intermedia ATCC 25611 DSM 20706 ATCC 25611	GCA_001953955
FC group Bacteroidetes Chlorobi group Maribacter HTCC2170 HTCC2170	GCA_000153165
Thermotoga Thermotogae Thermotoga profunda AZM34c06 AZM34c06	GCA_000828675
Terrabacteria group Firmicutes Streptococcus agalactiae COH1 COH1	GCA_000689235
DPANN group Candidatus Nanohaloarchaeota Nanohaloarchaea archaeon AB578-D14 nan	GCA_000740075
Proteobacteria Gammaproteobacteria Xanthomonas axonopodis pv. citrumelo F1 F1	GCA_000225915
Proteobacteria Gammaproteobacteria Salmonella enterica sub enterica serovar Heidelberg str CFSAN002069 CFSAN002069	GCA_000430085
Terrabacteria group Cyanobacteria Melainabacteria group Synechococcus UTEX 2973 UTEX 2973	GCA_000817325
Proteobacteria Gammaproteobacteria Salmonella enterica sub enterica serovar Enteritidis str EC20111576 EC20111576	GCA_000624375
Euryarchaeota Methanomicrobia Methanosarcina barkeri CM1 CM1	GCA_001027005
Terrabacteria group Firmicutes Lactobacillus buchneri CD034 CD034	GCA_000298115
TAC group Crenarchaeota Ignicoccus hospitalis KIN4 I KIN4 I	GCA_000017945
Terrabacteria group Firmicutes Streptococcus thermophilus ND03 ND03	GCA_000182875
Terrabacteria group Actinobacteria Bifidobacterium animalis sub lactis AD011 AD011	GCA_000021425
Terrabacteria group Firmicutes Listeria monocytogenes serotype 1 2a str 10 1047 10-1047	GCA_000513675
Proteobacteria Gammaproteobacteria Alteromonas australica H 17	GCA_000730385
Spirochaetes Spirochaetia Leptospira interrogans serovar Bratislava PigK151	GCA_001010765
Terrabacteria group Tenericutes Acholeplasma brassicae O502	GCA_000967915
Proteobacteria Gammaproteobacteria Pragia fontium 24613	GCA_001026985
Proteobacteria delta epsilon subdivisions Helicobacter pylori 83 83	GCA_000213135
Proteobacteria Alphaproteobacteria Ehrlichia chaffeensis str West Paces West Paces	GCA_000632965
FC group Bacteroidetes Chlorobi group Salinibacter ruber M8 M8	GCA_000090405
Terrabacteria group Actinobacteria Actinomyces radicidentis CCUG 36733	GCA_001553565
Terrabacteria group Tenericutes Mycoplasma gallisepticum str Rhigh Rhigh	GCA_000025365
Terrabacteria group Firmicutes Eubacterium limosum KIST612 KIST612	GCA_000152245
Euryarchaeota Methanomicrobia Methanosarcina thermophila TM 1 TM-1	GCA_000969885
Proteobacteria Gammaproteobacteria Salmonella enterica sub enterica serovar Saintpaul str SARA26 SARA26	GCA_000486165
Terrabacteria group Actinobacteria Mycobacterium chelonae CCUG 47445 CCUG 47445	GCA_001632805
Euryarchaeota Halobacteria Haloferacaceae archaeon Tc-Br11 E2g18 nan	GCA_001564085
Terrabacteria group Firmicutes Sporosarcina psychrophila DSM 6497	GCA_001590685
Terrabacteria group Actinobacteria Mycobacterium tuberculosis PanR0909 PanR0909	GCA_000445915
Terrabacteria group Firmicutes Geosporobacter ferrireducens IRF9	GCA_001750685
Terrabacteria group Actinobacteria Streptomyces scabiei 87.22 87.22	GCA_000091305
Terrabacteria group Firmicutes Streptococcus HSISS3 HSISS3	GCA_000448605
FC group Bacteroidetes Chlorobi group Bacteroides fragilis NCTC 9343 nan	GCA_000025985
Proteobacteria Gammaproteobacteria Pseudomonas extremaustralis DSM 17835	GCA_900102035
Terrabacteria group Firmicutes Listeria monocytogenes EGD EGD	GCA_000582845
Proteobacteria Betaproteobacteria Bordetella parapertussis 12822 12822	GCA_000195695
Terrabacteria group Actinobacteria Mycobacterium tuberculosis PanR0802 PanR0802	GCA_000442965
Proteobacteria delta epsilon subdivisions Campylobacter jejuni sub jejuni NCTC 11168 Kf1 NCTC 11168-Kf1	GCA_000830805
Terrabacteria group Firmicutes Lactobacillus reuteri JCM 1112 JCM 1112	GCA_000010005
Thermotoga Thermotogae Thermotoga maritima MSB8 MSB8	GCA_000978555
TACK group Crenarchaeota Vulcanisaeta sp. JCHS 4 nan	GCA_001516705
Proteobacteria Gammaproteobacteria Salmonella enterica sub enterica serovar 4	Unkown
Terrabacteria group Tenericutes Mycoplasma dispar ATCC 27140	GCA_000941075
Proteobacteria Gammaproteobacteria Dickeya dianthicola NCPPB 3534 NCPPB 3534	GCA_000365405
Terrabacteria group Actinobacteria Rhodococcus jostii RHA1 RHA1	GCA_000014565
Proteobacteria Gammaproteobacteria Buchnera aphidicola str JF98 Acyrthosiphon pisum JF98	GCA_000183305
Proteobacteria Alphaproteobacteria Acetobacter SLV 7 SLV-7	GCA_001628715
FC group Bacteroidetes Chlorobi group Owenweeksia hongkongensis DSM 17368 DSM 17368	GCA_000236705
Proteobacteria delta epsilon subdivisions Helicobacter pylori P12 P12	GCA_000021465
Thermotoga Thermotogae Fervidobacterium nodosum Rt17 B1 Rt17-B1	GCA_000017545
Proteobacteria Gammaproteobacteria Candidatus Vesicomyosocius okutanii HA HA	GCA_000010405
Proteobacteria delta epsilon subdivisions Campylobacter gracilis ATCC 33236	GCA_001190745
Terrabacteria group Actinobacteria Brevibacterium linens SMQ 1335	GCA_001729525
Proteobacteria delta epsilon subdivisions Campylobacter fetus sub testudinum Sp3 SP3	GCA_001484645
Proteobacteria Betaproteobacteria Variovorax PAMC 28711 PAMC 28711	GCA_001577265
Proteobacteria Alphaproteobacteria Brucella canis HSK A52141 A52141	GCA_000238195
Terrabacteria group Actinobacteria Corynebacterium timonense DSM 45434	GCA_900105305
Proteobacteria delta epsilon subdivisions Anaeromyxobacter dehalogenans 2CP C 2CP-C	GCA_000013385
Proteobacteria Gammaproteobacteria Pantoea At 9b At-9b	GCA_000175935
Terrabacteria group Actinobacteria Mycobacterium tuberculosis 49 02 49-02	GCA_000786505
Proteobacteria Gammaproteobacteria Aeromonas hydrophila 4AK4 4AK4	GCA_000512185
Terrabacteria group Actinobacteria Mycobacterium KMS KMS	GCA_000015405
Proteobacteria Gammaproteobacteria Salmonella enterica sub enterica serovar Enteritidis str SA20090877 SA20090877	GCA_000623815
Terrabacteria group Tenericutes Mycoplasma pneumoniae 85084 85084	GCA_001272795
Proteobacteria Alphaproteobacteria Sphingobium baderi DE 13	GCA_001456115
Proteobacteria Gammaproteobacteria Escherichia albertii KF1 KF1	GCA_000512125
Proteobacteria Gammaproteobacteria Salmonella enterica sub enterica serovar Enteritidis str EC20090884 EC20090884	GCA_000626135
Terrabacteria group Actinobacteria Streptomyces PVA 94 07 PVA 94-07	GCA_000495755
DPANN group Candidatus Pacearchaeota Candidatus Pacearchaeota archaeon RBG 13 33 26 nan	GCA_001787285
Proteobacteria Gammaproteobacteria Pasteurella multocida sub gallicida X73 X73	GCA_000298655
Terrabacteria group Tenericutes Mycoplasma pneumoniae M129 B7 M129-B7	GCA_000331085
Proteobacteria Gammaproteobacteria Salmonella enterica sub enterica serovar Enteritidis str EC20090531 EC20090531	GCA_000626155
Proteobacteria Alphaproteobacteria Ketogulonicigenium vulgare SPU B805	GCA_001855295
Terrabacteria group Tenericutes Ureaplasma parvum serovar 3 SV3F4	GCA_000828735
Proteobacteria delta epsilon subdivisions Sulfurovum NBC37 1 NBC37-1	GCA_000010345
Proteobacteria Gammaproteobacteria Enterobacter hormaechei sub hormaechei 34983	GCA_000814205
Proteobacteria Gammaproteobacteria Photobacterium profundum SS9 SS9	GCA_000196255
Proteobacteria delta epsilon subdivisions Myxococcus fulvus HW 1 HW-1	GCA_000219105
Proteobacteria Gammaproteobacteria Pseudomonas aeruginosa LES400 LES400	GCA_000583935
Proteobacteria Gammaproteobacteria Xanthomonas campestris pv. vesicatoria str 85 10 85-10	GCA_001854165
FC group Bacteroidetes Chlorobi group Sphingobacterium B29 B29	GCA_001952815
Euryarchaeota Halobacteria Natronorubrum thiooxidans type strain	Unkown
Proteobacteria Gammaproteobacteria Pseudomonas denitrificans ATCC 13867 ATCC 13867	GCA_000349845
Proteobacteria Alphaproteobacteria Methylobacterium extorquens DM4 DM4	GCA_000083545
Proteobacteria Gammaproteobacteria Aggregatibacter actinomycetemcomitans ANH9381 ANH9381	GCA_000241025
Proteobacteria Betaproteobacteria Burkholderia pseudomallei 668 668	GCA_000015905
Terrabacteria group Actinobacteria Actinomyces oral taxon 414 F0588	GCA_001278845
Terrabacteria group Actinobacteria Arthrobacter U41 U41	GCA_001750145
Terrabacteria group Firmicutes Staphylococcus aureus M1 M1	GCA_000367745
Proteobacteria delta epsilon subdivisions Geobacter daltonii FRC 32 FRC-32	GCA_000022265
Terrabacteria group Deinococcus Thermus Thermus thermophilus HB27 HB27	GCA_000008125
Terrabacteria group Firmicutes Lactobacillus johnsonii BS15	GCA_001714745
TACK group Crenarchaeota Crenarchaeota archaeon 13 1 40CM 2 52 14 nan	GCA_001919175
Euryarchaeota unclassified Euryarchaeota Aciduliprofundum boonei T469 T469	GCA_000025665
Terrabacteria group Firmicutes Lactobacillus acidophilus FSI4	GCA_000934625
TACK group Thaumarchaeota Candidatus Nitrosoarchaeum koreensis MY1 MY1	GCA_000220175
Proteobacteria Gammaproteobacteria Idiomarinaceae bacterium HL 53 HL-53	GCA_001458075
Proteobacteria Alphaproteobacteria Acetobacter senegalensis 108B	GCA_001499615
Proteobacteria Betaproteobacteria Ottowia oral taxon 894 W10237	GCA_001262075
Proteobacteria Alphaproteobacteria Candidatus Pelagibacter ubique HTCC1062 HTCC1062	GCA_000012345
Proteobacteria Gammaproteobacteria Salmonella enterica sub enterica serovar Enteritidis str SA19970769 SA19970769	GCA_000623675
Proteobacteria Gammaproteobacteria Salmonella enterica sub enterica serovar Enteritidis str EC20121671 EC20121671	GCA_000624755
Proteobacteria Gammaproteobacteria [Haemophilus] ducreyi GU9	GCA_001043495
Proteobacteria Gammaproteobacteria Yersinia pestis 1412 1412	GCA_001188695
Proteobacteria Gammaproteobacteria Buchnera aphidicola str Bp Baizongia pistaciae Bp Baizongia pistaciae	GCA_000007725
Proteobacteria Gammaproteobacteria Escherichia coli PCN033 PCN033	GCA_000219515
Proteobacteria Alphaproteobacteria Phaeobacter gallaeciensis DSM 26640 DSM 26640	GCA_000511385
Proteobacteria delta epsilon subdivisions Campylobacter jejuni sub jejuni CG8421 CG8421	GCA_000171795
Terrabacteria group Firmicutes Lactobacillus paracasei sub paracasei JCM 8130 JCM 8130	GCA_000829035
Proteobacteria Gammaproteobacteria Cronobacter turicensis z3032 nan	GCA_000027065
Terrabacteria group Actinobacteria Mycobacterium bovis BCG str Korea 1168P Korea 1168P	GCA_000338715
Terrabacteria group Firmicutes Melissococcus plutonius ATCC 35311 ATCC 35311	GCA_000270185
Terrabacteria group Tenericutes Mycoplasma putrefaciens KS1 KS1	GCA_000224105
Terrabacteria group Firmicutes Desulfitobacterium dehalogenans ATCC 51507 ATCC 51507	GCA_000243155
PV group Chlamydiae Chlamydia trachomatis Ia SotonIa1 Ia SotonIa1	GCA_000318765
Terrabacteria group Cyanobacteria Melainabacteria group Nostoc NIES 3756 NIES-3756	GCA_001548375
Proteobacteria Gammaproteobacteria Shewanella baltica OS195 OS195	GCA_000018765
Proteobacteria Alphaproteobacteria Rhodopseudomonas palustris DX 1 DX-1	GCA_000177255
Terrabacteria group Firmicutes Bacillus anthracis 52 G 52-G	GCA_000559005
PV group Chlamydiae Chlamydia trachomatis L1 115 L1 115	GCA_000318845
Terrabacteria group Firmicutes Bacillus cereus biovar anthracis str CI CI	GCA_000143605
Terrabacteria group Firmicutes Exiguobacterium ZWU0009 ZWU0009	GCA_000798935
PV group Chlamydiae Chlamydia trachomatis IU888 IU888	GCA_000348825
Terrabacteria group Actinobacteria Mycobacterium tuberculosis PanR0908 PanR0908	GCA_000445895
FC group Bacteroidetes Chlorobi group Bacteroides fragilis YCH46 YCH46	GCA_000009925
Proteobacteria Alphaproteobacteria Paracoccus denitrificans PD1222 PD1222	GCA_000203895
Terrabacteria group Firmicutes Lactobacillus reuteri I5007 I5007	GCA_000410995
Euryarchaeota Halobacteria Halolamina sediminis halo7	GCA_001282785
Proteobacteria Gammaproteobacteria Escherichia coli KO11FL KO11FL	GCA_000258025
Proteobacteria Gammaproteobacteria Edwardsiella tarda EIB202 EIB202	GCA_000020865
Terrabacteria group Firmicutes Oenococcus oeni PSU 1 PSU-1	GCA_000014385
Proteobacteria Betaproteobacteria Burkholderia pseudomallei MSHR491 MSHR491	GCA_000959205
Terrabacteria group Firmicutes Staphylococcus aureus sub aureus Z172 Z172	GCA_000485885
Terrabacteria group Actinobacteria Micromonospora aurantiaca ATCC 27029 ATCC 27029	GCA_000145235
Proteobacteria Alphaproteobacteria Bradyrhizobium ORS 278 ORS278	GCA_000026145
Proteobacteria Gammaproteobacteria Dickeya solani MK10 MK10	GCA_000365285
Euryarchaeota unclassified Euryarchaeota Euryarchaeota archaeon 13 1 20CM 4 64 14 nan	GCA_001919915
Terrabacteria group Firmicutes Streptococcus uberis 0140J 0140J	GCA_000009545
DPANN group Nanoarchaeota Nanoarchaeota archaeon SCGC AAA011-G17 SCGC AAA011-G17	GCA_000402515
Terrabacteria group Firmicutes Caldicellulosiruptor kronotskyensis 2002 2002	GCA_000166775
Proteobacteria Gammaproteobacteria Salmonella enterica sub houtenae str ATCC BAA 1581 ATCC BAA-1581	GCA_000251025
Terrabacteria group Firmicutes Lactobacillus casei LcA LcA	GCA_000400585
Proteobacteria Gammaproteobacteria Dickeya paradisiaca NCPPB 2511 NCPPB 2511	GCA_000400505
Terrabacteria group Firmicutes Streptococcus pyogenes MGAS1882 MGAS1882	GCA_000250925
Terrabacteria group Firmicutes Streptococcus parasanguinis FW213 FW213	GCA_000262145
FC group Bacteroidetes Chlorobi group Blattabacterium Mastotermes darwiniensis str MADAR MADAR	GCA_000233435
Terrabacteria group Actinobacteria Pseudonocardia EC080619 01 EC080619-01	GCA_001420995
Proteobacteria Gammaproteobacteria Salmonella enterica sub enterica serovar Enteritidis str EC20110360 EC20110360	GCA_000623295
Proteobacteria Alphaproteobacteria Brucella suis ATCC 23445 ATCC 23445	GCA_000018905
Proteobacteria Gammaproteobacteria Enterobacter hormaechei sub oharae DSM 16687	GCA_001729705
PV group Chlamydiae Chlamydia trachomatis A2497 A2497	GCA_000284475
PV group Chlamydiae Chlamydia trachomatis L2 434 Buf L2 434 Buf	GCA_000364785
Terrabacteria group Firmicutes Clostridium cellulovorans 743B 743B	GCA_000145275
Spirochaetes Spirochaetia Borreliella bissettii DN127 DN127	GCA_000222305
Proteobacteria Gammaproteobacteria Wigglesworthia glossinidia endosymbiont of Glossina morsitans morsitans Yale colony nan	GCA_000247565
Terrabacteria group Cyanobacteria Melainabacteria group Prochlorococcus marinus str MIT 9312 MIT 9312	GCA_000012645
Proteobacteria Alphaproteobacteria Chelatococcus CO 6 CO-6	GCA_001271345
Euryarchaeota Halobacteria Halogeometricum borinquense DSM 11551 DSM 11551	GCA_000337855
Proteobacteria Alphaproteobacteria Maricaulis maris MCS10 MCS10	GCA_000014745
Proteobacteria Gammaproteobacteria Salmonella enterica sub enterica serovar Enteritidis str EC20120686 EC20120686	GCA_000625555
Euryarchaeota Halobacteria Haloferax gibbonsii ARA6	GCA_001190965
Proteobacteria Alphaproteobacteria Rhizobium favelukesii LPU83	GCA_000577275
FC group Bacteroidetes Chlorobi group Winogradskyella PG 2 PG-2	GCA_000828715
PV group Chlamydiae Chlamydia psittaci 02DC15 02DC15	GCA_000270425
Proteobacteria Gammaproteobacteria Pseudomonas fluorescens NCIMB 11764 NCIMB 11764	GCA_000293885
Terrabacteria group Firmicutes Carnobacterium CP1 CP1	GCA_001483965
Terrabacteria group Firmicutes Streptococcus pyogenes HSC5 HSC5	GCA_000422045
Proteobacteria Gammaproteobacteria Pseudomonas aeruginosa PA7 PA7	GCA_000017205
Proteobacteria delta epsilon subdivisions Helicobacter pylori SouthAfrica20 SouthAfrica20	GCA_000590775
Proteobacteria Gammaproteobacteria Allochromatium vinosum DSM 180 DSM 180	GCA_000025485
Proteobacteria Alphaproteobacteria Rickettsia helvetica C9P9 C9P9	GCA_000255355
Terrabacteria group Actinobacteria Nocardia cyriacigeorgica GUH 2 GUH-2	GCA_000284035
Terrabacteria group Firmicutes Bacillus amyloliquefaciens CC178 CC178	GCA_000494835
Terrabacteria group Firmicutes Clostridium botulinum E3 str Alaska E43 Alaska E43	GCA_000020285
Euryarchaeota Halobacteria Natronorubrum sulfidifaciens JCM 14089 JCM 14089	GCA_000337735
FC group Bacteroidetes Chlorobi group Chlorobium phaeovibrioides DSM 265 DSM 265	GCA_000016085
Terrabacteria group Actinobacteria Arthrobacter IHBB 11108 IHBB 11108	GCA_000950575
Euryarchaeota Halobacteria Haloquadratum walsbyi J07HQW2 nan	GCA_000415985
Proteobacteria delta epsilon subdivisions Helicobacter pylori ELS37 ELS37	GCA_000255955
Proteobacteria Gammaproteobacteria Pseudomonas stutzeri 273	GCA_001648195
Proteobacteria Gammaproteobacteria Candidatus Mikella endobia nan	GCA_900048045
Proteobacteria Gammaproteobacteria Acinetobacter DUT 2 DUT-2	GCA_001581975
Terrabacteria group Actinobacteria Streptomyces fulvissimus DSM 40593 DSM 40593	GCA_000385945
Proteobacteria delta epsilon subdivisions Helicobacter pylori PeCan18 PeCan18	GCA_000277425
Terrabacteria group Actinobacteria Mycobacterium tuberculosis 7199 99 7199-99	GCA_000331445
Euryarchaeota Thermococci Thermococcus sp. 40 45 nan	GCA_001508175
Terrabacteria group Tenericutes Mycoplasma gallisepticum NC06 2006.080 5-2P NC06 2006.080-5-2P	GCA_000286775
Terrabacteria group Actinobacteria Alloactinosynnema L 07 L-07	GCA_900070365
Terrabacteria group Actinobacteria Mycobacterium tuberculosis PanR0203 PanR0203	GCA_000443305
Terrabacteria group Tenericutes Spiroplasma kunkelii CR2 3x CR2-3x	GCA_001274875
Terrabacteria group Cyanobacteria Melainabacteria group Geminocystis NIES 3709 NIES-3709	GCA_001548115
Terrabacteria group Firmicutes Paenibacillus polymyxa E681 E681	GCA_000146875
Terrabacteria group Actinobacteria Corynebacterium glutamicum XV	GCA_001936195
Terrabacteria group Chloroflexi Anaerolinea thermophila UNI 1 UNI-1	GCA_000199675
PV group Chlamydiae Chlamydia pecorum W73 W73	GCA_000470805
Proteobacteria Gammaproteobacteria Salmonella enterica sub enterica serovar Typhimurium str U288 U288	GCA_000380325
Terrabacteria group Firmicutes Aerococcus urinaeequi CCUG28094	GCA_001543205
Euryarchaeota Halobacteria Haloferax volcanii DS2 DS2	GCA_000025685
Proteobacteria Gammaproteobacteria Salmonella enterica sub enterica serovar Enteritidis str EC20111174 EC20111174	GCA_000626355
FC group Bacteroidetes Chlorobi group Cellulophaga baltica NN016038 NN016038	GCA_000477035
FC group Bacteroidetes Chlorobi group Mucilaginibacter PAMC 26640 PAMC 26640	GCA_001596135
Proteobacteria Alphaproteobacteria Sinorhizobium americanum CFNEI 73	GCA_001889105
Proteobacteria Betaproteobacteria Ralstonia solanacearum GMI1000 GMI1000	GCA_000009125
Terrabacteria group Firmicutes Streptococcus intermedius C270 C270	GCA_000463385
Proteobacteria Gammaproteobacteria Shewanella frigidimarina NCIMB 400 NCIMB 400	GCA_000014705
Terrabacteria group Actinobacteria Streptomyces leeuwenhoekii C34 DSM 42122 NRRL B 24963	GCA_001013905
Proteobacteria Gammaproteobacteria Xenorhabdus nematophila AN6 1 AN6 1	GCA_000953355
FC group Bacteroidetes Chlorobi group Fibrella aestuarina BUZ 2 BUZ 2	GCA_000331105
Terrabacteria group Tenericutes Mycoplasma fermentans M64 M64	GCA_000186005
Proteobacteria Gammaproteobacteria Acinetobacter junii 65	GCA_001941805
Proteobacteria Gammaproteobacteria Salmonella enterica sub enterica serovar Enteritidis str EC20120687 EC20120687	GCA_000625575
Proteobacteria Alphaproteobacteria Rhodobacter sphaeroides ATCC 17029 nan	GCA_000015985
TACK group Thaumarchaeota Marine Group I thaumarchaeote SCGC RSA3 nan	GCA_000746745
Proteobacteria Gammaproteobacteria Alteromonas mediterranea 615 English Channel 615	GCA_000439475
FC group Bacteroidetes Chlorobi group Bacteroides xylanisolvens XB1A XB1A	GCA_000210075
Proteobacteria Gammaproteobacteria Acinetobacter baumannii ATCC 17978 ATCC 17978	GCA_000015425
Terrabacteria group Firmicutes Carboxydothermus hydrogenoformans Z 2901 Z-2901	GCA_000012865
Proteobacteria delta epsilon subdivisions Helicobacter pylori oki154 oki154	GCA_000600145
Terrabacteria group Firmicutes Streptococcus infantarius sub infantarius CJ18 CJ18	GCA_000246835
PV group Chlamydiae Chlamydia psittaci 08DC60 08DC60	GCA_000270445
Proteobacteria Betaproteobacteria Paraburkholderia sprentiae WSM5005 WSM5005	GCA_001865575
Proteobacteria Gammaproteobacteria Salmonella enterica sub enterica serovar Enteritidis str EC20100088 EC20100088	GCA_000625415
Proteobacteria delta epsilon subdivisions Campylobacter jejuni sub jejuni NCTC 11168 BN148 NCTC 11168-BN148	GCA_000304375
Terrabacteria group Firmicutes Halobacteroides halobius DSM 5150 DSM 5150	GCA_000328625
Terrabacteria group Firmicutes Streptococcus agalactiae GD201008 001 GD201008-001	GCA_000299135
Proteobacteria Betaproteobacteria Cupriavidus basilensis 4G11	GCA_000832305
Proteobacteria Alphaproteobacteria Sulfitobacter AM1 D1 AM1-D1	GCA_001886735
Proteobacteria Gammaproteobacteria Shigella flexneri 5a str M90T M90T	GCA_000252895
Proteobacteria Gammaproteobacteria Yersinia aldovae 670 83 670-83	GCA_000834395
Terrabacteria group Firmicutes Streptococcus pneumoniae ATCC 700669 ATCC 700669	GCA_000026665
Terrabacteria group Firmicutes Streptococcus agalactiae NEM316 NEM316	GCA_000196055
Proteobacteria Alphaproteobacteria Octadecabacter temperatus SB1	GCA_001187845
Terrabacteria group Firmicutes Listeria monocytogenes serotype 4b str CLIP 80459 Clip80459	GCA_000026705
Terrabacteria group Firmicutes Lysinibacillus sphaericus LMG 22257	GCA_001753205
Proteobacteria delta epsilon subdivisions Campylobacter jejuni 4031 4031	GCA_000493495
Thermotoga Thermotogae Thermotoga RQ2 RQ2	GCA_000019625
FC group Bacteroidetes Chlorobi group Blattabacterium Periplaneta americana str BPLAN BPLAN	GCA_000093165
Euryarchaeota Methanomicrobia Methanomicrobiales archaeon 53 19 nan	GCA_001508695
Proteobacteria delta epsilon subdivisions Campylobacter jejuni sub jejuni 81 176 81-176	GCA_000168755
PV group Chlamydiae Chlamydia pneumoniae nan	GCA_001007145
FC group Bacteroidetes Chlorobi group Capnocytophaga canimorsus Cc5 Cc5	GCA_000220625
Proteobacteria Gammaproteobacteria Klebsiella pneumoniae sub pneumoniae 1158 1158	GCA_000814805
Terrabacteria group Cyanobacteria Melainabacteria group Prochlorococcus marinus str MIT 9515 MIT 9515	GCA_000015665
Terrabacteria group Firmicutes Enterococcus faecalis V583 V583	GCA_000007785
Proteobacteria Betaproteobacteria Neisseria meningitidis M7124 M7124	GCA_000800275
Terrabacteria group Actinobacteria Olsenella uli DSM 7084 DSM 7084	GCA_000143845
Proteobacteria Betaproteobacteria Neisseria meningitidis MC58 MC58	GCA_000008805
Proteobacteria Alphaproteobacteria Ehrlichia HF HF	GCA_000632845
Proteobacteria Alphaproteobacteria Brucella melitensis 2010724553	GCA_001715465
Spirochaetes Spirochaetia Leptospira borgpetersenii serovar Hardjo bovis str JB197 JB197	GCA_000013965
Terrabacteria group Actinobacteria Streptomyces ambofaciens DSM 40697	GCA_001632865
FC group Bacteroidetes Chlorobi group Rufibacter tibetensis 1351	GCA_001310085
Euryarchaeota Thermoplasmata Thermogymnomonas acidicola JCM 13583 JCM 13583	GCA_001316105
Terrabacteria group Firmicutes Listeria monocytogenes 07PF0776 07PF0776	GCA_000258905
Proteobacteria Gammaproteobacteria Pseudomonas agarici NCPPB 2472	GCA_001543125
Proteobacteria Betaproteobacteria Burkholderia Bp5365 MSMB43	GCA_001513745
FC group Bacteroidetes Chlorobi group Capnocytophaga ochracea DSM 7271 DSM 7271	GCA_000023285
Euryarchaeota Halobacteria Haloferax denitrificans ATCC 35960 ATCC 35960	GCA_000337795
Spirochaetes Spirochaetia Brachyspira hyodysenteriae ATCC 27164 B 78	GCA_001676785
Proteobacteria Alphaproteobacteria Ketogulonicigenium vulgare Y25 Y25	GCA_000164885
Proteobacteria Betaproteobacteria Candidatus Nasuia deltocephalinicola str NAS ALF ALF	GCA_000442605
Proteobacteria Betaproteobacteria Candidatus Kinetoplastibacterium oncopeltii TCC290E TCC290E	GCA_000340865
Proteobacteria Betaproteobacteria Burkholderia RPE64 nan	GCA_000402035
Euryarchaeota Methanomicrobia Arc I group archaeon ADurb1013 Bin02101 nan	GCA_001587595
PV group Chlamydiae Chlamydia psittaci VS225 VS225	GCA_000298455
Proteobacteria Gammaproteobacteria Salmonella enterica sub enterica serovar Paratyphi C str RKS4594 RKS4594	GCA_000018385
FC group Bacteroidetes Chlorobi group Prosthecochloris aestuarii DSM 271 DSM 271	GCA_000020625
Proteobacteria Gammaproteobacteria Psychrobacter G G	GCA_000418305
Proteobacteria Gammaproteobacteria Escherichia coli str clone D i14 clone D i14	GCA_000233895
Fusobacteria Fusobacteriia Fusobacterium nucleatum sub animalis 4 8 4 8	GCA_000400875
Terrabacteria group Actinobacteria [Brevibacterium] flavum ZL 1 ZL-1	GCA_001683055
Proteobacteria delta epsilon subdivisions Helicobacter pylori UM037 UM037	GCA_000392515
Proteobacteria Alphaproteobacteria Rhodobacter LPB0142 LPB0142	GCA_001856665
Terrabacteria group Actinobacteria Pseudonocardia EC080610 09 EC080610-09	GCA_001420975
Terrabacteria group Actinobacteria Xylanimonas cellulosilytica DSM 15894 DSM 15894	GCA_000024965
Proteobacteria Alphaproteobacteria Bradyrhizobium G22 nan	GCA_900011265
Proteobacteria Gammaproteobacteria Haemophilus somnus 129PT 129PT	GCA_000011785
Terrabacteria group Actinobacteria Mycobacterium tuberculosis PanR0412 PanR0412	GCA_000443445
Terrabacteria group Actinobacteria Arthrobacter Hiyo8 Hiyo8	GCA_001549895
Terrabacteria group Actinobacteria Mycobacterium tuberculosis PanR0505 PanR0505	GCA_000445285
Proteobacteria Gammaproteobacteria Dickeya dadantii NCPPB 898 NCPPB 898	GCA_000406145
Terrabacteria group Firmicutes Limnochorda pilosa HC45	GCA_001544015
Terrabacteria group Firmicutes Clostridium botulinum B1 str Okra Okra	GCA_000019305
Terrabacteria group Actinobacteria Glutamicibacter arilaitensis Re117 Re117	GCA_000197735
Proteobacteria delta epsilon subdivisions Campylobacter fetus sub venerealis str 84 112 84-112	GCA_000967135
FC group Bacteroidetes Chlorobi group Bacteroides salanitronis DSM 18170 DSM 18170	GCA_000190575
Terrabacteria group Actinobacteria Streptomyces CdTB01 CdTB01	GCA_001484565
Euryarchaeota Thermoplasmata Candidatus Methanoplasma termitum MpT1	GCA_000800805
Euryarchaeota Thermoplasmata Thermoplasmatales archaeon SCGC AB-539-C06 nan	GCA_000364885
Proteobacteria Gammaproteobacteria Yersinia pseudotuberculosis nan	GCA_900092345
Terrabacteria group Actinobacteria Coriobacteriaceae bacterium 68 1-3 68-1-3	GCA_000814825
PV group Chlamydiae Chlamydia trachomatis L2b Canada2 L2b Canada2	GCA_000319145
Terrabacteria group Firmicutes Oenococcus kitaharae DSM 17330 DSM 17330	GCA_000241055
Proteobacteria Gammaproteobacteria Xanthomonas citri pv. malvacearum X18 X18	GCA_000454505
Proteobacteria delta epsilon subdivisions Campylobacter peloridis LMG 23910 LMG 23910	GCA_000816785
Terrabacteria group Firmicutes Streptococcus agalactiae 138P 138P	GCA_000599965
Terrabacteria group Actinobacteria Bifidobacterium angulatum DSM 20098 JCM 7096 JCM 7096	GCA_001025155
PV group Chlamydiae Chlamydia trachomatis G 11222 G 11222	GCA_000092705
DPANN group Candidatus Nanohaloarchaeota Nanohaloarchaea archaeon PL-Br10 U2g27 nan	GCA_001564035
Proteobacteria Betaproteobacteria Nitrosospira briensis C 128 C-128	GCA_000619905
Proteobacteria Gammaproteobacteria Salmonella enterica sub enterica serovar Enteritidis str EC20110223 EC20110223	GCA_000623175
Terrabacteria group Firmicutes Enterococcus faecium Aus0004 Aus0004	GCA_000250945
Proteobacteria Gammaproteobacteria Salmonella enterica sub enterica serovar Enteritidis str EC20111561 EC20111561	GCA_000624355
Terrabacteria group Actinobacteria Actinomyces meyeri W712	GCA_001262055
PV group Chlamydiae Chlamydophila pecorum E58 E58	GCA_000204135
Proteobacteria Alphaproteobacteria Acetobacter pasteurianus 386B 386B	GCA_000723785
Proteobacteria delta epsilon subdivisions Campylobacter fetus sub venerealis NCTC 10354 NCTC 10354	GCA_000222425
TACK group Crenarchaeota Sulfolobales archaeon Acd1 nan	GCA_000389735
Proteobacteria Gammaproteobacteria Salmonella enterica sub enterica serovar Enteritidis str EC20090135 EC20090135	GCA_000623755
TACK group Thaumarchaeota Marine Group I thaumarchaeote SCGC AAA799-D07 nan	GCA_000746695
Euryarchaeota Halobacteria Natronobacterium gregoryi SP2 SP2	GCA_000230715
Terrabacteria group Actinobacteria Mycobacterium tuberculosis str Haarlem Haarlem	GCA_000153685
Aquifica Aquificae Persephonella marina EX H1 EX-H1	GCA_000021565
PV group Planctomycetes Isosphaera pallida ATCC 43644 ATCC 43644	GCA_000186345
Proteobacteria Alphaproteobacteria Brucella abortus bv. 1 str 9 941 9-941	GCA_000008145
Terrabacteria group Cyanobacteria Melainabacteria group Microcystis aeruginosa NIES 2481 NIES-2481	GCA_001704955
PV group Chlamydiae Chlamydia muridarum Nigg3	GCA_000772145
Proteobacteria Gammaproteobacteria Buchnera aphidicola Aphis glycines BAg	GCA_001280225
Proteobacteria Gammaproteobacteria Salmonella enterica sub enterica serovar Enteritidis str EC20120497 EC20120497	GCA_000624595
Terrabacteria group Firmicutes Bacillus subtilis sub spizizenii TU B-10 TU-B-10	GCA_000227465
Terrabacteria group Actinobacteria Mycobacterium tuberculosis BT1 BT1	GCA_000572175
Euryarchaeota Halobacteria Candidatus Halobonum tyrrellensis G22 G22	GCA_000495475
Terrabacteria group Firmicutes Lactobacillus plantarum ZJ316 ZJ316	GCA_000338115
Proteobacteria Gammaproteobacteria Psychrobacter PRwf 1 PRwf-1	GCA_000016885
Proteobacteria Gammaproteobacteria Alteromonas Mac1 Mac1	GCA_001562125
Spirochaetes Spirochaetia Borrelia hermsii YOR YOR	GCA_000568675
Proteobacteria Gammaproteobacteria Pasteurella multocida sub multocida OH4807 OH4807	GCA_000973525
Terrabacteria group Firmicutes Clostridium beijerinckii NCIMB 14988	GCA_000833105
Terrabacteria group Firmicutes Caldicellulosiruptor bescii DSM 6725 DSM 6725	GCA_000022325
Terrabacteria group Firmicutes Bacillus gibsonii FJAT 10019	GCA_001719185
Terrabacteria group Actinobacteria Bifidobacterium adolescentis ATCC 15703 ATCC 15703	GCA_000010425
TACK group Candidatus Bathyarchaeota miscellaneous Crenarchaeota group-6 archaeon AD8-1 nan	GCA_001273385
Proteobacteria Gammaproteobacteria Candidatus Blochmannia floridanus nan	GCA_000043285
Proteobacteria Betaproteobacteria Herbaspirillum seropedicae AU14040	GCA_001721865
Proteobacteria Gammaproteobacteria Klebsiella pneumoniae sub pneumoniae Kp13 Kp13	GCA_000512165
Terrabacteria group Actinobacteria Mycobacterium avium sub paratuberculosis K 10 K-10	GCA_000007865
Proteobacteria Gammaproteobacteria Pseudomonas putida H8234 H8234	GCA_000410575
Terrabacteria group Firmicutes Thermobacillus composti KWC4 KWC4	GCA_000227705
Proteobacteria Gammaproteobacteria Marinobacter psychrophilus 20041	GCA_001043175
Euryarchaeota Methanobacteria Methanobrevibacter smithii TS94C TS94C	GCA_000190035
Terrabacteria group Actinobacteria Mycobacterium JS623 JS623	GCA_000328565
Terrabacteria group Actinobacteria Mycobacterium tuberculosis PanR0902 PanR0902	GCA_000445795
Terrabacteria group Firmicutes Thermoanaerobacter pseudethanolicus ATCC 33223 ATCC 33223 39E	GCA_000019085
Proteobacteria Gammaproteobacteria Vibrio cholerae O395 O395	GCA_000021625
Proteobacteria Alphaproteobacteria Roseobacter litoralis Och 149 Och 149	GCA_000154785
Euryarchaeota Methanomicrobia Methanofollis liminatans DSM 4140 DSM 4140	GCA_000275865
Proteobacteria Gammaproteobacteria Pseudomonas thivervalensis BS3779	GCA_900102295
Spirochaetes Spirochaetia Spirochaeta thermophila DSM 6578 DSM 6578	GCA_000184345
Proteobacteria Betaproteobacteria Burkholderia PAMC 28687 PAMC28687	GCA_001577465
Terrabacteria group Actinobacteria Corynebacterium vitaeruminis DSM 20294 DSM 20294	GCA_000550805
Euryarchaeota unclassified Euryarchaeota Marine Group III euryarchaeote CG-Epi2 nan	GCA_001875465
Terrabacteria group Firmicutes Paenibacillus durus DSM 1735	GCA_000756615
Terrabacteria group Cyanobacteria Melainabacteria group Candidatus Atelocyanobacterium thalassa isolate ALOHA nan	GCA_000025125
Terrabacteria group Firmicutes Clostridium perfringens FORC 025	GCA_001854085
Terrabacteria group Firmicutes Bacillus cereus D17 D17	GCA_000832385
Proteobacteria Gammaproteobacteria Pseudoalteromonas haloplanktis TAC125 TAC125	GCA_000026085
Euryarchaeota unclassified Euryarchaeota Euryarchaeota archaeon RBG 19FT COMBO 69 17 nan	GCA_001800825
Proteobacteria Alphaproteobacteria Porphyrobacter LM 6 LM 6	GCA_001720465
Proteobacteria Gammaproteobacteria Shigella flexneri Shi06HN006 Shi06HN006	GCA_000743995
Proteobacteria Alphaproteobacteria Sinorhizobium RAC02 RAC02	GCA_001713395
Terrabacteria group Actinobacteria Mycobacterium tuberculosis KZN 4207 KZN 4207	GCA_000162975
Terrabacteria group Actinobacteria Mycobacterium avium sub avium 2285 R 2285 R	GCA_000758285
Euryarchaeota Halobacteria Haloarcula rubripromontorii SL3	GCA_001280425
DPANN group Candidatus Pacearchaeota Candidatus Pacearchaeota archaeon RBG 16 35 8 nan	GCA_001786425
PV group Chlamydiae Chlamydia trachomatis L2 434 Bui L2 434 Bui	GCA_000364765
Proteobacteria Alphaproteobacteria Rickettsia prowazekii str RpGvF24 RpGvF24	GCA_000277265
unclassified Bacteria Bacteria candidate phyla candidate division WWE3 bacterium RAAC2 WWE3 1 RAAC2 WWE3 1	GCA_000503835
TAC group Crenarchaeota Thermoproteus uzoniensis 768 20 768-20	GCA_000193375
Euryarchaeota Halobacteria Haloarcula hispanica ATCC 33960 CGMCC 1.2049	GCA_000223905
Proteobacteria Alphaproteobacteria Wolbachia nan	GCA_000953315
Proteobacteria Gammaproteobacteria Pseudomonas aeruginosa SJTD 1 SJTD-1	GCA_000271985
Proteobacteria Gammaproteobacteria Alteromonas addita R10SW13	GCA_001562195
Proteobacteria Betaproteobacteria Burkholderia pseudomallei MSHR511 MSHR511	GCA_000520895
Proteobacteria Gammaproteobacteria Legionella pneumophila ST42	GCA_900119785
Aquifica Aquificae Thermosulfidibacter takaii ABI70S6 ABI70S6	GCA_001547735
Proteobacteria delta epsilon subdivisions Helicobacter pylori Gambia94 24 Gambia94 24	GCA_000185205
Terrabacteria group Actinobacteria Mycobacterium tuberculosis PanR0304 PanR0304	GCA_000443875
Proteobacteria Gammaproteobacteria Klebsiella pneumoniae CG43 CG43	GCA_000474015
Proteobacteria delta epsilon subdivisions Campylobacter coli CF2 75	GCA_001417655
Terrabacteria group Firmicutes Bacillus thuringiensis serovar galleriae HD 29	GCA_000803665
Proteobacteria Betaproteobacteria Ralstonia solanacearum FJAT 1458 FJAT-1458	GCA_001887535
Proteobacteria Gammaproteobacteria Serratia plymuthica S13 nan	GCA_000438825
Proteobacteria Betaproteobacteria Ralstonia solanacearum Po82 Po82	GCA_000215325
DPANN group Candidatus Nanohaloarchaeota Nanohaloarchaea archaeon B1-Br10 U2g19 nan	GCA_001563905
Proteobacteria delta epsilon subdivisions Sulfurimonas autotrophica DSM 16294 DSM 16294	GCA_000147355
unclassified Archaea unclassified Archaea miscellaneous archaeon GW2011 AR20 nan	GCA_000830315
PV group Planctomycetes Pirellula staleyi DSM 6068 DSM 6068	GCA_000025185
Euryarchaeota Methanomicrobia Methanospirillum hungatei JF 1 JF-1	GCA_000013445
Proteobacteria Betaproteobacteria Burkholderia pseudomallei MSHR520 MSHR520	GCA_000583835
Terrabacteria group Tenericutes Mycoplasma pneumoniae FH FH	GCA_001272835
Proteobacteria Alphaproteobacteria Rhizobium tropici CIAT 899 CIAT 899	GCA_000330885
Terrabacteria group Actinobacteria Rhodococcus PBTS 1 PBTS 1	GCA_001620025
Terrabacteria group Actinobacteria Mycobacterium EPa45 EPa45	GCA_001021385
Terrabacteria group Actinobacteria Mycobacterium abscessus ATCC 19977 nan	GCA_000069185
Proteobacteria Gammaproteobacteria Salmonella enterica sub enterica serovar Typhimurium str 798 798	GCA_000252875
Euryarchaeota Methanobacteria Methanosphaera stadtmanae DSM 3091 DSM 3091	GCA_000012545
Proteobacteria Betaproteobacteria Burkholderia cenocepacia MC0 3 MC0-3	GCA_000019505
Terrabacteria group Firmicutes Streptococcus equi sub zooepidemicus ATCC 35246 ATCC 35246	GCA_000219765
Terrabacteria group Firmicutes Lactobacillus acidophilus NCFM NCFM	GCA_000011985
Terrabacteria group Tenericutes Mycoplasma genitalium M6282 M6282	GCA_000292445
Proteobacteria Gammaproteobacteria Klebsiella pneumoniae sub rhinoscleromatis SB3432 SB3432	GCA_000967845
Proteobacteria Gammaproteobacteria Shewanella putrefaciens CN 32 CN-32	GCA_000016585
Terrabacteria group Tenericutes Mycoplasma bovoculi M165 69 M165 69	GCA_000524555
Proteobacteria Gammaproteobacteria Blochmannia endosymbiont of Camponotus Colobopsis obliquus 757	GCA_000973545
Thermodesulfobacteri Thermodesulfobacteria Thermodesulfobacterium commune DSM 2178 DSM 2178	GCA_000734015
Proteobacteria Gammaproteobacteria Baumannia cicadellinicola str Hc Homalodisca coagulata Hc Homalodisca coagulata	GCA_000013185
Proteobacteria Gammaproteobacteria Shigella sonnei 53G 53G	GCA_000283715
Proteobacteria Gammaproteobacteria Actinobacillus pleuropneumoniae serovar 3 str JL03 JL03	GCA_000016685
Spirochaetes Spirochaetia Treponema pallidum sub pallidum SS14 SS14	GCA_000410555
PV group Chlamydiae Chlamydia trachomatis F SotonF3 F SotonF3	GCA_000318705
Terrabacteria group Tenericutes Mycoplasma pneumoniae M1139 M1139	GCA_001272855
Proteobacteria Alphaproteobacteria Bartonella bovis 91 4 91-4	GCA_000384965
Terrabacteria group Actinobacteria Mycobacterium tuberculosis PanR0311 PanR0311	GCA_000443935
Proteobacteria Betaproteobacteria Burkholderia cenocepacia AU 1054 AU 1054	GCA_000014085
FC group Bacteroidetes Chlorobi group Salegentibacter T436 T436	GCA_001932675
Euryarchaeota Thermococci Thermococcus paralvinellae ES1	GCA_000517445
Proteobacteria Betaproteobacteria Janthinobacterium Marseille Marseille	GCA_000013625
Terrabacteria group Actinobacteria Mycobacterium tuberculosis PanR1101 PanR1101	GCA_000445955
Proteobacteria Gammaproteobacteria Salmonella enterica sub enterica serovar Enteritidis str EC20120775 EC20120775	GCA_000625055
Proteobacteria Gammaproteobacteria Salmonella enterica sub enterica serovar Enteritidis str EC20120580 EC20120580	GCA_000625455
Euryarchaeota Methanomicrobia Methanolinea sp. SDB nan	GCA_001412335
Proteobacteria Alphaproteobacteria Rickettsia amblyommatis Ac37	GCA_001273795
Proteobacteria Gammaproteobacteria Pseudomonas moraviensis BS3668	GCA_900105805
Proteobacteria delta epsilon subdivisions Bdellovibrio bacteriovorus HD100 HD100	GCA_000196175
Proteobacteria Gammaproteobacteria Pseudomonas aeruginosa LESB65 LESB65	GCA_000583955
Terrabacteria group Tenericutes Mycoplasma pullorum B359 6	GCA_001900245
Terrabacteria group Firmicutes Listeria monocytogenes La111	GCA_000382925
Terrabacteria group Tenericutes Mycoplasma pneumoniae 51494 51494	GCA_001272735
Terrabacteria group Firmicutes Streptococcus himalayensis HTS2	GCA_001708305
PV group Chlamydiae Chlamydia trachomatis F SW5 F SW5	GCA_000304535
Proteobacteria Alphaproteobacteria Rhizobium etli bv. mimosae str Mim1 Mim1	GCA_000442435
TACK group Crenarchaeota Thermoproteus sp. AZ2 nan	GCA_000960885
Terrabacteria group Tenericutes Mycoplasma canis LV	GCA_000988065
Terrabacteria group Actinobacteria Rhodococcus opacus PD630 PD630	GCA_000599545
Proteobacteria Betaproteobacteria Candidatus Tremblaya princeps PCIT PCIT	GCA_000219195
Proteobacteria Alphaproteobacteria Paracoccus aminophilus JCM 7686 JCM 7686	GCA_000444995
TAC group Crenarchaeota Sulfolobus A20 A20	GCA_001719125
Proteobacteria Betaproteobacteria Burkholderia pseudomallei K42 K42	GCA_000770515
Euryarchaeota Halobacteria Halopiger salifodinae CGMCC 1.12284	GCA_900110455
Terrabacteria group Actinobacteria Paenarthrobacter aurescens TC1 TC1 ATCC BAA 1386	GCA_000014925
Terrabacteria group Firmicutes Enterococcus faecalis AMB05	GCA_001931845
Proteobacteria Alphaproteobacteria Bartonella tribocorum CIP 105476 type strain	Unkown
PV group Chlamydiae Chlamydia trachomatis RC J 943 RC-J 943	GCA_000441655
Terrabacteria group Firmicutes Listeria ivanovii sub londoniensis WSLC 30151	GCA_000763495
Proteobacteria Alphaproteobacteria Rhodobacter sphaeroides 2.4.1 2.4.1	GCA_000273405
Proteobacteria Alphaproteobacteria Rhodospirillum rubrum ATCC 11170 ATCC 11170	GCA_000013085
Terrabacteria group Actinobacteria Mycobacterium tuberculosis CDC1551 CDC1551	GCA_000008585
Terrabacteria group Firmicutes Streptococcus suis SC070731 SC070731	GCA_000344765
TACK group Thaumarchaeota Thaumarchaeota archaeon JGI OTU-2 JGI OTU-2	GCA_000494165
Terrabacteria group Firmicutes Enterococcus silesiacus LMG 23085	GCA_001465115
Proteobacteria Betaproteobacteria Burkholderia MSMB1588 MSMB1588	GCA_001546925
Proteobacteria Alphaproteobacteria Novosphingobium resinovorum SA1	GCA_001742225
Proteobacteria Betaproteobacteria Burkholderia pseudomallei 1026b 1026b	GCA_000959125
Proteobacteria Alphaproteobacteria Bradyrhizobium S23321 S23321	GCA_000284275
Euryarchaeota unclassified Euryarchaeota Marine group II euryarchaeote REDSEA-S40 B11N13 nan	GCA_001629295
Terrabacteria group Actinobacteria Mycobacterium simiae MO323	GCA_001584765
Proteobacteria Gammaproteobacteria Enterobacter kobei DSM 13645	GCA_001729765
Proteobacteria Gammaproteobacteria Acinetobacter baumannii D1279779 D1279779	GCA_000186665
Terrabacteria group Firmicutes Streptococcus pneumoniae 70585 70585	GCA_000018965
Proteobacteria Gammaproteobacteria Francisella tularensis Schu4 F. tul Mut 127	GCA_001936015
Proteobacteria Gammaproteobacteria Klebsiella pneumoniae HK787 HK787	GCA_000813205
Euryarchaeota Thermococci Thermococcus piezophilus CDGS	GCA_001647085
Terrabacteria group Firmicutes Streptococcus pneumoniae Taiwan19F 14 Taiwan19F-14	GCA_000019025
Terrabacteria group Actinobacteria Mycobacterium tuberculosis PanR0308 PanR0308	GCA_000443815
Terrabacteria group Chloroflexi Chloroflexus Y 400-fl Y-400-fl	GCA_000022185
FC group Bacteroidetes Chlorobi group Pedobacter steynii DX4	GCA_001721645
Proteobacteria Gammaproteobacteria Pseudomonas syringae pv. syringae B728a B728a	GCA_000012245
Terrabacteria group Firmicutes Listeria monocytogenes serotype 1 2a str 88 0478 88-0478	GCA_000513695
Terrabacteria group Firmicutes Streptococcus equi sub zooepidemicus MGCS10565 MGCS10565 ATCC BAA1716	GCA_000020765
Terrabacteria group Firmicutes Lactobacillus lindneri TMW 1.1993	GCA_001702115
TACK group Thaumarchaeota Nitrosopelagicus sp. REDSEA-S32 B2 nan	GCA_001627165
Proteobacteria Gammaproteobacteria Pseudomonas DRA525 DRA525	GCA_001908395
Proteobacteria Alphaproteobacteria Rhizobiales bacterium NRL2 nan	GCA_001664005
Terrabacteria group Firmicutes Alicyclobacillus acidocaldarius sub acidocaldarius Tc 4-1 Tc-4-1	GCA_000219875
Proteobacteria Gammaproteobacteria Salmonella enterica sub enterica serovar Enteritidis str EC20120969 EC20120969	GCA_000625215
Thermotoga Thermotogae Thermosipho africanus TCF52B TCF52B	GCA_000021285
Spirochaetes Spirochaetia Borrelia hermsii MTW MTW	GCA_000568795
Euryarchaeota Halobacteria Natrinema J7 2 J7-2	GCA_000281695
Proteobacteria Alphaproteobacteria Brucella melitensis M28 M28	GCA_000192725
Terrabacteria group Firmicutes Bacillus anthracis str Ames Ancestor Ames Ancestor A2084	GCA_000008445
PV group Chlamydiae Chlamydia trachomatis G 9768 G 9768	GCA_000092685
Terrabacteria group Firmicutes Lactobacillus casei W56 W56	GCA_000318035
Proteobacteria Alphaproteobacteria Rhizobium etli CFN 42 CFN 42	GCA_000092045
Terrabacteria group Actinobacteria Streptomyces venezuelae NRRL B 65442	GCA_001886595
Proteobacteria Gammaproteobacteria Lysobacter antibioticus 76	GCA_001442745
Aquifica Aquificae Sulfurihydrogenibium azorense Az Fu1 Az-Fu1	GCA_000021545
Euryarchaeota Methanomicrobia Methanosarcina thermophila CHTI 55 CHTI-55	GCA_000969925
Proteobacteria Gammaproteobacteria Pseudomonas psychrophila BS3667	GCA_900106105
Proteobacteria Gammaproteobacteria Pseudomonas syringae UMAF0158 UMAF0158	GCA_001281365
Euryarchaeota Hadesarchaea Hadesarchaea archaeon DG-33 nan	GCA_001515185
Terrabacteria group Actinobacteria Slackia heliotrinireducens DSM 20476 DSM 20476	GCA_000023885
Proteobacteria Gammaproteobacteria Dickeya CSL RW240 CSL RW240	GCA_000406085
Terrabacteria group Tenericutes Mesoplasma florum L1 L1 ATCC 33453	GCA_000008305
unclassified Bacteria Bacteria candidate phyla candidate division TM6 bacterium GW2011 GWF2 28 16 nan	GCA_001029715
Proteobacteria Gammaproteobacteria Vibrio anguillarum 775 775	GCA_000217675
Terrabacteria group Firmicutes Bacillus thuringiensis serovar kurstaki str T03a001 T03a001	GCA_000161575
Terrabacteria group Actinobacteria Rhodococcus equi ATCC 33707 ATCC 33707	GCA_000164155
Euryarchaeota Methanomicrobia Methanosarcina barkeri str. Wiesmoor Wiesmoor	GCA_000969985
Terrabacteria group Actinobacteria Mycobacterium canettii CIPT 140070017 CIPT 140070017	GCA_000328825
Proteobacteria Betaproteobacteria Burkholderia pseudomultivorans SUB INT23-BP2	GCA_001718415
Terrabacteria group Actinobacteria Mycobacterium neoaurum VKM Ac 1815D VKM Ac-1815D	GCA_000317305
Terrabacteria group Tenericutes Mycoplasma synoviae ATCC 25204 WVU1853	GCA_000969765
Spirochaetes Spirochaetia Borrelia anserina BA2 BA2	GCA_000568655
Proteobacteria Gammaproteobacteria Morganella morganii FDAARGOS 172	GCA_001558895
Proteobacteria Gammaproteobacteria Francisella FSC1006 FSC1006	GCA_000764555
Terrabacteria group Actinobacteria Saccharothrix espanaensis DSM 44229 type strain	Unkown
Euryarchaeota Methanomicrobia Methanolobus sp. T82-4 nan	GCA_001577565
Proteobacteria Alphaproteobacteria Rickettsia prowazekii str GvV257 GvV257	GCA_000277245
TAC group Crenarchaeota Sulfolobus islandicus L.D.8.5 L.D.8.5	GCA_000024305
TAC group Crenarchaeota Pyrobaculum oguniense TE7 TE7	GCA_000247545
Proteobacteria Gammaproteobacteria Haemophilus influenzae CGSHiCZ412602 CGSHiCZ412602	GCA_000698365
TAC group Crenarchaeota Thermofilum adornatus nan	GCA_000446015
Euryarchaeota Hadesarchaea Hadesarchaea archaeon YNP 45 nan	GCA_001515205
Proteobacteria Betaproteobacteria Bordetella bronchiseptica ATCC	Unkown
Proteobacteria Gammaproteobacteria Stenotrophomonas LM091 LM091	GCA_001806305
Proteobacteria delta epsilon subdivisions Helicobacter bizzozeronii CIII 1 CIII-1	GCA_000237285
Proteobacteria Gammaproteobacteria Pseudomonas rhizosphaerae DSM 16299	GCA_000761155
Terrabacteria group Firmicutes Desulfitobacterium dichloroeliminans LMG P 21439 LMG P-21439	GCA_000243135
FC group Bacteroidetes Chlorobi group Bacteroides dorei nan	GCA_001274835
PV group Chlamydiae Chlamydia trachomatis L2b 795 L2b 795	GCA_000318985
Proteobacteria Gammaproteobacteria Dickeya zeae Ech586 Ech586	GCA_000025065
Terrabacteria group Actinobacteria Bifidobacterium longum E18 E18	GCA_000497735
Terrabacteria group Actinobacteria Cutibacterium acnes A1 14	GCA_001481615
Terrabacteria group Firmicutes Lactobacillus casei BD II BD-II	GCA_000194765
Proteobacteria delta epsilon subdivisions Helicobacter pylori 35A 35A	GCA_000178935
Proteobacteria Gammaproteobacteria Legionella longbeachae NSW150 NSW150	GCA_000091785
Euryarchaeota unclassified Euryarchaeota Marine group II euryarchaeote REDSEA-S19 B7N8 nan	GCA_001628475
Proteobacteria Gammaproteobacteria Enterobacter aerogenes KCTC 2190 KCTC 2190	GCA_000215745
Terrabacteria group Actinobacteria Nakamurella multipartita DSM 44233 DSM 44233	GCA_000024365
Terrabacteria group Actinobacteria Mycobacterium tuberculosis X122 X122	GCA_000184025
Euryarchaeota Halobacteria Haloquadratum walsbyi J07HQW1 nan	GCA_000415965
Euryarchaeota Methanomicrobia Methanolobus tindarius DSM 2278 DSM 2278	GCA_000504205
Proteobacteria delta epsilon subdivisions Sorangium cellulosum So0157 2 So0157-2	GCA_000418325
Terrabacteria group Firmicutes Staphylococcus epidermidis RP62A RP62A	GCA_000011925
Terrabacteria group Actinobacteria Clavibacter michiganensis sub insidiosus R1 1	GCA_000958465
Euryarchaeota Halobacteria Haloferax mediterranei ATCC 33500 ATCC 33500	GCA_000337295
Terrabacteria group Deinococcus Thermus Deinococcus peraridilitoris DSM 19664 DSM 19664	GCA_000317835
TACK group Crenarchaeota Caldivirga sp. CIS 19 nan	GCA_001515805
Terrabacteria group Firmicutes Parvimonas micra KCOM 1535 ChDC B708	GCA_000800295
Proteobacteria Gammaproteobacteria Pseudomonas psychrotolerans PRS08 11306	GCA_001913135
Terrabacteria group Firmicutes Streptococcus pyogenes MGAS315 MGAS315	GCA_000007425
Euryarchaeota Halobacteria Halorubrum aidingense JCM 13560 JCM 13560	GCA_000336995
PV group Verrucomicrobia Opitutaceae bacterium TAV5 TAV5	GCA_000242935
PV group Chlamydiae Chlamydia pecorum VR629 VR629	GCA_000508065
Terrabacteria group Firmicutes Ndongobacter massiliensis Marseille P3170	GCA_900120375
Terrabacteria group Tenericutes Mycoplasma haemocanis str Illinois Illinois	GCA_000238995
Euryarchaeota Thermococci Thermococcus peptonophilus JCM 9653 JCM 9653	GCA_001315905
FC group Bacteroidetes Chlorobi group Prevotella scopos JCM 17725 W2052	GCA_001683355
PV group Chlamydiae Chlamydia psittaci WC WC	GCA_000298515
Proteobacteria Gammaproteobacteria Photorhabdus asymbiotica nan	GCA_000196475
Proteobacteria Gammaproteobacteria Frateuria aurantia DSM 6220 DSM 6220	GCA_000242255
Terrabacteria group Tenericutes Mycoplasma bovis PG45 PG45	GCA_000183385
Terrabacteria group Firmicutes Streptococcus lutetiensis 033 033	GCA_000441535
FC group Bacteroidetes Chlorobi group Cellulophaga algicola DSM 14237 DSM 14237	GCA_000186265
Terrabacteria group Actinobacteria Corynebacterium jeikeium K411 K411 NCTC 11915	GCA_000006605
Proteobacteria Betaproteobacteria Ralstonia solanacearum YC45	GCA_001267515
PV group Chlamydiae Chlamydia pecorum PV3056 3 PV3056 3	GCA_000470765
Terrabacteria group Firmicutes Bacillus xiamenensis VV3	GCA_001857925
Proteobacteria delta epsilon subdivisions Nautilia profundicola AmH AmH	GCA_000021725
Terrabacteria group Firmicutes Enterococcus faecium T110 T110	GCA_000737555
Terrabacteria group Chloroflexi Dehalococcoides mccartyi GY50 GY50	GCA_000499365
Proteobacteria Betaproteobacteria Neisseria meningitidis M0579 M0579	GCA_001029835
Terrabacteria group Firmicutes Clostridioides difficile 630 630	GCA_000932055
Terrabacteria group Firmicutes Bacillus thuringiensis serovar thuringiensis str IS5056 IS5056	GCA_000341665
Terrabacteria group Actinobacteria Rhodococcus 008 008	GCA_001682295
Terrabacteria group Actinobacteria Streptomyces lydicus A02 A02	GCA_000952035
Proteobacteria Gammaproteobacteria Salmonella enterica sub enterica serovar Enteritidis str EC20121765 EC20121765	GCA_000625775
Proteobacteria Gammaproteobacteria Salmonella enterica sub enterica serovar Choleraesuis str SC B67 SC-B67	GCA_000008105
Thermotoga Thermotogae Thermotoga neapolitana DSM 4359 DSM 4359	GCA_000018945
Proteobacteria Gammaproteobacteria Pseudomonas libanensis BS2975	GCA_900101035
Terrabacteria group Firmicutes Bacillus licheniformis YNP1 TSU	GCA_001914255
Terrabacteria group Firmicutes Paenibacillus yonginensis DCY84	GCA_001685395
Proteobacteria Betaproteobacteria Burkholderia pseudomallei 406e 406e	GCA_000959145
Proteobacteria delta epsilon subdivisions Helicobacter pylori F57 F57	GCA_000270065
Proteobacteria delta epsilon subdivisions Helicobacter pylori Puno120 Puno120	GCA_000224535
Terrabacteria group Cyanobacteria Melainabacteria group Cyanothece PCC 8801 PCC 8801	GCA_000021805
Terrabacteria group Firmicutes Paenibacillus FSL R5 0912 FSL R5-0912	GCA_000758605
Proteobacteria Gammaproteobacteria Cronobacter malonaticus CMCC45402	GCA_000504545
Terrabacteria group Firmicutes Bacillus thuringiensis serovar alesti BGSC 4C1	GCA_001640965
Proteobacteria Betaproteobacteria Comamonadaceae bacterium B1 B1	GCA_000828915
Proteobacteria Alphaproteobacteria Rickettsia philipii str 364D 364D	GCA_000283995
Terrabacteria group Firmicutes Bacillus cereus AH1272 AH1272	GCA_000161395
Proteobacteria Gammaproteobacteria Pseudomonas aeruginosa B136 33 B136-33	GCA_000359505
Proteobacteria Gammaproteobacteria Citrobacter amalonaticus Y19 Y19	GCA_000981805
Terrabacteria group Firmicutes Streptococcus pyogenes MGAS2096 MGAS2096	GCA_000013525
Proteobacteria Alphaproteobacteria Ehrlichia chaffeensis str Osceola Osceola	GCA_000632905
Terrabacteria group Firmicutes Streptococcus suis GZ1 GZ1	GCA_000018185
Terrabacteria group Actinobacteria Conexibacter woesei DSM 14684 DSM 14684	GCA_000025265
Proteobacteria Gammaproteobacteria Salmonella enterica sub enterica serovar Enteritidis str SA20094521 SA20094521	GCA_000624115
FC group Bacteroidetes Chlorobi group Bernardetia litoralis DSM 6794 DSM 6794	GCA_000265505
Proteobacteria Gammaproteobacteria Shigella dysenteriae 1617 1617	GCA_000497505
Proteobacteria Gammaproteobacteria Plesiomonas shigelloides NCTC10360	GCA_900087055
Proteobacteria Alphaproteobacteria Rickettsia prowazekii Naples 1	GCA_001602215
TACK group Crenarchaeota Vulcanisaeta sp. JCM 14467 JCM 14467	GCA_001316245
Terrabacteria group Cyanobacteria Melainabacteria group Prochlorococcus marinus sub pastoris str CCMP1986 MED4	GCA_000011465
Euryarchaeota Methanomicrobia Methanoculleus sediminis S3Fa	GCA_001017125
Proteobacteria Gammaproteobacteria Aeromonas veronii B565 B565	GCA_000204115
Terrabacteria group Firmicutes Lactobacillus helveticus R0052 R0052	GCA_000165775
Proteobacteria Alphaproteobacteria Beijerinckia indica sub indica ATCC 9039 ATCC 9039	GCA_000019845
Terrabacteria group Firmicutes Lactobacillus helveticus D76	GCA_001702095
FC group Bacteroidetes Chlorobi group Chlorobium phaeobacteroides BS1 BS1	GCA_000020545
Proteobacteria Alphaproteobacteria Brucella pinnipedialis 6 566	GCA_000740275
TACK group Thaumarchaeota Marine Group I thaumarchaeote SCGC AAA799-N04 nan	GCA_000722915
TAC group Crenarchaeota Ignicoccus islandicus DSM 13165 DSM 13165	GCA_001481685
Proteobacteria Betaproteobacteria Collimonas arenae Ter282	GCA_001584205
Euryarchaeota Halobacteria Haloferax sp. ATCC BAA-645 ATCC BAA-645	GCA_000336835
Proteobacteria Gammaproteobacteria Bibersteinia trehalosi USDA ARS-USMARC-190 USDA-ARS-USMARC-190	GCA_000521765
Proteobacteria Gammaproteobacteria Serratia marcescens U36365	GCA_001672055
Terrabacteria group Firmicutes Bacillus thuringiensis serovar tolworthi Pasteur Institute Standard strain	GCA_001548175
Terrabacteria group Firmicutes Rummeliibacillus stabekisii PP9	GCA_001617605
Proteobacteria Gammaproteobacteria Salmonella enterica sub enterica serovar Paratyphi A str AKU 12601 AKU12601	GCA_000026565
TAC group Crenarchaeota Aeropyrum pernix K1 K1	GCA_000011125
Terrabacteria group Firmicutes Clostridioides difficile 2007855 2007855	GCA_000210455
Euryarchaeota Methanobacteria Methanobrevibacter smithii TS96C TS96C	GCA_000190175
PV group Planctomycetes Rhodopirellula baltica SH 1 1	GCA_000196115
Euryarchaeota Methanomicrobia Methanosarcina mazei C16 C16	GCA_000970245
Euryarchaeota Methanomicrobia Methanosphaerula palustris E1 9c E1-9c	GCA_000021965
Terrabacteria group Actinobacteria Coriobacterium glomerans PW2 PW2	GCA_000195315
PV group Chlamydiae Chlamydia trachomatis RC Fs 342 RC-Fs 342	GCA_000441715
Proteobacteria Gammaproteobacteria Ferrimonas balearica DSM 9799 DSM 9799	GCA_000148645
Euryarchaeota Halobacteria Natrinema gari JCM 14663 JCM 14663	GCA_000337175
Spirochaetes Spirochaetia Sphaerochaeta pleomorpha str Grapes Grapes	GCA_000236685
Terrabacteria group Actinobacteria Corynebacterium ammoniagenes DSM 20306 DSM 20306 9.6	GCA_001941425
Proteobacteria Gammaproteobacteria Lacimicrobium alkaliphilum YelD216	GCA_001466725
Proteobacteria Gammaproteobacteria Serratia AS13 AS13	GCA_000214805
Terrabacteria group Actinobacteria Frankia casuarinae CcI3	GCA_000013345
FC group Bacteroidetes Chlorobi group Sphingobacterium ML3W ML3W	GCA_000747525
Proteobacteria Betaproteobacteria Limnohabitans 103DPR2 103DPR2	GCA_001412575
Terrabacteria group Firmicutes Bacillus anthracis str Turkey32 Turkey32	GCA_000833275
Euryarchaeota Methanobacteria Methanobrevibacter smithii CAG	Unkown
Proteobacteria delta epsilon subdivisions Bdellovibrio bacteriovorus 109J	GCA_000691605
Terrabacteria group Firmicutes Candidatus Arthromitus SFB mouse-NL nan	GCA_000709435
Proteobacteria Gammaproteobacteria Alcanivorax borkumensis SK2 SK2	GCA_000009365
Proteobacteria Gammaproteobacteria Idiomarina loihiensis GSL 199 GSL 199	GCA_000401175
Proteobacteria delta epsilon subdivisions Pelobacter acetylenicus DSM 3247	GCA_001887715
Proteobacteria Gammaproteobacteria Klebsiella pneumoniae RYC492 RYC492	GCA_000346145
Proteobacteria Gammaproteobacteria Yersinia enterocolitica LC20 LC20	GCA_000597945
Proteobacteria Gammaproteobacteria Pasteurella multocida sub multocida str HN06 HN06	GCA_000255915
Proteobacteria Alphaproteobacteria Methylocystis SC2 SC2	GCA_000304315
Proteobacteria Gammaproteobacteria Serratia marcescens WW4 WW4	GCA_000336425
FC group Bacteroidetes Chlorobi group Flavobacterium columnare TC 1691	GCA_001936395
Euryarchaeota Methanobacteria Methanosphaera sp. A6 A6	GCA_001729395
Proteobacteria Betaproteobacteria Burkholderia thailandensis 2002721643	GCA_001718635
Proteobacteria Alphaproteobacteria Rhodobacter sphaeroides WS8N WS8N	GCA_000212605
PV group Chlamydiae Chlamydia psittaci 6BC 6BC	GCA_000204255
Euryarchaeota Methanomicrobia Methanocorpusculum labreanum Z Z	GCA_000015765
Terrabacteria group Tenericutes Spiroplasma chrysopicola DF 1 DF-1	GCA_000400935
Proteobacteria delta epsilon subdivisions Anaeromyxobacter K K	GCA_000020805
Proteobacteria Betaproteobacteria Burkholderia pseudomallei NAU35A 3 NAU35A-3	GCA_000764575
Proteobacteria Gammaproteobacteria Shewanella woodyi ATCC 51908 ATCC 51908	GCA_000019525
Proteobacteria Gammaproteobacteria Erwinia tasmaniensis Et1 99 Et1 99	GCA_000026185
Proteobacteria delta epsilon subdivisions Campylobacter hyointestinalis sub lawsonii LMG 15993	GCA_001643975
Terrabacteria group Actinobacteria Mycobacterium tuberculosis H37RvMA H37RvMA	GCA_000751615
Proteobacteria Alphaproteobacteria Sphingomonas sanxanigenens DSM 19645 NX02 NX02	GCA_000512205
Proteobacteria Gammaproteobacteria Salmonella enterica sub enterica serovar Enteritidis str SA20084384 SA20084384	GCA_000623535
Euryarchaeota unclassified Euryarchaeota Euryarchaeota archaeon RBG 16 67 27 nan	GCA_001800745
Proteobacteria delta epsilon subdivisions Desulfovibrio FW1012B FW1012B	GCA_000177215
PV group Chlamydiae Chlamydia trachomatis L2b Ams2 L2b Ams2	GCA_000319025
Terrabacteria group Firmicutes Staphylococcus AntiMn 1 AntiMn-1	GCA_001663395
Terrabacteria group Actinobacteria Microbacterium No. 7 No. 7	GCA_001314225
Terrabacteria group Firmicutes Lactobacillus helveticus H10 H10	GCA_000189515
Terrabacteria group Actinobacteria Mycobacterium tuberculosis F11 F11	GCA_000016925
Proteobacteria delta epsilon subdivisions Helicobacter pylori B8 B8	GCA_000196755
DPANN group Candidatus Nanohaloarchaeota Nanohaloarchaea archaeon PL-Br10 U2g5 nan	GCA_001564205
Terrabacteria group Firmicutes Streptococcus pneumoniae SPN994039 SNP994039	GCA_000211055
Terrabacteria group Firmicutes Leuconostoc gelidum sub gasicomitatum LMG 18811 type strain	Unkown
Terrabacteria group Actinobacteria Ilumatobacter coccineus YM16 304 YM16-304	GCA_000348785
Terrabacteria group Actinobacteria Kocuria flava HO 9041	GCA_001482365
Proteobacteria Gammaproteobacteria Pseudomonas L10.10 L10.10	GCA_001294575
Terrabacteria group Actinobacteria Gardnerella vaginalis HMP9231 HMP9231	GCA_000213955
Terrabacteria group Firmicutes Bacillus coagulans 2 6 2-6	GCA_000217835
Proteobacteria delta epsilon subdivisions Nitratifractor salsuginis DSM 16511 DSM 16511	GCA_000186245
Terrabacteria group Firmicutes Enterococcus faecium ATCC 700221	GCA_001594345
Proteobacteria Gammaproteobacteria Francisella persica ATCC VR 331 ATCC VR-331	GCA_001653955
Proteobacteria Gammaproteobacteria Yersinia pestis Pestoides G Pestoides G	GCA_000834985
Terrabacteria group Firmicutes Lysinibacillus sphaericus C3 41 C3-41	GCA_000017965
Terrabacteria group Firmicutes Streptococcus thermophilus TH1436 TH1436	GCA_000521305
Proteobacteria Gammaproteobacteria Erwinia amylovora LA637 LA637	GCA_000513355
Proteobacteria Gammaproteobacteria Actinobacillus pleuropneumoniae serovar 8 nan	GCA_001460855
Euryarchaeota Halobacteria Halopiger djelfamassiliensis IIH2	GCA_000455365
Proteobacteria delta epsilon subdivisions Desulfobulbus propionicus DSM 2032 DSM 2032	GCA_000186885
PV group Chlamydiae Chlamydia trachomatis 6276s nan	GCA_000173495
PV group Chlamydiae Chlamydia trachomatis Sweden2 Sweden2	GCA_000210495
TACK group Thaumarchaeota Candidatus Nitrososphaera sp. 13 1 40CM 48 12 nan	GCA_001917865
Proteobacteria Gammaproteobacteria Pseudomonas syringae pv. syringae B64 B64	GCA_000331385
Proteobacteria Gammaproteobacteria Candidatus Riesia pediculicola USDA USDA	GCA_000093065
Proteobacteria Gammaproteobacteria Acinetobacter baumannii LAC 4 LAC-4	GCA_000786735
Dictyoglomia Dictyoglomia Dictyoglomus thermophilum H 6-12 H-6-12 ATCC 35947	GCA_000020965
Proteobacteria Gammaproteobacteria Pseudomonas aeruginosa VRFPA04 VRFPA04	GCA_000473745
Euryarchaeota Halobacteria halophilic archaeon J07HX64 nan	GCA_000416085
Terrabacteria group Firmicutes Marinilactibacillus 15R 15R	GCA_001895285
Proteobacteria Betaproteobacteria Collimonas pratensis Ter291	GCA_001584225
Terrabacteria group Firmicutes Staphylococcus carnosus sub carnosus TM300 TM300	GCA_000009405
Proteobacteria Gammaproteobacteria Salmonella enterica sub enterica serovar Enteritidis str EC20100131 EC20100131	GCA_000625715
TACK group Thaumarchaeota Aigarchaeota archaeon JGI 0000106-J15 JGI 0000106-J15	GCA_000405685
Proteobacteria Alphaproteobacteria Rhodopseudomonas palustris TIE 1 TIE-1	GCA_000020445
Terrabacteria group Actinobacteria Frondihabitans PAMC 28766 PAMC 28766	GCA_001577365
Proteobacteria Betaproteobacteria Rhodoferax antarcticus DSM 24876	GCA_001955735
Terrabacteria group Firmicutes Streptococcus suis 05HAS68 05HAS68	GCA_000168355
Thermotoga Thermotogae Marinitoga 1137 1137	GCA_001941525
Proteobacteria Gammaproteobacteria Escherichia coli KLY KLY	GCA_000725305
Terrabacteria group Firmicutes Lactobacillus crustorum MN047	GCA_001951175
Terrabacteria group Firmicutes Staphylococcus haemolyticus Sh29 312 L2	GCA_000972725
Proteobacteria delta epsilon subdivisions Campylobacter jejuni sub jejuni M129 M129	GCA_001865595
Proteobacteria Alphaproteobacteria Ehrlichia chaffeensis str Arkansas Arkansas	GCA_000013145
Proteobacteria Alphaproteobacteria Methylobacterium 4 46 4-46	GCA_000019365
TAC group Crenarchaeota Pyrobaculum islandicum DSM 4184 DSM 4184	GCA_000015205
Terrabacteria group Actinobacteria Mycobacterium tuberculosis CAS NITR204 CAS NITR204	GCA_000389925
Terrabacteria group Firmicutes Streptococcus A12 A12	GCA_001587175
Terrabacteria group Tenericutes Spiroplasma NBRC 100390 NBRC 100390	GCA_001886495
Terrabacteria group Firmicutes Streptococcus mutans LJ23 LJ23	GCA_000284575
Proteobacteria Gammaproteobacteria Simiduia agarivorans SA1 DSM 21679 SA1 DSM 21679	GCA_000305785
Proteobacteria delta epsilon subdivisions Desulfomicrobium baculatum DSM 4028 DSM 4028	GCA_000023225
Terrabacteria group Actinobacteria Agromyces aureus AR33	GCA_001660485
Euryarchaeota Thermoplasmata Picrophilus torridus DSM 9790 DSM 9790	GCA_000008265
Euryarchaeota Methanococci Methanococcus maripaludis X1 X1	GCA_000220645
Terrabacteria group Actinobacteria Streptomyces xiamenensis 318	GCA_000993785
FC group Bacteroidetes Chlorobi group Zobellia galactanivorans DsiJT	GCA_000973105
TAC group Thaumarchaeota Candidatus Nitrosopelagicus brevis CN25	GCA_000812185
Proteobacteria Alphaproteobacteria Wolbachia endosymbiont strain TRS of Brugia malayi nan	GCA_000008385
Proteobacteria Gammaproteobacteria Acinetobacter TTH0 4 TTH0-4	GCA_001278715
Terrabacteria group Firmicutes Streptococcus intermedius KCOM 1545	GCA_001296205
Terrabacteria group Actinobacteria Streptomyces pristinaespiralis HCCB 10218	GCA_001278075
Proteobacteria delta epsilon subdivisions Chondromyces crocatus Cm c5	GCA_001189295
Euryarchaeota unclassified Euryarchaeota Candidatus Altiarchaeales archaeon IMC4 nan	GCA_001742785
Terrabacteria group Firmicutes Bacillus cereus BDRD Cer4 BDRD-Cer4	GCA_000161115
Proteobacteria Gammaproteobacteria Enterobacteriaceae bacterium strain FGI 57 FGI 57	GCA_000330845
FC group Bacteroidetes Chlorobi group Tenacibaculum LPB0136 LPB0136	GCA_001889045
Terrabacteria group Actinobacteria Streptomyces lydicus 103	GCA_001729485
Spirochaetes Spirochaetia Treponema pallidum sub pallidum Seattle Nichols	GCA_001941545
Euryarchaeota Methanococci Methanotorris igneus Kol 5 Kol 5	GCA_000214415
FC group Bacteroidetes Chlorobi group Pedobacter heparinus DSM 2366 DSM 2366	GCA_000023825
Proteobacteria Gammaproteobacteria Salmonella enterica sub enterica serovar Enteritidis str EC20120917 EC20120917	GCA_000625095
Terrabacteria group Actinobacteria Mycobacterium tuberculosis PanR0708 PanR0708	GCA_000445695
Proteobacteria delta epsilon subdivisions Campylobacter lari RM16712 RM16712	GCA_000816425
Proteobacteria Gammaproteobacteria Escherichia coli ATCC 8739 ATCC 8739	GCA_000019385
Proteobacteria Gammaproteobacteria Xenorhabdus nematophila ATCC 19061 ATCC 19061	GCA_000252955
Terrabacteria group Actinobacteria Streptomyces clavuligerus ATCC 27064 ATCC 27064	GCA_000148465
Proteobacteria Gammaproteobacteria Shewanella oneidensis MR 1 MR-1	GCA_000146165
Proteobacteria Gammaproteobacteria Francisella cf. novicida Fx1 Fx1	GCA_000195535
Proteobacteria Gammaproteobacteria Xanthomonas fuscans sub fuscans 4834 R	GCA_000969685
FC group Bacteroidetes Chlorobi group Spirosoma radiotolerans DG5A	GCA_000974425
Terrabacteria group Actinobacteria Mycobacterium tuberculosis PanR0305 PanR0305	GCA_000443915
Proteobacteria Betaproteobacteria Methylibium petroleiphilum PM1 PM1	GCA_000015725
Terrabacteria group Actinobacteria Corynebacterium diphtheriae VA01 VA01	GCA_000255255
Euryarchaeota Methanomicrobia Methanolacinia paynteri DSM 2545	GCA_000784355
FC group Bacteroidetes Chlorobi group Lutibacter LP1 LP1	GCA_001543325
Terrabacteria group Firmicutes Lactobacillus delbrueckii sub sunkii JCM 17838	GCA_001888965
Proteobacteria Betaproteobacteria Candidatus Kinetoplastibacterium desouzaii TCC079E TCC079E	GCA_000340795
Proteobacteria Betaproteobacteria Burkholderia thailandensis 2002721723 2002721723	GCA_000567925
Terrabacteria group Actinobacteria Streptomyces rubrolavendulae MJM4426	GCA_001750785
FC group Bacteroidetes Chlorobi group Chryseobacterium IHB B 17019 IHB B 17019	GCA_001456155
Terrabacteria group Firmicutes Streptococcus pyogenes MGAS10270 MGAS10270	GCA_000013505
Terrabacteria group Actinobacteria Streptomyces FR 008 FR-008	GCA_001431765
Proteobacteria delta epsilon subdivisions Campylobacter fetus sub testudinum pet 3	GCA_000814265
Proteobacteria Gammaproteobacteria Vibrio alginolyticus NBRC 15630 ATCC 17749 ATCC 17749	GCA_000354175
Euryarchaeota Methanomicrobia Methanoculleus bourgensis MS2 MS2T	GCA_000304355
Proteobacteria Betaproteobacteria Burkholderia vietnamiensis LMG 10929 LMG 10929	GCA_000959445
Proteobacteria Gammaproteobacteria Pseudomonas fluorescens Q2 87 Q2-87	GCA_000281895
Terrabacteria group Tenericutes Mycoplasma hyorhinis MCLD MCLD	GCA_000211295
Proteobacteria Gammaproteobacteria Shimwellia blattae DSM 4481 NBRC 105725 DSM 4481	GCA_000262305
Proteobacteria Gammaproteobacteria [Haemophilus] parasuis SC1401	GCA_001611775
Proteobacteria delta epsilon subdivisions Campylobacter jejuni sub jejuni NCTC 11168 GSv NCTC 11168-rNRC	GCA_000830865
Terrabacteria group Firmicutes Staphylococcus aureus Bmb9393 Bmb9393	GCA_000418345
Terrabacteria group Actinobacteria Mycobacterium tuberculosis H37RvLP H37RvLP	GCA_000751475
Terrabacteria group Actinobacteria Thermobispora bispora DSM 43833 DSM 43833	GCA_000092645
Terrabacteria group Actinobacteria Mycobacterium tuberculosis PanR0410 PanR0410	GCA_000443465
Terrabacteria group Cyanobacteria Melainabacteria group Gloeocapsa PCC 7428 PCC 7428	GCA_000317555
Terrabacteria group Firmicutes Lactococcus lactis sub lactis CV56 CV56	GCA_000192705
Proteobacteria Alphaproteobacteria Aminobacter aminovorans KCTC 2477	GCA_001605015
Terrabacteria group Firmicutes Bacillus cellulosilyticus DSM 2522 DSM 2522	GCA_000177235
Proteobacteria Gammaproteobacteria Grimontia hollisae ATCC 33564	GCA_001558255
FC group Bacteroidetes Chlorobi group Candidatus Sulcia muelleri GWSS GWSS	GCA_000017525
Proteobacteria Gammaproteobacteria Alteromonas mediterranea U8 Ionian Sea U8	GCA_000439555
Terrabacteria group Actinobacteria Corynebacterium aurimucosum ATCC 700975 DSM 44827 ATCC 700975	GCA_000022905
Proteobacteria Gammaproteobacteria Legionella pneumophila sub pneumophila str Philadelphia 1 Philadelphia 1	GCA_000008485
Terrabacteria group Firmicutes Lactobacillus johnsonii FI9785 FI9785	GCA_000091405
Spirochaetes Spirochaetia Treponema denticola AL 2 AL-2	GCA_000340725
Proteobacteria Gammaproteobacteria Halotalea alkalilenta IHB B 13600	GCA_001648175
Terrabacteria group Firmicutes Geobacillus WCH70 WCH70	GCA_000023385
Proteobacteria Alphaproteobacteria Gluconacetobacter diazotrophicus PA1 5 PAl 5	GCA_000067045
PV group Chlamydiae Chlamydia pecorum DBDeUG DBDeUG	GCA_000508005
Proteobacteria delta epsilon subdivisions Helicobacter pylori HPAG1 HPAG1	GCA_000013245
Terrabacteria group Firmicutes Bacillus amyloliquefaciens XH7 XH7	GCA_000221645
Proteobacteria Alphaproteobacteria Erythrobacter litoralis HTCC2594 HTCC2594	GCA_000013005
Terrabacteria group Firmicutes Lysinibacillus fusiformis RB 21	GCA_000724775
Terrabacteria group Firmicutes Bacillus anthracis str V770 NP-1R V770-NP-1R	GCA_000832785
Proteobacteria delta epsilon subdivisions Campylobacter jejuni sub jejuni IA3902 nan	GCA_000025425
Proteobacteria Gammaproteobacteria Salmonella enterica sub enterica serovar Enteritidis str EC20121812 EC20121812	GCA_000625255
Proteobacteria Alphaproteobacteria Rhizobium N941 N941	GCA_001675075
Proteobacteria delta epsilon subdivisions Pelobacter propionicus DSM 2379 DSM 2379	GCA_000015045
Euryarchaeota Methanomicrobia Methanolinea tarda NOBI-1 NOBI-1	GCA_000235685
Proteobacteria Alphaproteobacteria Rhizobium N541 N541	GCA_001675095
Proteobacteria Gammaproteobacteria Legionella fallonii LLAP 10 LLAP-10	GCA_000953135
TAC group Crenarchaeota Sulfolobus islandicus M.16.23 M.16.23	GCA_000245175
Terrabacteria group Firmicutes Streptococcus pyogenes M1 476 M1 476	GCA_000349925
Euryarchaeota Halobacteria Halomicrobium katesii DSM 19301 DSM 19301	GCA_000379085
Proteobacteria Betaproteobacteria Neisseria gonorrhoeae NG k51.05 NG-k51.05	GCA_001956715
Proteobacteria Gammaproteobacteria Salmonella enterica sub enterica serovar Enteritidis str EC20121989 EC20121989	GCA_000625815
FC group Bacteroidetes Chlorobi group Lacinutrix 5H 3-7-4 5H-3-7-4	GCA_000211855
Proteobacteria Alphaproteobacteria Acetobacter pasteurianus IFO 3283 22 IFO 3283 substr IFO 3283-22	GCA_000010885
Terrabacteria group Firmicutes Bacillus megaterium DSM 319 DSM 319	GCA_000025805
Proteobacteria Gammaproteobacteria Vibrio parahaemolyticus 1682	GCA_001951115
Terrabacteria group Firmicutes Bacillus thuringiensis serovar pakistani str T13001 T13001	GCA_000161555
Proteobacteria Gammaproteobacteria Xenorhabdus poinarii G6 G6	GCA_000968175
Terrabacteria group Actinobacteria Streptomyces hygroscopicus sub jinggangensis 5008 5008	GCA_000245355
Proteobacteria Gammaproteobacteria Escherichia coli LY180 LY180	GCA_000468515
TACK group Thaumarchaeota Thaumarchaeota archaeon 13 1 20CM 2 39 20 nan	GCA_001920395
Euryarchaeota Halobacteria Halorhabdus tiamatea SARL4B SARL4B	GCA_000215915
Proteobacteria Gammaproteobacteria Marinobacter hydrocarbonoclasticus VT8 VT8	GCA_000015365
Terrabacteria group Tenericutes Mycoplasma hyorhinis MDBK IPV	GCA_001705605
Terrabacteria group Actinobacteria Streptomyces griseochromogenes ATCC 14511	GCA_001542625
Euryarchaeota Halobacteria Natrialba aegyptia DSM 13077 DSM 13077	GCA_000337535
Proteobacteria Gammaproteobacteria Salmonella enterica sub enterica serovar Enteritidis str SA20094803 SA20094803	GCA_000624215
Proteobacteria Gammaproteobacteria Pseudomonas aeruginosa M18 M18	GCA_000226155
Proteobacteria Alphaproteobacteria Rickettsia rhipicephali str 3 7-female6-CWPP 3-7-female6-CWPP	GCA_000284075
FC group Bacteroidetes Chlorobi group Nonlabens MIC269 MIC269	GCA_001430865
Terrabacteria group Actinobacteria Mycobacterium tuberculosis str Beijing NITR203 Beijing NITR203	GCA_000364825
Proteobacteria Alphaproteobacteria Candidatus Endolissoclinum faulkneri L2 L2	GCA_000319385
Terrabacteria group Firmicutes Thermosediminibacter oceani DSM 16646 DSM 16646	GCA_000144645
Proteobacteria Gammaproteobacteria Acinetobacter baumannii PR07 PR07	GCA_000372585
Terrabacteria group Actinobacteria Amycolatopsis mediterranei S699 S699	GCA_000282715
Proteobacteria Gammaproteobacteria Escherichia coli ED1a ED1a	GCA_000026305
Terrabacteria group Firmicutes Streptococcus dysgalactiae sub equisimilis AC 2713 AC-2713	GCA_000317855
Proteobacteria Alphaproteobacteria Azospirillum thiophilum BV S	GCA_001305595
Terrabacteria group Actinobacteria Streptomyces PBH53 PBH53	GCA_001040905
Proteobacteria Betaproteobacteria Bordetella holmesii ATCC 51541 ATCC 51541	GCA_000612485
Proteobacteria Betaproteobacteria Azoarcus olearius DQS4	GCA_001682385
Proteobacteria Gammaproteobacteria Salmonella enterica sub enterica serovar Enteritidis str SA20093543 SA20093543	GCA_000623915
Proteobacteria Betaproteobacteria Burkholderia CCGE1001 CCGE1001	GCA_000176935
Proteobacteria Gammaproteobacteria Candidatus Hoaglandella endobia nan	GCA_900044015
Terrabacteria group Firmicutes Listeria monocytogenes L312 L312	GCA_000307085
Proteobacteria delta epsilon subdivisions Geoalkalibacter subterraneus Red1	GCA_000827125
Terrabacteria group Actinobacteria Mycobacterium tuberculosis H37RvCO H37RvCO	GCA_000263135
Proteobacteria Betaproteobacteria Ramlibacter tataouinensis 5 10	GCA_001580455
Terrabacteria group Firmicutes Bacillus simplex SH B26	GCA_001578185
Proteobacteria Alphaproteobacteria Acetobacter pasteurianus IFO 3283 01-42C IFO 3283 substr IFO 3283-01-42C	GCA_000010945
Proteobacteria Alphaproteobacteria Agrobacterium tumefaciens P4 P4	GCA_000442985
Terrabacteria group Firmicutes Flavonifractor plautii YL31	GCA_001688625
Terrabacteria group Actinobacteria Mycobacterium avium RCAD0278	GCA_001683455
TACK group Thaumarchaeota Candidatus Nitrosopumilus sp. DDS1 DDS1	GCA_001674955
Proteobacteria Gammaproteobacteria Klebsiella pneumoniae KP 1 KP-1	GCA_000465975
Euryarchaeota Methanobacteria Methanobrevibacter AbM4 AbM4	GCA_000404165
Proteobacteria Gammaproteobacteria Alteromonas macleodii str Balearic Sea AD45 Balearic Sea AD45	GCA_000300175
Proteobacteria Alphaproteobacteria Candidatus Puniceispirillum marinum IMCC1322 IMCC1322	GCA_000024465
PV group Chlamydiae Chlamydia pecorum P787 P787	GCA_000470825
Proteobacteria Betaproteobacteria Candidatus Accumulibacter phosphatis clade IIA str UW 1 UW-1	GCA_000024165
Proteobacteria Alphaproteobacteria Ochrobactrum anthropi ATCC 49188 ATCC 49188	GCA_000017405
Proteobacteria Gammaproteobacteria Cronobacter universalis NCTC 9529 NCTC 9529	GCA_001277175
Proteobacteria Alphaproteobacteria Acetobacter pasteurianus IFO 3283 07 IFO 3283 substr IFO 3283-07	GCA_000010865
Euryarchaeota Methanomicrobia Methanoculleus marisnigri nan	GCA_001508665
Proteobacteria Gammaproteobacteria endosymbiont of unidentified scaly snail isolate Monju nan	GCA_000801295
Proteobacteria Gammaproteobacteria Acinetobacter pittii IEC338SC	GCA_001617545
Proteobacteria Alphaproteobacteria Neorickettsia helminthoeca str Oregon Oregon	GCA_000632985
Terrabacteria group Cyanobacteria Melainabacteria group Synechococcus PCC 7002 PCC 7002 ATCC 27264	GCA_000019485
Spirochaetes Spirochaetia Borrelia burgdorferi B31 B31	GCA_000008685
Proteobacteria Alphaproteobacteria Bartonella clarridgeiae 73 73	GCA_000253015
Proteobacteria Betaproteobacteria Hydrogenophaga PBC PBC	GCA_000263795
Terrabacteria group Firmicutes Bacillus pseudomycoides DSM 12442 DSM 12442	GCA_000161455
Terrabacteria group Firmicutes Bacillus cereus Rock4 2 Rock4-2	GCA_000161275
Terrabacteria group Cyanobacteria Melainabacteria group Synechococcus JA 2-3Ba2-13 JA-2-3Ba2-13	GCA_000013225
Proteobacteria Betaproteobacteria Acidovorax JS42 JS42	GCA_000015545
environmental samples uncultured archaeon A07HB70 uncultured archaeon A07HB70 nan	GCA_000496195
Proteobacteria Alphaproteobacteria Martelella AD 3 AD-3	GCA_001578105
Terrabacteria group Firmicutes Butyrivibrio proteoclasticus B316 B316	GCA_000145035
Proteobacteria Gammaproteobacteria Yersinia aleksiciae 159	GCA_001047675
Proteobacteria Betaproteobacteria Nitrosomonas ureae Nm10	GCA_001455205
Proteobacteria Gammaproteobacteria Nitrosococcus halophilus Nc 4 Nc 4	GCA_000024725
Euryarchaeota Methanobacteria Methanobacteriaceae archaeon 41 258 nan	GCA_001507955
Terrabacteria group Firmicutes Clostridioides difficile CD196 CD196	GCA_000085225
Euryarchaeota Halobacteria Natrialba taiwanensis DSM 12281 DSM 12281	GCA_000337595
TAC group Crenarchaeota Sulfolobus acidocaldarius Ron12 I Ron12 I	GCA_000338775
Proteobacteria Gammaproteobacteria Marinobacter LQ44 LQ44	GCA_001447155
PV group Chlamydiae Chlamydia trachomatis E Bour E Bour	GCA_000318645
Proteobacteria Alphaproteobacteria Brucella ceti TE28753 12 TE28753-12	GCA_000590815
Proteobacteria Gammaproteobacteria Thalassotalea LPB0090 LPB0090	GCA_001831495
Terrabacteria group Firmicutes Alkaliphilus metalliredigens QYMF QYMF	GCA_000016985
Terrabacteria group Tenericutes Mycoplasma pneumoniae 39443 39443	GCA_001272715
Proteobacteria Gammaproteobacteria Pasteurella multocida sub multocida HB01 HB01	GCA_001663095
Proteobacteria Gammaproteobacteria Acinetobacter baumannii TYTH 1 TYTH-1	GCA_000302575
Terrabacteria group Firmicutes Streptococcus thermophilus TH982 TH982	GCA_000572065
Terrabacteria group Actinobacteria Mycobacterium tuberculosis PanR0704 PanR0704	GCA_000442795
Proteobacteria Gammaproteobacteria Alcanivorax dieselolei B5 B5	GCA_000300005
unclassified Bacteria Bacteria candidate phyla Candidatus Campbellbacteria bacterium GW2011 OD1 34 28 nan	GCA_001029775
Euryarchaeota Halobacteria Halorubrum coriense DSM 10284 DSM 10284	GCA_000337035
Proteobacteria delta epsilon subdivisions Helicobacter pylori UM298 UM298	GCA_000439295
Euryarchaeota Methanobacteria Methanobrevibacter smithii TS94A TS94A	GCA_000189995
DPANN group Candidatus Pacearchaeota Candidatus Pacearchaeota archaeon RBG 19FT COMBO 34 9 nan	GCA_001786415
Terrabacteria group Actinobacteria Streptomyces collinus Tu 365 Tu 365	GCA_000444875
Proteobacteria Gammaproteobacteria Shigella flexneri 2a 981	GCA_001580175
PV group Chlamydiae Chlamydia trachomatis A 363 A 363	GCA_000318525
Terrabacteria group Firmicutes Streptococcus suis 98HAH33 98HAH33	GCA_000014325
Terrabacteria group Actinobacteria Mycobacterium tuberculosis PanR0602 PanR0602	GCA_000445325
Proteobacteria Gammaproteobacteria Klebsiella pneumoniae sub pneumoniae KPNIH24 KPNIH24	GCA_000714675
Terrabacteria group Firmicutes Weissella koreensis KACC 15510 KACC 15510	GCA_000219805
Terrabacteria group Firmicutes Listeria monocytogenes SLCC5850 SLCC5850	GCA_000307045
Proteobacteria Betaproteobacteria Candidatus Kinetoplastibacterium crithidii ex Angomonas deanei ATCC 30255 nan	GCA_000319225
Euryarchaeota Methanobacteria Methanobrevibacter wolinii SH SH	GCA_000621965
Proteobacteria Gammaproteobacteria Salmonella enterica sub enterica serovar Enteritidis str SA20094642 SA20094642	GCA_000624135
FC group Bacteroidetes Chlorobi group Prevotella intermedia strain 17	GCA_001953935
Terrabacteria group Firmicutes Streptococcus thermophilus TH985 TH985	GCA_000836675
Terrabacteria group Tenericutes Spiroplasma taiwanense CT 1 CT-1	GCA_000439435
Terrabacteria group Firmicutes Streptococcus equi sub zooepidemicus CY CY	GCA_000696505
Proteobacteria Gammaproteobacteria Psychromonas CNPT3 CNPT3	GCA_000153405
Dictyoglom Dictyoglomia Dictyoglomus turgidum DSM 6724 DSM 6724	GCA_000021645
Proteobacteria Gammaproteobacteria Xanthomonas campestris pv. campestris str CN16 CN16	GCA_000403555
Proteobacteria Betaproteobacteria Burkholderia pseudomallei PB08298010 PB08298010	GCA_000959345
Proteobacteria delta epsilon subdivisions Campylobacter jejuni sub jejuni S3 S3	GCA_000184205
Proteobacteria Betaproteobacteria Methylobacillus flagellatus KT KT	GCA_000013705
Proteobacteria delta epsilon subdivisions Anaeromyxobacter dehalogenans 2CP 1 2CP-1	GCA_000022145
Proteobacteria Gammaproteobacteria Salmonella enterica sub enterica serovar Enteritidis str SA19942384 SA19942384	GCA_000623575
Proteobacteria Alphaproteobacteria Bartonella vinsonii sub berkhoffii str Winnie Winnie	GCA_000341385
Terrabacteria group Actinobacteria Mycobacterium tuberculosis H37Ra H37Ra	GCA_001938725
FC group Bacteroidetes Chlorobi group Flavobacterium psychrophilum Z1	GCA_001708385
Euryarchaeota Halobacteria Halorubrum distributum JCM 9100 JCM 9100	GCA_000337055
Euryarchaeota Thermococci Pyrococcus ST04 ST04	GCA_000263735
Terrabacteria group Firmicutes Lactobacillus casei str Zhang Zhang	GCA_000019245
Spirochaetes Spirochaetia Leptospira biflexa serovar Patoc strain Patoc 1 Paris Patoc 1 Paris	GCA_000017685
Terrabacteria group Actinobacteria Frankia inefficax EuI1c	GCA_000166135
Proteobacteria Gammaproteobacteria Xanthomonas oryzae pv. oryzae PXO99A PXO99A	GCA_000019585
Proteobacteria Gammaproteobacteria Salmonella enterica sub enterica serovar Enteritidis str EC20120240 EC20120240	GCA_000624515
Proteobacteria Gammaproteobacteria Haemophilus influenzae PittEE PittEE	GCA_000016465
Terrabacteria group Firmicutes [Clostridium] stercorarium sub leptospartum DSM 9219 DSM 9219	GCA_001697285
Proteobacteria Gammaproteobacteria Proteus mirabilis AOUC 001	GCA_001640985
Proteobacteria Gammaproteobacteria Salmonella enterica sub enterica serovar Cubana str CFSAN002050 CFSAN002050	GCA_000430125
Proteobacteria Gammaproteobacteria Salmonella enterica sub enterica serovar Enteritidis str EC20120927 EC20120927	GCA_000625155
PV group Chlamydiae Chlamydia trachomatis D CS637 11 D CS637 11	GCA_001183765
Proteobacteria Gammaproteobacteria Salmonella enterica sub enterica serovar Enteritidis str EC20121746 EC20121746	GCA_000624855
Proteobacteria delta epsilon subdivisions Sulfurospirillum multivorans DSM 12446 DSM 12446	GCA_000568815
Euryarchaeota Methanomicrobia Methanocella arvoryzae MRE50 MRE50	GCA_000063445
Terrabacteria group Tenericutes Mycoplasma gallisepticum S6 S6	GCA_000211545
Terrabacteria group Tenericutes Mycoplasma ex Biomphalaria glabrata nan	GCA_001484045
Terrabacteria group Firmicutes Paenibacillus borealis DSM 13188	GCA_000758665
Terrabacteria group Firmicutes Staphylococcus aureus sub aureus ST228 ST228	GCA_000967405
unclassified Archaea unclassified Archaea miscellaneous archaeon GW2011 AR9 nan	GCA_000805935
Terrabacteria group Actinobacteria Mycobacterium caprae Allgaeu	GCA_001941665
Proteobacteria Gammaproteobacteria Kangiella geojedonensis YCS 5	GCA_000981765
PV group Chlamydiae Chlamydia abortus AB7	GCA_900002515
Terrabacteria group Actinobacteria Streptomyces puniciscabiei TW1S1	GCA_001735805
Proteobacteria Gammaproteobacteria Edwardsiella piscicida C07 087 C07-087	GCA_000348565
PV group Planctomycetes Singulisphaera acidiphila DSM 18658 DSM 18658	GCA_000242455
Terrabacteria group Firmicutes Paenibacillus polymyxa M1 M1	GCA_000237325
Proteobacteria Betaproteobacteria Neisseria meningitidis NZ 05 33 NZ-05 33	GCA_000191525
Terrabacteria group Firmicutes Lactobacillus plantarum 16 16	GCA_000412205
Proteobacteria Alphaproteobacteria Rhodobacter sphaeroides ATCC 17025 ATCC 17025	GCA_000016405
Proteobacteria Gammaproteobacteria Vibrio coralliilyticus RE22	GCA_001297935
Euryarchaeota Methanomicrobia Methanococcoides burtonii DSM 6242 DSM 6242	GCA_000013725
PV group Chlamydiae Parachlamydia acanthamoebae UV 7 UV-7	GCA_000253035
Terrabacteria group Actinobacteria Arcanobacterium haemolyticum DSM 20595 DSM 20595	GCA_000092365
Terrabacteria group Firmicutes Ezakiella massiliensis Marseille P2951	GCA_900120165
Terrabacteria group Actinobacteria Mycobacterium fortuitum sub fortuitum DSM 46621 ATCC 6841 ATCC 6841	GCA_001475495
Terrabacteria group Actinobacteria Corynebacterium sphenisci DSM 44792 DSM 44792	GCA_001941505
Proteobacteria Gammaproteobacteria Escherichia coli SE11 SE11	GCA_000010385
Euryarchaeota Thermococci Thermococcus thioreducens OGL-20	GCA_900109425
Proteobacteria Gammaproteobacteria Salmonella enterica sub enterica serovar Enteritidis str EC20120677 EC20120677	GCA_000625755
PV group Chlamydiae Chlamydia psittaci 01DC11 01DC11	GCA_000270405
Proteobacteria Gammaproteobacteria Yersinia pestis biovar Microtus str 91001 91001	GCA_000007885
Terrabacteria group Firmicutes Lactococcus lactis sub cremoris KW2 KW2	GCA_000468955
Euryarchaeota Halobacteria haloarchaeon HTSR1 HTSR1	GCA_001767315
Proteobacteria Betaproteobacteria Ralstonia pickettii 12J 12J	GCA_000020205
Terrabacteria group Firmicutes Bacillus coagulans BC HY1	GCA_001870065
Terrabacteria group Deinococcus Thermus Deinococcus deserti VCD115 VCD115	GCA_000020685
Proteobacteria Betaproteobacteria Acidovorax citrulli AAC00 1 AAC00-1	GCA_000015325
TACK group Crenarchaeota Metallosphaera hakonensis JCM 8857 JCM 8857	GCA_001315825
Proteobacteria Gammaproteobacteria Edwardsiella LADL05 105 LADL05-105	GCA_001186215
Terrabacteria group Actinobacteria Corynebacterium glutamicum K051 ATCC 13032 substr K051	GCA_000382905
Proteobacteria Alphaproteobacteria Methylobacterium extorquens PA1 PA1	GCA_000018845
PV group Chlamydiae Chlamydia trachomatis F 11 96 F 11-96	GCA_000590635
Terrabacteria group Actinobacteria Nocardiopsis dassonvillei NOCA502F	GCA_001877055
Proteobacteria Gammaproteobacteria Salmonella enterica sub enterica serovar Newport str WA 14882 WA 14882	GCA_000483715
Terrabacteria group Firmicutes Desulfosporosinus youngiae DSM 17734 DSM 17734	GCA_000244895
Terrabacteria group Cyanobacteria Melainabacteria group Synechococcus elongatus PCC 7942 PCC 7942	GCA_000012525
Proteobacteria Gammaproteobacteria Pseudoalteromonas OCN003 OCN003	GCA_000788395
Terrabacteria group Actinobacteria Adlercreutzia equolifaciens DSM 19450 DSM 19450	GCA_000478885
Proteobacteria Gammaproteobacteria Legionella pneumophila sub pneumophila str Hextuple 3a Philadelphia 1 substr Lp02	GCA_000277065
Terrabacteria group Actinobacteria Mycobacterium tuberculosis PanR0206 PanR0206	GCA_000443345
TACK group Crenarchaeota Sulfolobus acidocaldarius GG12-C01-03	GCA_001559965
Proteobacteria Alphaproteobacteria Rickettsia rickettsii str Arizona Arizona	GCA_000283795
TACK group Thaumarchaeota Candidatus Nitrosoarchaeum limnia BG20 BG20	GCA_000241145
Terrabacteria group Cyanobacteria Melainabacteria group Thermosynechococcus elongatus BP 1 BP-1	GCA_000011345
Proteobacteria Betaproteobacteria Ralstonia eutropha JMP134 JMP134	GCA_000203875
Terrabacteria group Firmicutes Listeria innocua Clip11262 Clip11262	GCA_000195795
Terrabacteria group Firmicutes Bacillus amyloliquefaciens DSM 7 DSM 7	GCA_000196735
Proteobacteria Gammaproteobacteria Erwinia amylovora ATCC 49946 ATCC 49946	GCA_000027205
Proteobacteria Gammaproteobacteria Candidatus Pantoea carbekii US	GCA_000971765
Euryarchaeota Halobacteria Haloferax sp. SB3 SB3	GCA_001469875
Proteobacteria Gammaproteobacteria Dickeya NCPPB 3274 NCPPB 3274	GCA_000406205
Terrabacteria group Firmicutes Bacillus B252016b B252016b	GCA_001679765
Proteobacteria Gammaproteobacteria Pseudomonas putida SJTE 1 SJTE-1	GCA_000271965
Proteobacteria Gammaproteobacteria Pseudomonas aeruginosa PA96 PA96	GCA_000626655
Proteobacteria Betaproteobacteria Burkholderia CCGE1002 CCGE1002	GCA_000092885
Terrabacteria group Actinobacteria Bifidobacterium animalis sub lactis BF052	GCA_000818055
FC group Bacteroidetes Chlorobi group Algibacter alginolytica HZ22	GCA_001310225
Proteobacteria Betaproteobacteria Burkholderia pseudomallei MSHR146 MSHR146	GCA_000521645
Terrabacteria group Tenericutes Mycoplasma pneumoniae FH 2009	GCA_001901705
PV group Chlamydiae Chlamydia trachomatis L2b CV204 L2b CV204	GCA_000318965
TACK group Crenarchaeota Candidatus Acidianus copahuensis ALE1	GCA_000632495
Terrabacteria group Firmicutes Leuconostoc C2 C2	GCA_000219785
Proteobacteria delta epsilon subdivisions Desulfovibrio alaskensis G20 G20	GCA_000012665
Proteobacteria Gammaproteobacteria Salmonella enterica sub enterica serovar Enteritidis str SA20093977 SA20093977	GCA_000623995
Proteobacteria Gammaproteobacteria Pseudomonas aeruginosa SCV20265 SCV20265	GCA_000510305
Euryarchaeota Methanococci Methanothermococcus thermolithotrophicus DSM 2095 DSM 2095	GCA_000376965
Proteobacteria Betaproteobacteria Burkholderia cepacia GG4 GG4	GCA_000292915
Proteobacteria Gammaproteobacteria Marinobacter CP1 CP1	GCA_001266795
Proteobacteria Gammaproteobacteria Pseudomonas aeruginosa UCBPP PA14 UCBPP-PA14	GCA_000014625
Terrabacteria group Firmicutes Listeria ivanovii WSLC3009 WSLC3009	GCA_000565155
Terrabacteria group Actinobacteria Mycobacterium tuberculosis PanR0315 PanR0315	GCA_000443695
Terrabacteria group Actinobacteria Beutenbergia cavernae DSM 12333 DSM 12333	GCA_000023105
Euryarchaeota Methanomicrobia Methanosarcina mazei Tuc01 Tuc01	GCA_000341715
Terrabacteria group Firmicutes Streptococcus anginosus J4206	GCA_001697145
Terrabacteria group Cyanobacteria Melainabacteria group Chamaesiphon minutus PCC 6605 PCC 6605	GCA_000317145
FC group Bacteroidetes Chlorobi group Rufibacter DG31D DG31D	GCA_001078055
Terrabacteria group Firmicutes Thermoanaerobacter X514 X514	GCA_000019065
Euryarchaeota Thermococci Thermococcus nautili 30 1	GCA_000585495
Proteobacteria Alphaproteobacteria Rickettsia slovaca 13 B 13-B	GCA_000237845
Proteobacteria Alphaproteobacteria Orientia tsutsugamushi str Ikeda Ikeda	GCA_000010205
Terrabacteria group Firmicutes Oceanobacillus kimchii X50 X50	GCA_000340475
Proteobacteria Alphaproteobacteria Methylobacterium nodulans ORS 2060 ORS 2060	GCA_000022085
Terrabacteria group Firmicutes Kurthia 11kri321 11kri321	GCA_001534765
Terrabacteria group Firmicutes Eubacterium limosum SA11	GCA_001481725
Proteobacteria Gammaproteobacteria Francisella tularensis sub holarctica LVS LVS	GCA_000833335
Spirochaetes Spirochaetia Borrelia hermsii YBT YBT	GCA_000568775
TACK group Thaumarchaeota Nitrosopumilus sp. BACL13 MAG-120910-bin56 nan	GCA_001438895
Terrabacteria group Firmicutes Bacillus atrophaeus UCMB 5137 UCMB-5137	GCA_000385965
Terrabacteria group Firmicutes Streptococcus suis BM407 BM407	GCA_000026745
TAC group Crenarchaeota Sulfolobus islandicus M.16.40 M.16.40	GCA_000245215
Thermotoga Thermotogae Kosmotoga olearia TBF 19.5.1 TBF 19.5.1	GCA_000023325
Proteobacteria Alphaproteobacteria Rickettsia typhi str TH1527 TH1527	GCA_000277285
Proteobacteria Gammaproteobacteria Escherichia coli BL21 GoldDE3pLysS AG BL21-GoldDE3pLysS AG	GCA_000023665
Acidobacteria Acidobacteriia Terriglobus roseus GAS232	GCA_900102185
Proteobacteria Betaproteobacteria Herbaspirillum seropedicae SmR1 SmR1	GCA_000143225
Proteobacteria Gammaproteobacteria Pseudomonas monteilii SB3078 SB3078	GCA_000510285
Proteobacteria delta epsilon subdivisions Sandaracinus amylolyticus DSM 53668	GCA_000737325
Euryarchaeota Methanomicrobia Methanosarcinales archaeon Methan 02 nan	GCA_001603195
TACK group Crenarchaeota Vulcanisaeta distributa JCM 11215 JCM 11215	GCA_001316145
Terrabacteria group Actinobacteria Saccharomonospora marina XMU15 XMU15	GCA_000244955
TACK group Candidatus Bathyarchaeota miscellaneous Crenarchaeota group-1 archaeon SG8-32-3 nan	GCA_001273335
Terrabacteria group Actinobacteria Leifsonia xyli sub xyli str CTCB07 CTCB07	GCA_000007665
Proteobacteria Gammaproteobacteria Enterobacter ODB01 ODB01	GCA_001623605
Proteobacteria Gammaproteobacteria Salmonella enterica sub enterica serovar Enteritidis str EC20130347 EC20130347	GCA_000626055
unclassified Archaea unclassified Archaea miscellaneous archaeon GW2011 AR10 nan	GCA_000830275
Terrabacteria group Actinobacteria Corynebacterium variabile DSM 44702 DSM 44702	GCA_000179395
Terrabacteria group Firmicutes Clostridium ljungdahlii DSM 13528 DSM 13528	GCA_000143685
Terrabacteria group Firmicutes Roseburia intestinalis M50 1 M50 1	GCA_000209995
PV group Chlamydiae Chlamydia trachomatis RC J 966 RC-J 966	GCA_000441755
DPANN group Candidatus Pacearchaeota Candidatus Pacearchaeota archaeon CG1 02 32 132 nan	GCA_001872795
Terrabacteria group Firmicutes Streptococcus thermophilus TH1477 TH1477	GCA_000572095
Terrabacteria group Cyanobacteria Melainabacteria group Halothece PCC 7418 PCC 7418	GCA_000317635
FC group Bacteroidetes Chlorobi group Echinicola vietnamensis DSM 17526 DSM 17526	GCA_000325705
Proteobacteria Gammaproteobacteria Salmonella enterica sub enterica serovar Anatum str USDA ARS-USMARC-1765 USDA-ARS-USMARC-1765	GCA_001620135
Proteobacteria Gammaproteobacteria Salmonella enterica sub enterica serovar Choleraesuis str ATCC 10708 ATCC 10708	GCA_000487295
Euryarchaeota Methanomicrobia Methanoculleus sp. DTU006 nan	GCA_001512375
Terrabacteria group Actinobacteria Jiangella alkaliphila DSM 45079	GCA_900105925
Terrabacteria group Firmicutes Bacillus cereus Rock3 42 Rock3-42	GCA_000161235
Proteobacteria Gammaproteobacteria Pseudomonas resinovorans NBRC 106553 NBRC 106553	GCA_000412695
Terrabacteria group Firmicutes Lactobacillus pentosus KCA1 KCA1	GCA_000271445
Proteobacteria Alphaproteobacteria Sphingobium SYK 6 SYK-6	GCA_000283515
Proteobacteria Gammaproteobacteria Haemophilus influenzae F3047 F3047	GCA_000200475
Terrabacteria group Firmicutes Lachnoclostridium phocaeense Marseille P3177	GCA_900120345
Terrabacteria group Cyanobacteria Melainabacteria group Nostoc PCC 7524 PCC 7524	GCA_000316645
Terrabacteria group Firmicutes Amphibacillus xylanus NBRC 15112 NBRC 15112	GCA_000307165
Terrabacteria group Firmicutes Bacillus pseudofirmus OF4 OF4	GCA_000005825
Proteobacteria Gammaproteobacteria Klebsiella pneumoniae DMC1097 DMC1097	GCA_000417225
Proteobacteria Gammaproteobacteria Acinetobacter baumannii AC30 AC30	GCA_000307975
PV group Chlamydiae Chlamydia psittaci NJ1 NJ1	GCA_000298555
Proteobacteria Gammaproteobacteria Acinetobacter baumannii MDR TJ MDR-TJ	GCA_000187205
Proteobacteria delta epsilon subdivisions Desulfomicrobium orale DSM 12838 DSM 12838	GCA_001553625
Proteobacteria Gammaproteobacteria Pseudoalteromonas rubra SCSIO 6842	GCA_001482385
FC group Bacteroidetes Chlorobi group Prevotella dentalis DSM 3688 DSM 3688	GCA_000242335
Proteobacteria Betaproteobacteria Jeongeupia USM3 USM3	GCA_001808185
Terrabacteria group Firmicutes Bacillus muralis G25 68	GCA_001645685
Proteobacteria Gammaproteobacteria Salmonella enterica sub enterica serovar Typhimurium str USDA ARS-USMARC-1810 USDA-ARS-USMARC-1810	GCA_001623745
Proteobacteria Alphaproteobacteria Candidatus Liberibacter africanus PTSAPSY PTSAPSY	GCA_001021085
Euryarchaeota Methanobacteria Methanobrevibacter boviskoreani JH1 JH1	GCA_000320505
Terrabacteria group Firmicutes Clostridium botulinum H04402 065 H04402 065	GCA_000253195
Euryarchaeota Halobacteria Natronolimnobius baerhuensis JCM 12253 JCM 12253	GCA_001316185
Euryarchaeota Halobacteria Haloferax sp. ATB1 ATB1	GCA_000730175
Terrabacteria group Actinobacteria Mycobacterium tuberculosis PanR0201 PanR0201	GCA_000442945
Synergistete Synergistia Aminomonas paucivorans DSM 12260 DSM 12260	GCA_000165795
Proteobacteria Gammaproteobacteria Pseudomonas mosselii SJ10 SJ10	GCA_000498975
Proteobacteria Gammaproteobacteria Vibrio cholerae H1 H1	GCA_000275645
Proteobacteria delta epsilon subdivisions Campylobacter iguaniorum RM11343	GCA_001643995
Terrabacteria group Firmicutes Staphylococcus aureus sub aureus SA268 SA268	GCA_000737615
Euryarchaeota Thermococci Thermococcus eurythermalis A501	GCA_000769655
Proteobacteria Alphaproteobacteria Nitratireductor basaltis RR3 28	GCA_001953055
Terrabacteria group Actinobacteria Corynebacterium uterequi DSM 45634	GCA_001021065
Proteobacteria delta epsilon subdivisions Helicobacter pylori Shi470 Shi470	GCA_000020245
Proteobacteria Betaproteobacteria Ralstonia solanacearum PSI07 PSI07	GCA_000283475
Terrabacteria group Firmicutes Clostridium butyricum CDC 51208	GCA_001886875
FC group Bacteroidetes Chlorobi group Robiginitalea biformata HTCC2501 HTCC2501	GCA_000024125
TACK group Candidatus Verstraetearchaeota Candidatus Methanosuratus petracarbonis nan	GCA_001717085
Euryarchaeota Methanomicrobia Methanofollis liminatans DSM 4140 DSM 4140	GCA_000275865
Proteobacteria Alphaproteobacteria Ehrlichia ruminantium str Gardel Gardel	GCA_000050405
Terrabacteria group Firmicutes Lactococcus lactis sub cremoris MG1363 MG1363	GCA_000009425
Terrabacteria group Cyanobacteria Melainabacteria group Synechocystis PCC 6714 PCC 6714	GCA_000478825
Proteobacteria delta epsilon subdivisions Helicobacter pylori oki128 oki128	GCA_000600125
Proteobacteria Alphaproteobacteria Brucella abortus 2308 2308	GCA_000054005
Terrabacteria group Firmicutes Streptococcus parauberis KCTC 11537 KCTC 11537	GCA_000213825
FC group Bacteroidetes Chlorobi group Pontibacter korlensis X14 1T	GCA_000973725
Proteobacteria Gammaproteobacteria Escherichia coli 1303 1303	GCA_000829985
Proteobacteria Gammaproteobacteria Xanthomonas alfalfae sub alfalfae CFBP 3836 CFBP 3836	GCA_000488955
Proteobacteria Gammaproteobacteria Buchnera aphidicola str JF99 Acyrthosiphon pisum JF99	GCA_000183285
Proteobacteria Alphaproteobacteria Sphingomonas melonis TY TY	GCA_001761345
Proteobacteria Gammaproteobacteria Microbulbifer CCB MM1 CCB-MM1	GCA_001750105
Terrabacteria group Actinobacteria Mycobacterium tuberculosis KZN R506 KZN R506	GCA_000163015
Terrabacteria group Actinobacteria Corynebacterium deserti GIMN1.010 GIMN1.010	GCA_001277995
Terrabacteria group Actinobacteria Mycobacterium abscessus sub bolletii MC1518	GCA_000770125
Terrabacteria group Actinobacteria Eggerthella YY7918 YY7918	GCA_000270285
Proteobacteria Alphaproteobacteria Brucella abortus bv. 2 str 86 8 59 86 8 59	GCA_000740375
Terrabacteria group Actinobacteria Corynebacterium pseudotuberculosis 1 06 A 1 06-A	GCA_000233735
Proteobacteria Gammaproteobacteria Legionella pneumophila sub pneumophila FFI337	GCA_001766375
Euryarchaeota Methanococci Methanocaldococcus FS406 22 FS406-22	GCA_000025525
DPANN group Nanoarchaeota Candidatus Nanopusillus sp. Nst1 nan	GCA_000387965
Proteobacteria Betaproteobacteria Burkholderia cenocepacia H111 H111	GCA_000236215
Terrabacteria group Tenericutes Mycoplasma pneumoniae 19294 19294	GCA_000387745
Proteobacteria Betaproteobacteria Achromobacter xylosoxidans NH44784 1996 NH44784-1996	GCA_000967095
Proteobacteria Gammaproteobacteria Photorhabdus temperata sub thracensis DSM 15199	GCA_001010285
unclassified Archaea unclassified Archaea miscellaneous archaeon CG2 30 31 98 nan	GCA_001872885
Euryarchaeota unclassified Euryarchaeota Euryarchaeota archaeon RBG 13 31 8 nan	GCA_001800665
Proteobacteria Betaproteobacteria Methylophilales bacterium MBRSG12 MBRSG12	GCA_001044375
Terrabacteria group Firmicutes Staphylococcus aureus sub aureus MSSA476 MSSA476	GCA_000011525
Terrabacteria group Firmicutes Lactococcus lactis sub lactis A12	GCA_900088425
Proteobacteria Gammaproteobacteria Haemophilus parasuis ZJ0906 ZJ0906	GCA_000439395
Proteobacteria Gammaproteobacteria Pseudomonas pseudoalcaligenes CECT 5344 CECT5344	GCA_000297075
Proteobacteria Alphaproteobacteria Rickettsia prowazekii str Rp22 Rp22	GCA_000022785
Euryarchaeota Halobacteria Haloterrigena mahii H13	GCA_000690595
Proteobacteria Alphaproteobacteria Starkeya novella DSM 506 DSM 506	GCA_000092925
Proteobacteria Gammaproteobacteria Salmonella enterica sub enterica serovar Typhimurium str DT104 DT104	GCA_000493675
Terrabacteria group Firmicutes Clostridium botulinum A3 str Loch Maree Loch Maree	GCA_000019545
Terrabacteria group Firmicutes Bacillus pumilus C4	GCA_001687085
Proteobacteria Gammaproteobacteria Salmonella enterica sub enterica serovar Enteritidis str EC20121542 EC20121542	GCA_000624735
Terrabacteria group Firmicutes Pediococcus claussenii ATCC BAA 344 ATCC BAA-344	GCA_000237995
Terrabacteria group Firmicutes Enterococcus faecalis OG1RF OG1RF	GCA_000172575
Thermodesulfobacteri Thermodesulfobacteria Caldimicrobium thiodismutans TF1	GCA_001548275
Proteobacteria Gammaproteobacteria Vibrio antiquarius EX25	GCA_000024825
Proteobacteria Gammaproteobacteria Shewanella baltica OS678 OS678	GCA_000178875
Proteobacteria Gammaproteobacteria Francisella noatunensis sub orientalis F1	GCA_001885275
Euryarchaeota Methanomicrobia Methanosarcina sp. Ant1 nan	GCA_001714685
Terrabacteria group Actinobacteria Rhodococcus pyridinivorans SB3094 SB3094	GCA_000511305
PV group Chlamydiae Chlamydia trachomatis 70 nan	GCA_000173515
Proteobacteria delta epsilon subdivisions Geobacter M21 M21	GCA_000023645
Terrabacteria group Actinobacteria Kineococcus radiotolerans SRS30216 ATCC BAA 149 SRS30216	GCA_000017305
Proteobacteria Alphaproteobacteria Sinorhizobium meliloti GR4 GR4	GCA_000320385
Terrabacteria group Firmicutes Lactobacillus plantarum MF1298	GCA_001880185
Proteobacteria Gammaproteobacteria Providencia stuartii BE2467	GCA_001888205
Euryarchaeota Methanomicrobia Methanosarcina acetivorans C2A C2A	GCA_000007345
Terrabacteria group Firmicutes Streptococcus pneumoniae SPNA45 A45	GCA_000180515
Proteobacteria Betaproteobacteria Polynucleobacter wuianus QLW P1FAT50C-4	GCA_001659725
Proteobacteria Betaproteobacteria Burkholderia cenocepacia MSMB384WGS	GCA_001718895
Terrabacteria group Firmicutes Bacillus subtilis B 1	GCA_000769515
Proteobacteria Betaproteobacteria Herminiimonas AS8 AS8	GCA_900130075
Terrabacteria group Firmicutes Staphylococcus aureus sub aureus LGA251 LGA251	GCA_000237265
Terrabacteria group Firmicutes Lactobacillus reuteri TD1 TD1	GCA_000439275
Proteobacteria Gammaproteobacteria Salmonella enterica sub enterica serovar Enteritidis str SA20100239 SA20100239	GCA_000625735
Terrabacteria group Firmicutes Halobacillus halophilus DSM 2266 type strain	Unkown
unclassified Archaea unclassified Archaea miscellaneous archaeon GW2011 AR3 nan	GCA_000806075
PV group Chlamydiae Waddlia chondrophila WSU 86 1044 WSU 86-1044	GCA_000092785
Terrabacteria group Firmicutes Clostridium botulinum A str ATCC 19397 ATCC 19397	GCA_000017025
FC group Bacteroidetes Chlorobi group Prevotella melaninogenica ATCC 25845 ATCC 25845	GCA_000144405
Proteobacteria Alphaproteobacteria Agrobacterium H13 3 H13-3	GCA_000192635
Terrabacteria group Actinobacteria Mycobacterium bovis BCG 26	GCA_001544735
Terrabacteria group Firmicutes Streptococcus parauberis NCFD 2020 NCFD 2020	GCA_000187935
Euryarchaeota Halobacteria Haloarcula sp. CBA1128 CBA1128	GCA_001485555
Terrabacteria group Firmicutes Listeria monocytogenes SLCC2755 SLCC2755	GCA_000197755
Terrabacteria group Actinobacteria Leifsonia xyli SE134	GCA_001647635
Euryarchaeota Halobacteria Halopenitus sp. DYS4 DYS4	GCA_001462205
Proteobacteria Betaproteobacteria Snodgrassella alvi wkB2 wkB2	GCA_000600005
Terrabacteria group Firmicutes Listeria ivanovii sub ivanovii WSLC 3010	GCA_000763515
Terrabacteria group Firmicutes Bacillus amyloliquefaciens TA208 TA208	GCA_000195515
FC group Bacteroidetes Chlorobi group Blattabacterium Blaberus giganteus BGIGA	GCA_000262715
Terrabacteria group Firmicutes Streptococcus suis YB51 YB51	GCA_000471985
Proteobacteria Betaproteobacteria Candidatus Kinetoplastibacterium blastocrithidii TCC012E TCC012E	GCA_000340925
Terrabacteria group Firmicutes Lactobacillus paracasei N1115 N1115	GCA_000582665
Fusobacteria Fusobacteriia Fusobacterium hwasookii ChDC F174 ChDC F174	GCA_001455145
Terrabacteria group Tenericutes Mycoplasma bovis CQ W70 CQ-W70	GCA_000696015
unclassified Bacteria Bacteria candidate phyla candidate division SR1 bacterium Aalborg AAW 1 nan	GCA_001007975
Terrabacteria group Cyanobacteria Melainabacteria group Prochlorococcus marinus str NATL2A NATL2A	GCA_000012465
PV group Chlamydiae Chlamydia psittaci C19 98 C19 98	GCA_000270385
Proteobacteria Betaproteobacteria Burkholderia mallei SAVP1 SAVP1	GCA_000015465
Terrabacteria group Firmicutes Geobacillus kaustophilus HTA426 HTA426	GCA_000009785
Spirochaetes Spirochaetia Borrelia burgdorferi JD1 JD1	GCA_000166655
Terrabacteria group Actinobacteria Corynebacterium pseudotuberculosis 1002 1002	GCA_000144935
Proteobacteria delta epsilon subdivisions Geobacter sulfurreducens PCA PCA	GCA_000007985
Terrabacteria group Actinobacteria Corynebacterium flavescens OJ8	GCA_001941465
Terrabacteria group Firmicutes Bacillus anthracis str A2012 A2012	GCA_000006155
Proteobacteria Gammaproteobacteria Serratia symbiotica STs	GCA_900016775
Terrabacteria group Tenericutes Mycoplasma capricolum sub capripneumoniae 87001 87001	GCA_000835085
Proteobacteria Alphaproteobacteria Rickettsia felis URRWXCal2 URRWXCal2 California 2	GCA_000012145
Terrabacteria group Actinobacteria Mycobacterium tuberculosis PanR0805 PanR0805	GCA_000445775
FC group Bacteroidetes Chlorobi group Rhodothermus marinus DSM 4252 DSM 4252	GCA_000024845
Terrabacteria group Actinobacteria Streptomyces cyaneogriseus sub noncyanogenus NMWT 1	GCA_000931445
Terrabacteria group Actinobacteria Frankia alni ACN14a ACN14A	GCA_000058485
Terrabacteria group Tenericutes Mycoplasma mobile 163K 163K	GCA_000008365
Terrabacteria group Actinobacteria Rubrobacter xylanophilus DSM 9941 DSM 9941	GCA_000014185
Terrabacteria group Actinobacteria Mycobacterium tuberculosis PanR0404 PanR0404	GCA_000443575
Terrabacteria group Firmicutes Bacillus YP1 YP1	GCA_000877815
Terrabacteria group Firmicutes Streptococcus suis SS12 SS12	GCA_000231865
Terrabacteria group Firmicutes Bacillus velezensis NJN 6 NJN-6	GCA_000973585
Terrabacteria group Actinobacteria Mycobacterium tuberculosis PanR0209 PanR0209	GCA_000443405
Euryarchaeota unclassified Euryarchaeota Marine Group III euryarchaeote CG-Epi6 nan	GCA_001875375
Proteobacteria delta epsilon subdivisions Helicobacter pylori PeCan4 PeCan4	GCA_000148875
Terrabacteria group Tenericutes Mycoplasma gallisepticum str F F	GCA_000025385
Terrabacteria group Actinobacteria Bifidobacterium breve S27 S27	GCA_000569075
Terrabacteria group Firmicutes Clostridium botulinum BKT015925 BKT015925	GCA_000204565
TAC group Crenarchaeota Metallosphaera sedula DSM 5348 DSM 5348	GCA_000016605
Proteobacteria Gammaproteobacteria Lysobacter capsici 55	GCA_001442785
Proteobacteria Alphaproteobacteria Brucella suis bv. 1 str S2 S2	GCA_000600055
Terrabacteria group Firmicutes Clostridium botulinum F str Langeland Langeland	GCA_000017065
Terrabacteria group Actinobacteria Bifidobacterium animalis sub lactis BLC1 BLC1	GCA_000224965
Proteobacteria Betaproteobacteria Cupriavidus USMAA2 4 USMAA2-4	GCA_001854305
FC group Bacteroidetes Chlorobi group Prevotella fusca JCM 17724 W1435	GCA_001262015
Terrabacteria group Actinobacteria Bifidobacterium longum sub infantis ATCC 15697 JCM 1222 DSM 20088 JCM 1222	GCA_000269965
Terrabacteria group Actinobacteria Bifidobacterium animalis A6	GCA_000817045
Euryarchaeota Methanobacteria Methanobacterium sp. SMA-27 SMA-27	GCA_000744455
Proteobacteria Gammaproteobacteria Citrobacter FDAARGOS 156 FDAARGOS 155	GCA_001559235
Proteobacteria Gammaproteobacteria Salmonella enterica sub enterica serovar Enteritidis str EC20120213 EC20120213	GCA_000624455
Euryarchaeota Halobacteria Haloferax prahovense DSM 18310 DSM 18310	GCA_000336815
Terrabacteria group Tenericutes Spiroplasma diminutum CUAS 1 CUAS-1	GCA_000439455
Proteobacteria Gammaproteobacteria Salmonella enterica sub enterica serovar Typhimurium str CDC H2662 CDC H2662	GCA_001623825
Proteobacteria Betaproteobacteria Bordetella pertussis Tohama I Tohama I	GCA_000195715
Proteobacteria delta epsilon subdivisions Helicobacter pylori Shi417 Shi417	GCA_000277365
Proteobacteria Gammaproteobacteria Candidatus Blochmannia vafer str BVAF BVAF	GCA_000185985
Proteobacteria Gammaproteobacteria Pseudomonas putida S13.1.2 S13.1.2	GCA_000498395
Terrabacteria group Firmicutes Bacillus thuringiensis serovar huazhongensis BGSC 4BD1 BGSC 4BD1	GCA_000161675
Proteobacteria Betaproteobacteria Methyloversatilis RAC08 RAC08	GCA_001713355
Proteobacteria Gammaproteobacteria Serratia plymuthica 4Rx13 4Rx13	GCA_000176835
Terrabacteria group Actinobacteria Actinoplanes SE50 110 SE50 110	GCA_000237145
Terrabacteria group Firmicutes Caldicellulosiruptor saccharolyticus DSM 8903 DSM 8903	GCA_000016545
Proteobacteria Gammaproteobacteria Klebsiella pneumoniae 30684 NJST258 2 30684 NJST258 2	GCA_000597905
Euryarchaeota Methanomicrobia Methanosaeta concilii GP6 GP6	GCA_000204415
Terrabacteria group Deinococcus Thermus Thermus thermophilus SG0.5JP17-16 SG0.5JP17-16	GCA_000214845
Terrabacteria group Firmicutes Halanaerobium praevalens DSM 2228 DSM 2228	GCA_000165465
Proteobacteria Alphaproteobacteria Gluconobacter oxydans H24 H24	GCA_000311765
Terrabacteria group Deinococcus Thermus Deinococcus radiodurans R1 R1	GCA_001638825
Synergistete Synergistia Thermovirga lienii DSM 17291 DSM 17291	GCA_000233775
Terrabacteria group Actinobacteria Mycobacterium tuberculosis str Haarlem NITR202 Haarlem NITR202	GCA_000389905
Proteobacteria delta epsilon subdivisions Anaeromyxobacter Fw109 5 Fw109-5	GCA_000017505
Proteobacteria Gammaproteobacteria Shewanella halifaxensis HAW EB4 HAW-EB4	GCA_000019185
Terrabacteria group Firmicutes Bacillus subtilis sub globigii ATCC 49760	GCA_001597265
Proteobacteria Gammaproteobacteria Salmonella enterica sub enterica serovar Tennessee str TXSC TXSC08 19 TXSC TXSC08-19	GCA_000486405
Proteobacteria Gammaproteobacteria Shigella PAMC 28760 PAMC 28760	GCA_001596115
Spirochaetes Spirochaetia Borrelia burgdorferi CA382 CA382	GCA_000444465
Euryarchaeota Methanomicrobia Methanohalophilus halophilus Z 7982	GCA_001889405
Proteobacteria delta epsilon subdivisions Desulfococcus oleovorans Hxd3 Hxd3	GCA_000018405
FC group Bacteroidetes Chlorobi group Mucilaginibacter paludis DSM 18603 DSM 18603	GCA_000166195
Proteobacteria Gammaproteobacteria Alteromonas mediterranea U10	GCA_001562295
Proteobacteria Alphaproteobacteria Dinoroseobacter shibae DFL 12 DSM 16493 DFL 12	GCA_000018145
Spirochaetes Spirochaetia Borrelia burgdorferi ZS7 ZS7	GCA_000021405
Terrabacteria group Actinobacteria Mycobacterium tuberculosis HN878 HN878	GCA_000184005
Terrabacteria group Actinobacteria Amycolatopsis japonica MG417 CF17	GCA_000732925
Terrabacteria group Actinobacteria Kutzneria albida DSM 43870 DSM 43870	GCA_000525635
Terrabacteria group Actinobacteria Mycobacterium chimaera AH16	GCA_001750065
Proteobacteria Alphaproteobacteria Rhodopseudomonas palustris BisB5 BisB5	GCA_000013685
FC group Bacteroidetes Chlorobi group Arachidicoccus BS20 BS20	GCA_001659705
Terrabacteria group Actinobacteria Mycobacterium tuberculosis PanR0317 PanR0317	GCA_000443655
Proteobacteria Gammaproteobacteria Shewanella violacea DSS12 DSS12	GCA_000091325
Proteobacteria delta epsilon subdivisions Campylobacter jejuni 32488 32488	GCA_000430385
Proteobacteria Alphaproteobacteria Sphingopyxis terrae NBRC 15098 203 1	GCA_001610975
Proteobacteria Gammaproteobacteria Salmonella enterica sub enterica serovar Enteritidis str SA20093950 SA20093950	GCA_000623975
Euryarchaeota Halobacteria Haloterrigena limicola JCM 13563 JCM 13563	GCA_000337475
Proteobacteria Betaproteobacteria Achromobacter denitrificans USDA ARS-USMARC-56712	GCA_001514355
Proteobacteria Gammaproteobacteria Methylomicrobium album BG8 BG8	GCA_000214275
Proteobacteria Betaproteobacteria Burkholderia pseudomallei MSHR840 MSHR840	GCA_000959185
Proteobacteria Gammaproteobacteria Halothiobacillus LS2 LS2	GCA_001663815
Proteobacteria Gammaproteobacteria Salmonella enterica sub enterica serovar Agona str 392869 2 392869-2	GCA_000494385
Euryarchaeota unclassified Euryarchaeota Euryarchaeota archaeon SCGC AAA252-I15 SCGC AAA252-I15	GCA_000402775
Terrabacteria group Cyanobacteria Melainabacteria group Synechococcus WH 8102 WH 8102	GCA_000195975
Proteobacteria Gammaproteobacteria Pasteurella multocida sub multocida str HB03 HB03	GCA_000512395
Proteobacteria Gammaproteobacteria Serratia fonticola DSM 4576	GCA_001006005
Proteobacteria Gammaproteobacteria Francisella philomiragia sub philomiragia ATCC 25015 O319L	GCA_000833455
Spirochaetes Spirochaetia Treponema succinifaciens DSM 2489 DSM 2489	GCA_000195275
Proteobacteria Gammaproteobacteria Xanthomonas citri sub citri Aw12879 Aw12879	GCA_000349225
Terrabacteria group Firmicutes Peptoniphilus ING2 D1G nan	GCA_000952975
Proteobacteria Gammaproteobacteria Salmonella enterica sub enterica serovar Newport str CVM N18486 CVM N18486	GCA_000272815
Proteobacteria Gammaproteobacteria Aeromonas hydrophila AHNIH1	GCA_001687125
Proteobacteria Betaproteobacteria Burkholderia anthina AZ 4-2-10-S1-D7	GCA_001547525
Terrabacteria group Firmicutes Pelosinus fermentans JBW45 JBW45	GCA_000271665
Terrabacteria group Firmicutes Lactobacillus delbrueckii sub bulgaricus ND02 ND02	GCA_000182835
Euryarchaeota Halobacteria Halorubrum sp. SAH-A6 SAH-A6	GCA_001542905
Euryarchaeota Halobacteria Haloferacaceae archaeon PL-Br10 E2g46 nan	GCA_001564175
Terrabacteria group Firmicutes Listeria monocytogenes serotype 4b str LL195 LL195	GCA_000318055
[truncated: 4,081 more rows]
