# Supplementary material for: 290 metagenome-assembled genomes from the Mediterranean Sea: a resource for marine microbiology
Source: PeerJ. 2017 Jul 10;5:e3558. doi: 10.7717/peerj.3558 (PMC5507172; doi:10.7717/peerj.3558)
Supplement: Supplemental Information 7 [file peerj-05-3558-s007.txt]

>Terrabacteri_group_Firmicutes_Staphylococcus_aureus_sub_aureus_71193_71193_GCA_000258685
-----------------------------------MGILGRKIGMTQ-EN--GE-L--------IPVTVVEA-KENVVLQT--VE--VY--NA--IQV------KA-N-----------------K-PAEGH---VDEVS--V---D--TG-DVIDVTGV--SKGK-GFQG-AIKRH--GQSR--GP--M--SHGS-H--FHRAPGS-VGMA--SS-RVFKGQ-KMPGRMGGNTVTVQNLEVVQ------------------NK--VILVKGN-VPGPK-KGLVEI-----------RNRV--GRGVAGK--TSGRGHKGQK--AR--SG-FE-GGQVNLDQLSASAAEAIDAI-PS--DVT-VT-VK-G-PK-GEGTTRALLNNMVQGVSQ--GYVKVLELVGVGY-RAGYSHPVVEGISKEQVGALAS-EPYKVRRKERLKEKFNTEVKKFNYPKIDKIVVNMG--VG--D--AITGQ-KP--LVTKAKKSIATFRLREGPIGAKVTLR--GERMEFLD--KLISV--SLPRVRD--FQGVSK-K-AFDGR-GNYTLGVKEQLEI--DYDKMLLPKRVKYRRQHRPKTTGRSGGNYVTFGEFGLQATTTSWITSRQIESARIAMTRYMKRGGKVWIKIFPHTPYTKKPLEVRMGAGKGAVEGWIAVVKPGRILFEVAGVSEEVAREALRLASHKLPVKTKFVKRNERTIR-IAPRKVRLVLDLIRGKNAAEAIAILN-KASSPVIEKVLMSALANANE--GAINK-RTSHITKVYVG-KVVSDKMDKTITVLVETHKLYGKRVKYSKKYKTHKLGDIVKIQET--RPLSATKRFRLV----------------------MARSI-KPFVDEH--LMKKVEIKTWSRRSTIF-PNFIGHTFAVYDGRKHVPVYVTE-DMVGHKL-GEFAPTRTF-KG----RRANYDVVLFEAIASL-RQHAVKNRSAVSGG-GRKPWKQKGTGRARGTIRAPGGGIVFGP--T-P-R-SY-AYKMPKKMRRLALRSALSFKAQLSARNLNVLDITNADIT--EAAAKDPIADMLTRVRNANMVPASNIKKEIAEILKSEGFIR-ISKPGNGLGIALVSTSE-GVITDKEAREIIAYVIRIRLKAYDHRVIDQSAEKIVETAKRSGADVSGPIPLPTEKSVYTIIRAVHKYKDSREQFEQRTHKRLIDINPTPKTVDALMGLNLPSGVDIEIKMIQQETRLKVADNSGAREVLTIKVLGGSGRKTANIGDVIVCTVKNATPGGVVKKGDVVKAVIVRTKSGVRRNDGSYIKFDENACVIIRDKGPRGTRIFGPVARELRGNFMKIVSLAPEVLAKWYALHEDLKIRKSVSHVEIERIHTGKPGMV--IGK-GGSEIEKLREI--K--K--VDL--D-ARLVAENIARQLEN-R-ASFRRVQKQAITRA-M--KGIKTQVSGR-L--GG-AD-IARAEQYSEGTVPL--HTLRADIDY-AHAEADTT--YGKL-GVKVWIRLNVYRSNKHIYAQIIGVTLAQAS-SKVELATKVGEAIAK--KAADKGI-KHG-RV-----------------------------M-----------HIKK-GDNVKVIA-K--GGKVIAT-------KVNIM-KKHQKGILET-EAAIHVSNVQM-AI--KK-YKPIT-NGRRNMTKSLLK-PL-PK-KAGRNNQGKLTVRH-GGHK-RRVI--D--FSIQYDPNRSA-NIALVVYDG--EKRYIIAPKGL-EVGQIVIKVGNALPLQNIPVGTVVHNIELKPGKGGQI-ARSAGASAQVLGKIRLRSGEVRCRATIGQVG-NLQHGKAGRRP-TVR-GSVM-NP-NDHPHGGGEG--RKPTL-GKK-TR
>Terrabacteri_group_Firmicutes_Lactococcus_lactis_sub_lactis_NCDO_2118_NCDO_2118_GCA_000478255
-----------------------------------MGILGKKVGMTQ-EN--GE-L--------IPVTVIEA-TPNTVLQS--VE--TY--EA--TQV------RT-N-----------------K-PAKGH-----EIT--V---D--TG-DVVDVTGT--SKGK-GFQG-PIKRH--GQSR--GP--M--AHGS-R--YHRRPGS-MGPV--AN-KVPKGK-KLAGRMGNKRVTVQNLVIAQ------------------KN--VILVKGN-VPGAK-KSLIVV-----------RNRV--GRGTSGK--TSGRGQKGQK--SR--SG-FE-GGQVNLETLSAAAKAAIEAI-PA--GVS-VE-VK-G-PK-GEGTTRALLANMVEGVST--GFSKALEMIGVGY-RAGKSHQDVEGISKEAVGQTAA-EPYKVRRKERLKEKYTNEVEQFNYPKVDKIVINMG--VG--D--AISGQ-KP--LITKAKKSVAAFRLREGPIGAKVTLR--GERMEFLD--KLVTV--SLPRVRD--FHGVSN-K-AFDGR-GNYTLGVKEQLEI--NYDDMLVPKRVKHRREFRGKMRGYAGGDTISFGEYGLQATTSHWITNRQIEAARIAMTRYMKRNGQVWIKIFPHKSYTAKAIGVRMGSGKGAPEGWVAPVKRGVVMFELGGVDEATAREALRLASHKLPVKTKFVKRGEKTVR-VSPRKTRLVIDLIRGKRVADAIAILP-TKAAVEVENVLNSAIANINE--GPINK-RTAHITKVYQG-RVVSDKMDKTITVVVENHPVYGKRINYSKKYKAHKTGDIVRIMET--RPLSKDKHFRLV----------------------MGRSL-KPFVDEH--LMKKVEIKTWSRRSTIF-PNFVGLTIAVYDGRKHVPVYVQE-DMVGHKL-GEFAPTRTY-RG----RRAKVSLVVFDVVASL-RQHAHKNRSAVSGG-GKKPWRQKGTGRARGSTRSPGGGTVFGP--N-P-R-SY-AYKLPQKVRQLALKSVYSTKVALSARNASVLDIVSADVV--QSALTDPIADFLTRIRNGNMRPASKIKRQIAEILKAEGYVR-ISKPGNGLGTAIISTST-GVVTDKVAREVIAYIIRIRLKAYEHRILDAAAEKIVETAKRTNAEVSGPIPLPTDRSVYTVIRATHKYKDSREQFEMRTHKRLIDIEPTQKTVDSLMKLDLPSGVNIEIKMIQTESRLKVADNSGAKELLTIRVLGGSSRKFAGIGDIVVATVKSAAPGGAVKKGEVVKAVIVRTKSGAKRPDGSYIKFDENAAVLIRDKTPRGTRIFGPVARELRGGYMKIVSLAPEVLAKWYALHEDLAIRQSVSLIETERLHTAKPGMV--IGK-SGANVDALREI--K--K--PDL--D-AHLVGEGIAKQLEA-R-IAFRRAQKQAIQRA-M--RGIKTQVSGR-L--NG-AD-IARAEGYSEGTVPL--HTLRADIDY-AWEEADTT--YGKL-GVKVWIRLNVFRSNTNIYAQVIGTTLASAS-SKTEQAAEVGKLVAE--AAKAKGV-EHG-RV-----------------------------M-----------FVKT-GDTVKVIA-R--GGKVIKALP----KVVAIM-KKHQKAILEI-EAPIHVSNVQM-GI--KV-YKPTT-NGRRNMTKSLLV-SM-SK-TAGRNNTGRITVRH-GGHK-RRVI--D--FTIEYDPNRTA-NIALIVYNG--VKSYILAPKGL-EVGMTVIKVGNALPLANIPVGTLIHNIELKPGKGGQL-VRSAGASAQVLGSVRLQSGEVRCRATIGVVG-NEQQGKAGRRP-TVR-GSVM-NP-NDHPHGGGEG--RKPAL-GLK-TR
>Terrabacteri_group_Firmicutes_Lactobacillus_johnsonii_DPC_6026_DPC_6026_GCA_000204985
-----------------------------------MGILGRKVGMTQ-KN--GI-L--------VPVTVIEA-TPNVVLQT--NE--SY--EA--VQV------RS-N-----------------K-PAKGH---LKEIT--V---D--SG-DVVDVTGT--TRGH-GTQG-NIKRW--GQSR--GP--E--THGS-R--YHRIPGS-MGSI--IN-RVPKGK-KLPGHMGGKKVTVQNLVIEK------------------KN--VLLIKGN-VPGAK-NSLIFV-----------RKRV--GRGTSGK--TAGRGQKGQL--AR--TG-FE-GGQINLNDLSEAAKKAVEAV-PE--KVT-VT-VK-G-PK-GEGTERANLASMIEGVTD--GYVKKLTLVGVGY-RAGYSHPVIEGISKQVVGQFAA-EPYKVRRKESLVEKYSNEIKKFNYPKIDKIVLNMG--VG--D--AISGQ-KP--LITKAKKSIANFRLREGSIGAKVTLR--GDRMDFLY--KLINV--SLPRVRD--FRGISS-R-SFDGR-GNYTLGIKEQLEI--DYDKMLVPKRVKHRREFRGKMRGEAGGKTIAFGEYGLEAVESHWITNRQIEAARIAMTRFMKRGGKVWIRIFPQKSYTAKGVGVRMGSGKGAPAGWVAVVKRGKIMFEIGGVSEDVAREALRLASNKLPIKTKFVKKNERTVR-IAPRKARLVVDLIRGKSVAEALAILP-RAASPIVEKVLKSAIANVNE--GPINK-RTSHVVHVYQG-RVVSDKMDKTITVVVDNHPVYKKRIKYSKKYYAHKIGDTVRIMET--RPLSHAKRYRLT----------------------MSRSI-KPFADAS--LLKKIEIKTWSRRSTIF-PSFVGFTIAVYDGRKHVPVYITE-DMVGHKL-GEFVPTRTF-RGTTTVGKANLEIVVFDAIAGK-RQSAVKNRSAVRGG-GKKPWRQKGTGRARGSIRAPGGGTVFGP--T-P-R-SY-KMDMPRKARRLAMKSVLSQKVALSGKNLNVVDAVDYQLT--QDAIKDPIADYLTRIRNANMAPASSMKKSLSEILKNEGFIR-ISKPGNGLGIAIISTSA-GVITDKEAREVIAYVIRIRLKSYEHGILDESAAKIVATAERTGAQISGPVPLPTERTLFTVLRSPHMNKDSREQFEIRTHKRLIDINPTPKTVDSLMKLDLPSGVDIEIKMIQHESRLKVADNSGARELLVIKILGGSKRKTGNIGDIVVAAVKQATPGGVVKKGDVVKAVIVRTKSGARREDGSYIKFDENAAVVINDKSPRGTRIFGPVARELRHDFMKIVSLAPEVLAKWYALNEDLRIRKSVSTVEIERIHTAKPGMV--IGK-GGKEVEALREI--K--K--PDL--D-AKLVGEGIARQLEA-R-IAFRRATRQATQRS-M--RGIKVQTAGR-L--NG-AD-MARREWHTEGSVPL--HTLRADIDY-AWVEAATT--YGQI-GVKVWIRLSVFRSNKNIYAQLIGVTLASAS-TKMEQAAEVGKALAE--TAAKKNI-KHG-RI-----------------------------M-----------FVKT-GDKVKVIA-K--GGTVLSV---NAKTNVNKI-KKHEKGVVEK-EGSIHASNVKM-AI--IK-YKPTT-NGRRNMTKTLLE-SQ-SH-TAGRNSYGHITVRH-GGHK-QRII--D--FAIEYDPNRTA-NIALLHYDG--IKAYILAPKGL-KVGAVVIKPGNALPLSAIPAGTEIHNIELKPGKGGQL-VRSAGTVAQVLGNVRLQSGEVRCRATIGSVG-NEQHGKAGRRP-QSR-GSVM-NP-NDHPHGGGEG--KKKSR-GIK-TR
>Proteobacteri_Alphaproteobacteria_Acetobacter_SLV_7_SLV-7_GCA_001628715
-----------------------------------MGLIAKKLGMSR-ED--GT-H--------VPVTVLHV-DDVQVVDN--QE--RY--VA--VQL------KV-T-----------------K-PNRGH-----TLS--A---S--HG-QKVDVTGV--SKGK-GFAG-AMKRW--NFAG--LE--A--THGVSI--SHRSHGS-TGNR--QG-KTFKNK-KMAGHLGDERVTTLNLEIAA------------------KN--LIMVRGS-VPGAK-NGVVLIDDAPYPAGLVKKKRL--GRGIGGK--TSGRGVKGQK--AR--EG-FE-GGQVNLGAVSASAVAAVEKV-PA--GVT-IA-AK-G-KL-GEGTTRALIATAVKGVSE--GFSKALEINGTGY-RAGFSHDVVEGIDKQRVGQVAL-EPYKIRRKERFQQRYESELKQFGYPHLEKIVLNMG--VG--E--AIAGQ-KP--VKTVAKKAIAGFKIREGPIGCKVTLR--RARMEFLD--RLVTI--AMPRIRD--FRGLPATK-GFDGR-GNFALGLKEQIEI--EYDKMLSPKRTKFRKAHKGRIHGLASGTTLNFGTFGLKALQPERITARQIEASRRAITRAMKRAGRVWIRIFPDLPVSTKPAEVRMGSGKGSPEYWVARVKPGRILFEIEGVPPELAREALALGAAKLPIKTKFVTRGDRNIR-VSPRKLNLVAGLIRNKPASQAVATLK-RRIAQEVKKTLESAIANVGK--SRVEK-FFSHLKRVLTG-RVTSDKMDKTITVLVDMHPLYKKFIRRSKKYAAHKVGDSVRIVEC--PPISRRKTWTVI----------------------MARSV-WPFVDGY--LLNKAEIKIWSRRSTIL-PQFVGLTFGVYNGQKFLPVQVTE-NMVGHKF-GEFSPTRTF-HG---KRGMEIEIIMARVVAKR-RAHKVKGMGEVSGT-TKKPYRQKGTGSARGSLRAPTGGAVHGP----VVR-DH-GYDLPKKVRRLGLISALSQKAKRAARNANVYDILNHEIT--QAGLEDPLGDMLTRIRNAQRAPASKLRVSVLEALQREGYIR-VSRPGAGLGVSILSTPR-GVLSDVEAREVLCRVIRIRLKAYDHRVLDNSTKEIVNTAKRTGARVRGPIPLPTHIERFTVNRSPHVDKKSREQFEIRTHRRLLDIEPTPQTVDALMKLDLAAGVDVEIKMIHPETNLDVADNSGARQVQCIKVLGGSKRKSASVGDVIVVSVKEAIPRGKVKKGDVHQAVIVRTSYPVRRPDGSAIRFDKNAAVLINKQEPIGTRIFGPVVRELRKKFMKIISLAPEVLSRWYALHEDLKLRAGVSRVVIERIYAARPGVV--IGK-KGQDIDALREI--R--K--PEI--D-ATLVAENIAQQLER-R-VAFRRAMKRAVQSA-M--RGIRINCSGR-L--GG-AE-IARIEWYREGRVPL--HTLRADIDY-GTATAKTT--YGTC-GVKVWIRLSVFRSGKNIYAQVIGRTLASAS-STQESAGAVGKLVAQ--RAVAAGV-SHG-RV----------MA-----------------A-----------RIKK-GDTVVVIS-K--GGEVLEV-------SVALI-KRHQRGIITR-EAPIHLSNLKM-AL--KH-FNPVT-PSLRGTVKQLTE-GK-NK-TGGRNNNGRITSRF-GGHK-QRYV--D--FRLEYDPNRTA-FIALVKYDG--ELAYILAPQRL-KVGDNVIKPGNAMPLASIPVGTIIHNIELKQGAGGKL-ARSAGTYAQLVGKIKLQSGELRCMATVGAVS-NPDNGKAGRRP-HNR-GVVM-NP-VDHPHGGGEG--RKPTK-GYK-TR
>FC_group_Bacteroidetes_Chlorobi_group_Porphyromonas_gingivalis_JCVI_SC001_JCVI_SC001_GCA_000380305
------------------------------------GLLGKKIGMTS-AE--GK-N--------LPCTVIEV-GPCVVTQT--LE--KY--SA--LQL------KT-T-----------------K-PLAGH-----VLN--V---E--FA-DFVDVVGT--SKGK-GFQG-VVKRH--GFGG-VGQ--A--THGQHN--RLRAPGA-VGAC--SA-KVFKGT-RMAGQMGNERVTVQNLEVIK------------------HN--LLLVKGS-VPGAK-GSILLI-----------RKRI--GRGPGGG--TSTRGHKGAK--SR--SG-FE-GGQINLSVLSKTAEEAIVRI-PA--GVT-VS-VK-G-PK-GEGLYRSLINNMVQGVSA--GFKRELELVGVGY-RAGFTHSILESADKQLLGQVCM-EPYKIRRKSNLKKDYQERIKQFGYPVLKKIVINQG--LG--M--AITGQ-KA--VPTVSKKDISNFKLRKKPIGVMVTLR--REQMEFLE--RLVRI--ALPRIRD--FKGIES-K--LDGR-GNYTLGINEQIEI--NIDAMLQPKKTKFRRQQKGRMKGFARGNQLSFGSFGIKSLQSKWITGRQIEAARIAVTRYMQRQGQVWVRIFPDKPITKKGEGVRMGKGKGAPEGFVAPITPGRIIFEVEGVPYEIAKEALRLAAQKLPVTTKFVVRQNRNVP-TSPRKMRLVADMIRGMEVNRALGVLN-KEASARVEKLLRSAVANVDG--ARIRK-RSNHVTKERVG-VVSSNKMDKTITVAVKKHPIYGKFVNKTKKYHAHGIGDTVRIMET--RPLSRTKRWRLT----------------------MSRSL-KPYINLK--LEKKVLIKTWARASMIS-PDFVGHTIAVHNGNKFIPVFVTE-NMVGHKL-GEFSPTRTF-RG----KKMELSVAIYLDVANQ-RQHKAKERSELSGS-TRKLIRQKGSGGARGDINSPGGARVFGP--R-P-R-NY-SFKLNKKLKALARRSALSYKAKLSARNINTYTVLASKLT--ERSVADPIADYLTRLRNAIMAPASNIKKEITKILFDKGYIR-VSRPGNGLGIAIVSTPR-GVMTDKEAREVLCYVIRIKLKSYDYMLVDKSAEKIVKTVKAAGAMVSGPIPLPTHKRIFTVNRSTFVNKKSREQFELSSYKRLIDINSTAKTVDALMKLELPSGVEVEIKMIQQESRLVVADNSGAKEALCIRVLGGTRRRYASVGDIIVVSVKSVIPSSDIKKGAVSKAVIVRTKKEVRRPDGSYIRFDDNACVLLNAGDIRGSRIFGPVARELRTN-MKIVSLAPEVLSNWYGLLEDSRIRQSVSRIVIERICTARPGMI--IGK-AGQEVDKLKEI--R--K--PEL--D-AAIVAENIARQLEG-K-IAYRRAVKMAIASA-M--RGIKIQVSGR-L--NG-AE-MARSEMFKEGRTPL--HTLRADIDY-ALAEALTK--VGLL-GIKVWIRLTVFRSNKQIYAQLIGRTLASVS-SKKEIAAKVGDEIAK--AATEAGI-SHG-RI---------MSK-----------------L-----------HIKK-GDTVMVIS-K--GGRVLEV-------KLNMI-KKHAKGIISK-EAPIHISNLNM-GI--RK-LKPTT-PGQRHKVKSLVV-GK-KK-TGGRNNTGKMTMRY-GGHK-QRFI--D--FTIEYDPNRSS-RIALLYYDG--AKAYIIAPDGL-EVGHTVPEVGNALPLANIPVGTIIHNIELRPGQGAKM-VRSAGSFAQLTSRIKMPSGEVRCKATIGSVG-NSDHGKAGRRP-HNR-GVVM-NP-VDHPMGGGEG--RLYAK-GLK-TR
>Proteobacteri_Gammaproteobacteria_Yersinia_pestis_KIM5_GCA_000970105
------------------------------------GLVGKKVGMTR-ED--GV-S--------IPVTVIEI-EANRVTQS--LE--NY--RA--VQV------AV-T-----------------K-PEAGH----EEIS--V---E--IV-KKVDVTGT--SKGK-GFAG-TVKRW--NFRT--QD--A--THGNSL--SHRVPGS-IGQN--QG-KVFKGK-KMAGHMGDERVTVQSLDVVR------------------RN--LLLVKGA-VPGAT-GGNLIV-----------PKRV--GRGIGGK--TAGRGHKGQN--SR--SG-FE-GGQVRLSELTKGARAAIEAI-PA--GVE-VK-IK-G-KN-GEGTTRALLNSMVIGVTE--GFTKKLQLVGVGY-RAGFSHPVLKGADKQVIGQVAA-EPYKVRTKEKLHDYYKDEVSQFGYPRVEKITLNMG--VG--E--AISGQ-KP--FITKARKSVAGFKIRQGPIGCKVTLR--GERMEFFE--RLITI--AVPRIRD--FRGLSA-K-SFDGR-GNYSMGVREQIEI--DYDKMLQPKRTKFRKMHKGRNRGLAQGTDVSFGEFGLKACGRCRLTARQIEAARRAMTRAIKRQGKVWIRVFPDKPITEKPLEVRMGKGKGNVEYWVALIQPGKVLFEMAGVPEETAREAFKLAAAKLPVGTTFVTKTVRHAR-SSAQKVRLVADLIRGKKVSQALETLN-KKAAGLVKKVLESAIANVDE--GRILK-RTSHITRTLQG-RVVSDKMEKSMVVAIEKHPIYGKFIRRTTKLHVHGIGDVVEIREC--RPLSKTKSWTLV----------------------MPRSL-KPFIDLH--LLKKVEIRTWSRRSTVF-PNMIGLTIAVHNGRQHVPVFVSD-EMVGHKL-GEFAPTRTY-RG---KKRMELVMLVHQVVAGA-RQRAQKTRAEVTGS-GKKPWRQKGTGRARGSVKSPSGGVTFAA--K-P-Q-DH-SQKVNKKMYRGALKSILSELVRLAARNIDPVSLIAFDMT--ADAVKDPIADMLTRIRNGQAAPSSKLKVAIANVLKEEGFIR-ISRPGAGLGIAVISTSK-GVMTDRAAREIICYVIRIRLKAFDHRLIDQSTAEIVETAKRTGAQVRGPIPLPTRKERFTVLISPHVNKDARDQYEIRTHKRLVDIEPTEKTVDALMRLDLAAGVDVQISMIQEQTMLNVADNSGARRVMCIKVLGGSHRRYAGIGDIIKITIKEAIPRGKVKKGDVLKAVVVRTKKGVRRPDGSVIRFDGNACVILNNSQPIGTRIFGPVTRELREKFMKIISLAPEVLSTWYALDSDFKVRQSVSRIVIERIHTARPGIV--IGK-KGEDVEKLREV--R--K--PEL--D-AKLVADSITSQLER-R-VMFRRAMKRAVQNA-M--RGIKVEVSGR-L--GG-AE-IARTEWYREGRVPL--HTLRADIDY-NTSEAHTT--YGVI-GVKVWIRLVVHRTPRHIYAQVISEILVAAS-TNKDAAAAVGKTIAE--RALEKGI-THG-RV----------MA-----------------A-----------KIRR-DDEVIVLT-K--GGKVKNV-------SINLV-KKHQKGIVEK-EAAIQVSNLAM-AI--VK-CKPTS-PGRRHVVAPLLEKL--SK-SGGRNNNGRITTRH-GGHK-QRLV--D--FRLEYDPNRSA-NIALVLYDG--ERRYILAPKGL-KAGDQIIKAGNTLPMRNIPVGSTVHNVEMKPGKGGQL-ARSAGAYVQIVARLRLRSGEMRCRATLGEVG-NAEHGKAGARP-TVR-GTAM-NP-VDHPHGGGEG--RVQTK-GKK-TR
>Proteobacteri_Gammaproteobacteria_Haemophilus_influenzae_R2846_R2846_GCA_000165575
------------------------------------GLVGRKVGMTR-ED--GV-S--------VPVTVIEI-EANRVTQT--LE--NY--TA--VQV------AV-T-----------------K-PEAGH----EEIN--V---D--IV-KKVDVTGT--SKGK-GFQG-GVKRW--NFRT--QD--A--THGNSL--SHRVLGS-IGQN--QG-RVFKGK-KMAGHLGAERVTVQSLEVVR------------------RK--LLLVKGS-VPGAI-NGDVIV-----------AKRL--GRGIGGK--TGGRGHKGQK--SR--TG-FE-GGQVRLNELTKGAKAAIEAI-PA--GVE-VK-VK-G-KN-GEGTARALVNAMVIGVTE--GFTKKLVLVGVGY-RAGYSHPVLKGADKQLIGQVAA-EPYKVRIKEKLHDYYRDQVNKFGYPRIEKITLNMG--VG--E--AISGQ-KP--LVTKARKSVAGFKIRQGPIGCKVTLR--GERMEFFE--RLITI--AVPRIRD--FRGLSA-K-SFDGR-GNYSMGVREQIEI--DYDKMLQPKRTKFRKVHKGRNRGIASGTEVSFGTYGLKAVGRCRLTARQIEAARRAMSRAVKRQGKIWIRVFPDKPITEKPLEVRMGKGKGNVEYWVALIQPGKVLYEMDGVSEEVARNAFALAAAKLPVKTTFVTKTVRYAR-TSAQKARLVADLIRGKKVAQALEILN-KKAAALVKKVLESAIANVDE--GRILK-RTSHITRSVQG-KVVSDKMEKSFVVAIEKHPLYGKFIRRTTKLHVHKVGDTVEIREC--RPLSKTKSWTLV----------------------MPRSL-KPFLDLH--LLKKVEIKTWSRRSMII-PSMIGLTIAVHNGRQHVPVYVSD-EMIGHKL-GEFAPTRTY-RG-----KMELQVLIHQVVAGA-RQRAQKTRAEVSGS-GKKPWRQKGTGRARGDIKSPSGGTTFAA--K-P-Q-DH-SQKVNKKMYRGAIKSILSELVRLAARNIDPVSLIAFDVT--VDAVKDPIADMLTRIRNGQAAPSSKLKVAIANVLAAEGYIR-VSRPGGGLGVAVISTSK-GVMTDRAAREIICYVIRIRLKAFDHRLIDQSTAEIVETAKRTGAQVRGPIPLPTRKERFTVLISPHVNKDARDQYEIRTHKRLVDIEPTEKTVDALMRLDLAAGVDVQISMIQEQTMLDVADNSGARSVMCIKVLGGSHRRYAAIGDIIKITVKEAIPRGKVKKGDVLKAVVVRTKKGVRRPDGSVIRFDGNACVILNNTQPIGTRIFGPVTRELREKFMKIISLAPEVLSTWFALEGDFKVRKSVSRITIERIHTARPGIV--IGK-KGEDVEKLREV--K--K--PEL--D-AKLVADSIASQLER-R-VMFRRAMKRAVQSA-M--RGIKVEVSGR-L--GG-AE-IARSEWYREGRVPL--HTLRADIDY-NTAEAHTT--YGVI-GVKVWIRLVIHRTPRHIYAQVISEVLAAAS-TNKDAAAAVGKAVAE--RALAKGV-QHG-RV----------MA-----------------A-----------KIRQ-NDEVIVLT-K--GGKVTKV-------PINII-TKHEKGLVKK-EAAIDASNVAM-AI--VK-CKPTS-AGRRHVVAPLLDTK--SK-TGGRNNYGRITTRH-GGHK-QRLI--D--FRLEYDPNRSA-NIALVLYDG--ERRYILAPKGL-SVGDQIIKVGNSLPMRNIPVGSTVHNVELKPGKGGQI-ARSAGAYVQIIARLRLRSGEMRCVATIGEVG-NSEHGKAGARP-TVR-GTAM-NP-VDHPHGGGEG--RVQTK-GKK-TR
>Terrabacteri_group_Firmicutes_Bacillus_cereus_FT9_GCA_000724585
-----------------------------------MGILGRKIGMTQ-EN--GE-L--------IPVTVIAA-NPNVVLQT--TE--TY--NA--IQL------RT-N-----------------K-PEQGH---VDEVK--V---D--VG-EIVDVTGI--SKGK-GFQG-VIKRH--GQSR--GP--M--SHGS-R--YHRRPGS-MGPV--AN-RVFKGK-KLAGRMGGDQVTIQNLEIVQ------------------RN--LLLVKGN-VPGAK-KSLVVV-----------RNRV--GRGIGGK--TAGKGHKGQN--AR--SG-FE-GGQVNLSTLSSSAKEAIEAI-PA--GVT-IT-VK-G-PK-GEGTTRALIGNMVEGVTE--GFARGLELVGVGY-RAGYSHPVIKGIDKQRVGEFAA-EPYKVRRKERLKEKFQKEISKFNYPKIEKIVINTG--VG--D--AITGQ-KP--VVTRAKKSIAGFRLREGPIGAKVTLR--GEQMEFFD--KLVSV--SLPRVRD--FRGVSK-K-SFDGR-GNYTLGVKEQLEI--DYDKMLMPKRVKYRREHRGKMRGRAGGTEIAFGEFGLQAQAASWITNRQIEAARRAMTRYMKRGGKVWIKIFPSKPYTAKPLEVRMGSGKGAPEGWVAVVKPGKIMFEIAGVSEEVAREALRLAAHKLPVKCKFVKRNERTVR-IAPRKVRLVVDLIRGKQVGEAIAILP-KTASPVVEKVLKSAIANVDE--GQINK-RTSHITKVYTG-RVVSDKMDKTITVLVETHSLYGKRVKYSKKYKAHKLGDIVKIMET--RPLSATKRFRLV----------------------MARSL-KPFVDDH--LMSKIAVKTWSRRSTIF-PQFIGHTIAVYDGRKHVPVYVTE-DMVGHKL-GEFAPTRTY-KG----RRPKVTVVLFEAVASL-RQHKVKTRSEVRGG-GRKPWRQKGTGRARGSIRSPGGGTVFGP--T-P-R-SY-AYKLPKKVRRLAIKSALATKVVLSARNVNVLDVLHHDMT--KAAVEDPIADMLTRIRNANMVPASKIKKEIAELLKREGFIR-ISKPGNGLGIALVSTSK-GVMTDKDAREVVAYVIRIRLKAYDHRILDQSAEKIVETAKRSGATVSGPIPLPTEKTVYTILRAVHKYKDSREQFEMRTHKRLIDISPTPQTVDSLMRLDLPSGVDIEIKMIQQESRLKVADNSGARELLTIKVLGGSGRKYANIGDIIVATVKQATPGGVVKKGDVVKAVVVRTKSGARRPDGSYIKFDENAAVIIKDKSPRGTRIFGPVARELRSNFMKIVSLAPEVLSRWFALHEDIKIREAVAKVEIERIHTAKPGMV--IGK-GGTEVEALREV--K--R--ADL--N-AKLVGENIARQLEN-R-VSFRRAQKQVIQRA-M--RGIKTQVSGR-L--GG-AD-IARAESYSEGTVPL--HTLRADIDY-AAVEADTT--YGKL-GVKVWIRLNVFRSNQHIYAQVIGVTLVSAS-TNIEAATKVGESVAK--RAVEKGV-KHG-RV-----------------------------M-----------HVKK-GDKVQVIT-K--GGVILVAFP----KQVNIV-KKHSKGIITK-EAPIHVSNVMM-GI--KK-YNPTT-NGRRNMTKSLLA-PL-SK-KAGRNNQGKITVRH-GGHK-RRII--D--FTIEYDPNRSA-NIALINYDG--EKRYILAPKNL-EVGMEIIKIGNALPLINIPVGTVVHNIELKPGRGGQL-VRSAGTSAQVLGKVRLTSGEVRCRATVGQVG-NESHGKAGRRP-TVR-GSVM-NP-VDHPHGGGEG--RKPTL-GFK-TR
>Terrabacteri_group_Firmicutes_Bacillus_cereus_ATCC_10987_ATCC_10987_GCA_000008005
-----------------------------------MGILGRKIGMTQ-EN--GE-L--------IPVTVIAA-NPNVVLQT--TE--TY--NA--IQL------RT-N-----------------K-PEQGH---VDEVK--V---D--VG-EIVDVTGI--SKGK-GFQG-VIKRH--GQSR--GP--M--SHGS-R--YHRRPGS-MGPV--AN-RVFKGK-KLAGRMGGDQVTIQNLEIVQ------------------RN--LLLVKGN-VPGAK-KSLVVV-----------RNRV--GRGIGGK--TAGKGHKGQN--AR--SG-FE-GGQVNLSTLSSSAKEAIEAI-PA--GVT-IT-VK-G-PK-GEGTTRALIGNMVEGVTE--GFARGLELVGVGY-RAGYSHPVIKGIDKQRVGEFAA-EPYKVRRKERLKEKFQKEISKFNYPKIEKIVINTG--VG--D--AIAGQ-KP--VVTRAKKSIAGFRLREGPIGAKVTLR--GEQMEFFD--KLVSV--SLPRVRD--FRGVSK-K-SFDGR-GNYTLGVKEQLEI--DYDKMLMPKRVKYRREHRGKMRGRAGGTEVAFGEFGLQAQAASWITNRQIEAARRAMTRYMKRGGKVWIKIFPSKPYTAKPLEVRMGSGKGAPEGWVAVVKPGKIMFEIAGVSEEVAREALRLAAHKLPVKCKFVKRNERTVR-IAPRKVRLVVDLIRGKQVGEAIAILP-KTASPVVEKVLKSAIANVDE--GQINK-RTSHITKVYTG-RVVSDKMDKTITVLVETHSLYGKRVKYSKKYKAHKLGDIVKIMET--RPLSATKRFRLV----------------------MARSL-KPFVDDH--LMSKIAVKTWSRRSTIF-PQFIGHTIAVYDGRKHVPVYVTE-DMVGHKL-GEFAPTRTY-KG----RRPKVTVVLFEAVASL-RQHKVKTRSEVRGG-GRKPWRQKGTGRARGSIRSPGGGTVFGP--T-P-R-SY-AYKLPKKVRRLAIKSALATKVVLSARNVNVLDVLHHDMT--KAAVEDPIADMLTRIRNANMVPASKIKKEIAELLKREGFIR-ISKPGNGLGIALVSTSK-GVMTDKDAREVVAYVIRIRLKAYDHRILDQSAEKIVETAKRSGATVSGPIPLPTEKTVYTILRAVHKYKDSREQFEMRTHKRLIDISPTPQTVDSLMRLDLXSGVDIEIKMIQQESRLKVADNSGARELLTIKVLGGSGRKYANIGDIIVATVKQATPGGVVKKGDVVKAVVVRTKSGARRPDGSYIKFDENAAVIIKDKSPRGTRIFGPVARELRSNFMKIVSLAPEVLSRWFALHEDIKIREAVAKVEIERIHTAKPGMV--IGK-GGTEVEALREV--K--R--ADL--N-AKLVGENIARQLEN-R-VSFRRAQKQVIQRA-M--RGIKTQVSGR-L--GG-AD-IARAESYSEGTVPL--HTLRADIDY-AAVEADTT--YGKL-GVKVWIRLNVFRSNQHIYAQVIGVTLVSAS-TNIEAATKVGESVAK--RAVEKGV-KHG-RV-----------------------------M-----------HVKK-GDKVQVIT-K--GGVILVAP-----KQVNIV-KKHSKGIITK-EAPIHVSNVMM-GI--KK-YNPTT-NGRRNMTKSLLA-PL-SK-KAGRNNQGKITVRH-GGHK-RRII--D--FTIEYDPNRSA-NIALINYDG--EKRYILAPKNL-EVGMEIIKIGNALPLINIPVGTVVHNIELKPGRGGQL-VRSAGTSAQVLGKVRLTSGEVRCRATVGQVG-NESHGKAGRRP-TVR-GSVM-NP-VDHPHGGGEG--RKPTL-GFK-TR
>Euryarchaeot_Halobacteria_Halorubrum_lacusprofundi_ATCC_49239_ATCC_49239_GCA_000022205
SRPRKGSLGYGPRTRADREVPRIRSWP--DGAP--AGFAGYKAGMTHVNDE-AN-SPREGMETSVPVTVVET-PPMYAVAA-YEQ-TPK-KPV--EEVDELRALLV-RVITHTV-PSELANVPKKK-PDVME-----AHE--F--GD--VG-QYTDVSGI--TKGK-GTQG-PVKRW--GVQK--RK------GKHARQGWRRRIGN-LGPW---S-RVRSTV-PQQGQTGYHQRTELNKRLID-GEGDVDGGFVNYGEVD-GE--YALIKGS-LPGPD-KRLIRFPEVRYVSTASN--------------------------------------------------------I-PD--DVS-AE-VE-G-PN-GSGTFESHVANMIHGVTD--GWEYTMEVYYAHF-PMGERAQRLSGSDKEAVGQTAA--TDKIVEKPSESESASHE------PYLEKVVVHMG--VG------ITDQ-QS--VRTTSKRTIAEFGIRKGPIGVKVTLR--GEDAAFLD------T--ALE------LADISK-S-QFDDT-GNLSFGVEDHTSQ--EYDP---------------------------------------------------------------------------------------------------------------------------------------------------------------------------------------------------------QTREG-TVVSTDMEKTVIVEREFVPKYDRYMKRRSRIPAHEVGDEVKIAET--RPLSKTKSHVVVEFA-YR-GHSLDELQEMDVPARQRRSI-VT-EQQK--LLEKVRIRTHLRDMPIL-PEFVGVTFSVYNGHSFERVQVEP-EMIGHFL-GEFHLTRST-VEKFVPLKMNATVLIGRAVANR-KQ-------DEFAG-LRESF-GSGRGLAHVARRVPSGRAAHPP--K-AEK-DQ-TKSLNDKERQLAIRSAIAATADRAARNVNAEDLAPGAWT--ESAIEDPFTNALAGMDNAESVPASNIIGSVLEVLYDRGYVA-INECGRDYGTLIVTTSH-GVMSHYEARQVIAYVARVRLAGTSPEDLDDICADVREIADSTGVALSGPIPLPTKTLEIPSRKSPDGEGATWEHWEMRVHKRLIDIDADERALRQLMRVQVPNDVSIEIVGLSKGSLITCADNTGARELKVISVAGGTKNRKAGIGDKVTVSVTKGTPE--MR-RQVLEAVVVRQRKPIRRPNGTRVKFEDNAAVIIL-DEPRGTEIKGPVAREVAERFGSIASTATMIVEHQFIQINEFFADEGYGGMDVAKLKAEKPGMV--IGK-GGKNIRKITEV--D--E--PDL--N-AQIVADRLANALER-G-WYFRKAGHTTIDRI-M--DGAEIVLSGK-V--TG-AR--SRVEKFNRGYIKHNGEPAQEVVDH-GQGVAVMK--LGTI-GVNVKI--------------------------------------------------------MTKQPRKQRKRSETAPLHERQNQVRATLTDELREEYGQRNVRVNA-GDTVEVLRAA--GAEVISV----DLSAVTVE------EEVPR---PIPASNVRM-GR--RI-----------------------QGQRRGRGPTFRAPSHR-LSHK-KEDV--D---GIEHDPARSA-PLAEIEFDD--DRRLVLAPEGV-RVGDTIIKPGNTLPLAEIPEGVPVCNVESNRGDGGKF-ARASGVSATLLTHVQLPSGEVKCRATIGVVA-GGGRVKAGNYP-RVR-GVAM-NA-VDHPFGGGGR--QAPP--GRKVGD
>Terrabacteri_group_Firmicutes_Bacillus_SDLI1_SDLI1_GCA_001553895
-----------------------------------MGILGRKIGMTQ-EN--GD-L--------IPVTVIEA-APNVVLQT--AE--NY--EA--IQL------RS-N-----------------K-PEKGH---MDEVK--V---E--IG-EIVDVTGV--SKGK-GFQG-AIKRH--GQSR--GP--M--SHGS-R--YHRRPGS-MGPV--DN-RVFKGK-LLPGRMGGDQITVQNLEIVK------------------RN--LLLIKGN-VPGAR-KTLITV-----------RNRV--GRGIGGK--TAGKGHKGQN--AR--SG-FE-GGQVNVDKLSASAKEAVEAI-PS--GVT-VT-VK-G-PK-GEGTTRSLLGNMVEGVSK--GFERGLELVGVGY-RAGYSHPVVKGTDKERVGATAA-EPYKVRRKERLKEKYNKEITKFNYPKIEKIVINMG--VG--D--AIAGQ-KP--VVTRAKKSIAGFRLREGPIGAKVTLR--GERMDFLD--KLISV--SLPRVRD--FRGISK-K-SFDGR-GNYTLGIKEQLEI--DYDKMLLPKRVKYRREHRGKMRGRAGGTEVHFGEYGIQALEASWITNRQIEAARIAMTRYMKRGGKVWIKIFPSKPYTAKPLEVRMGSGKGAPEGWVAVVKPGKVLFEISGVSEEVAREALRLASHKLPIKTKFVKRNERTVR-IAPRKARLVMDLIRGKQVGEAVSILP-RAASPIIEKVLKSAIANVDE--GQINK-RTSHITKVYQG-RVVSDKMDKTITVVVEKDPIYGKRVKYSKKLKAHKIGDIVKIMET--RPLSATKRFRLV----------------------MARSL-KPFVDGH--LMTKIEVKTWSRRSTIF-PQFIGHTIAVYDGRKHVPVFISE-DMVGHKL-GEFAPTRTY-KG----RRPKVALVVFDAIASL-RQHKVKNRSEVRGG-GRKPWRQKGTGRARGSIRSPGGGVVFGP--T-P-R-SY-SYKLPKKVRRLAIKSVLSSKVNLSARNINVLDVVNHEIT--KAAVEDPIADMLTRIRNANMVPASKLKREIADILKREGFIR-ISKPGNGLGIAIISTSQ-GVLTDKEAREVLAYVIRIRLKAYDHRILDQSAEKIVETAKRSGASVSGPIPLPTEKSVYTILRAVHKYKDSREQFEMRTHKRLIDINPTPQTVDALMRLDLPSGVDIEIKMIQQETRLKVADNSGAREVLTIKVLGGSGRKTANIGDVIVCTVKQATPGGVVKKGEVVRAVIVRTKSGARRTDGSYISFDENACVIIRDKSPRGTRIFGPVARELRNNFMKIVSLAPEVISKWYALHEDLKIRESVSKVEIERIHTAKPGMV--IGK-GGSEVEALREI--K--R--ADL--D-AQLVADNIARQLEN-R-ISFRRAQKQQIQRT-M--RGVKTMVSGR-L--GG-AD-IARSEYYSEGTVPL--HTLRADIDY-ATSEADTT--YGKL-GVKVWIRLNVFRSNKHIYAQIIGVTLVSAS-TDSAAAAKVGELVAK--RASEKGV-SHG-RV-----------------------------M-----------HVKK-GDKVMVIS-K--GGTILAA----FPKKVNMV-KKHSKGISNQ-EAPIHVSNVMM-AI--KK-YKPTS-NGRRGMTKSLLA-PL-HK-KGGRNNQGKLTVRH-GGHK-RRVI--D--FTVEYDPNRSA-NIALINYDG--EKRYILAPKGI-QVGTEIIKVGNALPLINIPVGTVVHNIELKPGKGGQL-VRSAGTSAQVLGKVRLNSGEVRCRASIGQVG-NEQHGKAGRRP-TVR-GSVM-NP-NDHPHGGGEG--RKPTL-GFK-TR
>Proteobacteri_Alphaproteobacteria_Rhizobium_etli_CFN_42_CFN_42_GCA_000092045
-----------------------------------MGVIAQKVGMTR-DA--GE-H--------VPVTVLRM-DGCQVVAT--VE--KY--TA--VQL------KT-S-----------------K-AMRGN-----ELK--A---D--HG-QLVDVTGT--TIGK-GFAG-AMKRH--GFGG--LR--A--THGVSV--SHRSHGS-TGSR--QG-KVFKNK-KMAGHMGQTRVTTQNLEVVS------------------RG--LILIKGA-VPGSK-GAWIIV-----------RKRL--GRGIGGK--TAGRGVKGQK--SR--SG-FE-GGQVSLARISKPAVEKIEKV-PA--GIT-AT-AK-G-PK-GEGMSRTMIEGIFKGVKD--GYERKLEINGVGY-RAGFSHDVVSGINKQQVGQVAA-EPYKIVRKERLKKEYVERIEKFSYPKLDKIVINMG--VG--E--AIAGQ-KP--VITRARNSIAGFKVRENPIGAKVTLR--GARMEFLD--RLVNI--ALPRVRD--FRGLNP-K-SFDGR-GNFAMGIKEHIEI--NYDKMLQPKRTKYRKQFKGRIKGVAGGSDLAFGEFGLKAQEPNRVNAREIEAARRAITRYMKRAGRVWIRVFPDVPVTAKPTEVRMGKGKGSVEYWACKVKPGRMMFEIDGVSEEIAREALRLGSAKLSVKTRFVQRIARTLR-VSPQKLNLVAAAIRGKKVERALAELR-KRIAGAVKKTLESAIANVGK--SRIEK-PFAHLTRILQG-VVVGDKNEKTVVVRVEAHPLLQKTVRRSKKYKAHKIGDTVSIEEC--APISKDKRWTVI----------------------MARSV-WPFVDGY--LLKKAEIKIWSRRSTIL-PQFVGLTFGVYNGSKHIPVSVNE-DMVGHKF-GEFSPTRTY-YG---KRKMELNVILARVIAKK-QQHKAKGRAEVSRT-GAKMYKQKGTGRARHSARAPGGGKAHGP----VVR-SH-EHDLPKKVRALGLRHALSAKIKLAAQNINVYDIVRRGLS--KAAVEDPLGDMLTRIRNGASRPASKLRARVLDVLQSEGYIR-VSKPGNGLGITILSTPK-GVMADHQAREVLCSVIRIRLKAFDHRILDASTREIVSTAKRTGASVRGPVPLPTRIEKFTVNRSPHIDKKSREQFEMRTHKRLLDIDPTPQTVDALMKLDLAAGVDVEIKMIQMQTNLDVADNSGARRVMCIKVLGGSKRKYASIGDVIVVSIKEAIPRGRVKKGDVMKAVVVRTAKDIRRPDGSVIRFDTNAAVLIDNKEPIGTRIFGPVPRELRKNHMKIISLAPEVLSRWFALHEDLKMRKGISKVVIERIHSARPGLI--IGR-KGADIDKLREV--R--K--PEV--D-ATLVAQSIAQQLER-R-VAFRRAMKRAVQSA-M--RGIKITCAGR-L--GG-AE-IARTEWYREGRVPL--HTLRADIDY-GTAEAETA--FGIC-GIKVWIRLSVHRSSKNIYAQIIGKTLASAS-TDTAAAAAVGKLVAE--RASKAGV-THG-RI-----------M-----------------Q-----------KIRK-GDKVVMLA-K--GGEVVQV-------KVNVV-KRHQRGIINK-EAPVHLSNIAM-AL--KT-FNPTT-PSQRQLVKALTE-GL-TK-SGGRNNLGRITARF-GGHK-RRLV--D--FRIEYDPNRTA-FIALVTYDG--EQAYIIAPQRL-AAGDKVVKPGNTMPLQYIPVGSIIHNVEMKPGKGGQI-ARSAGSYAQLVGRLRLNSGEQRCLASIGAVS-NPDHGKAGRRP-HNR-GVVM-NP-VDHPHGGGEG--RKPTK-GKR-TR
>Terrabacteri_group_Firmicutes_Caldicellulosiruptor_hydrothermalis_108_108_GCA_000166355
-----------------------------------MGILGKKIGMTQ-EA--GR-A--------IPVTVIEA-GPCVVVQT--VE--KY--SA--IQV------KL-N-----------------K-PLRGH---ADEIR--V---D--IG-ERVDVTGI--SKAK-GFQG-VIKRH--GQQR--GP--M--SHGS-M--YHRRVGS-MGSN--TA-RTFPGK-KMPGRMGGERVTVLNLQVVK------------------RN--LLLVKGS-VPGNK-NSLLII-----------RKRV--GRGESGK--TSTRGHKGQW--AR--SG-FE-GGQVNVEKLSEGAKKKIEAI-PS--GVD-VK-VK-G-PK-GTGLTRTLIANMVEGVTK--GYEKVLEVVGIGY-RAGYSHPVVKGIDKQQVGNFAA-DPYLLRLKERLKEKYFQEVQKFGYPRLAKIVVNIG--IG--E--AITGQ-KP--VVTRAKKSIANFKLRKGPIGCMVTLR--GDRMEFLD--KMINL--ALPRVRD--FRGVSD-K-SFDGR-GNYSIGFKEQLEI--DYDKMLMPKRVKWRKQQRGRMKGKARGNFVAYGDFGIMALEPGWITSNQIEAARVAIARHIKRGGKVWIKIFPDKPVTRKPAETRMGSGKGSPEYWVAVVKPGRVMFEVGGVDEEVAKEALRLAIHKLPIKCKIVSREGRYAM-ISPRKVRVVIDLIRNKPVNEALNILP-KRAARIVEKLVKSAIANANG--GLIRK-RTSHITKTRVG-VVVSDKMDKTVVVAVEQHPLYKKTIKRTTKFKAHRVGDKVLIMET--RPLSKEKRWRVV----------------------MGRSL-KPYCDPK--LLKKIEIKTWSRRSTIL-PQMVGHTIAVYDGRKHVPVYITE-EMVGHKL-GEFAPTRTF-KG---ALKAKVPVVLHQAVANR-RQFAAKTRAEVRGG-GRKPWRQKGTGRARGSIRAPKGGVVFAK--K-P-R-DF-SIDLPKKVKRLALKCALSSKVKKSTRNLNVFDILKYDIL--QDAVKDPIADMLTRIRNANNAPASKMKKAIAQILLEEGFIR-ISKPGGGLGIAIISTSK-GIMTDKKAREVLCYVMRIKLKSFDYKLLEQSAKKIVETAKNTGAEVSGPVPLPTDREVITIIRAPHKYKDSREQFEIKTHKRLIDIKPTQKTVDALMRVELPAGVDIEIKMIQPQSRLKVADNTGAKEVMCIRVLGGSNRKFANIGDVIVCSVKDATPGGVVKKGDVVKAVIVRTRKGVRREDGTYIRFDDNAAVLIEDGTPRGTRIFGPVARELRKDFMKIVSLAPEVLSRWFAVLEDYKIRRGISRIEIERIHTAKPGIV--IGR-AGSGVEALREI--K--V--PEL--D-AQLVAENIAAQLEK-R-VSFRKAMKQAMARA-L--RGIKTMVSGR-L--GG-AD-IARTEWYKEGRIPL--QTLRADIDY-GFAEAHTT--YGRI-GVKTWIRLCVYKSLKYIYAQIIGHTLVAAS-SSIEAAEYVGKVIAE--RAKEKGI-THG-RV--------MPNK-----------------V-----------HVKK-GDTVVVIS-K--GGKVLTV-------DVNIV-KKHVRGIITQ-EAPIWACKVMV-GI--IV-YKPTS-PGRRNASKSLVF-TE-KK-WAGRNNQGRITVRH-GGHK-KRIV--D--FAIEYDPNRTA-FLALLCYDG--ERRYIIAPEGL-KVGDTVIKVGNALPLKNIPVGTMIHNIELMPGKGGQL-CRSAGSVAQLMAKIKLPSGELRCRATIGQVG-NLDHGKAGRRP-TVR-GSAM-NP-VDHPHGGGEG--KKPTL-GYK-TR
>Euryarchaeot_Methanococci_Methanococcus_voltae_A3_A3_GCA_000006175
NRPRRGSLAFSPRKRAKRIVPKIRSWP--V-KV--RAYPVYKAGVTHVENN-PK-SPNAEQEVASPVTVLET-PNITIAGV-YKK-DTL-KVL--TEVDTLDSLIV-RVIVYTI-PKETA-IAKKK-PEVVE-----KLS--I--ND--VG-EIIDTVAV--TKGK-GFQG-SVKRW--GIKI--QF------GKHQRKGVGRHTGS-IGPW---R-RVMWSV-PLPGQMGFHQRTEYNKRIFK-GAEGPKGGFLNYGVLK-NG--YVLVKGT-VQGPA-KRLVMIPEITYISTESK--------------------------------------------------------I-PE--NVN-VE-VKSGGKQ---GTYKAHALNMIKGVTE--GFDYKLAIKYAHF-PMGEKHPRVSGINKEFVGQTAA--SGRIVEKASFQEIWE--------PRIQKVTVNFG--VG--E--ALTGQ-AP--VRTLAKQTNPAFGIRKKPIGLKVTLR--GIKAEFLK--NAFTA--FKAVLYD---------R-SFDKV-GNFSFGVPEHIGQ--KYDP---------------------------------------------------------------------------------------------------------------------------------------RTLK-ISRKHTIEICREINGMKLDKAMAYLP-QKAAGEILHVLENAKKNSNK--GPKYQ-ETVHVQQTFEG-VVTSDKGHNTVVIEREYLSKYERYEKRTVSMIAHKVGDIVKIMEC--RPISKTKSFVVIEFK-YK-GYTLEQLQEMPVPSRQRRTM-KA-NQRK--LVMKIKIRTHCRDFVIT-PEMIGLSFGIYNGKAFKEVKLVE-EAVGRFL-GEFAPTRAV-VQMFVPIKMNAKILIKRAVTAK-LQ-------NLLAG-HRKSI-GKGHGRARGGAFVPGGRRAHGP--K-VEK-IL-LERINRKERLKALQSAIAASANKASKNLGTMHIAPGTWT--EGAIEDPLANALNHISNCENVPASKLIGRVLKVMQDQGYIQ-INKCGKGFGLLIVSTPK-GLMTHDEAKRLISYIARIKLSSTKHTELDGVCDQIKAIAEKTGVDLAGPIPLPTKTLKVTTRKSTDGEGSSFDRWTMKIHKRVIDLEADERTMKHIMKVRIPETVQIEIESLPNGARIFCADNTGAKELEVISVKNGVVRRAAGVGQMVFVSVKKGTPE--MR-KQVLPAIIIRQKKEYKRADGSRVKFEDNAAVIVE-GTPKGSEIKGPVSKEAAERWPGVSRLAKIIHERTFVLINEYFCKKGYSHIDVKKVFAEKPGFV--IGR-KGKMVKELTQI--E--N--ADL--D-PAVVGHKIAASLEK-G-MHFRKTAHSAVRRV-M--NGVSIIVSGK-L--SG-ER--SRTEKFMDGYMKHCGEPSEELVMK-SHQLAKLK--LGVV-GVTVKIRLVARKSLNNIVAQIVDIILASAH-SNLPTAYLTGLLIGK--KAVKEGV-EKGAAISSKQPRKQRKALYNAPLHLRNNLMSAMLSKELKEKLNKNSIPLKK-GDLVKVMRFK--GGEVTSV----NYKNVVNK--------TEK-SYPIHPSNVMM-GK--RL-----------------------SQ-NRGRGPKYTSPSHK-KGAV-KRAY--D--EDVLHDPGRSA-PVGKVRFNG--EERLVLIPEGK-KVGDEIIKPGNVLPLAEIPEGIPVYNIETIPGDGGKL-VRAGGCYAHVVSHIKLPSGYPKCRATIGVVA-GGGRLKAGKWP-RVR-GVAM-NA-VDHPYGGGRH--QSP---GRKVGH
>Proteobacteri_Gammaproteobacteria_Enterobacter_cloacae_nan_GCA_001708345
------------------------------------GLVGKKVGMTR-ED--GV-S--------IPVTVIEV-EANRVTQD--LA--NY--RA--IQV------AV-T-----------------K-PEAGH----EDIS--V---E--LV-KKVDVTGT--SKGK-GFAG-TVKRW--NFRT--QD--A--THGNSL--SHRVPGS-IGQN--QG-KVFKGK-KMAGQLGNERVTVQSLDVVR------------------RN--LLLVKGA-VPGAT-GSDLIV-----------GKRL--GRGIGGK--TGGRGHKGQN--SR--SG-FE-GGQVRLSDLTKGARAAIEAV-PA--GVD-VK-IK-G-KN-GEGTARALLNSMVIGVTE--GFTKKLQLVGVGY-RAGFSHPVLKGADKQLIGQVAA-EPYKVRTKEKLHDYYKDEVTEFNYPRVEKITLNMG--VG--E--AISGQ-KP--LITKARKSVAGFKIRQGPIGCKVTLR--GERMEFFE--RLITI--AVPRIRD--FRGLSA-K-SFDGR-GNYSMGVREQIEI--DYDKMLQPKRTKFRKVHKGRNRGLAQGTDVSFGTFGLKAVGRGRLTARQIEAARRAMTRAVKRQGKIWIRVFPDKPITEKPLEVRMGKGKGNVEYWVALIQPGKVLYEMDGVPEELAREAFGLAAAKLPIKTTFVTKTVRHAR-SSAQKVRLVADLIRGKKVSQALDILN-KKAAVLVKKVLESAIANVDE--GRILK-RTSHITRTLQG-RVVSDKMEKSIVVAIEKHPIYGKFIKRTTKLHVHGIGDKVEIREC--RPLSKTKSWTLV----------------------MPRSL-KPFIDLH--LLKKVELRTWSRRSTIF-PNMIGLTIAVHNGRQHVPVFVTD-EMVGHKL-GEFAPTRTY-RG---KKKMELVLLVHQVVAGA-RQRAQKTRAEVTGS-GKKPWRQKGTGRARGSIKSPSGGVTFAA--R-P-Q-DH-SQKVNKKMYRGALKSILSELVRLAARNIDPVSLIAFDMT--ADAVKDPIADMLTRIRNGQAAPSSKLKVAIANVLKDEGFIR-VSRPGAGLGIAVVSTSK-GVMTDRAAREIICYVIRIRLKAFDHRLIDQSTAEIVETAKRTGAQVRGPIPLPTRKERFTVLISPHVNKDARDQYEIRTHKRLVDIEPTEKTVDALMRLDLAAGVDVQISMIQEQTMLNVADNSGARRVMCIKVLGGSHRRYAGVGDIIKITIKEAIPRGKVKKGDVLKAVVVRTKKGVRRPDGSVIRFDGNACVILNNSQPIGTRIFGPVTRELREKFMKIISLAPEVLSTWFALDSDFKVRQSVSRIVIERIHTARPGIV--IGK-KGEDVEKLREV--R--K--PEL--D-AKLVADSITSQLER-R-VMFRRAMKRAVQNA-M--RGIKVEVSGR-L--GG-AE-IARTEWYREGRVPL--HTLRADIDY-NTSEAHTT--YGVI-GVKVWIRLVVHRTPRHIYAQVISEVLVAAS-TNKDAAAAVGKAVAE--RALEKGI-SHG-RV----------MA-----------------A-----------KIRR-DDEVIVLT-K--GGKVKNV-------SINLV-KKHQKGIVEK-EAAIQVSNVAM-AV--VK-CKPTS-PGRRHVVAPLLEKN--SK-SGGRNNNGRITTRH-GGHK-QRIV--D--FRLEYDPNRSA-NIALVLYDG--ERRYILAPKGL-KAGDQIIKAGNTLPMRNIPVGSTVHNVEMKPGKGGQL-ARSAGTYVQIVARLRLRSGEMRCRATLGEVG-NAEHGKAGARP-TVR-GTAM-NP-VDHPHGGGEG--RVQTK-GKK-TR
>Terrabacteri_group_Actinobacteria_Mycobacterium_tuberculosis_KZN_R506_KZN_R506_GCA_000163015
-----------------------------------MGILGTKLGMTQ-ES--NR-V--------VPVTVVKA-GPNVVTRT--PE--RY--SA--VQL-----SPV-N-----------------K-PLTGQDAATEELT--A---E--IG-SYVDVTGT--SKGK-GFAG-TMKRH--GFRG--QG--A--SHGAQA--VHRRPGS-IGGC--AA-RVFKGT-RMAGRMGNDRVTVLNLLVHK------------------NG--VLLIKGA-VPGRT-GGLVMV-----------RTRV--GRGDGGK--TAGRGTKGTR--AR-----FE-GGQVNVGDISGSARAKITAV-PA--GVD-VT-VK-G-PK-GTGLSRTLVSNLVTGVTQ--GYTTKMEIFGVGY-RVGYSHPVVSGIDKQKVGQIAA-DPYKIRRKVRLKERYRSEIKQFGYPTVTKVVVNMG--VG--E--AITGQ-KP--EVRRARKSIAQFKLREGPVGVRVTLR--GDRMEFLD--RLTSI--ALPRIRD--FRGLSP-K-QFDGV-GNYTFGLAEQAEV--DVDKMLIPRKVKHRKQHHPRQRGIAGGTTVNFGDYGIQALEHAYVTNRQIESARIAINRHIKRGGKVWINIFPDRPLTKKPAETRMGSGKGSPEWWVANVKPGRVLFELSYPNEGVARAALTRAIHKLPIKARIITREQRFVR-VSPRKARRVIDLVRGRSVSDALDILP-QAASGPVAKVIASAAANADQ--GRIRR-RTSHITKTRIG-YVVSDKMQKTIVVELERHPLYGKIIRTTKKVKAHGIGDRVSLMET--RPLSATKRWRLV----------------------MPRSL-KPFVDEH--LLKKVDIKTWSRRSTII-PDFIGHTFAVHDGRKHVPVFVTE-SMVGHKL-GEFAPTRTF-KG---KRRLKIDVLMHQVVAAA-RQHSTKTRGEVSGG-GRKPYRQKGTGRARGSTRAPGGGVVHGP--K-P-R-DY-SQRTPKKMIAAALRGALSDRARKSVRNLNTYDVLRADFS--VEALNDPIADFLTRLRNANSAPHSKLKANIAQILKNEGYIR-VSKPGGGLGVAIISTSS-GLLTDRQAAEVLAYVIRIRLKAYDHEAIDASARKIVETVVRTGASVVGPVPLPTEKNVYCVIRSPHKYKDSREHFEMRTHKRLIDIDPTPKTVDALMRIDLPASVDVNIQMIQQESRLKVADNTGAKEILCIRVLGGSSRRYAGIGDVIVATVKDAIPGGNVKRGDVVKAVVVRTVKERRRPDGSYIKFDENAAVII-KNDPRGTRIFGPVGRELRKRFMKIISLAPEVLSRWYAVKEDVAIRRGIADVEIERIHTARPGIV--IGR-RGTEADRIREV--K--N--PES--Q-AQLVAQGVAEQLSN-R-VAFRRAMRKAIQSA-M--RGIRVQCSGR-L--GG-AE-MSRSEFYREGRVPL--HTLRADIDY-GLYEAKTT--FGRI-GVKVWIRLVVHRSARHIHVQLVGTTVAAAS-SKKARSVRVGQLIAE--RAKAAGI-DGG-RI-----------------------------M-----------KVHK-GDTVLVIS-K--GGKVLQA----YPDRVNRI-KKHTAGIVTQ-EAPIHVSNVMM-AI--RK-YKPTT-PGRRGASKSLVR-PL-HG-RGGRNAHGRITTRH-GGHK-RRMI--D--FHIEYDPNRTA-RIALLHYDG--EKRYIIAPNGL-SQGDVVIKPGNNLPLRNIPAGTLIHAVELRPGGGAKL-ARSAGSSIQLLGKLRMPSGEIRCRATVGEVG-NAEQGKAGRRP-SVR-GVVM-NP-VDHPHGGGEG--KKPEG---R-TR
>Terrabacteri_group_Firmicutes_Bacillus_thuringiensis_str_Al_Hakam_Al_Hakam_GCA_000832885
-----------------------------------MGILGRKIGMTQ-EN--GE-L--------IPVTVIAA-TPNVVLQT--TE--TY--NA--IQL------RT-N-----------------K-PEQGH---VDEVK--V---E--VG-EIVDVTGI--SKGK-GFQG-VIKRH--GQSR--GP--M--SHGS-R--YHRRPGS-MGPV--AN-RVFKGK-KLAGRMGGDQVTIQNLEIVQ------------------RN--LLLVKGN-VPGAK-KSLVVV-----------RNRV--GRGIGGK--TAGKGHKGQN--AR--SG-FE-GGQVNLATLSSSAKEAIEAI-PA--GVT-IT-VK-G-PK-GEGTTRALIGNMVEGVTT--GFARGLELVGVGY-RAGYSHPVIKGIDKQRVGEFAA-EPYKVRRKERLKEKFQKEISKFNYPKIEKIVINTG--VG--D--AIAGQ-KP--VVTRAKKSIAGFRLREGPIGAKVTLR--GEQMEFFD--KLVSV--SLPRVRD--FRGVSK-K-SFDGR-GNYTLGVKEQLEI--DYDKMLMPKRVKYRREHRGKMRGRAGGAEIAFGEFGLQAQAASWITNRQIEAARRAMTRYMKRGGKVWIKIFPSKPYTAKPLEVRMGSGKGAPEGWVAVVKPGKIMFEIAGVSEEVAREALRLAAHKLPVKCKFVKRNERTVR-IAPRKVRLVVDLIRGKQVGEAIAILP-KTASPVVEKVLKSAIANVDE--GQINK-RTSHITKVYTG-RVVSDKMDKTITVLVETHSLYGKRVKYSKKYKAHKIGDIVKIMET--RPLSATKRFRLV----------------------MARSL-KPFVDDH--LMSKMEVKTWSRRSTIF-PQFIGHTIAVYDGRKHVPVYITE-DMVGHKL-GEFAPTRTY-KG----RRPKVTVVLFEAVASL-RQHKVKTRSEVRGG-GRKPWRQKGTGRARGSIRSPGGGTVFGP--T-P-R-SY-AYKLPKKVRRLAIKSALATKVVLSARNVNVLDVLHHDMT--KAAVEDPIADMLTRIRNANMVPASKIKKEIAELLKREGFIR-ISKPGNGLGIALVSTSK-GVMTDKDAREVVAYVIRIRLKAYDHRILDQSAEKIVETAKRSGATVSGPIPLPTEKTVYTILRAVHKYKDSREQFEMRTHKRLIDISPTPQTVDSLMRLDLPSGVDIEIKMIQQESRLKVADNSGARELLTIKVLGGSGRKYANIGDIIVATVKQATPGGVVKKGDVVKAVVVRTKSGARRPDGSYIKFDENAAVIIKDKSPRGTRIFGPVARELRSNFMKIVSLAPEVLSRWFALHEDIKIREAVAKVEIERIHTAKPGMV--IGK-GGTEVEALREV--K--R--ADL--N-AKLVGENIARQLEN-R-VSFRRAQKQVIQRA-M--RGIKTQVSGR-L--GG-AD-IARAESYSEGTVPL--HTLRADIDY-AAVEADTT--YGKL-GVKVWIRLNVFRSNQHIYAQVIGVTLVSAS-TNIEAATKVGESVAK--RAVEKGV-KHG-RV-----------------------------M-----------HVKK-GDKVQVIT-K--GGVILVAFP----KQVNIV-KKHSKGIITK-EAPIHVSNVMM-AI--KK-YKPTT-NGRRNMTKSLLA-PL-SK-KAGRNNQGKITVRH-GGHK-RRII--D--FTIEYDPNRSA-NIALINYDG--EKRYILAPKNL-EVGMEVIKIGNALPLINIPVGTVVHNIELKPGRGGQL-VRSAGTSAQVLGKVRLTSGEVRCRATVGQVG-NEQHGKAGRRP-TVR-GSVM-NP-VDHPHGGGEG--RKPTL-GFK-TR
>Euryarchaeota_Halobacteria_Halalkalicoccus_jeotgali_B3_B3_GCA_000485535
SRPRKGSLGFGPRTRATSEVPRFNSWP--DGQP--AGFAGYKAGMSHVNDE-AN-SPLEGTEQTVPVTIVET-PPMRAVAA-YEQ-TAM-QPR--GEVDDLETALL-RVITHTS-PASLRGVPKKK-PDVME-----EHE--A--TD--VG-EYLDVSGV--TKGK-GTQG-PVKRW--GVQK--RK------GKHARQGWRRRIGN-LGPW---S-RVRSTV-PQQGQTGYHQRTELNKRLLA-GEEDPDGGLVNYGEVS-GP--YTLIKGS-LPGPD-KRVLRFPEVRYVSTSSN--------------------------------------------------------L-PD--DVD-CE-IA-G-AD-GEGTFESHVRNMVQGVTE--GWEYRMEVLYSHF-PMGERAPRLSGPDKEDVGQTAA--SGKITEKP------MSESGEFHEPVVEKVVVHMG--VG------ITGQ-QS--VRTEAKRTKPEFGIRQGPIGAKVTLR--AETAQFLE-----TV---LP------LAEISG-N-QFDQT-GNVSFGIEEHTDQ--EYDP---------------------------------------------------------------------------------------------------------------------------------------RERP-MSHKHSKEVAREIKGKTAGEAIEYLP-NKVSKAFLDLLGNAVGNAHK-VGAWNT-PQVDVEQVLEG-IVASADMDKTVIVEREFVPKYDRYMKRRSRVPAHSVGDRVKIAET--RPLSKTKSHVVVEFT-FR-GHTVDELQEMELPARQRRSI-ET-EKQK--LLEKAEIRTHLRDMPIV-PAFVGKTFAVYNGQEFERVEVRP-EMLGHYL-GEFQLTRQS-VEKFVPLKMQATTLIKRAVANR-QQ-------DPFSG-KRESL-GTGRGMARQGKRVPGGRRAHPP--K-AEK-DR-TLDINTKERKLATRSAIAATTDKAARNVSAEDLAPGTWT--ESAIEDPFSNALSGIDNAEGVPASNQIGSVLEVFYDRGYIA-INECGRDYGTLVVTTSH-GIMSHYEARQVIAYVARVRLAGTSPNDLDSICDDVREIADKTGVSVSGPIPLPTKTLEIPARKSPDGEGATWEHWEMRVHKRLIDLDADERALRQLMRIQVPNDVSIEIVGLSKGALINCADNSGARELKLLSVSGGVKNRQAGVGDKVTVSVTKGTPE--MR-RQVLEAVVIRQRKSIRRPDGTRVKFEDNAAVIVA-EDPRGTEIKGPIAREVAERFGSVASTATMIVEHQFIQIDEFFATEGYGGMEVAKLKAEKPGMV--IGK-GGKNIRKVTEV--D--E--PDL--N-AQIVADRLANALER-G-WYFRKAGHTTIDRI-M--DGAEIVLSGK-V--TG-AR--SRVEKFNRGYVKHNGEPAEDIVDK-GLGTAVMK--LGTI-GVNVKI-----------------------------------------------------------------------------------------------------------------------------------------------------------M-GR--RI-----------------------RGQRRGRGSVFRAPSHR-------KAD-LS--HGIEHDPARSA-PVADVEFDG--DRRLILVPEGV-GTGEEIIKPGNTLPLAEIPEGVPVCNVESKAGDGGRF-ARASGVNATLITHVQLPSGEVKCRATIGVVA-GGGRVKAGNWP-RVS-GVAM-NA-VDHPFGGGGR--QAPP--GRKVGD
>Terrabacteri_group_Firmicutes_Lactobacillus_salivarius_CECT_5713_CECT_5713_GCA_000143435
--------------------------------M--TGILGKKVGMTQ-EN--GE-L--------VPVTVVKV-DSNVVLQT--ME--NY--EA--IQL------RT-N-----------------K-PAKGH---LGEVK--A---D--IG-DFVDVTGT--SKGH-GFQG-SIKRN--GQHR--GP--M--AHGS-R--YHRRPGS-MGVI--IN-RVMKGK-LLPGRMGGNRVTIQNLEIVK------------------NG--VLLIKGN-VPGAN-KSLVTI-----------RNRV--GRGTSGK--TAGRGQKGQK--AR-----FE-GGQVNLETLSASAKEAIESL-PE--GVE-VK-VK-G-PK-GEGTTRSNFHNMVVGVSE--GFKKELELRGVGY-RAGYSHPVVSGINKEEVGDCAA-EPYKVRRKERLKEKYDNEIEKFNYPKVDKIVINMG--VG--D--AIAGQ-KP--VITKAKKSIAGFRLREGAIGAKVTLR--GQRMEFLD--KLVSV--SLPRVRD--FHGVSK-R-AFDGR-GNYTLGIREQLEI--DFDDMLVPKRVKHRREFRGKMRGKAGGKEVTFGKYGLKALDSHWITNRQIEAARIAMTRYMKRGGKVWIKIFPHKSYTAKAIGVRMGSGKGAPEGWVAPVKRGKVLFEIDGVSEEVAREALRLASHKLPVKTKFVQRNEKTVR-IPARKARLVIDLIRGKSVAEAFGILP-RSGAYLIEKVLKSAVANVNE--GPINK-RTSHITKVYQG-RVVSDKMDKTITVVVENHKVYGKRVKYSKKFKAHKVGDIVKIMET--RPLSATKRFRLL----------------------MSRSL-KPFVDEH--LMKKVEIKTWSRRSTIF-PSFIGYTIAVYDGRKHVPVYIQE-DMVGHKL-GEFVPTRTF-HG---GVRPTVALVVFDAVASL-RQHAVKNRSAVRGG-GKKPWRQKGTGRARGSIRSPGGGTVFGP--T-P-R-SY-SYKLPRKVRRLAIKSVLSQKVALAARNLNVLDVINNDIT--QGALSDPIADFLTRIRNANMAPASKIKRDIAEILKNEGFVR-ISKPGNGLGIAILSTSE-GVITDKEAREVIAYIIRIRLKAYEHRILDQSADKIVETAKRTGATISGPIPLPTERTLYTVIRSPHKYKDSREQFEMRTHKRLIDINPTPKTVDSLMKLDLPSGVDIEIKMIQQESRLKVADNSGAREILVIKILGGSRVKTANIGDIIVATVKQATPGGVVKKGDVVKAVVVRTKYGTHRPDGSYIKFDENAAVIIGDKSPKGTRIFGPVARELRGNFMKIVSLAPEVLAKWYALHEDLRIRKSVSTVEIERIHTAKPGMV--IGK-GGSEVEKLREI--K--K--PDL--D-AKLVGESIAEQLEN-R-VAFRRAMKQAIQRT-M--RGIKVQVAGR-L--NG-AD-MSRVERFSEGTVPL--HTLRADIDY-SWVEAHTT--YGKL-GVKTWIRLNVYRSNKNIYAQVIGVTLVSAS-TKTEQASSVGAVVAK--RAVEKGI-KHG-RV-----------------------------M-----------FIKK-NDKVKVIA-K--GGTVEKV----FPAQINIV-KKHQKGIVEV-EAPIHVSNVMM-GI--KK-FKPTT-NGRRNMTKSLLV-SK-SK-TAGRNAYGRITVRH-GGHK-RRLI--D--FAIEYDPNRSA-NIALLVYDG--VKSYILAPKGL-KVGRVVIKVGNTLPLANIPVGTVIHNIELKPGKGGQL-VRSAGTSAQLLGKIRLTSGEVRCRATIGAVG-NEQHGKAGRRP-QSR-GSVM-NP-NDHPHGGGEG--KKKTT-GLK-TR
>Proteobacteri_Gammaproteobacteria_Shewanella_baltica_OS185_OS185_GCA_000017325
-----------------------------------MGLIGRKVGMTR-ED--GV-S--------IPVTVIEV-AGNRVTQT--LE--TY--RA--LQV------AI-T-----------------K-PEAGH----DELN--V---D--IV-AKVDVTGQ--SKGK-GFQG-GVKRW--NFRT--QD--M--THGNSL--SHRSNGS-IGQN--QG-RVFKGK-KMSGHMGAERVTTQNLVVVR------------------RN--LLLVRGA-VPGAT-NGDLII-----------PKRV--GRGMGGK--TAGRGHKGQK--SR--SG-FE-GGQVRVLELTKGARAAIEAI-PA--GVE-VT-VK-G-GK-GSGTTRALVNNMVVGVSQ--GFERKLKLVGVGY-RAGFSHPLLRGVDKQLIGQVAA-EPYKVRRKEKLHDKYQETVKKFGYPRIEKITLNMG--VG--E--AIAGQ-KP--VVTVARKSVAGFKIREGPIGCKVTLR--GERMEFLE--RLVDI--AIPRIRD--FRGLSA-K-AFDGR-GNYAMGVREQIEI--DYDKMLQPKRMKFRKMFKGRNRGLANGTEVSFGTFGLKAVGRGRLTARQIESARRAMTRHIKRQGQIWIRVFPDKPITSKPLEVRMGKGKGNVEYWVCQIQPGKVLYEMNGVSEVIAREAFALAAAKLPIKTTFVTKTVRFAR-TSAQKARLVADQIRGLPVAKALEILP-KKAAVLVKKVLDSAIANVDE--GRIMK-RTSHITRTLQG-RVTSNKMDKSITVAIEKHPIYGKYIKRTTKIHAHNEGDLVAIREC--RPLSKTKSWTLV----------------------MPRSL-KPFIDLH--LLKKVEIKTWSRRSMII-PNMIGLTIAVHNGRQHVPVFVTD-EMIGHKL-GEFSPTRTY-RG---KKRMELVLLVHQVVANA-RQRAQKTRAEVTGS-GKKPWRQKGTGRARGSVKGPGGGVTFAA----KTQ-DH-SQKVNKKMYRGALKSILSELVRLAARNLDPVSLIAFNVT--ADAVKDPIADMLTRIRNGQAAPSAKLKVAIAKLLKDEGYIR-VSRPGGGLGVAIVSTSK-GLMTDRAAREVICYVIRIRLKGFDHRLIDQSTAEIVETAKRTGAQVRGPIPLPTRKERYTILISPHVNKDARDQYELRTHKRLVDIEPTEKTVDALMRLDLAAGVDVQISMIQMQSTLDVACNSGARRVQCIKVLGGSHRRYAGIGDIIKVSVKEAIPRAKAKKGDVYNAVVVRTKKGVRRPDGSVIRFDRNAAVLLNNNQPIGTRIFGPVTRELREQFMKIVSLAPEVLSTWYALNSDWEVRKSVSKIVIERIHTARPGVV--IGK-KGEDVEVLREI--R--K--PEL--D-AKLVADSIAQQLER-R-VMFRRAMKRAVQNA-M--RGIKVQVSGR-L--GG-AE-IARDEWYREGRVPL--HTLRADIDY-STSESHTQ--YGVI-GVKVWIRLVVHRTPRHIYAQVIAQVLAAAS-TNVDAAKAVGKFVAE--RAIEKGV-THG-RV----------MA-----------------A-----------KIRR-EDEVIVLA-K--GAKVSQV-------PINLV-KKHQKGIVEK-EAPIQASNVAM-AV--IK-CKPTS-PGRRHVVAGLLAKK--SK-SGGRNNTGRITVRH-GGHK-QRLI--D--FRLEYDPNRTA-NIALVLYDG--ERRYILAAKGM-QAGDKIIKTGNAMPLRNIPVGSVVHAVEMKPGKGAQI-ARSAGAYVQVVARLRLRSGEMRCRATFGEVG-NAEHGKAGARP-TVR-GVAM-NP-VDHPHGGGEG--RVPTK-GYK-TR
>Euryarchaeota_Halobacteria_Natronomonas_sp._CBA1134_CBA1134_GCA_001950595
-------MGFGPRVRAASEVPRFNSWP--DGQP--GGFAGYKAGMSHINDE-PN-SPREGMEETVPVTVVET-PPMRAAAV-YEE-TNL-RPL--TEAA-IHDALV-RVVTHTT-PSVLGGVPKDK-PDVME-----EHS--A--TD--VG-EYTDVAGI--TKGK-GTQG-PVKRW--GVQK--RK------GKHARQGWRRRIGN-LGPW---S-RVRSTV-PQLGQTGYHQRTELNKRLIA-GD-EPDGGFVNYGEVD-GD--YALVKGS-LPGPN-KRLLRLPEVRYVSTASN--------------------------------------------------------V-PD--DVT-AS-VE-G-PN-GSGTFASHVQNMVQGVTD--GWEYEMEVFYSHF-PMGEREPRVSGPSIEDVGQTAA-VSGKITSEPSVSDLHE--------PQVEKVVVHMG--VG------IAGQ-TP--VRTTAKRTIQEFNVREGPIGAKVTLR--GDLAEFLA------T--ALP------LADIDA-S-QFDET-GNFSFGVEEHTSQ--EYDP---------------------------------------------------------------------------------------------------------------------------------------RERH-MSHKHSKAIAREIKGMTVGEASEYLP-EKASEAFLDLLENVSNNAHK-VGAWNT-PQVDVEQTVEG-EVASTDMDKTVVVERERVPKYDRLMKRRSRISAHSVGDTVRIAET--RPLSKTKSHVVVEFT-YR-GHTLDELQSMELPARLRRSI-TE-QQQK--LLENARIRTHLRNMPVL-PSFVGLTFAVYDGHEFERVRVEP-EMLGHYL-GEFVLTRNS-VEKFVPLKMNATVLIKRAVANR-QQ-------DEFAG-LRESQ-GSGRGMAHQGRRVPKGRPAHPP--K-AEK-DR-GLDINTKERKLAVRSAIAATTDKAARNVSAEDLAPGTWT--ESALEDPLAAALSGIDNAESVPASNEIGSVLEVLADRGYVS-INACGRDYGTLVVTTSH-GVMSHYEARQVIAYVARVRLAGTAPGDLDNICDDVREIADSTGVQLSGPVPLPTKTLEIPSRKSPDGEGATWEHWEMRVHKRLIDIDADERALRQLMRIQVPNDVSIEIVGLEKGSLITCADNTGARQLKVTSVSGGAKNRKAGLGDKITVSVTKGTPE--MR-RQVLEAVVIRQRKSIRRPDGTRLKFEDNAAVIIN-EDPRGTELKGPIAREVAERFGAIASTATMIVEHQFIQIDEFLADEGYGGMELAQLKAEKPGMV--IGK-GGKNIRKLTEV--D--E--PDL--N-AQIVADRLANALER-G-WYFRKAGHTTIDRI-M--DGAEIILSGK-V--TG-AR--SRVEKFNRGYVKHNGEPAEEIVDS-GVGTAVMK--LGTI-GVQVKIRLVARKSNQHTTAQLVDETVVEAT-SNLPAAYLTGLLLGT--RAVEAGV-EEG-AI---------------------------------------------------------------------------------------------------M-GR--RI-----------------------QGQRRGRGPTFRAPSHR-KADL-SRTI--E---DIEHDPARSA-PLAAVEFDG--DQRLVLASEGV-AVGDTLIAVGNTLPLAEIPEGIPICNVERQPGDGGKF-ARASGVNATLMTHVQLPSGEVRARATIGAVA-GGGRVKAGNWP-NVR-GVAM-NA-VDHPFGGGGR--QAPP--GRKVGD
>Euryarchaeota_unclassified_Euryarchaeota_Marine_group_II_euryarchaeote_REDSEA-S11_B3N4_nan_GCA_001628485
SKPRRGSMGYGPRKRTVRQYPRITSWP--ESEV--RGFAGWKAGMTHRDTN-PK-STSAGQEVRKAVTVVEA-PPMTVLAG-YRM-TPK-QTA--GEVEAANSLRV-RLIVCTQ-PESVRSVPSKT-PEIME-----EIG--I--ED--VG-QEVDVVGV--TKGK-GWQG-SIKRF--GLKL--LS------HKNSK--RRRQGGN-MGDF---G-YVRKTI-RQAGQVGYHKRTELNKKILR-SNPEPAGGFLNYGEVT-NP--YMIIQGS-LPGPA-KRLIRFVEVTYVSTSSK--------------------------------------------------------L-PD--GMA-AS-LS---KE-GNGTWAAHLRNMVKGLEE--GFEYRLKAVFSHF-PMGEKVPRVTGADREKVGQSAA-VKKRITSKG---------------PAITKVTVNIG--VG------LTGM-TP--SRTLSTKTNRDLGTRKGPIGCKVTIR-DADKVSFLK--DAFWV-----REHT-----LPS-Y-NFDSS-GNLSFGISDYTDQ--KYDP---------------------------------------------------------------------------------------------------------------------------------------VNLD-CHHKHCYHIAKAIRGMNAEIARDYLP-NKASKEFIKLINSAMDNAHR--GPSNH-YQVNLEQIISG-VVSSGGMQDTVVVERQYMKKFERYQKRTRRYSAHNPGDTVRIMEC--RPLSKTVKFCVIEFL-WR-GYTIEELKEIPLPSRVKRTL-GE-ECQK--LVERVRVKTHCRGMYVL-PEMVGSTIGVHDGQKFVNLEIIP-PMIGHSL-GEFAKTRKS-VTQHVALKLLAETLVRSAVANR-RQREHSGKRSPQPG-MKEWW-GKGRGVSRTGAQNPGGRRAHGP--K-VEK-EW-SQKINSREKRIARDSAIAASCDKGARNLCAEDLAPGGWT--KSAVEDPLNDAFTTIYNAETAPASKLLGSMLSIMQTSGYLA-INRCGRDFGLLILTTNQ-GIMDHFEAKRLLAYVTTIKLTGDNHQDVDLVCQQIKAISDETGVNLRGPIPLPTRRLVVPCRKSPDGEGETWDHWEMRVHKRLLELAKDEKSLRKVLRIPIPDSVTIELSGLPTQARLECVDNTGAKVVQLITVLGGVARRSAGVGDMIRVTVRRGTPE--TR-RQIYTAVVVRQSRPFRRVDGTWVQFEDNACVITN-GDVQGSDIKGPVSREAAERWPRIAATAKQIVIHKMILVREYLLKEGYGGLTFNRLQAEQVGRV--IGR-RGKVIHDLQEI--E--E--SRT--N-AQVMASRLASSLER-G-WFFRRAGHSTVQNI-M--DGCIVILSGK-I--TG-AR--HRVEKFQKGHIKYCGETALQFMDV-GFSTAVKK--LGTI-GCTVRI-----------------------------------------------------------------------------------------------------------------------------------------------------------M-GK--RT-----------------------RSQRKGSSPKNRVSSHR-------RLP--R--VDLVHSPAHTA-PLAKVKFDG--QIAHLAAPEGI-AVGQSVLRPGNVTTLAQIPEGTQICNVELRPGDGGKI-ARSGGNSAMIDTRVQLPSGRTKCRATIGVLG-GHGRLKAGAYP-TVS-GVAM-NP-VDHPHGGGNH--QAPP--GQKVGN
>Proteobacteri_Gammaproteobacteria_Acinetobacter_baumannii_D1279779_D1279779_GCA_000186665
-----------------------------------MGLVGRKCGMTR-DA--GV-S--------VPVTVIEV-DPNRITQT--LE--TY--QA--VQV------EV-T-----------------N-AQKGH----ETIG--V---D--LG-QIVDVTGQ--SKGK-GFQG-GVKRW--NFRT--QD--A--THGNSV--SHRVLGS-TGQN--QG-RVFKGK-KMAGHLGDERVTVQGLEIVS------------------RS--VLVVKGA-IPGAT-GGDVIV-----------HRRL--GRGIGGK--TGGRGIKGQK--SR--KS-FE-GGQVRLSELTKGAKAAIEAV-PN--GVT-VT-VK-G-SK-GTGTARAVLNNLVKGVSE--GFERKLQLVGVGY-KAGYSHPILKSANKQLLGQVAA-EPYKILRKERLKARYNDELEELSIPRITKITLNMG--VG--A--AIAGQ-KP--VVTLARKSIAGFKIRDGPIGCKVTLR--GDQMEFLD--RLISI--AIPRIRD--FRGFSA-K-SFDGR-GNYSMGLKEQIEI--DFDKMLQPKRTKFRKVHKGRNTGLARGSTVSFGSIAIKATERGRMTARQIEAARRTISRRIKRGGKIFIRVFPDKPITEKPLEVRMGNGKGNVEYWVCEIKPGKILYEIEGVNEDLAREAFALAAAKLPFKTTIVTRTVRGAA-ISAQKARLVADLIRGKSVAHALNILN-KKAAVLVKKALESAIANVDE--GRITK-RTCHITRTLTG-KVVSDKMDKSIVVLIEQHPLYGKSIRRSTKLHAHKIGDVVTIKES--RPISKTKAWTLV----------------------MPRSL-KPFVDAH--LFAKVEIKTWSRRSMIL-PDFVGLTISVHNGRNHVPVIVTE-HMVGHKL-GEFAPTRTY-RG----KRMNLKTLVHQVVAGG-RQRAHKSRADVSGG-GKKPFRQKGTGRARGSIRSPGGGKTFAA--R-P-Q-DW-SQKVNRKMYRGAMQCILAELVRLAARNIDPVSLIAFDMS--VAAAKDTVADMLTRVRNAQMAPSSKLKVAIANVLQQEGYIR-VSRPGQGLGIAIVSTSK-GIMTDRAAREVIAFVIRIRLKSFDHRLIDQSAQEIVETAKRTGAQVCGPIPMPTRIERFNVLTSPHVNKDARDQYEIRTYKRLIDIQPTDKTVDALMKLDLAAGVDVQIAMIQTETMLDVADNSGARRVQCIKVLGGSHRRYASVGDIIKVTVKEAIPRARVKKGDVMNAVVVRTKFGIRRPDGSVIRFDDNAAVILNNNAPIATRIFGPVTRELREQFMKIISLAPEVLANWYALLKDLQVREMVSNILIERISTARPGIV--IGK-KGEDIEKLQEI--D--R--PDL--D-ARLVAEAIASQLEK-R-VMFRRAMKRAVQNT-M--RGIKVEVSGR-L--GG-AE-IARTEWYREGRVPL--HTLRADIDY-ATMRAETT--YGTI-GVKVWIRLCVNRTPRHIYAQVIGKVLAQAS-TNIEAATKVGALIAE--RAKAAGV-THG-RI-----------M-----------------A-----------KIKK-GDQVIVIA-K--GGTVLSV-------SLNLV-KKHQKGIVTQ-EASLHISNVAM-PI--QK-CKPTS-PGRRFVEAPLVEAK--KR-TGGRNNNGHITTRH-GGHK-QRIV--D--FRIEYDPNRTA-HIALLKYDG--ERRYIIAPKGL-RAGDKVIRPGNCLPLRNMPIGSTLHNVELKIGKGAQL-ARSAGASVQLLGRIRLRSGEMRCRAVIGEVS-NQENGKAGARP-TVR-GMAM-NP-IDHPHGGGEG--RQKAK-GYK-TR
>Proteobacteri_Gammaproteobacteria_Sodalis_praecaptivus_HS1_GCA_000517425
------------------------------------GLIGRKVGMTR-ED--GV-S--------IPVTVIEI-EANRVTQD--LE--NY--RA--IQV------AV-T-----------------K-PEAGH----DSIT--V---E--LV-KKVDVTGT--SKGK-GFAG-TVKRW--NFRT--QD--A--THGNSL--SHRVPGS-IGQN--QG-KVFKGK-KMAGQLGNERVTVQSLDVVR------------------RN--LLLVKGA-VPGAT-GGDLIV-----------SKRP--GRGIGGK--TGGRGHKGQK--SR--SG-FE-GGQVRLSDLSKGARAAIEAI-PA--GVE-VK-IK-G-KN-GEGTTRALLNGMVIGVTD--GFTKKLQLVGVGY-RAGFSHPILKGADKQTIGQVAA-EPYKVRTKEKLHDYYKDEVKQFGYPRVEKITLNMG--VG--E--AISGQ-KP--LITKARKSVAGFKIRQGPIGCKVTLR--GERMEFFE--RLISI--AVPRIRD--FRGLSA-K-SFDGR-GNYSMGVREQIEI--DYDKMLQPKRTKFRKMHKGRNRGLAAGTDVSFGTFGLKAVGRGRLTARQIEAARRAMTRAVKRQGKIWIRIFPDKPITEKPLEVRMGKGKGNVEYWVALIQPGKVLYEMDGVPEELAREAFKLAAAKLPIKTTFVTKTVRHAR-SSAQKVRLVADLIRGKKVSQALEVLN-KKAAGLVKKVLESAIANVDA--GRILK-RTSHITRTLQG-RVVSDKMEKSIVVAIEKHPIYGKFIKRTTKLHVHNIGDIVEISEC--RPISKTKSWTLV----------------------MPRSL-KPFIDLH--LLKKVEIRTWSRRSTIF-PTMIGLTIAVHNGRQHVPVFVAD-EMVGHKL-GEFAPTRTY-RG---KKRMELVLLVHQVVAGA-RQRGQKTRAEVTGS-GKKPWRQKGTGRARGSVKSPSGGVTFAA--K-P-Q-DH-SQKVNKKMYRGALKSILSELVRLAARNIDPVSLIAFDMT--ADAVKDPIADMLTRIRNGQTAPSSKLKVAIANLLKEEGFIR-ISRPGAGMGIAVVSTSK-GVMTDRAAREIICYVIRIRLKAFDHRLIDQSTAEIVETAKRTGAQVRGPIPLPTRKERFTILISPHVNKDARDQYEIRTHKRLVDIEPTEKTVDALMRLDLAAGVDVQISMIQEQTMLTVADNSGARRVMCIKVLGGSHRRYAGVGDIIKITIKEAIPRGKVKKGDVLKAVVVRTKKGVRRPDGSVVRFDGNACVLLNNSQPIGTRIFGPVTRELREKFMKIISLAPEVLSTWYALDSDFKVRQSVSRVVIERIHTARPGIV--IGK-KGEDVEKLREV--R--K--PEL--D-AKLVADSISSQLER-R-VMFRRAMKRAVQNA-M--RGIKVEVSGR-L--GG-AE-IARTEWYREGRVPL--HTLRADIDY-NTSEAHTT--YGVI-GVKVWIRLVVHRTPRHIYAQVISEVLVAAS-TNKDAAAAVGKTIAE--RALEKGI-KHG-RV----------MA-----------------A-----------KIRR-DDEVIVLT-K--GGKVKNV-------SINLV-KKHQKGIVEK-EAAIDLSNLAM-AI--VK-CKPTS-PGRRHVVAPLLETL--SK-SGGRNNNGRITTRH-GGHK-QRLI--D--FRLEYDPNRSA-NIALVLYDG--ERRYILAPKGL-KAGDQIIKAGNALPMRNIPVGSTVHNVEMKPGKGGQL-ARSAGAYVQIVARLRLRSGEMRCRATLGEVG-NAEHGKAGARP-TVR-GTAM-NP-VDHPHGGGEG--RIQTK-GKK-TR
>TACK_group_Crenarchaeota_Crenarchaeota_archaeon_SCGC_AAA471-L13_SCGC_AAA471-L13_GCA_000402095
SSPRRGSMGFYPRVRARSIRVTVKTWP--KSEP--KGFVGYKAFMCSLDSY-EK-SPTYGKEVVKACTVLEV-PPLFIAGL-YGS-NQL-INL--TTIDQFK---V-RVIACTQ-PYLT-TIGKKK-PEVFE-----EIS--I--EE--VG-DYIDIIGV--TKGK-GFQG-VVKRF--GVKI--LP--K--WHKHRK--GYRKVGS-IGPI---T-LMRFV--PRAGQMGFHRRTIYNKKIIM-GKDPKKGGIPHYGIIK-NR--FILLLGD-VMGPP-KRVIFLPRVYKLIQIIK--------------------------------------------------------I-PEEVSVD-IS-IK-G-EK-GEYTLSSKIKNSIKGVKE--GYTYKLKIVNTHF-PIGERAPRVNGIDKDEVSQTAF-IKDKVYYKE-----MSETQEERKI-KLRSVTLNIS--VG------LTGQ-KP--SLRRAKKTIKEFKIKRGPIACIVTIR--GKKANLLD--KLLEA--VNKRLKA---------S-SFTEF-GNFSFGIKEHIGM--SYDP---------------------------------------------------------------------------------------------------------------------------------------RDLN-ISFKEAVEVCSYIKGRKLEEAKKILP-VKVSKYLLKILESLEANAQK--GPYFR-ELVHIERIDEG-VILKVKMNKTAVVVKEWIRKYQRYERRRSKYNVHKENDRVIFGET--RPISKTVSSVILEFT-YR-GYTFEQLQSLPMCARERRSI-KK-KHRV--LIEKIRIRTHARDMIIL-PEMVGLTVHVYNGKEFVPVEIKP-EMIGHRL-GEFSITTKK-VIMYVPLKISIPLLIKRAVQNM-KQ-------DPLAG-KKESW-GVGYGVARQGAFAPGGYNPTAP--K-SNK-VI-KVKINKKEKVKALFSAIACTANKAFKNIPIRMLAPGCWT--INSYK-----MITSIKNAEMRPSSKLLIEVLKTIQRHGYIR-INDCGRDIGIVIVTTSK-GVMTTKEAFVALAYVARIFLTATDVKELESVAKEIKELADSLNARISGPIPLPTKRLRVVTRKTPCGDGHTFDRWELRIHKRVIDVLATEYMMRQLARIKLPPNVKISINGIFNYTIVNCADNSGVSLGKVINVFDTRRRRGAAVGDMVKISVVKGKPE--LV-GQLMNAVVIRQRKPYRRMDGTWISFEDNAIIILE-GDVKGTEIYGPVAKEAVERWPKIASIATIII------------------------------------------------------------------------------------------------------------------------------------------------------------------------------------------------------------------------------SVQPRKQRRLIYKKFTNKDYNKLLSAHLSKELRDKYKRRSLRVRV-NDVVRVMRYK--GGKVVKV----NPKKLT---RKNAR--LSV-MIPIHASKVMM-GK--RL-----------------------RQQRAGRGPTFIAPTWR-IAQI-RELI--E--NEIISESGREA-PIVLTSLNG--KEFYTIAAEGIFEKGECFVKAGNITQIGSLPEGTLIFNIERRPADGGKL-VRAAGTYATVFSQVSLPSGKLICLATIGVIA-GGGKLKAGKWP-TVR-GKAM-YA-ASHPHGGGAH---SPP--GKKVGY
>Terrabacteri_group_Tenericutes_Strawberry_lethal_yellows_phytoplasma_CPA_str_NZSb11_NZSb11_GCA_000397185
-----------------------------------MGILGKKIGMTQ-EQ--GE-I--------IPITIVDV-SANVVLQNVAID---Y--NA--TQI-------T-T-----------------K-PMLGH-----QVS--C---D--LG-DLVDVTGT--SKGK-GFAG-VIKRH--NQSR--GP--E--THGS-R--HHRRPGS-MGPI------KIKGK-KLPGQMGHQTVTIQNLVLFS------------------KN--LFLIKGS-VPGPN-KGFVVI-----------TKRL--GRGPGGK--TSGKGHKGQL--AR--SG-FE-GGQLNLTTLSRQAEASILAI-PD--TVT-VD-VQ-G-SK-GKGTTRALLDNMIQGVHK--GFQKVLKIVGLIY-RAGFSHPVIKGIDKQRVGEFAA-DPYKIRQKANLYQFEYDKIQTFNYPKIEKVVVNMG--VG--D--ALTGQ-SP--VITKAKKSISNFKLRQGPIGAKVTLR--GARKAFLY--KLTRL--VFPRVRD--FRGISG-K-SFDGR-GNYAFGLKEQIEI--NIDK--MPKRTKYRRPHRVSFEGKAGKNVIVNGNYALVAKEGAFITNKQIEACRIAMNRYMKRTGKVWINIFPHLSLTKKPLEVRMGSGKGSPEEWVAVVKTGKVLFEVKDTSEKVEMEALRLASHKLPIKTKIVKKVQRKVP-IAPRKVRLVIDLIRGKKIDQAQAILP-NASALIVLKLLNSAVANVNE--GMIKK-RTSHITKTFVG-KVVSDKMQKTITVVVDKDPLYGKRVRQSKKFHVHKIGNLVNFMET--RPLSKTKKFRLL----------------------MPRSL-KPYVASH--LLEKIEIQTWSRSSMIT-PVFVGHKIAVYNGREHIPIYITE-NMVGHKL-GEFFSTRTY-RG---QKKPKYNVALYDVIAAM-RQHATKTRAFVSGG-GKKPWRQKGTGRARGSIRSPGGGVVFGP--S-P-R-NY-SVKVNQKVSHLALKSALSSHFRLASRNASVYQILNCKLT--LDAVADPIADMLTRIRNANQMPASKLKLEILSVLKTEGFIR-VSKPGNGLGVALVSTSK-GILTDSQAREILAYVIKIILRAYDHHLIDQAAKKIIDIVTKTGAQIEGPIPLPTKKEVFTVLRSPFVNKDSREQFERRTHKRLIQINPNNKTIESLMHINLPSAIDILLKMIQKNSRLVVADNSGAKEVLVIGILGGTRRRYANIGDVVVVAVKSGSG-GTVKKHDVLKGVIVRSKSGIRHENGSYIKFYDNALVLLKELSIIGTRIFGPVVRELGKKFSKIVSLAQLVLSQWCVIKEDFLIRQSISQIEIQRIHTAKPGII--IGK-DGETRNKIQEV--K--N--PDK--T-AVLVAQNMAEQLEN-R-MKFRRVQKMAIQKA-F--KGIKVLISGR-L--NG-DE-IARSERHDEGRVPL--HTLRADIDY-AALEAHTT--YGVL-GIKVWIRLNIFRSNKFIYVQLIQNTLCSVH-SNIKAAQAVGTLIAQ--KALALGI-KHG-KI-----------------------------M-----------RIKV-GETVAILA-K--VGKVLKI-------EVNMK-TKHHPSITKQ-EGSIHISNVAM-AI--KK-YKPTT-NGLRNMSKSLLV-PY-KN-QAGRNNQGKITVRH-GGVK-RRLI--D--FTIEYDPNRSA-NIALIFYDG--EKRYILAPKGL-TVGTSIIKVGNCLPLLNIPVGTTVHNIELKPGKGGQI-ARSSGASAQIISRLRLQSSEVRCRATIGEIG-NEFYGKAGKRP-TVR-GSAM-NP-NDHPHGGGEG--RKKAR-GIK-TR
>Terrabacteri_group_Actinobacteria_Corynebacterium_diphtheriae_NCTC_13129_NCTC_13129_GCA_000195815
------------------------------SET--EGILGTKLGMTQ-ED--NR-V--------IPVTVVEA-GPCVVTQT--VE--TY--NA--IQID-----PA-N-----------------K-PAAGH----DDVT--V---E--II-NFVDVTGT--TKGK-GYAG-AMKRH--GFAG--QG--A--AHGNQA--AHRRVGG-IGAC--AG-RVFKGT-RMAGRMGSDRVTTQNLKVQK------------------AN--LILIKGA-IPGVR-GGIVTV-K----GGAHAKTRV--GRGEAGK--TAGRGTKGTK--AR--KQ-FE-GGQVNVSDLSKSAVEKIEAI-PS--GVD-VK-VK-G-PK-GTGLSRSLVNNMVVGVTE--GYTIKMEIFGVGY-RVGYSHPVVSGIDKQKVGQIAA-DPYKIRRKVRLKTRYREEIDEFSYPGVVKVVVNMG--VG--D--AITGQ-KP--ELRRAKKSIANFKLREGPIGARVTLR--GDRMEFLD--RLLTV--ALPRIRD--FRGLSD-Q-QFDGH-GNYTFGLSEQTEI--DVDKMLIPKRVKYRRQHRHR-SGVSGGNRITFGDYGIQALEPAYITNRQIESARIAINRHVKRGGKVWINIFPDRPLTQKPLGVRMGSGKGPVEKWVANVKPGRILFEMSFPNEEVALEALRRAGQKLPCKVRIVKKDQRFVR-VSPMKARRVIDLVRGKSVEEALAILP-QAASEPVAKVVASAAANADE--GQIRK-RTSHITKVRTG-YVVSDKMQKTIVVELESHAKYGKTIRTNSKVKAHGIGDLVRIEET--RPLSKDKHFRLV----------------------MPRSL-KPFVDEH--LLNKVDIKTWSRRSTIL-PDFIGHTFAVHDGRKHVPVFVDD-SMVGHKL-GEFAPTKTF-KG----RRLKLDVLLHQVVAAK-RQHSAKTRAEVSGG-GRKPFRQKGTGRARGSIRAPGGGISHGP--K-P-R-DY-SQRTPKKMIKAALFGALTDRARKSARNLNTYDVLYSDFS--VEALNDPIADMLSRVRNANNAPSSKLKANIAEILKSEGYIR-VSKPGGGLGVAIISTSH-GLLTDRQATEVLAYVIRIRLKAYDHEAIDASAKKIVETVTRTGARVVGPVPLPTEKNVYAVIRSPHKYKDSREHFEMRTHKRLIDIDPTPKTVDALMRIDLPASVDVNIQMIQQESRLRVADNTGAREILCIRVLGGSTRRFAGIGDVIVATVKEATPGGNVKAGEVVKAVIVRAKKETRRPDGSYIKFDENAAVLINDNEPRGTRIFGPVARELRKKFMKIVSLAPEVISHWYALAEDIRVREGIADVVIERIHTARPGIV--IGR-RGSEADRLREV--K--N--IDA--N-AQLVAQSIAEQLTN-R-VAFRRAMRKAIQGA-M--RGIKVVCSGR-L--GG-AE-MSRTERYHEGRVPL--HTLRAEIDY-GTYEAHTT--FGRI-GVKVWIRLVVHRSSRHMHVQVIGRTLAAAS-TKKAKGAKVGQLIAE--RAQAAGI-THG-RI-----------------------------M-----------KIHK-GDMVLVIS-K--GGKVIQA-------KVNRI-KKHVAGIVTQ-EAPIHVSNVMM-AI--RK-YKPTT-PGRRQSSKSLVR-PL-PK-KGGRNVHGHITVRH-GGHK-RRLI--D--FHIEYDPNRTA-NIALLHYDG--EKRYIIAPKGL-QQGQMIIKVGNNLPLRNIPAGTTIHCVELKPGAGAKL-ARSAGASIQLLGKLRMPSSEIRCRATVGEVG-NADQGKAGRRP-TVR-GVVM-NP-VDHPHGGGEG--KKKEG---R-TR
>TACK_group_Thaumarchaeota_Thaumarchaeota_archaeon_casp-thauma3_nan_GCA_001510275
HQPRRGSLAYLPRGRAKSMEARIRAWP-KIEEP--RAHCGFKAGCIQIDDR-EK-TPNAGKQLVTLGTVLVT-PPILILGG-YSK-DHM-HAE--FDVENAEKILV-FAIVAVS-PRAA-GLEQKK-PYIFE-----EIK--I--DQ--IG-SSVDVAAI--TKGK-GWQG-VIQRW--GVKK--KQ------HKSRK--TVREVGS-LGPI---Q-SVMYTV-PRAGQMGFHQRIEYDKRIMI-GNTDPDGGYKHFGLVK-GD--FIVLKGS-VPGTY-RRLIKLPNILEIVV-----------------------------------------------------------I-PE--GIK-IT-FE-G-PL-GKHTSRSIIRNICEGLIV--GYTIKMKIVYAHF-PVGERAARLTGEVWTDITQTAA-VKNKIYNKEQIT------------ISLEKVVLNMG--VG------ISGK-KP--CSRNAKETQRDWGIRKGPIGVSVTVR--GNDAALLK--RLLEA--KGDIVKE---------K-SFDNF-GNYSFGINEHIGV--KYEP---------------------------------------------------------------------------------------------------------------------------------------REKD-ISHKHAREVAVAIKGLSIEKARDYLP-QKTAKEFIKVLDNLESNVHK--GPKNN-VLTHVEKLFDG-KVTSSKAKQTITLQKEYFSKFKRYARGKSTIHAHESGDHVLTAEC--RPISKSVSYVVVEFL-YR-GIPKEELDKTSLNSRQRRSL-TD-GKRK--LIEEFKIKTHVRDLIIL-PYMVDVTVNVYSGKEFRPVTIKT-EMIGHYL-GEYVITNKK-VSLYVPLKMKATTLIHKAFSHK-FQ-------HPSAG-QDNDP-PTGQGVSRQGAEVAGGRQAHPP--I-VGK-VI-YKKLNKKENKLALCSAIAATASKAIGALSVLDLAPGSYS--KSAITNILANLFVTLYNNEARPTSKLAGEVLKTLQKDGYVK-ITKCGYNRGMLLVTTNQ-GVMSHHEAVFLIGYVARVKLTSTDLPKLDDVCSEIMGIGKKTGVKIKGPTPLPVKRLHVATRKSPCGSGETYEKWEMKMHRRIININADDKAIRQLMRLKIPDNVYIELSVLPVGAQIVCADNSGAKILEIINVPRTRSSRSASVGDFCNVVVKKGPAE--LR-KQVHGAVIVRQKYAIHRLNGVRVCFEDNAAVLIE-GETKGTDIKGPVAAEASEKWPRVANLASMVIVKNVILLKDYLREAGFSHAEISKLHVTRPGIV--IGR-KGTGIRALTEI--E--K--PEL--V-PGVMCNRMASHIER-G-TAFRRATMWTLKQM-M--EGVQITISGK-L--RG-DR--SAFEKHTAGILPRAGHHAEIIVDE-DIAHVKTA--MGLI-GIRIRI---------------------------------------------------------MKPTKMRNKMIYQATFQTKSKQLGSALSKDLHKKYGKKSVRVIE-GDNVTIVRFK--GGKISKI----STQKIKKEKTKGDKDPKKQPKTPIKEEEVKM-GK--RP-----------------------VR-RRGRGHQFRSTSTG-VGSK-ARFPLSE---DLVHERGREA-PLAKVRFDG--AVSFVPAVLGT-IVGTTLIEKGNVISVQNIPDGTVVCNIEKHFGDGGAI-VKSAGTNATIFSHVKLPSGKFANRAMIGTLA-GGGAMSAGNYP-IVR-GVAQ-AA-YVHPHGGGRH--QAPP--GAKVGS
>Terrabacteri_group_Firmicutes_Streptococcus_thermophilus_CNRZ1066_CNRZ1066_GCA_000011845
-----------------------------------MGILGKKVGMTQ-EA--GE-F--------IPVTVIEA-TPNVVLQT--VE--TY--EA--VQV------RS-N-----------------K-PAKGH-----EIT--V---D--IG-DVVDVTGT--SKGK-GFQG-VIKRH--GQSR--GP--M--AHGS-R--YHRRPGS-MGPV--AN-RVFKNK-HLAGRMGGNRVTIQNLEIVQ------------------KN--VILIKGN-VPGAK-KSLITI-----------RNRV--GRGTSGK--TSGRGQKGQK--AR--SG-FE-GGQVNLEQLSKSAEAAITAL-PA--GVE-IT-VK-G-PK-GEGTSRANLNNMVVGVSE--GFKKELEMHGVGY-RAGKSHQDVSGINKEVVGQTAA-EPYKVRRKERLKEKYTNEVEQFNYPKVDKIVINMG--VG--E--AISGQ-KP--LITKAKKSIAGFRLREGAIGAKVTLR--GERMEFLD--KLVSV--SLPRVRD--FHGVPT-K-SFDGR-GNYTLGVKEQLEI--NFDNMLVPKRVKHRREFRGKMRGEAGGKEVSFGEYGLQATTSHWITNRQIEAARIAMTRYMKRGGKVWIKIFPHKSYTAKAIGVRMGSGKGAPEGWVAPVKRGKVMFEIAGVSEEVAREAFRLASHKLPVKSKFVKREARTVR-VSPRKTRLVLDLIRGKNVADAIAILP-NKAARIVEKTLNSAIANANE--GPINK-RTTHVTKTLVG-RVVSDKMDKTITVVVENHPVYGKRINYSKKYKAHKEGDIVRIMET--RPLSATKHFRLV----------------------MGRSL-KPFVDEH--LMKKVEIKTWSRRSTIF-PSFIGYTIAVYDGRKHVPVYIQE-DMVGHKL-GEFAPTRTY-KG----RRANVKLVVFDVVASL-RQHAVKNRSAVSGG-GRKPWRQKGTGRARGSIRSPGGGVVFGP--T-P-R-SY-GYKLPQKVRRLALKSVYSAKVALSARNASVLDIVNADVT--KEAISDPIADFLTRIRNANQAPASNIKKGIAEILKREGFVR-ISKPGNGLGIAIISTSE-GLLTDKEAREVIAYVIRIRLKAYEHRTLDTAAGKIVENATRTGATVAGPVPLSTERSLYTIIRATHKYKDSREQFEMRTHKRLIDINPTQKTVDALMKLDLPSGVNVEIKMIQQESRLKVADNSGAREILTIKVLGGSGRKFANIGDVIVATVKQATPGGAVKKGDVVKAVIVRTKTGARRSDGSYIKFDDNAAVIIRDKTPRGTRIFGPVARELRGGYMRIVSLAPEVLAKWYALHEDLAIRKSVSTIEIVRLHTAKPGMV--IGK-GGSNVDALREI--K--K--PDL--D-AHLVGETIARQLEQ-R-VAFRRAQKQAIQRA-M--RGIKTQVSGR-L--NG-AD-IARAEGYSEGTVPL--HTLRADIDY-AWEEADTT--YGKL-GVKVWIRLNIFRSNTGIYAQVIGVTLASAS-TKTEQAIVVGKLVAE--RAVAKGI-SHG-RV-----------------------------M-----------FVKK-GDKVRVIA-K--GAVVLKALP----KVVAII-KKHQKAIVEK-EAPIHASNVQM-GI--KV-YKPTT-NGRRNMTKSLLV-SL-KN-KAGRNNNGRITVRH-GGHK-RRLI--D--FTIEYDPNRTA-NIALVHYDG--VKAYIIAPKGL-EVGQRIIKVGNALPLANIPVGTVIHNIELKPGKGAEL-VRAAGASAQVLGQVRLQSGEVRCRATIGTVG-NEQQGKAGRRP-TVR-GSVM-NP-NDHPHGGGEG--KKPAL-GLK-TR
>Proteobacteri_Gammaproteobacteria_Enterobacter_asburiae_LF7a_LF7a_GCA_000224675
------------------------------------GLVGKKVGMTR-ED--GV-S--------IPVTVIEV-EANRVTQD--LA--NY--RA--VQV------AV-T-----------------K-PEAGH----EDIS--V---E--LV-KKVDVTGT--SKGK-GFAG-TVKRW--NFRT--QD--A--THGNSL--SHRVPGS-IGQN--QG-KVFKGK-KMAGQLGNERVTVQSLDVVR------------------RN--LLLVKGA-VPGAT-GSDLIV-----------GKRL--GRGIGGK--TGGRGHKGQN--SR--SG-FE-GGQIRLSDLTKGARAAIEAI-PA--GVD-VK-IK-G-KN-GEGTARALLNSMVVGVTE--GFTKKLQLVGVGY-RAGFSHPVLKGADKQLIGQVAA-EPYKVRTKEKLHDYYKDEVTEFNYPRVEKITLNMG--VG--E--AISGQ-KP--LITKARKSVAGFKIRQGPIGCKVTLR--GERMEFFE--RLITI--AVPRIRD--FRGLSA-K-SFDGR-GNYSMGVREQIEI--DYDKMLQPKRTKFRKVHKGRNRGLAQGTDVSFGTFGLKAVGRGRLTARQIEAARRAMTRAVKRQGKIWIRVFPDKPITEKPLEVRMGKGKGNVEYWVALIQPGKVLYEMDGVPEELAREAFGLAAAKLPIKTTFVTKTVRHAR-SSAQKVRLVADLIRGKKVSQALDILN-KKAAVLVKKVLESAIANVDE--GRILK-RTSHITRTLQG-RVVSDKMEKSIVVAIEKHPIYGKFIKRTTKLHVHGIGDKVEIREC--RPLSKTKSWTLV----------------------MPRSL-KPFIDLH--LLKKVELRTWSRRSTIF-PNMIGLTIAVHNGRQHVPVFVSD-EMVGHKL-GEFAPTRTY-RG---KKKMELVLLVHQVVAGA-RQRAQKTRAEVTGS-GKKPWRQKGTGRARGSIKSPSGGVTFAA--R-P-Q-DH-SQKVNKKMYRGALKSILSELVRLAARNIDPVSLIAFDMT--ADAVKDPIADMLTRIRNGQAAPSSKLKVAIANVLKDEGFIR-VSRPGAGLGIAVVSTSK-GVMTDRAAREIICYVIRIRLKAFDHRLIDQSTAEIVETAKRTGAQVRGPIPLPTRKERFTVLISPHVNKDARDQYEIRTHKRLVDIEPTEKTVDALMRLDLAAGVDVQISMIQEQTMLNVADNSGARRVMCIKVLGGSHRRYAGVGDIIKITIKEAIPRGKVKKGDVLKAVVVRTKKGVRRPDGSVIRFDGNACVILNNSQPIGTRIFGPVTRELREKFMKIISLAPEVLSTWFALDSDFKVRQSVSRIVIERIHTARPGIV--IGK-KGEDVEKLREV--R--K--PEL--D-AKLVADSITSQLER-R-VMFRRAMKRAVQNA-M--RGIKVEVSGR-L--GG-AE-IARTEWYREGRVPL--HTLRADIDY-NTSEAHTT--YGVI-GVKVWIRLVVHRTPRHIYAQVISEVLVAAS-TNKDAAAAVGKAVAE--RALEKGI-SHG-RV----------MA-----------------A-----------KIRR-DDEVIVLT-K--GGKVKNV-------SINLV-KKHQKGIVEK-EAAIQVSNVAM-AV--VK-CKPTS-PGRRHVVAPLLEKN--SK-SGGRNNNGRITTRH-GGHK-QRIV--D--FRLEYDPNRSA-NIALVLYDG--ERRYILAPKGL-KAGDQIIKAGNTLPMRNIPVGSTVHNVEMKPGKGGQL-ARSAGTYVQIVARLRLRSGEMRCRATLGEVG-NAEHGKAGARP-TVR-GTAM-NP-VDHPHGGGEG--RVQTK-GKK-TR
>Spirochaete_Spirochaetia_Borreliella_chilensis_VA1_GCA_000808095
------------------------------------GLIGKKVGMTQ-KN--GV-V--------VPVTVIEF-QPNYIIGT--VD--RY--SA--LIAK-----GV-S-----------------K-PIRGQ----LEIK--I---D--VV-KYVDVTGT--TKGK-GFQG-AMKRH--NFSG--GP--S--SHGSK---FHRHLGG-TGQA--TA-RTFKGT-KMAGRMGGNQQTIQNLEVVL------------------KR--AILVKGA-VPGAK-GSFVVV-----------RKII--GRGPGGK--TSGRGQKGQR--ARNTSP-FE-GGQVNLGDISKSAESLVTKI-PDTVKID-VK-VE-G-AR-GKGLYRSLIFNMVKGVTE--GFSKSLTINGIGY-RAGYSTQFVEGIDKSKVGQVAA-EPYKIRRKVELKKYYKNSVKEFEYPKLEKIVISVG--VG--E--AITGQ-KA--VKTKAKKAIAGFKIRQGEIGAKVTLR--GNVMEFLY--KLIHL--ALPRVKD--FRGING-D-AFDGN-GNYSLGITEQIEI--DYDKMLSPKKVKYRKKQRGRLSGEAKGNKVSFGEYGLVSLETNFITARQIEAARIAMTRKIKRGGRVWIRIFPDIPYTKKPAETRMGKGKGGVDHWNAPVKLGTVMFEMAGVAKELAQEAMSLASSKLPVKTMFIVRDLKNLP-SSPKKVRPIADNIRGESYVKAIAVLP-NKGAKLLEKVVKSAASNVDD--GRLIN-RNCHIFKELIG-KVVSDKMSKTIVVEIVMHPIYHKYLKVSKKVKAHKIGDKVKIIEV--RPISKDKRWSLV----------------------MARSI-KPFIEKS--LYQKVLIKTYSRASTII-PEMVSLTISVYNGKAFIPIYITE-DLVGHKL-GEFSPTRIF-RG----RKMERKVSIYNAISNL-RVSSTKTRSEVKGS-SKKPWKQKGTGRARGTKRNPGGGIALGP--K-P-R-DY-SYRLPKKVKRLAFKSVLSLRAARAGKNLRVVDLFYAKAL--ESAVNHSVGDMLTKLRNASRVKMSNMNKSILNILKEEGYIA-ISTPGNGYGILIVSSSQ-GVITGKKAKELICSVIRVRLFSFDVKILDQSAESIVKAVQKAKAQIKGPIPLPTKIKKYTVLRSPHVNKKSREQFEMRTHKRLIDIEPTSALMDSLMKLELPAGVEVDIKMIQMQTYLTVADNTGGKVAQCIKVLGGSKRRYAKIGDVITIVVKQAIPNSSVKKGDVCKAVIVRTSKEVRRKNGTYVRFDDNACVILDALSPRGKRVFGPVARELRANFMKVVSLASEVISKWYFLHEDFLIRRDISDIEIIRIATPRPGSV--IGL-KGSNLEKIGEI--K--R--PEL--D-AQIIANGIAKQVEN-R-ASYRKVLKSSLSTS-M--LGLKIKIAGR-L--GG-AE-IARSFEVKEGRIPL--HTLRANIDY-GFSEAQTT--YGII-GVKVWLRITIFKSNRYFYAQVIGHTVVSVS-TNIDDVKKLGEVLAK--RLKEKNI-NHG-LI----------MK-----------------T-----------KLKI-GDSVKILS-K--GGKIASI----NRKKCNMV-KKVIKRIIDR-EAAIDISNVMM-GI--KT-YKPKT-SSLRYKTKSLTK-GK-KF-KAGRDSSGRISVRR-GGHK-RRLI--D--FSIEYDPNRSA-NIALLVYDG--DKRYIISPKGI-KVGDVLIKIGNALPLENIPIGRTVHNIELNVGKGGQL-VRSAGGYAMILASVKLSSGEMRCIATIGEIG-NEDYGKAGKRP-KVR-GVAM-NP-VDHPHGGGEG--KQPTK-GYK-TR
>Proteobacteri_Gammaproteobacteria_Escherichia_coli_536_536_GCA_000013305
------------------------------------GLVGKKVGMTR-ED--GV-S--------IPVTVIEV-EANRVTQD--LA--NY--RA--IQV------AV-T-----------------K-PEAGH----ESIS--V---E--LV-KKVDVTGT--SKGK-GFAG-TVKRW--NFRT--QD--A--THGNSL--SHRVPGS-IGQN--QG-KVFKGK-KMAGQMGNERVTVQSLDVVR------------------RN--LLLVKGA-VPGAT-GSDLIV-----------GKRL--GRGIGGK--TGGRGHKGQK--SR--SG-FE-GGQVRLSDLTKGARAAIEAV-PA--GVD-VK-IK-G-KN-GEGTARALLNSMVIGVTE--GFTKKLQLVGVGY-RAGFSHPVLKGADKQVIGQVAA-EPYKVRTKEKLHDYYKDEVTEFNYPRVEKITLNMG--VG--E--AISGQ-KP--LITKARKSVAGFKIRQGPIGCKVTLR--GERMEFFE--RLITI--AVPRIRD--FRGLSA-K-SFDGR-GNYSMGVREQIEI--DYDKMLQPKRTKFRKMHKGRNRGLAQGTDVSFGSFGLKAVGRGRLTARQIEAARRAMTRAVKRQGKIWIRVFPDKPITEKPLAVRMGKGKGNVEYWVALIQPGKVLYEMDGVPEELAREAFKLAAAKLPIKTTFVTKTVRHAR-SSAQKVRLVADLIRGKKVSQALDILN-KKAAVLVKKVLESAIANVDE--GRILK-RTSHITRTLQG-RVVSDKMEKSIVVAIEKHPIYGKFIKRTTKLHVHGIGDVVEIREC--RPLSKTKSWTLV----------------------MPRSL-KPFIDLH--LLKKVELRTWSRRSTIF-PNMIGLTIAVHNGRQHVPVFVTD-EMVGHKL-GEFAPTRTY-RG---KKKMELVLLVHQVVAGA-RQRAQKTRAEVTGS-GKKPWRQKGTGRARGSIKSPSGGVTFAA--R-P-Q-DH-SQKVNKKMYRGALKSILSELVRLAARNIDPVSLIAFDMT--ADAVKDPIADMLTRIRNGQAAPSSKLKVAIANVLKEEGFIR-VSRPGAGLGIAVVSTSK-GVMTDRAAREIICYVIRIRLKAFDHRLIDQATAEIVETAKRTGAQVRGPIPLPTRKERFTVLISPHVNKDARDQYEIRTHLRLVDIEPTEKTVDALMRLDLAAGVDVQISMIQEQTMLNVADNSGARRVMCIKVLGGSHRRYAGVGDIIKITIKEAIPRGKVKKGDVLKPVVVRTNKGVRRPDGSVIRFDGNACVLLNNSQPIGTRIFGPVTRELREKFMKIISLAPEVLSTWFALDSDFKVRQSVSRIVIERIHTARPGIV--IGK-KGEDVEKLREV--R--K--PEL--D-AKLVADSITSQLER-R-VMFRRAMKRAVQNA-M--RGIKVEVSGR-L--GG-AE-IARTEWYREGRVPL--HTLRADIDY-NTSEAHTT--YGVI-GVKVWIRLVVHRTPRHIYAQVISEVLVAAS-TNKDAAAAVGKAVAE--RALEKGI-KHG-RV----------MA-----------------A-----------KIRR-DDEVIVLT-K--GGKVKNV-------SINLV-KKHQKGIVEK-EAAIQVSNVAM-AV--VK-CKPTS-PGRRHVVAPLLEKN--SK-SGGRNNNGRITTRH-GGHK-QRIV--D--FRLEYDPNRSA-NIALVLYDG--ERRYILAPKGL-KAGDQIIKPGNTLPMRNIPVGSTVHNVEMKPGKGGQL-ARSAGTYVQIVARLRLRSGEMRCRATLGEVG-NAEHGKAGARP-TVR-GTAM-NP-VDHPHGGGEG--RVQTK-GKK-TR
>Chrysiogenete_Chrysiogenetes_Desulfurispirillum_indicum_S5_S5_GCA_000177635
------------------------------------SLIGKKIGMTQ-ED--GT-V--------IPVTVVEA-GPCTVVQT--VD--SY--AA--VQV------KV-S-----------------K-PLKGH---PAQLT--A---E--VG-DKIDVTGT--SKGK-GFQG-VIKRH--GFGG--GR--A--THGS-T--FHRAPGS-IGMC--AS-RTFKNK-KMPGRMGGKTTTVQCLEVVK------------------QN--LLLVKGA-IPGSK-GGIIEI-----------RKRI--GRGPGGK--TAGKGHKGQK--SR--SG-FE-GGQVNLSQLSKSAREAIEAV-PA--NVT-LT-AK-G-PQ-GEGLTRTLVNNMVVGVGT--GFKKSLELVGVGY-RAGFSHPVILGADKQLVGQAAA-EPYKIRMKAGLKEKFQQETKEFSYPKLEKIVVNMG--LG--E--AITGQ-KP--LLCRAKKSVATFRLREGPIGLKVTLR--GQRMEFLN--RLVNI--ALPRVRD--LKPLSE-K-SFDGR-GNYSLGVKEQIEI--TYDKMLMPKKQKYRKQFRGKIKGTAKGNEVSFGDFGLQALEPAWITSRQIEAARIAMTRSIRRGGKIWIRIFPHKPISARPAETRMGKGKGSVEGFVAVVKPGTMLYEMDGVSEELAREAMRLAMHKLPIKCRFVKRGERFVR-VSPRKARLVIDQIRGKKVNDANNILP-KGAAEDIKKVLDSAVANVDQ--GEIKK-RTSHITKSFVG-VVLSDKMDKTVVVSVEPHPKFKKFVKHRKKYKAHNAGDTVRIIES--RPLSKEKHWVVT----------------------MPRSI-KPFVDNY--LIVKVEIKTWSRRSTII-PEFIGHTFAVHNGKQFIPVYITE-EMIGHKL-GEFSPTRTY-RG---SKRPVVSVLMHEVVAAR-RQHAVKNRSAVSGG-GSKPWRQKGTGRARGTSRSPTGGVIFGP--T-P-R-SY-EKKVNKKVRRQALVSALSEKAALAMRNLNVYDVVNAKFE--KSTAEDPIADMLTRIRNANQEPLSKLKLHVVKLLKEEGFIR-VSRPGNGLGIAIVSTSS-GVIVDRLARELLAYVIRIKLRAYDHKILDAAAKEIVETAGRTDAKVAGPVPLPTKIEKFCVIRSPHVNKNSREQFEMRTHVRLIDIDPTSKTTDALMKLNLPSGVEVEIKMIQMQTRLNVADNSGAKQLMCIKVLGGSKKRYASLGDVVICSVKTALPNSNVKKGSVVRAVVVRTTKEVRRADGSYVKFDSNAAVIINKNEPVGSRIFGAVARELRKNYMKIVSLAPEVVSKWYALHEDLRIEKGISRVEIERLHTARPGIV--IGK-KGAEIEKVREV--K--K--PEL--D-AQLVAENVAMQLER-R-VAFRRAMKKAVGMT-M--KGIRIACAGR-L--GG-AE-IARTEWYREGRVPL--HTLRADIDY-GFAEAKTT--YGII-GVKVWMRLAVFRSNSHIYAQIIGITLAAAS-SNIEAAKQVGALLAR--KAKEQNI-EHG-RV-------MSKAK-----------------L-----------KIKR-DDQVIVIA-K--GGRVTKV----YPQKINVV-KRHRKGIVEK-EMPLHVSNVMM-GV--KR-HKPTS-PGRRQLVKKLVE-AL-PK-SGGRNNNGRITSRH-GGHK-RRII--D--FTIEYDPNRSA-LIALVNYDG--EKRYILAPKQL-QVGATVIVIGNAMKLKNIPVGTIVHNIEMRPGKGAQL-VRSAGAFAQVMGKVKLTSGEVRCMATIGQVG-NLEHGKAGRRP-QSR-GVVM-NP-VDHPHGGGEG--RKPTK-GYK-TR
>Proteobacteri_Betaproteobacteria_Paraburkholderia_phytofirmans_PsJN_PsJN_GCA_000020125
-----------------------------------MGLVGRKVGMTR-AE--GD-S--------IPVTVLDV-SDNRVTQT--VE--TY--TA--VQV------RV-T-----------------K-PLAGHAKAAEVVG--P---D--LG-QKVDVQGV--SIGK-GYAG-TIKRY--NFAS--GR--A--SHGNSR--SHNVPGS-IGMA--QG-RVFPGK-RMTGHMGDDTVTVQNLEIAR------------------RK--LLLVKGA-VPGAK-GGKVFV-KTRAVKGAK-KRRV--GRGIGGK--TAGRGHKGQK--SR--SG-FE-GGQVRLSDLTKGARAAIEAL--Q--GAE-VA-VK-G-PL-GTGTMRALVANMVNGVTK--GFERKLTLVGVGY-RAGFSHPVIKGINKQQVGQVAA-EPYKVILKERLQEFYKEKVEKFGYPRITKITLNMG--LG--E--AIAGQ-KP--VITKARKAIAGFKIRQGPIGAMVTLR--GQAMEFLD--RFVTV--ALPRVRD--FRGVSG-R-AFDGR-GNYNIGVKEQIEI--DYDKMLQPKRRKYRKEQKGRNTGIARGNAVSFGEFGLKAIGRGRLTARQIEAARRAMTRHIKRGGRIWIRIFPDKPISHKPAEVRMGNGKGNPEYYVAEIQPGKMLYEMDGVTEELAREAFRLAAAKLPLKTTFIVRLGRGAR-ISAQKTRLVADQIRGLPVDKALNVLP-KKAAGIVKKVVLSAIANIDK--ARIEK-QSCHITRTLVG-KVVSNKMDKTVTVLVEKHPIYGKYVVRSKKYHAHNEGDLVEIQET--RPISKTKAWVVA----------------------MARSV-KPFCDAH--LLKKVEIKTWSRRSTIL-PDFIGLTIAVHNGRQHVPVYISE-NMVGHKL-GEFALTRTF-KG----KKMELKLLIHQVVANA-RSRAQKDREQVKHT-TKKPWRQKGTGRARGMSSSPGGGRIFPN--S-PEE-NF-SHKVNKKMHRAGLCSIFSQLARLASRNADPLSLIYFKIT--KAAVADPIADMLTRIRNAQMVPSSKVKVAIAQVLKDEGYIR-VSKPGNGLGVAIVSTPK-GVMTDRKAREVICYVIRIRLKAFDYRLIDQSAAEIVDTAKRTGAIVRGPVPLPTRIQRFDILRSPHVNKTSRDQLEIRTHQRLMDIDPTDKTVDALMKLDLPAGVDVEIKMIQTETRLEVADNTGAREVMCIKVLGGSKRRYASIGDIIKVTVKEATPRGRVKKGEIYNAVVVRTAKGVRRQDGSLIKFDGNAAVLLNAKEPIGTRIFGPVTRELRERFMKIVSLAPEVLSRWYALQEDIGVRESVGRVVIERIFSSRPGVV--IGK-KGEDIELLKEI--R--K--PET--D-AQLIADSITQQLER-R-IMFRRAMKRAMQNA-M--RGIKIMSAGR-L--NG-IE-IARTEWYREGRVPL--HTLRADIDY-ATSEAKTT--YGII-GVKVWVRLAVHRTNTHIYAQVFTKVLASAS-TNVNAATLIGKRIAE--KAKAAGI-EHG-RV-----------M-----------------N-----------KIRK-GDEVIVIT-K--GGVVLSV--------INLV-KKHVKGVEAK-TMPLQISNVAM-AI--VK-VKPTS-PGRRAMVAPLLDSQ--SS-TAGRNNNGHITTRH-GGHK-HRVV--D--FRLEYDPNRSA-NIALVLYDG--ERKYIIAPKGL-TVGQQLIRAGNTLPIRNIPVGTTIHCIEMLPGKGAQM-ARSAGTSAMLLARVRLRSGEIRCRATIGEVG-NEEHGKAGARP-TVR-GVAM-NP-VDHPHGGGEG--KTPAK-GYR-TR
>Proteobacteri_Betaproteobacteria_Acidovorax_avenae_sub_avenae_ATCC_19860_ATCC_19860_GCA_000176855
-----------------------------------MGLLGRKVGMMR-DD--GD-A--------VPVTVVDV-SNNRVTQT--QE--NY--VA--LQV------KV-T-----------------K-PEAGH-----AVP-VA---D--VG-QKVDVQGT--SIGK-GYAG-TIKRH--NMAS--QR--A--SHGNSR--SHNVPGS-IGMA--QG-RVFPGK-RMTGHLGDATTTTQNLDVIR------------------RQ--LLLIKGA-IPGSK-GGFVTV---AKASQGANKRRV--GRGIGGK--TAGRGHKGQK--SR--SG-FE-GGQVTLGTLTAGAKAAIEAI-PN--GVD-VS-VK-G-SG-GTGTIRQLVNNMVVGVSK--GFEKKLNLIGVGY-KAGYSHPVIKGADRQRVGQLAA-EPYKVTIKERLQQHYREKIKQFGYPRLTKITLNMG--VS--E--AIAGQ-KP--VVTKAKKAIAGFKIREGAIGCMVTLR--GVQMEFLD--RFVTV--ALPRVRD--FRGISG-R-AFDGR-GNYNIGVKEQIEI--EYDKMLQPARRKYRKEQKGRNTGVARGNSVAFGDFGLKCTDRGRLTARQIEAARRAISRHVKRGGRIWIRVFPDKPISTKPAEVRMGNGKGNPEYYVAEIQPGKIVFEIVGVPEELAREAFRLAAAKLPLRTTFVARGARGVR-LSVDKGRLVADLIRGKKVDQALNILQ-KKAAGIVKKVLESAIANVEQ--GRISK-PTCHVYRTLVG-KVVSDKREKTVTVLVEKHPIYDKIVIKSSKYHAHKLGDTIEITES--RPLSKTKNWVAT----------------------MTRSL-KPFVDHH--LLAKVEVKTWSRRSMVL-PEFIGLTIAVHNGKQHVPVYITD-QMVGHKL-GEFALTRTF-KG---QKKMQLELLIHQIVANA-RQRAQKDREQVRHS-TKKPFKQKGTGNARGMTSSPGGGRIFPN--L-PEE-NF-TQKINKKMYRAGMASILSQLARLASRNADPVSLVHYKVT--KGAIDDPIADLLTRIRNAQMVPSSKVKIAIAQVLKDEGYIR-VSRPGNGLGVAIVTTPK-GVMTDRKAREVLCYVIRIRLKAFDYKLIDQSAAEIVDTAKRTGAIVKGPVPLPTRMKRFDILRSPHVNKTSRDQFEIRTHQRLMDIDPTDKTVDALMKLDLPAGVDVEIKMIQTESRLDVADNTGAKSVLCIKVLGGSKRRYASVGDIIKVSIKEAAPRGRVKKGEVYSAVVVRTAKGIRRGDGSLVKFDGNAAVLLNAKEPIGTRIFGPVTRELRERFMKIVSLAPEVLSRWYALAEDIKVREAVSRILIERIYSARPGVV--IGK-KGEDIENLKEV--R--K--PEI--D-AKLIADSITQQLEK-R-IMFRRAMKRAMQNA-M--RGIKIMSAGR-L--NG-IE-IARTEWYREGRVPL--HTLRADIDY-GTSEAKTT--YGVI-GVKVWVRLTVNRTNLHIYASVINRVLASAS-TNAAAAQMIGKRIAE--KAKAAGI-EHG-RV-----------M-----------------N-----------KIRK-GDEVIVLT-K--GGTVSLR-------DINLV-KKHVKGIVEK-AMPIHQSNVAM-AV--IK-MKPTS-PGQRAVVAALLEPQ--HQ-KSGRNNNGHITTRH-GGHK-HRVV--D--FRIEYDPNRTA-HIALVCYDG--ERRYIIAPRNL-EVGATIIRVGNTLPIRNIPVGSTIHCIELKPGAGAQI-ARSAGASATLLARVRMRSGEVRCRATIGEVA-NEEHGKAGVRP-TVR-GVAM-NP-VDHPHGGGEG--RNLTK-GYR-TR
>Terrabacteri_group_Firmicutes_Staphylococcus_simulans_FDAARGOS_124_GCA_001559115
-----------------------------------MGILGRKIGMTQ-EN--GD-L--------IPVTVVEA-GQNVVLQT--EE--VY--NA--IQV------QA-N-----------------K-PAEGH---VDEVS--V---D--TG-DIIDVTGV--SKGK-GFQG-NIKRH--GHGR--GP--M--SHGS-H--FHRAPGS-VGMA--SS-KVFKGH-KMPGRMGGNTVTVQNLEVVQ------------------NN--VILVKGN-VPGPK-KGLVEI-----------RNRV--GRGAAGK--TSGRGQKGQK--AR--SG-FE-GGQVNLDQLSASAAEAIDAI-PS--DVT-VD-VK-G-PK-GEGTTRALINNMVQGVAK--GFEKTLELIGVGY-RAGYSHPVVEGISKELVGATAS-EPYKVRRKERLKEKFNTEVKEFNYPKIDKIVVNMG--VG--D--AITGQ-KP--LITKAKKSVATFRLREGPIGAKVTLR--GERMEFLD--KLISV--SLPRVRD--FHGVSK-K-AFDGR-GNYTLGIKEQLEI--DYDKMLLPKRVKYRRQHRPNTKGRSGGNFVTFGEYGLQATTTSWITSRQIESARIAMTRYMKRGGKVWIKIFPHTPYTKKPLEVRMGAGKGAVEGWIAVVKPGRILFEVAGVSEEVAREALRLASHKLPVKSKFVKRNERTIR-IAPRKVRLVLDLIRGKNVGEAVAILN-KASSPVVEKLLMSALANANE--GAINK-RTSHITKVYVG-RVVSDKMDKTVTVLVETHKLYGKRVKYSKKYKTHKLGDIVKIQET--RPLSATKRFRLV----------------------MARSI-KPFVDDH--LMKKVEIKTWSRRSTIF-PNFIGITFAVYDGRKHVPVYVTE-DMVGHKL-GEFAPTRTF-KG----RRANYDVVLFEAIASL-RQHSVKNRSAVRGG-GRKPWRQKGTGRARGTIRAPGGGIVFGP--T-P-R-SY-AYKMPKKMRRLALRSALSFKVQLSARNLNVLDITSADIT--EAAAKDPIADMLTRVRNANMVPASNIKKQIAEILKNEGFIR-ISKPGNGLGIALVSTSE-GIVTDREAREVLAYVIRIRLKAYDHRVIDQSAEKIVETAKRSGAEVSGPIPLPTEKSIYTIIRAVHKYKDSREQFEQRTHKRLIDINPTPKTVDALMGLNLPSGVDIEIKMIQQETRLKVADNSGAREVLTIKVLGGSGRKTANIGDVIVCTVKNATPGGVVKKGEVVKAVVVRTKSGVRRKDGSYIKFDENACVVIRDKSPRGTRIFGPVARELRSNYMKIISLAPEVLAKWYALHEDLKIRKSVSHVEIERIHTGKPGMV--IGK-GGSEIEKLREI--K--K--VDL--D-ARLVAENIARQLEN-R-ASFRRVQKQAIQRA-M--KGVKTQVSGR-L--GG-AD-IARAEQYSEGTVPL--HTLRADIDY-AHAEADTT--YGKL-GVKVWIRLNVYRSNKHIYAQIIGVTLAQAS-TKVELSAKVGEVIAK--KAVDKGI-THG-RV-----------------------------M-----------HIKK-GDNVIVIS-K--GGVVQATEP----KKVNII-KKHQKGILET-EAAIHVSNVQM-AL--KH-YKPIT-NGRRNMTKSLLQ-PL-PK-KAGRNNQGKMTVRH-GGHK-RRVI--D--FSIQYDPNRSA-NIALLVYDG--EKRYIIAPKGL-VVGQTVIKVGNALPLANIPVGTVVHNIELKPGRGGQI-ARSAGASAQVLGKVRLRSGEVRCRATVGQVG-NLQHGKAGRRP-TVR-GSVM-NP-NDHPHGGGEG--RKPTL-GKK-TR
>Terrabacteri_group_Actinobacteria_Mycobacterium_tuberculosis_PanR0602_PanR0602_GCA_000445325
-----------------------------------MGILGTKLGMTQ-ES--NR-V--------VPVTVVKA-GPNVVTRT--PE--RY--SA--VQL-----SPV-N-----------------K-PLTGQDAATEELT--A---E--IG-SYVDVTGT--SKGK-GFAG-TMKRH--GFRG--QG--A--SHGAQA--VHRRPGS-IGGC--AA-RVFKGT-RMAGRMGNDRVTVLNLLVHK------------------NG--VLLIKGA-VPGRT-GGLVMV-----------RTRV--GRGDGGK--TAGRGTKGTR--AR--KQ-FE-GGQVNVGDISGSARAKITAV-PA--GVD-VT-VK-G-PK-GTGLSRTLVSNLVTGVTQ--GYTTKMEIFGVGY-RVGYSHPVVSGIDKQKVGQIAA-DPYKIRRKVRLKERYRSEIKQFGYPTVTKVVVNMG--VG--E--AITGQ-KP--EVRRARKSIAQFKLREGPVGVRVTLR--GDRMEFLD--RLTSI--ALPRIRD--FRGLSP-K-QFDGV-GNYTFGLAEQAEV--DVDKMLIPRKVKHRKQHHPRQRGIAGGTTVNFGDYGIQALEHAYVTNRQIESARIAINRHIKRGGKVWINIFPDRPLTKKPAETRMGSGKGSPEWWVANVKPGRVLFELSYPNEGVARAALTRAIHKLPIKARIITREQRFVR-VSPRKARRVIDLVRGRSVSDALDILP-QAASGPVAKVIASAAANADQ--GRIRR-RTSHITKTRIG-YVVSDKMQKTIVVELERHPLYGKIIRTTKKVKAHGIGDRVSLMET--RPLSATKRWRLV----------------------MPRSL-KPFVDEH--LLKKVDIKTWSRRSTII-PDFIGHTFAVHDGRKHVPVFVTE-SMVGHKL-GEFAPTRTF-KG---KRRLKIDVLMHQVVAAA-RQHSTKTRGEVSGG-GRKPYRQKGTGRARGSTRAPGGGVVHGP--K-P-R-DY-SQRTPKKMIAAALRGALSDRARKSVRNLNTYDVLRADFS--VEALNDPIADFLTRLRNANSAPHSKLKANIAQILKNEGYIR-VSKPGGGLGVAIISTSS-GLLTDRQAAEVLAYVIRIRLKAYDHEAIDASARKIVETVVRTGASVVGPVPLPTEKNVYCVIRSPHKYKDSREHFEMRTHKRLIDIDPTPKTVDALMRIDLPASVDVNIQMIQQESRLKVADNTGAKEILCIRVLGGSSRRYAGIGDVIVATVKDAIPGGNVKRGDVVKAVVVRTVKERRRPDGSYIKFDENAAVII-KNDPRGTRIFGPVGRELRKRFMKIISLAPEVLSRWYAVKEDVAIRRGIADVEIERIHTARPGIV--IGR-RGTEADRIREV--K--N--PES--Q-AQLVAQGVAEQLSN-R-VAFRRAMRKAIQSA-M--RGIRVQCSGR-L--GG-AE-MSRSEFYREGRVPL--HTLRADIDY-GLYEAKTT--FGRI-GVKVWIRLVVHRSARHIHVQLVGTTVAAAS-SKKARSVRVGQLIAE--RAKAAGI-DGG-RI-----------------------------M-----------KVHK-GDTVLVIS-K--GGKVLQA----YPDRVNRI-KKHTAGIVTQ-EAPIHVSNVMM-AI--RK-YKPTT-PGRRGASKSLVR-PL-HG-RGGRNAHGRITTRH-GGHK-RRMI--D--FHIEYDPNRTA-RIALLHYDG--EKRYIIAPNGL-SQGDVVIKPGNNLPLRNIPAGTLIHAVELRPGGGAKL-ARSAGSSIQLLGKLRMPSGEIRCRATVGEVG-NAEQGKAGRRP-SVR-GVVM-NP-VDHPHGGGEG--KKPEG---R-TR
>Proteobacteri_Gammaproteobacteria_Pseudomonas_fluorescens_NCIMB_11764_NCIMB_11764_GCA_000293885
-----------------------------------MGVVGRKCGMTR-EE--GV-S--------IPVTVIEI-EPNRVTQT--EE--TY--RA--VQV------AV-T-----------------A-AQAGH----ELIN--A---E--IG-QLVDVTGQ--SKGK-GFQG-TIKRW--NFRG--QD--N--THGNSV--SHRVPGS-IGQC--QG-RVFKGK-KMSGHMGAERVTVQSLEVVR------------------RN--LLLVKGA-VPGAT-GGNLVV-----------KHRP--GRGIGGK--TGGRGHKGQS--SR--SG-FE-GGQVRLSELTKGARAAIEAL-PA--GVE-VK-VK-G-AK-GTGTTRALVNNMVQGVSQ--GFERKLQLVGVGY-KAGFSHPVIKGIDKQLVGQVAA-EPYKVRRKERLKEIYWKEIEELKLPRVTKITLNMG--LG--E--AITGQ-KV--VVTYARKSIAGFKVREGPIGVKVTLR--RERMEFLD--RLLSI--SLPRVRD--FRGLNA-K-SFDGR-GNYSMGVKEQIEI--DYDKMLQPKRTKFRKQMTGHNRGLARGSKVSFGEFALKSVARGRLTARQIESARRALTRHVKRGGKIWIRVFPDKPISKKPLEVRMGKGKGSVEYWVAQIQPGKVLYEIEGVSEELAREAFALAAAKLPLATAFVKRTVSGAR-ISAQKARLVADQIRGKKVGEALNLLS-KKAAEIMKKVLESAVANVNE--GRIVK-RSCHITRTLTG-RVVSDKMDKTITVLIEKHPIYGKYVKRSTKLHAHHIGDKVTIRET--RPLAKTKSWALV----------------------MPRSL-KPFIDLH--LLKKIEVKTWSRRSMIL-PQMVGLTIAVHNGRQHVPVLVNE-DMVGHKL-GEFAGTRTY-RG----KRMQLNVLVHQAVAGG-RQKQQKTRSDVRGG-GKRPWRQKGTGRARGTIRSPGGGTTFAA--R-P-Q-DH-TQKLNKKMYRAAMRSILAELVRLAARNSDPVSLIAYDIT--VSAVKDPLADMLTRIRNAQMAPSSTLKVAVAKVLKDEGYIR-VSRPGGGLGVSIVSTNK-GVMTDRAAREVLCTVIRIRLKAFDHRLIDQSTQEIVETAKRTGAQVRGPIPLPTRKERFTVLVSPHVNKDARDQYEIRTHKRVLDIQPTDKTVDALMKLDLAAGVEVQISMIQTQSMLDVADNSGARRVMCIKVLGGSHRRYAGIGDIIKVTVKEAIPRGKVKKGQVMTAVVVRTRHGVRRADGSIIRFDGNAAVLLNNKEPIGTRIFGPVTRELREKFMKIVSLAPEVLSVWYALFADLKVRESVSRIDIHRIHTARPGIV--IGK-KGEDVEKLREI--R--K--PEL--D-GMLVAQSVAQQLER-R-VMFRRAMKRAVQNA-M--RGIKIQVSGR-L--GG-AE-IARTEWYREGRVPL--HTLRADIDY-ANYEAHTT--YGVI-GVKVWIRLCVFRSSQHIYAQVIAKVLASAS-TNIDAATKVGQLVAT--RAKAAGV-SHG-RV-----------M-----------------Q-----------KIRR-DDEIIVIA-K--GGKVLKV-------ALNLV-KRHTKGIVEK-EAPLDASNVAM-AI--VK-CKPTS-PGRRFVVAPLLEKK--SK-TGGRNNNGRITTRH-GGHK-QRLV--D--FRIEYDPNRTA-HIALLLYDG--ERRYIIAPKGV-SAGDQLIKPGNALQLRNIPVGSTVHGIELKPGKGAQI-ARSAGASAQLIARLRLRSGEMRCRATLGEVS-NSEHGKAGARP-TVR-GVAM-NP-VDHPHGGGEG--RFPTK-GAK-TR
>Terrabacteri_group_Firmicutes_Melissococcus_plutonius_ATCC_35311_ATCC_35311_GCA_000270185
-----------------------------------MGILGKKVGMTQ-ES--GE-L--------IPVTVVEA-TPNVVLQT--ME--SY--EA--IQV------RS-N-----------------K-PAKGH---LGEIK--V---D--VG-DIVDITGT--TKGK-GFQG-VIKRH--GQSR--GP--M--AHGS-R--YHRRPGS-MGPV--AN-RVFKNK-HLAGRMGGNRVTIQNLEIVK------------------RN--VILIKGN-VPGAK-KSLITI-----------RNRV--GRGTSGK--TSGRGQKGQK--AR--SG-FE-GGQINLDVLSKSAQKAIEAL-PD--GVE-VT-VK-G-PK-GEGTTRANFNNMVVGVST--GFEKALELIGVGY-RAGYSHPVVKGINKEQIGELAA-EPYKVRRKERLKEKYVNEIEKFNYPKIEKIVINMG--VG--D--AISGQ-KP--LITKAKKSIAGFRLREGPIGAKVTLR--GERMEFFD--KLVTV--SLPRVRD--FHGVST-K-SFDGR-GNYTLGVKEQLEV--DYDLMLVPKRVKHRREFRGKMRGEAGGKEVTFGEWGLQALDSHWITNRQIEAARIAMTRYMKRGGKVWIKIFPHKSYTSKAIGVRMGKGKGAPEGWVSPVKRGKIMFEVAGVSEEVAREALRLASHKLPIKTKIVKRNEKTVR-TSPRKARLVIDLVRGKSVADAISILP-NKSAEIIEKVLMSAVANVNE--GPINK-RTSHITKIYQG-RVISDKMDKTITVVVENHPIYGKRLKYSKKYKAHKVGDIVRIMET--RPLSATKRFRLL----------------------MGRSL-KPFADEH--LLKKVEIKTWSRRSTIF-PSFVGYTIAVHDGRKHVPVYIQE-DMVGHKL-GEFAPTRTY-RG----RRPKIALVVYDAIASL-RQHAVKNRSAVRGG-GRKPWRQKGTGRARGSIRSPGGGVVFGP--T-P-R-SY-SYKLPRKVRRLAMKSVLSEKVALSARNVSVLDIVSANAT--QTALTDPIADFLTRIRNANMVPASKIKRDIAEILKREGFIR-ISKPGNGLGIALISTSE-GVITDKEAREVLAYVIRIRLKAYEHRILDQSADKIVETAKRTGASVSGPIPLPTERSLYTVIRGPHVHKDARDQFEIRTHKRLIDINPTPKTVDALMKLDLPSGVNIEIKMIQAESRLKVADNSGAREILTIKVLGGSGRKTANIGDVIVATVKQATPGGVVKKGEVVKAVIVRTKSGARRSDGSYIKFDENAAVIVRDKSPRGTRIFGPVARELRNNFMKIVSLSPEVLTKWYALHEDLKIRTAVSTIEIERIHTAKPGMV--IGK-GGSEVENLREI--K--K--PDL--D-AKLVGEGIARQLEN-R-VAFRRAQKQAIQRT-M--RGIKTQVSGR-L--NG-AD-IARKEGYSEGTVPL--HTLRADIDY-AWEEAETT--YGQL-GVKVWIRLNVFRSNKNIYAQIIGVTLASAS-AKTEKAASVGELIAK--RAADKKI-KHG-RV-----------------------------M-----------FVKK-GDKVKIIT-K--NGVVLSA----FPKNVNMM-KKHQKGILEV-EAPIHVSNVMM-AI--KK-YKPTT-NGRRNMTKTLLQ-PL-KN-NAGRNNNGRITVRH-GGHK-RRII--D--FSIEYDPNRSA-NIALIHYDG--VKAYILAPKGL-QVGMNVIKVGNALPLENIPVGTVIHNIEMKPGKGGQL-IRSAGTSAQVLGKIRLNSGEVRCRATIGAVG-NEQHGKAGRRP-TVR-GSVM-NP-NDHPHGGGEG--KQPAI-GYK-TR
>Fusobacteri_Fusobacteriia_Leptotrichia_oral_taxon_212_W10393_GCA_001274535
------------------------------------MILGKKIGMTQ-ED--EK-L--------VPVTVIEA-GPNFVVQS--DD--KY--NA--ITLK-----ET-I-----------------K-PEMGL----EEIK--V---D--VI-EFVDISGT--SKGK-GTAG-VMKRH--NFGG--NR--A--SHGVSR--NHRLGGSNAGGA--AS-NVPKGK-KMAGRLGNEQVTVQNLKLVK------------------NN--LLLVKGA-VPGPK-NGYLII-----------RKRV--GRGHGGK--TAGKGHNGQK--QR--SG-FE-GGQITLSDISKSAKESVEKI-PA--GVE-IK-VK-G-PK-GQGTTRANVNNMVTGVSQ--GFEIKLELVGVGY-RVGYSHPVVEGIDKQLVGQVAA-EPYKIRRKERLQKLYKEELKELNIPKLDKIVVNMG--IG--E--AITGQ-QP--VPRAARKSEAGFKLREGKIGAKVTLR--KEKMEFLD--RLISI--TLPRVRD--FEGVSP-K-GFDGR-GNYTLGLKEQIEI--EIDKMLIPKRTKYRKQFRGKMGGIAKGNKVDFGEFGLAAKEFGWITSRQIEACRITINRTFKREGKIWIRIFPDKPYTKRPEGTRMGKGKGNAEGWVAVVKKGKIMFEVGGVSEEKAKEALRKAGHKLPIKVRVVKRGDRYQR-LSPQKARLVADIVRGKNALQALNVLN-KKAAKFIEKTLRSAIANIDK--GVIRK-PTAHITKVREG-IVVSDKMDKTVVVLEELHKLYKKRVKTSKKYKAHGVGDKVQIMET--RPLSREKRWRVV----------------------MARSL-KPFVDAH--LLKKVEIKTWSRRSTIF-PQFIGHTFAVYNGKKHIPVYVTE-EMVGHKL-GEFAPTRTF-YG---KRKPVLNIVMHEVLAEL-RQASTKTRAEVRGG-GRKPFRQKGTGRARGSTRAPGGGVVHGP--K-P-R-DY-VKKVNKKVRKLALRSALATKINMSVRNLRIFWLIKQDLT--KEALADPIADMLTRIRNGNMAPFSKIKESMANILKNEGYIR-ISKPGGGLGIAIVSTPK-GVITDKECREVLCYVIRIYLQSYDHKLLDQSAKKIAEVVKKNGSEVAGPLPLPTKTKKYTVLRSVHVNKDSREQFEMRIHRRFVEINSSQQIIGALSSLSLPSGVGIEIKMVQQQTMLNVADNTGAKKIMVIRVLGGSRRRFGKIGDIVVASVKEAIPNGNVKKGDVVKAVVVRTRKELKRADGSYIKFDDNAAVILNSAEVRGTRIFGPVARELRKNFMKIVSLAPEVLSRWFAFHEDIKIKEGVSTIQIERIETGKAGIL--IGR-KGQEIEALKEI--K--N--PNK--D-AQLVAESIATAIEK-R-VAYKRAVQQAIQRA-E--KGIKVMVSGR-L--NG-AE-IARSEWTLSGRVPL--HTLRADVDY-ATATAFTT--YGAL-GLKVWIRLSVYRSLKNIFVQIIGTTLVSAS-TNVEAAKKVGEAVAR--KALEKGI-STG-RI-MAKPRVKSVPN-----------------RL----------HVKT-GDTVVVIS-K--GGKVLKV-------KVNIQ-KRHVKEVVEK-EMPIFSSKVMM-PI--KK-LKPIT-SGTRHMSKSLTE-PL-GS-SYGIDNYGHRTGRN-KGHK-RRII--D--WTLEYDPNRTA-NIALLHYDG--EKRYILAPNGL-KKGDVVIKPGNALKLKDLPIGTVIHNVELMPGKGGQL-ARSAGTSARLVAKVELPSGELRCMATVGAVG-NSEHGKAGRKP-HVR-GSVM-NP-VDHPHGGGEG--RKPTL-GKK-TR
>Proteobacteri_delta_epsilon_subdivisions_Pelobacter_propionicus_DSM_2379_DSM_2379_GCA_000015045
-----------------------------------MGIIGKKIGMTQ-ED--GT-R--------VPVTVIQA-GPCVVTQT--AS--IY--SA--VQVP-----AA-S-----------------K-PMLGH----DVLT--V---E--QG-DFVDVTGT--SIGK-GFQG-VIKRY--NFRG--GR--A--SHGSR---FHRAPGS-IGAS--AS-RVFKNK-KMPGQLGNTQVTMQCLQVIR------------------DN--LLLIKGA-IPGHR-NNIVLI-------------------------------------------------------------------I-SK--DVK-LA-VQ-G-PL-GKGLTRTLVSNMVNGVTK--GFQKSLEINGVGY-RAGYSHPVVKGFDKELVGETAA-EPYKILRKARLKEIYHKDVSDFSYPKIVKVVVNMG--LG--E--AITGQ-KT--VITKAKKSIATFKLRQGPIGCMVTLR--RAKMEFLD--RLMNV--SLPRVRD--FKGVSA-K-AFDGK-GNYTLGIKEQLEI--NYDAMLLPKRVKHRKQMKGRMTGKPRGISLSFGEFGLQATECGWLDSRQIEAARIAMTRYIKRGGKIWIRIFPDKPLTSKPAETRMGKGKGSPDSWVAVIKPGTILYEMEGVSEEVAREALRLAAHKLPVSTKFITRHETSVR-LSPRKTRLVVDLVRGKVIQEALNTLP-QPSAKLVSKLLQSAVANVDG--GKIRK-PTSHISRTQNG-VVVSDKMDKTVVVKVDKHPVYNKYIKRSAKYKVHKIGDRVQIIEC--RPLSKDKRWNLK----------------------MARSI-KPFIDEH--LAKKVLIKTWSRRSTIT-PDFIGLSFAVHNGRKFVPVYVTE-NMVGHKL-GEFSPTRTF-HG--KAKRPSIAVLMHLALANR-RAVKTKTRSEVAGS-GKKPFKQKGTGNARGCVRAPGGGVAFGP--Q-P-K-EY-HLSMNKKARKSAICSALSLQCKLSCRNLNIHDILKYKFT--QGAVQDPIADMLTRIRNANMVPSSTMKVNIASVLKQEGYIR-ISKPGSGLGVVILSTSK-GIITDSAAREIICTVIRIRLKAYDHKLLDVSVTEIVDTAKRTGARVAGPIPLPTVINKYCVLRGPHVDKKSRDQFEIRTHKRLIDIDPTQQTVDALMKLDLAAGVDVEIKMIQMQTILDVADNSGAKKLFCIKVLGGSKRKYAGVGDIIVASVREALPNSKVKKGDVVKAVIVRTAKELGRPDGSYIRFDDNSGVVINNKEPVGTRIFGPVARELRKKFMKIISLAPEVLSKWYALHEDLKIRAGISKIEIERIYTARPGLI--IGK-KGSEVETIKEV--R--K--PEL--D-AQLVAENVALQLER-R-IAFRRAMKKSVTSA-L--KGIRITCSGR-L--GG-AE-MSRTEWYREGRVPL--HTLRADIDY-GCAEAKTT--YGLI-GIKVLI---------------------------------------------------------------MQATK-----------------T-----------HVRK-GETVMVIA-K--NGTVMQF----LPKKLNMV-KRHVKGIKEK-EASIHISNVM----------------------------------------MGRVTSRH-GGHK-QRII--D--FSIEYDPYRSA-RIALLHYDG--EKRYILAPLDL-KVGDTVIKPGNALPLKAIPLGTIIHNVELKLGKGAQL-ARSAGTFAQLMAKVKLPSGEVRCYATIGQVG-NVDHGKAGRRP-KVR-GVAM-NP-VDHPHGGGEG--RIPTK-GYK-TR
>unclassified_Archaea_unclassified_Archaea_miscellaneous_archaeon_GW2011_AR13_nan_GCA_000805965
KSPRKGSLQFWPRKRANKFLPRV-NWD--VVGK--SGFIGYKVGMVSKDNT-ND-SMTKGKNIAVPSTILEC-PGMKIYSF-YKD-----KLV--TEVDDVKSQEV-KVICYSL-VKKI--GLKKK-PDLSE-----EIS--I--ID--VG-ELVDLRGL--TKGK-GLSG-PVRRF--GIQL--KN------QKSEK--GRRRPGS-LGPW---A-RVIFRV-PMAGQLGMFTRVVYNNKILD-GKS-KFKNIKNYGDVK-TD--YIIVKGS-VQGPA-KRQLLIKNYELIEIR-----------------------------------------------------------------------------------------------------------------------------------------------------------------------------------------------------------------------------------------------------------------------------------------------------------------------------------------------------------------------------------------------------------------------------------------------------------------------------------------------KIFDG--TVIKKFPKRVAIEFEYIRKYERYSKSKTKIHARNVGDLIRVQEC--RPLSKIIHFAVIEFK-FQ-GKELAELKSLDVRARPRRTI-L--KLES--FINRSKIKTHSRDLIVV-PEMIGWKISIHSGNKFNPVEITG-EMLGHVF-GEFAPTRAK-IQKHKSKKNTLKIALSATIVIK-RY---------------LSLKDK------------VEGLPFIV----ESR----FVSLKTKESLSSLKKILGELYPEKYKTLSVNNLAEGVYT--ENAIK----------------------------------------------------------------------VRIKIQSTDIMMLNTICDEIKDLAKKSGIVLSGPVPLPTKRLKVTTRKSPCGNGATFDNFEMRIHKRLIDL---------------PANEKVL--GLNLGARMVASDNSGAKITRLVSVK-AKKQVSAKIGDWVKVSVKKGLPE--MK-GKVFDAVVIRQRRSYRRLTGERIAFEDNAVAILK-GNPKGTQIKGPVAREVLR-WPSVAKIASFVYERKTV--EEYAMKKRVSKVIIEYISSHKPGLI--IGR-KGARIEELTEV--T--E--PNF--D-AQIMADEIALALEKLGPVKFKVIAYKALQNI-I--KGVEIRLNGK-L--PG-AR--AKSWRFAHGYLKKTGDSAKV-VDR-AQSRAETK--PGTV-GVKVSI--------------------------------------------------------SSKQPRKQRKYRANAPLHIRRKFVGINLSRKKHSIR--N-IVVRV-GDLVKIMRFK--LGKITKVT-----KTIQVK---------SKSNVKMQPSNLQM-GK--RI-----------------------SR-ARGKGHTYRVKRRA-FKYK-L-PA--N--LKLFGSPAHTT-PLAKII-DDKKVNFYIPAFKGM-IEGQKIIKDGNIFKLNDIPVKTKVYNIESRPGDGGKF-VKTAGTCAIVNRVIVMPSKKEKCRAIIGTAA-GAGRIKAGKYP-RTS-ALKM-NA-IDHPFGSGRG--KAPK--GRRVGL
>Proteobacteri_delta_epsilon_subdivisions_Geobacter_sulfurreducens_KN400_KN400_GCA_000210155
-----------------------------------MGLIAKKLGMTQ-ED--GK-R--------IPVTVVQA-GPCVVLQT--SA--TY--DA--IQVE-----AV-T-----------------K-PMLGH----DVIS--A---D--AG-EYIDVTGT--SIGK-GFQG-VIKRW--GFRG--GR--S--SHGSC---FHRAPGS-IGSS--AS-RVFKNK-KMPGQLGNERVTVQRLQVVR------------------DN--ILLIKGA-IPGAK-NGIVLV-------------------------------------------------------------------I-PS--GVK-VE-IE-G-PK-GKGLTRTLVNNMVVGVTK--GFERALEINGVGY-RAGYSHPIVKGIDKELVGQTAA-EPYKILRKARLKELYHKEIKDFGYPKIEKIVVNMG--LG--E--AIAGQ-KA--VITKAKKSIAGFKLRQGPIGCMVTLR--REKMEFLD--RLINV--ALPRVRD--FKGVSA-K-GFDGR-GNYSLGVKEQLEI--NYDKMLMPKRVKHRKQMKGRMKGDARGASLAFGEFGLQATECGWVDSRQIEAARIAMTRYIKRGGKIWIRLFPDKPLTSKPAETRMGKGKGSPDSWVCVVKPGKVLYEMEGVTEEIAREAFRLAAHKLPVGTKFISRHETFAR-LSPRKTRLVVDMVRGKGIQDALTILP-QASAKLVSKLLRSAVANVDG--GKIRK-PTSHITKTQVG-VVVSDKMDKTVVVRVSKHPVYNKYIKRSVKYKAHKTGDRVLIVET--RPLSKDKRWKVR----------------------MARSI-KPFVDDH--VAKKVAIKTWSRRSTIT-PDFIGLTFAVHNGKKFIPVFVTE-NMVGHKL-GEFAPTRTF-HG-KLKKKATIDVLIHEAIANR-RAVSVKNRAIVSGG-GKKPYRQKGTGQARGCIRAPGGGVAFGP--R-P-K-VY-NLSMNKKARKAAVRSALSMLYKLSARNLNVFDIVKYNVT--QSAVRDPIADMLTRIRNANMAPSSNLKVNLANVLKAEGFIR-VSKPGNGMGVAILSTSK-GLITDKSAREVLCTVIRIRLKAFDHKLLDQSVGEIVDTAKRTGARVAGPIPLPTVINKYCVLRGPHVDKKSREQFEIRTHKRLIDIDPTQQTVDALMKLDLSAGVDVEIKMIQMQTVLDVADNSGAKKLFCIKVLGGSKRKYAGVGDIVVCSVREAVPNAKVKKGDVVKVVIVRTAKEIGRPDGSYIRFDDNSGVVINNREPVGTRIFGPVARELRQKFMKIISLAPEVLSRWYALHEDLKLRNGVSKIEIERIYTARPGLI--IGK-KGAEVETLKEV--R--K--PEL--D-AQLVAENVALQLER-R-VAFRRAMKKSVTSS-L--KGIRITCSGR-L--GG-AE-MSRTEWYREGRVPL--HTLRADIDY-GFAEAKTT--YGII-GVKVLIRLNVFKSAQHIYAQIIGTTLVSAS-TNVEAAKRVGALIAK--RALEKNI-AHG-RI-------MLDKK-----------------F-----------HIKK-GDTVSVVT-K--SGTVLRI----LPKRLNIV-KRHTRGIVEK-EAPLHVSNVMM-AI--KT-YKPTS-AGRRHQTKSLIV-TI-KK-TGGRNSFGRITARH-GGHK-KRII--D--FSIEYDPNRSA-RIALLHYDG--EKRYILAPLDL-KVGDSIIKPGNALPLRAIPLGTIIHNIELKIGKGGQL-ARSAGTFAQLMAKVKLPSGEVRCMATIGQVG-NIDHGKAGRRP-KVR-GVAM-NP-VDHPHGGGEG--RIPTK-GYK-TR
>Proteobacteri_Gammaproteobacteria_Yersinia_pseudotuberculosis_IP_31758_IP_31758_GCA_000016945
------------------------------------GLVGKKVGMTR-ED--GV-S--------IPVTVIEI-EANRVTQS--LE--NY--RA--VQV------AV-T-----------------K-PEAGH----EEIS--V---E--IV-KKVDVTGT--SKGK-GFAG-TVKRW--NFRT--QD--A--THGNSL--SHRVPGS-IGQN--QG-KVFKGK-KMAGHMGDERVTVQSLDVVR------------------RN--LLLVKGA-VPGAT-GGNLIV-----------PKRV--GRGIGGK--TAGRGHKGQN--SR--SG-FE-GGQVRLSELTKGARAAIEAI-PA--GVE-VK-IK-G-KN-GEGTTRALLNSMVIGVTE--GFTKKLQLVGVGY-RAGFSHPVLKGADKQVIGQVAA-EPYKVRTKEKLHDYYKDEVSQFGYPRVEKITLNMG--VG--E--AISGQ-KP--FITKARKSVAGFKIRQGPIGCKVTLR--GERMEFFE--RLITI--AVPRIRD--FRGLSA-K-SFDGR-GNYSMGVREQIEI--DYDKMLQPKRTKFRKMHKGRNRGLAQGTDVSFGEFGLKACGRCRLTARQIEAARRAMTRAIKRQGKVWIRVFPDKPITEKPLEVRMGKGKGNVEYWVALIQPGKVLFEMAGVPEETAREAFKLAAAKLPVGTTFVTKTVRHAR-SSAQKVRLVADLIRGKKVSQALETLN-KKAAGLVKKVLESAIANVDE--GRILK-RTSHITRTLQG-RVVSDKMEKSMVVAIEKHPIYGKFIRRTTKLHVHGIGDVVEIREC--RPLSKTKSWTLV----------------------MPRSL-KPFIDLH--LLKKVEIRTWSRRSTVF-PNMIGLTIAVHNGRQHVPVFVSD-EMVGHKL-GEFAPTRTY-RG---KKRMELVMLVHQVVAGA-RQRAQKTRAEVTGS-GKKPWRQKGTGRARGSVKSPSGGVTFAA--K-P-Q-DH-SQKVNKKMYRGALKSILSELVRLAARNIDPVSLIAFDMT--ADAVKDPIADMLTRIRNGQAAPSSKLKVAIANVLKEEGFIR-ISRPGAGLGIAVISTSK-GVMTDRAAREIICYVIRIRLKAFDHRLIDQSTAEIVETAKRTGAQVRGPIPLPTRKERFTVLISPHVNKDARDQYEIRTHKRLVDIEPTEKTVDALMRLDLAAGVDVQISMIQEQTMLNVADNSGARRVMCIKVLGGSHRRYAGIGDIIKITIKEAIPRGKVKKGDVLKAVVVRTKKGVRRPDGSVIRFDGNACVILNNSQPIGTRIFGPVTRELREKFMKIISLAPEVLSTWYALDSDFKVRQSVSRIVIERIHTARPGIV--IGK-KGEDVEKLREV--R--K--PEL--D-AKLVADSITSQLER-R-VMFRRAMKRAVQNA-M--RGIKVEVSGR-L--GG-AE-IARTEWYREGRVPL--HTLRADIDY-NTSEAHTT--YGVI-GVKVWIRLVVHRTPRHIYAQVISEILVAAS-TNKDAAAAVGKTIAE--RALEKGI-THG-RV----------MA-----------------A-----------KIRR-DDEVIVLT-K--GGKVKNV-------SINLV-KKHQKGIVEK-EAAIQVSNLAM-AI--VK-CKPTS-PGRRHVVAPLLEKL--SK-SGGRNNNGRITTRH-GGHK-QRLV--D--FRLEYDPNRSA-NIALVLYDG--ERRYILAPKGL-KAGDQIIKAGNTLPMRNIPVGSTVHNVEMKPGKGGQL-ARSAGAYVQIVARLRLRSGEMRCRATLGEVG-NAEHGKAGARP-TVR-GTAM-NP-VDHPHGGGEG--RVQTK-GKK-TR
>Proteobacteri_Betaproteobacteria_Rhodoferax_ferrireducens_T118_DSM_15236_GCA_000013605
-----------------------------------MGLLGRKVGMMR-DE--GD-S--------IPVTVVDV-SNNRVTQT--QE--NY--VA--LQV------KV-T-----------------K-PAAGHDVAAQTVP--V---T-AVG-QKVDVQGT--TIGK-GFAG-TIKRH--HMKS--QR--A--SHGNSR--SHNVPGS-IGMA--QG-RVFPGK-RMTGHLGDDTVTTQNLDVIR------------------RQ--LLMIKGA-VPGSA-GGFVTVVKANNTDVKGAKRRV--GRGIGGK--TAGRGHKGQK--SR--AG-FE-GGQVTLSALTAAAKVAIEAV-PA--GVD-VL-VK-G-AG-GSGTMRQLVNNMVVGVTK--GFEKKLNLVGVGY-KAGYSHPVIKGADRQRVGQVAA-EPYKITIKERLQQHFREKLAKFGYPRLTKITLNMG--VS--E--AIAGQ-KP--VVTMSKKAIAGFKIRENAIGCMVTLR--GVQMEFLD--RFVTV--ALPRVRD--FRGISG-R-AFDGR-GNYNIGVKEQIEI--EYDKMLQPARRKYRKEQKGRNTGIARGSSVAFGDFGLKCIDRGRLTARQIEAARRAISRHVKRGGRIWIRVFPDKPISQKPAEVRMGNGKGNPEYYVAEIQPGKIVFEIVGVPEELAREAFRLAAAKLPLRTTFVARMIRGVR-LSVDKGRLVADLIRGKKVDQALNILQ-KKAAVIIKKVLESAIANVEQ--GQIRK-PTCHVYRTLVG-KVVSDKRAKTVTVLIEKHELYGKIVGKSSKYHAHKLGDIIEITES--RPISKTKNWVAT----------------------MTRSL-KPFVDHH--LVAKADIKTWSRRSMVL-PDFIGLTIAVHNGKQHVPVYITD-QMVGHKL-GEFALTRTF-KG---QKKMQLELLVHQIVANA-RQRAQKDREQVKHS-TKKPFKQKGTGRARGMTSSPGGGRIFPN--M-PDE-NF-TQKINKKMYRAGMASILSQLARLASRNADPVSLVHYRVT--KAAMEDPIADLLTRIRNAQMVPSSKVKVAIAQVLTEEGYIR-VSRPGNGLGVAIVTTPK-GVMTDRKAREVLCYVIRIRLKAFDYKLIDQSAAEIVDTAKRTGAIVKGPVPLPTRFKRFDILRSPHVNKTSRDQFEIRTHQRLMDIDPTDKTVDALMKLDLPAGVDVEIKMIQVESRLEVADNTGAKSVLCIKVLGGSKRRYASVGDVIKVSIKEAAPRGRVKKGEIYSAVVVRTAKGIRRSDGSLVKFDGNAAVLLNAKEPIGTRIFGPVTRELREKFMKIVSLAPEVLSRWYALAEDIKVRESVSRVLIERIFSARPGVV--IGK-KGEDIENLKEV--R--K--PEI--D-AKLIADSITQQLEK-R-IMFRRAMKRAMQNA-M--RGIKIMSSGR-L--NG-IE-IARCEWYREGRVPL--HTLRADIDY-GTSEAQTT--YGII-GVKVWVRLTVNRTNLHIYASVIVKVLASAS-TNVAAAQAIGKRLAE--KAKAVGV-EHG-RV-----------M-----------------N-----------KIRK-GDDIIVLT-K--GGKIALR-------DINVV-KKHTKGIVEK-SMPIHQSNVAM-AV--IK-MKPTS-PGRRGVVAPLLEPQ--FQ-HAGRNNNGHITTRH-GGHK-HRVV--D--FRIEYDPNRSA-HIALVCYDG--ERRYIIAPRGL-EVGASIIRVGNTLPIRNIPVGSIVHCIELQIGKGAQI-VRSAGTSATLLARVRMRSGEVRCRATLGQVA-NEEHGKAGARP-TVR-GVVM-NP-VDHPHGGGEG--KNLTK-GYR-TR
>Terrabacteri_group_Actinobacteria_Streptomyces_anulatus_ATCC_11523_GCA_001434355
--------------------------------MSKNGVLGEKLGMTQ-EN--NR-V--------VPVTVVKA-GPCVVTQT--ND--SY--EA--VQI-----DPV-N-----------------K-PLKGHPDASEEVT--A---E--VG-VKVDVTGK--SKGK-GFAG-VMKRH--NFKG--LG--A--GHGTQR--KHRSPGS-IGGC--AG-RVFKGM-RMAGRMGNERVTTQNLTIHA------------------KG--LLLIKGA-VPGPN-GGLVLV-----------KTRV--GRGEAGK--TAGRGTKGTK--AR-----FE-GGQVNLDKLSGSAKEKITAV-PA--GVD-VT-VK-G-PK-GSGLSRTLVANMITGVTA--GYSKALEISGVGY-RVGYSHPIVEGIDKQKVGEVAA-DPYKIRRKVRLKTRYREEIEEFSYPGLVKIVVNMG--VG--D--AITGQ-KP--AVTKARKSIAQFKLREGPIGCHVTLR--GDRMEFLD--RTLSL--ALPRIRD--FRGLSP-K-QFDGR-GNYTFGLTEQVEI--DQDKMLIPRRVKHRKQHHPKRSGMSGGTQVAFGEYGIQALTPAYVTNRQIESARIAMTRHIKRGGKVWINIYPDRPLTKKPAETRMGSGKGSPEWWIANVKPGRVMFELSYPNEKIAREALTRAAHKLPMKCRIVRRGERYIR-VTPMKARRVVDLIRGMDATEAQAVLP-QAASVPVGKVLDSAIANVDE--GRIRK-RTSHITKTREG-LVVSDKMDKTVVVAVEKHALYGKVIRRTNKLKAHGVGDRVIIMET--RPLSASKRWRIV----------------------MPRSL-KPFVDGH--LIKKVDIKTWSRRSMIV-PAMLGHTIAVHNGKIHVPVFVTE-SMVGHKL-GEFSPTRTF-RG---KRRSTIDILIHQVVAAA-RQHKTKRRGEVRGG-GKKPYRQKGTGRARGSTRAPGGGVVHGP--Q-P-R-DY-SQRTPKKMKAAALRGALSDRARLSARNLNTYDVIVSDFT--QAAFEDPIADMLTRLRNANSAPHSKIKSHIAEILQQEGFIR-ISKPGGGLGVAIISTSH-GLLTGQQAGEVLAYVIRIRLKAYDHEVIDSSAKKIVETVTRTGASVAGPVPLPTEKNVYCVIKSPHKYKDSREHFEMRTHKRLIDIDPTPKTVDSLMRLDLPAGVDIEIKMIQQESRLRVADNTGAKEILTIRVLGGSGRRYAGIGDVIVATVKDAIPGGNVKKGDVVKAVIVRTVKERRRQDGSYIRFDENAAVILNDGDPRGTRIFGPVGRELREKFMKIISLAPEVLSRWYAVKEDVAIRRGISKVEIERIHTARPGIV--IGR-RGAEADRIREV--K--N--PEV--D-AQLVAQAVAEQLSS-R-VSFRRAMRKSMQSS-M--KGIKIQCGGR-L--GG-AE-MSRSEFYREGRVPL--HTLRANVDY-GFFEAKTT--FGRI-GVKVWIRLVVTRSNRHIVAQVIGHTLASAS-TKSAQAQQVGALVAE--RAKAAGV-EAG-RI-----------------------------M-----------KIKK-GDLVQVIT-K--GGKVIVA-------AVNRV-KKHTKGIVTT-EAPIHISNVQM-GI--RK-YKPTT-PGRRGSSKSLVR-PL-HS-KGGRNNAGRVTVRH-GGHK-RRVI--D--FHIEYDPNRTA-RIALLHYDG--EKRYIVAPRGL-SQGDRVIKPGNNLALRNIPVGTTIHAIELRPGGGAKF-ARSAGASVQLLAKLRMPSGEIRCRATIGEVG-NAEQGKAGRRP-TVR-GVAM-NP-VDHPHGGGEG--K-----GQKEGR
>Terrabacteri_group_Firmicutes_Lactobacillus_koreensis_26_25_GCA_001050435
--------------------------------M--TGILGKKVGMTQ-DA--GE-L--------IPVTVVEA-TPNVVLQT--ME--NY--NA--IQL------RS-N-----------------K-PEQGH---LGEVK--V---D--TG-DIVDVTGI--TKGH-GYQG-NIHKD--GQSR--GP--M--AHGS-R--YHRRPGS-LGAI--IN-RVFPGM-KLPGRMGNKQVTIQNLVIVK------------------NN--VLLIKGN-VPGAN-KSLVTV-----------RNRV--GRGDSGK--TAGRGQKGQK--AR-----FE-GGQVNLAALSKSAAEAIVAV-PA--GVE-VK-VK-G-PK-GSGTQRANLNNMVEGVVN--GFAKTLKLVGVGY-RVGYSNPVISGISKQEVGDFAA-EPYKVRIRERLKEKYVNEIEKFSYPKIEKIVLNMG--VG--D--AISGQ-KP--LVTKAKKSIATFRLREGSIGAKVTLR--GDRMEFLD--KLINV--SLPRVRD--FRGVSS-R-AFDGR-GNYTLGVKEQLEI--NFDNMLVPKRVKFRRVHRGKLRGESGGKSVAFGDYGLQALDSKWITNRQIEAARVAITRYMKRGGKVWIKIFPHKSYTSKGVGVRMGNGKGTPDGWVAPVKRGKIMFEVGGVSEETAREALRLAAMKLPVRTKVLTRNEKTVR-IAARKVRLVIDLIRGKSVAEAIAILP-RGASPVVAKVLNSAIANVNE--GPINK-RTSHITKVYRG-RVVSDKMEKTITVVVETDARYGKRVKYSKKYKAHHTGDIVEIMET--RPLSATKRFRLV----------------------MGRSL-KPFADAH--LLKKVDIKTWSRRSTIF-PSFVGLTIAVYDGRKHVPVYVQE-DMVGHKL-GEFVPTRTF-RG-----RTSVALVIYDTIASL-RQHAVKNRSAVRGG-GKKPWRQKGTGRARGSIRSPGGGVVFGP--T-P-R-SY-SYHLPKKVGRLALKSVLSQKVLLAARNLNVLDIAAADIT--QPALSDPIADFLTRIRNANMVPASTIKRDIAEILKREGFIR-ISKPGNGLGIAIISTSE-GVITDKEAREVLAYVIRIRLKAYEHRILDQSADKIVETAKRTGAGISGPIPLPTERTIYTVLRSPHKFKDSREQFEMRTHKRLIDINPTPKTVDSLMKLDLPSGVDIEIKMIQQESRLKVADNSGAREILTIKVLGGSKRRYAGIGDVIVATIKQATPGGVVKKGDVVKAVVVRTKSRVRRNDGSYISFDENAAVLIKDKSPQGTRIFGPVARELRNDFMKIISLAPEVLAKWYALKEDLQIRKSVSTVEIERIHTAKPGMV--IGK-GGSEVENLREI--K--K--PDL--D-AKLVGENIARQLEG-R-VAFRRAMRGTMQRT-M--RGVKTQVAGR-L--NG-AD-MSRVESYAEGTVPL--HTLRADIDY-AWVEAHTT--YGSL-GVKTWIRLNVFRSNKNIYAQIIGVTLVSAS-TKTDQAKGVGELVAK--RAVEKNV-SHG-RV-----------------------------M-----------LIKT-GDKVRVIA-K--GGTVSKV----LNAKVNMI-KKHQKGIIDI-EAPIHASNVMM-AI--KK-YKPTS-NGRRNMTKSLLD-SQ-SH-TAGRNNAGKMTVRH-GGNK-RRII--D--FAIEYDPNRTA-NIALLVYDG--VKSYIIAPKGL-KVGAQVIKVGNTLPLKNIPFGTVIHNIELKPGKGGQL-VRSAGTSAQLLGKVRLSSGEVRNRATIGAVG-NEEHGKAGRRP-HVR-GSVM-NP-NDHPHGGGEG--KKKTV-GKK-TR
>Terrabacteri_group_Actinobacteria_Leifsonia_xyli_sub_xyli_str_CTCB07_CTCB07_GCA_000007665
------------------------------DTK--TGLLGKKLGMTQ-EN--DT-L--------IPVTVIEI-TPNVVTQT--PE--AY--NA--VQI----D-RV-N-----------------K-PSAGH-----ELT--V--DG--TG-QLVDVVGT--SKSK-GFAG-VMKRH--NFQG--VS--A--SHGAHR--NHRKPGS-IGAS--SS-RVFKGM-RMAGRMGGERVTVLNLKVQA------------------KG--LLLVKGA-VPGAR-GRIVFV-----------KTRV--GRGEGGK--TAGRGTKGTK--AR-----FQ-GGQVNLEKLSGSAEQKIVAV-PA--GVD-VK-VK-G-PK-GEGLTRTLLNNNIVGVTQ--GYSKGLEIVGTGY-RVGFSHPVVAGIDKQAVGEVAA-EPYKVRRKARLKQKYKTEIKDFGFPGLVKIVVNMG--MG--E--AITGQ-KP--QVTKARKSIAQFKLREGPIGAHVTLR--GDRMEFLD--RLLSL--ALPRIRD--FRGLSD-K-QFDGN-GNYTFGLTEQSEI--NQDRMLIPRRVKHRKQHHGR-SGQAGGTKVSFGEFGIQALTPAYVTNRQIESARIAMTRHIKRGGKVWINIYPDRPLTKKPAETRMGSGKGSPEWWVANVKPGRVLFEVSGVSEDLAREAMSRAIHKLPLKARIIKRDARHIR-VTPMKARRVVNMIRGKQAQEALAILP-QGASEPVYKLVASAIANVDE--GRINK-RTSHITKARRG-YVVSDKMDKTIVVEVEKHPLYGKVLRRTSKVKAHGIGDLVLINET--RPLSASKRWRLV----------------------MPRSL-KPFVDEH--LFRKVVIKTWSRRSMIV-PAMLGHTIAVHDGRKHIPVFVTE-TMVGHKL-GEFAPTRTF-RG---RRRTSIDVLIHQVVAAA-RQHKTKNRGEVSGA-GRKPFKQKGTGRARGSIRAPGGGIVHGP--T-P-R-DY-SQRTPKKMIAAALLGALSDRARKSVRNLNAYDVLVSDFT--QAALEDPVADMLTRLRNANSAPHSKLKVHIAEILTTEGYIR-VSKPGGGLGVAILSTSS-GLLTDRQAEEVLAYVIRIRLKSYDHAGLDTSARKIVDTVTRAGATVVGPVPLPTEKNVVCVIRSPHKYKDSREHFEMRTHKRLIDIDPTPKAVDSLMRLDLPADVNIEIKMIQQESRLKVADNTGAKELLTIRVLGGSGRRYAGLGDVIVATVKDAIPGGNVKKGDVVKAVIVRTRKNTRRTDGSYIKFDENAAVILNDGDPRGTRIFGPVGRELRKKFMKIISLAPEVLSRWFSLAEDVKIRTGVSRIEIERIHTARPGIV--IGR-RGAEAERIREV--K--N--PEA--D-AQLVAQGIAEQLAA-R-VAFRRAMRKGLQGA-Q--RGVRIQVSGR-L--GG-AE-MSRSEFYREGRVPL--HTLRANIDY-GFYEAKTT--FGRL-GVKVWMRLVVTRSARHVFVQVVGRTLASAS-TKTAKARKVGELVAE--RAKSAGV-EAG-RV-----------M-----------------A-----------NIKK-GDLVQVIT-R--GGRVIEV-------EVNFV-TKHVRGIETH-EASIHVSNVAM-AI--RN-YKPTT-PGRRGSSKSLLR-PL-SK-SGGRNNQGRITTRH-GGHK-RRVI--D--FHIEYDPNRTA-RIALLHFDG--TKRYILAPAGL-KQGNIVIKPGNNLPLCNIPTGTVVHAIELKPGGGAKL-ARSAGSSVRLVAKLRLPSGEVRCRATIGEVG-NAEQGKAGRRP-TVR-GVAM-NP-IDHPHGGGEG--KQKEG---R-TR
>Proteobacteri_Betaproteobacteria_Burkholderia_pseudomallei_A79A_A79A_GCA_000770535
------------------------------------GLVGRKVGMTR-AE--GD-S--------IPVTVLDV-SDNRVTQT--VE--TY--TA--VQV------RV-T-----------------K-PLAGHDKAAEVIG--P---D--LG-QKVDVQGV--SIGK-GYAG-TIKRY--NFGS--GR--A--SHGNSR--SHNVPGS-IGMA--QG-RVFPGK-RMTGHMGDETVTVQNLEIAR------------------RK--LLLVKGA-VPGAK-GGKVFV-KTRAVKGAK-KRRV--GRGIGGK--TAGRGHKGQK--SR--SG-FE-GGQVRLGDLTKGARAAIEAL--Q--GAE-VK-VK-G-PL-GTGTMRAIIANAVHGVTK--GFERKLTLVGVGY-RAGFSHPVIKGIDKQKVGQVAA-EPYKVILKERFQEFYKEKVEKFGYPRITKITLNMG--LG--E--AIAGQ-KP--VVTKARKAIAGFKIRQGPIGAMVTLR--GRAMEFLD--RFVTV--ALPRVRD--FRGVSG-R-AFDGR-GNYNIGVKEQIEI--DYDKMLQPKRRKYRKEQKGRNTGIARGNAVSFGEFGLKAVGRGRLTARQIEAARRAMTRHIKRGGRIWIRIFPDKPISQKPAEVRMGNGKGNPEYYVAEIQPGKMLYEMDGVSEELAREAFRLAAAKLPLKTTFIVRLGRGAR-ISAQKTRLVADQIRGLPVDKALNVLP-KKAAGIVKKVVLSAIANVDK--ARIEK-QSCHITRTLVG-KVVSNKMDKTVTVLVEKHPIYGKYVVRSKKYHAHNEGDLVEIQET--RPVSKTKAWAVS----------------------MARSV-KPFCDAH--LLKKVEIKTWSRRSTIL-PDFIGLTIAVHNGRQHVPVYISE-NMVGHKL-GEFALTRTF-KG----KKMELKLLIHQVVANA-RQRAQKDREQVKHT-TKKPWRQKGTGRARGMSSSPGGGRIFPN--S-PDE-NF-SHKVNKKMHRAGLCSIFSQLARLASRNADPLSLIYFKVT--KAAVADPIADMLTRIRNAQMVPSSKVKVAIAQVLKDEGYIR-VSKPGNGLGVAIVSTPK-GVMTDRKAREVICYVIRIRLKAFDYRLIDQSAAEIVDTAKRTGAIVRGPVPLPTRIQRFDILRSPHVNKTSRDQLEIRTHQRLMDIDPTDKTVDALMKLDLPAGVDVEIKMIQTESRLEVADNTGAREVMCIKVLGGSKRRYASIGDIIKVSVKEATPRGRVKKGEIYNAVVVRTAKGVRRQDGSLIKFDGNAAVLLNNKEPIGTRIFGPVTRELRERFMKIVSLAPEVLSRWYALQEDIGVRESVGRVVIERIFSSRPGVV--IGK-KGEDIELLKEI--R--K--PET--D-AQLIADSITQQLER-R-IMFRRAMKRAMQNA-M--RGIKIMSAGR-L--NG-IE-IARTEWYREGRVPL--HTLRADIDY-ATSEAKTT--YGII-GVKVWVRLAVHRTNTHIYAQVFTKVLASAS-TNVAAATLIGKRIAE--KAKAAGI-EHG-RV-----------M-----------------N-----------KIRK-GDEVIVIT-K--GGVVLAV--------INLV-KKHVKGVEAK-TMPLHISNVAM-AI--VK-VKPTS-PGRRAMVAALLDTQ--SS-KAGRNNNGRITTRH-GGHK-QRVI--D--FRLEYDPNRSA-NIALVLYDG--ERRYIIAPKGV-TVGQQLIRAGNTLPIRNIPVGTTIHCIEMLPGKGAQM-ARSAGTSAMLLARVRLRSGEIRCRATIGEVG-NEEHGKAGARP-TVR-GVAM-NP-IDHPHGGGEG--RTPTK-GFR-TR
>Proteobacteri_Gammaproteobacteria_Acinetobacter_johnsonii_XBB1_XBB1_GCA_001484935
-----------------------------------MGLVGRKCGMTR-DA--GV-S--------VPVTVIEV-DPNRITQT--LE--TY--QA--IQI------EV-T-----------------N-AQKGH----ETIG--V---D--MG-QVVDVTGQ--SKGK-GFQG-GVKRW--NFRT--QD--A--THGNSV--SHRVLGS-TGQN--QG-RVFKGK-KMAGHLGAERVTVQGLEIVS------------------RS--VLVVKGA-IPGAT-GGDVTV-----------NRRL--GRGIGGK--TGGRGVKGQN--SR--KS-FE-GGQVRLSELTKGAKAAVEAV-PN--GVT-VT-VK-G-SK-GTGTARAVLNNLVKGVSE--GFERKLQLIGVGY-KAGFSHPILKSADKARLGQVAA-EPYKVLRKERLKTRYNDELETLAVPRITKITINMG--VG--A--AIAGQ-KP--VLTLARKSIAGFKIRDGPIGCKVTLR--GERMEFLD--RLISI--AIPRIRD--FRGFSA-K-SFDGR-GNYSMGLKEQIEI--DFDKMLQPKRTKFRKVQKGRNTGLARGSSVSFGTIALKSVERGQMTARQIEAARRTISRRIKRGGKIFIRVFPDKPITSKPLEVRMGKGKGSVEYWVCQIKPGKVLYEIDGVNEELAREAFTLAAAKLPFKTTIVTRTVRGAA-ISAQKTRLVADLIRGKSVAHALNILN-KKAAVLVKKALESAIANVDE--GRITK-RTCHITRTLTG-KVVSDKMDKSIVVLIEQHPLYGKSIRRSTKLHAHKTGDVVTIKES--RPISKTKSWTLV----------------------MPRSL-KPFVDAH--LFAKVEIKTWSRRSMIL-PDFVGLTISVHNGRNHVPVIVSE-HMVGHKL-GEFAPTRTY-RG----KRMNLNTLVHQVVAGG-RQKAQKSRADVSGG-GKKPFRQKGTGRARGSIRSPGGGKTFAA--R-P-Q-DW-SQKVNRKMYRGAMQCILAELVRLAARNIDPVSLIAFDMS--VAAAKDTVADMLTRVRNAQMAPNSKLKVAIANVLQQEGYIR-VSRPGQGLGIAIVSTSK-GIMTDRAAREVIAFVIRIRLKSFDHRLIDQSAQEIVETAKRTGAQVCGPIPMPTRIERFNVLTSPHVNKDARDQYEIRTYKRLIDIQPTDKTVDALMKLDLAAGVDVQIAMIQTESMLDVADNSGARRVQCIKVLGGSHRRYASVGDIIKVTVKEAIPRARVKKGDVMNAVVVRTKFGIRRPDGSVIRFDDNAAVILNNNAPIATRIFGPVTRELREQFMKIISLAPEVLANWYALLKDLQVREMISNILIERISTARPGIV--IGK-KGEDIEKLQEI--D--R--PDL--D-ARLVAEAIASQLEK-R-VMFRRAMKRAVQNT-M--RGIKVEVSGR-L--GG-AE-IARTEWYREGRVPL--HTLRADIDY-STMRAETT--YGTI-GVKVWIRLCVNRTPRHIYAQVIGKVLAQAS-TNVEAATKVGALIAE--RAKAAGV-THG-RI-----------M-----------------A-----------KIKK-GDQVIVIA-K--GGTVLSV-------SLNLV-KKHQKAVVTQ-EASLHISNVAM-PI--QK-CKPTS-PGRRFVEAPLVEAK--KR-TGGRNNNGHITTRH-GGHK-QRLV--D--FRIEYDPNRTA-HIALVLYDG--ERRYIIAPKGL-RAGDKVIRPGNCLPLRNMPIGSTLHNIELKIGKGAQL-ARSAGTSVQLLGRVRLRSGEMRCRAVLGEVS-NQESGKAGARP-TVR-GMAM-NP-VDHPHGGGEG--RQKAK-GYK-TR
>DPANN_group_Candidatus_Nanohaloarchaeota_Nanohaloarchaea_archaeon_PL-Br10_U2g19_nan_GCA_001564195
NRPRSGSLQFKPKVRAERIYPDISKWE--E-EQ--KGFAGYKVGMTRIDDQ-EG-A-TRGQEVAEAVTILEA-PPLRVYGF-YTE-DPK-QVF--TEADNFEKAEV-TLLVHTQ-PQHT-GLSTSK-PANFE-----EIE--F--GD--VG-DYSDVIAV--TKGK-GFEG-PIKRY--GIKK--LD------HKTQK--KRRKAGN-VGPW---D-TLSWRV-PLPGQQGFNNRTELNKRILE-GEEPRDGGFKGYGEVQ-SN--YILIKGS-VPGPS-KRIVRLPEITHIDQ---KNR---GAGSRGK---AGRGKKAKH--EK-----------INLRDISDSAKEKIEEL-PE--DAE-AS-VE---RS-GNKTFQSHLENMIEGLEN--EYVYKMKGVYAHF-PMGERYPRISGPDKEAVGLTAG-KGNRITSKG---------------IYVSKVTVNVG--IG--Q---LTGK-QP--IRAESKESAKTFGLRSGNIGATVTLR--GEEADFVE--KVVPA-----------VQEINA-G-SFDGN-GNFSFGISEYIGI--DYDA---------------------------------------------------------------------------------------------------------------------------------------NNLR-VSWKDCTEIGRFIKGDSVEKAEEKLP-VKASEEVLDLLRSAKSNTNQ--G---P-KTAHVNSTFVG-TVESTKMEKSATVRWEKVPKYERFERRNTKITTHEEGDRVRVAET--RPISKTKSSVIT--------MSDDELEEMNLNARGRRKI-KRENEKK--ILKNLKVRTHERNMIIV-PEMVGKTVEVYNGQDFVPVEIKE-KMLGHYL-GEFAKTRKR-VSQHVPLK-----IIKRAFSNK-RQ-------DKEAG-LK-YW-KNGRGMSRPAAESPGGRRAHGP--K-AEK-EF-SEDINNKERRKAIRSALAASTDNGANNLNAEKLAPGAWD--QKALEDTLSDALSSINNAARNPTSNIVQNVLLKLQEEGYVT-VNQCQRNFGKLIVTTPR-GVLTHDEAVKLLGYVARVKLRSTDQQKIDNLSDEIVDIGEEYNADVSGPVPMPTQTLMIPTRKAPDGEGSTFERYEMHVHNRLIDLD-SERALRQVMRVHVPEGVDIEIETLDIGAELTCADNSGAKKLKIIGVKARQGRRSAGIGDVVMVKILRGDQE--VK-NQVFEAVIVRQAKEFERPNGLRVNFEDNAAVLVE-ENPKGSVTRGPIAKEVVERYSPIGKIASQVVEKQFIRLHERLQEEGYSNADIVRIYAQRPGLV--IGR-GGSRIKELTEI--D--N--PDA--N-AQIVAQSMASWLEK-G-GRAKRVGYTYLRRV-K--EGAEIEVTGK-I--SG-NR--GRTEKFSFGYVKRCGNTSKENVDK-GYALARTK--PGAI-GVKVRL--------------------------------------------------------SSTNPSKQRKYRENAPLHVKDKLISANMDREELDTR--N-ITIRT-GDRAKVMRHK--GGIINRI-------------IQNER---SKSQLPIRPSNIQMGGK--IR-----------------------TQ-RKGKGSNYKASSHK-KGAV-EKNA--E---DIGHDPARTA-PIAKVEYDG--ETRNILAPENL-AVGDEIIEEGNTLPVGEIPEGVPIHNIELQPGDGGRL-VRSSGTYAFVVTHIRLPSKDFKCRATVGKVG-AGGRVKAGNYP-KVS-GVAM-NA-VDHPFGGSAK---ESP--GRKVGN
>Euryarchaeot_Methanomicrobia_Methanoculleus_marisnigri_JR1_JR1_GCA_000015825
NRPRRGSLAYSPRKRAKSPVPRYGSWP--EGAP--AGFAGYKVGMTHVDDH-KS-SPTEGKDVMVPVTVVEV-PPMRVAGA-YGE-DTK-HAL--TEAEAVKAAVL-YALAYTR-PMELTGVPKKV-PDLME-----EIT--I--SG--NG-EYVDVTAV--TTGK-GTEG-PVKRW--GVQV--RK------RKHSRGGKKRHIGN-LGPW---H-HVRWQV-PQMGQMGYQQRTEFNKRILK-GADGPAGGFLHYGLVR-GP--YVLIKGS-VPGPN-KRLVRIPAINFVSVQSQ--------------------------------------------------------I-PP--GVD-VT-VS-G-PK-GTGTLEAHAKNMIRGVAD--GYEYRMKVVYSHF-PIGEKQPRITGIDKEKVGNTAA-ITKRITERV---------------IYIDKVVVHMG--VG--E---ITGQ-KP--VRTIAKRTQPAFGIRKGPIGCKVTLR--RENAKFIT--TALDI-------IE--RR-LAP-S-QFDRT-GNVSFGIEEHTGM--SYDP---------------------------------------------------------------------------------------------------------------------------------------NELP-VSPKHSIEIARFIKNMTTTEAKAYLP-VKAAEAYIRLLESVEKNANT--GPKRR-ETVNIEQVITG-KVVSDRMNGTVVVEREYVKKYKRYEKRRSRYHAHGVGDVVRIAEC--RPLSKTTNFVVVEFT-YR-GYSVADLQQMALPARARRKF-DR-EHEK--LLADLRIRTHLRDMIIM-PEMVGRSIEIHNGKEFQKVEIQP-EAVFHYL-GEFALTRRR-VAKYVPLKMKAQVLIKRAVSTR-FQ-------NPYAG-MRESW-GSGRGAAQRVARVPGGRAAHPP--K-VEK-IL-VKEINRKEKRKALRSAVAASTYRAARNLNAELLAPGTWT--ESAIRNPIADAMSTIKNAGDAPASKLLGAMLRVMQENGFIT-INKCGKNFGILIVSTSK-GVISHAEARQLLGYVARIRLSGTDFEKIEMVCDRIKEIAERTGVNLAGPIPLPTKKLVVPTRKSPDGEGATWDRWQMRVHKRLIDIDADERALRQLMRIQVPKDIGIEIVALATGSRMVCSDNTGARLVEVVSVDRGVRRRCLGLGDVATVSVKKGTPD--MR-RKLEKAVVIRQKKEIRRPNGIRLSFEDNAMVLIR-GEPKGTEIKGAVPREIAERFPKIASMATTIVEKKFIRVEKFLTKEGYGGMDIARIFAEKPGIV--IGK-GGKQVRQLTQV--Q--N--PNF--N-AQIMAERLANALER-G-WYFRKAGSSTIRRI-M--EGCEVIVAGK-L--TG-SR--SRTQKFTEGYIKHCGEPSETIVEK-GYALAIKK--LGTI-GVQVKI-----------------------------------------------------------------------------------------------------------------------------------------------------------M-AH--RI-----------------------AQ-NRGKGPTYRAPSHR-------KAA-----LDIEHDPARHA-PIALARLSG--EKIYVLATEGL-GVGDTVVKNGNTLPLGEIPVGAYVCNIEARPNDGGKF-VRSSGVQALVIGKIRMPSGKNKCMATVGIVA-GGGRVKAGKWP-RVK-GVCM-NV-IDHPFGGGGH--QSP---GRKVGH
>Euryarchaeota_Halobacteria_Halolamina_pelagica_CGMCC_1.10329_GCA_900115675
SRPRKGSLGFGPRTRAASEVPRIRSWP--DGSP--AGFAGYKAGMTHVNDE-ED-SPRNGMEESVPVTVVET-PPMHAIAA-YED-TAS-KPA--TEVDELRALVL-RVITHTT-PATLQNVPKKE-PDIME-----EHE--F--GD--VG-EYLDASGI--TKGK-GTQG-PVKRW--GVQK--RK------GKHARQGWRRRIGN-LGPW---S-RVRSTV-PQQGQTGYHQRTELNKRLID-GEGDVDGGFVNYGEVD-GH--YALVKGS-LPGPD-QRLLRFPEVRYVSTASN--------------------------------------------------------I-PD--DVS-AE-VE-G-PN-GSGTFESHVRNMFHGVTE--GWTYEMEVFYAHF-PMGERAPRLSGSDKEAVGQTAA--SDKITQKP-------MTMEFHS-PTIEKVVVHTG--VG--Q---ITGQ-QS--VRTSAKRTVQAFNIREGPIGAKVTLR--NEDAEFLD--TALPL-------AD-----ISA-S-QFDNA-GNVSFGVDEHTSQ--EYDP---------------------------------------------------------------------------------------------------------------------------------------RERQ-ISLKHSKAISKAIKGKTVSEAEEYLP-EKASEDFLKLLTNAKNNAHK-VGPWNT-VEVDVEQVLEG-EVASTDMDKTVVVERERVPKYDRYMKRRSRVPAHEEGDTVRIAET--RPLSKTKSHVVVEFT-YR-GHTLEDLEEMDLPARVRRTI-DI-DHRK--LAEEARLRTHLRDMPIL-PSFVGVTFEVYNGHSFDRVKVEP-EMIGHYL-GEFHLTRST-VEKFVPLKMKATILIKGAVANR-KQ-------DEYAG-LRESM-GSGRGMAHRARRVPGGRAAHPP--K-AEK-DQ-GKKVNDKERKLATRSAIAATADRAARNVNAEDLAPGTWT--ESAVEDPLVSALSGIDNAESVPASNVIGQILEVFYDRGYIA-INDCGRDYGSLIVTTSH-GVMSHYEARQVIAYVARVRLSGTSPEDLDDICDDVREIAEKTGVSLSGPIPLPTTELNVPSRKSPDGEGATWEHWEMRVHKRLIDIDADERALRQLMRIQVPNDVSIEIVGLEKGSKITCADNTGARELKVISTAGGTKNRKAGIGDKITVSVTKGTPE--MR-RQVLEAVVVRQRKPIRRPNGERLKFEDNAAVII--NEPRGTEIKGPVAREVAERFGTIASTATMIVEQQFIQIDEFFADEGYGGMDIAKLKAEKPGMV--IGK-GGKNIRKITEV--D--E--PDL--N-AQIVADRLANALER-G-WYFRKAGHTTIDRM-M--EGAEIVLSGK-V--TG-AR--SRVEKFNRGYIKHNGEPAQTVVDE-GQGVAVMK--LGTI-GVTVKV--------------------------------------------------------MTRQPRKQRNKKRDAPLHEKQKQVRATLTADLREEYGQRNVRVNA-GDTVEVLRHA--GGEVLKV----DLREVTVE------EEVPR---PLDASNVRM-----------------------------------GR----RIQGQR-RGTP--RAP--S--HDIEHDPARSA-PLADVEFDG--DRRLVLAPEGI-TVGDTLIKPGNTLPLAEIPEGVPICNVESQVGDGGKF-ARASGVSAQLMSHVQLPSGEVRCRATIGVVA-GGGRVKAGNYP-RVR-GVAM-NA-VDHPFGGGGR--QAPP--GRKVGD
>Spirochaete_Spirochaetia_Treponema_OMZ_838_OMZ_838_GCA_000775995
------------------------------------GLIGKKIGMTQ-DE--GR-L--------TPVTVLQV-VPNTVVAD--AD--HY--EA--VVLK-----EV-S-----------------K-VYANQ----FKIG--V---E--VV-RYLDITAI--SKGK-GFQG-VVKRY--GFGG--GR--A--SHGSK---FHREPGS-TGQC--TG-RSFKNV-KMPGHMGAERVTVQNLRIEK------------------LG--VVMVRGS-VPGKK-DAVVFL-----------KRIV--GRGSSGT--TSGKGNKGQN--AR--SG-FE-GGQVNLFMISAQAQAKIEKV-PA--GVK-IN-VE-G-PK-GKGLYRNLIHNMVVGVSQ--GFSKTLVVNGVGY-RAGYSNDFISGIDKEKVGEFAA-EPYKIKRKVRLKKIYTETIKEFGYPKLVKIVLSMG--VG--E--AITGQ-KA--VKTKAKKSIANFKLREGEIGAMVTLR--GAKMEFLD--RFINV--ALPRVKD--FRGVNP-N-GFDGR-GNYSLGVTEQIEI--DFDKALSPKRVKYRKIQRGRVKGNARCNHIDFGEFALVSLEPFWLTNRQLEAARVALNRKVKRGGKLWIRVFPDKPYTKKPAETRMGKGKGAPEYWVAVVKPGTVLFELTGIDRSLAEEAMRLAGSKLPFKTRFAEQDNKYFI-ASPTKVRPVANVIKRKSYTDAMAILP-NKGAALISQTVKSAASNIDE--GVQLK-RMCHITREFVG-LVTSDKMDKTIVVQVALHRLYKKYVLNTKKYKAHHIGDTVRIVEN--RPISKEKCWRLA----------------------MSRSV-KPFVEKS--LYKKVVVKSYSRCSTII-PEMVGFTISVYNGKSWIPVYITE-EFVGHKL-GEFAPTRIF-RG---AKKMEKKVVIYYAIANM-RVACTKGRAEVNGS-NAKPYKQKGTGRARGDKKSPGGGTIFGP--K-P-R-DY-SYAIPKKAKRLAMKSILSLKAQRAGKNLRAHDLFYGRML--ESAAKDPVADMLTKIRNAAAAPSSKLKLEIVKILKTEGFIK-VSTPGNGYGTLILSTSV-GVITGKHASELICKVIRVKLRGFDVELVDQSSKAIVQAVQKVGAKVLGPVPLPTRINKFTVLRSPHVNKKSREQFEMRTHKRLIDIEPSAEVMNALMALELSAGVDVEIKMVQVETRLNVADNSGAKIVQCIKVLGGSHRRYAGIGDIIVVAVKDALPTSTIKKGSVEKAVIVRVSKEYRRPDGTYIRFDDNACVLVDAKNPKGKRVFGPVARELRMDFMKIVSLAPEVLSRWYALHEDLKIRADVADIEIIRIHTARPGVI--IGT-KGANIEKIGEV--K--R--AEL--N-ASLVAQNVARQLMG-R-ASFRKALKQGCFST-M--KGIKIRVSGR-L--GG-AE-MSRTEEMKEGRIPL--HTLRADIDY-GFAEAHTT--YGKI-GVKVWLRMTVFRSNKNISVQVIRVTVASVS-TNIESGAKIGEELGR--RLKEKNI-THG-VV--------MEGK-----------------I-----------KIRK-NDTVEVIA-K--GGAVLRV----LPEKVNMG-KKAMRGIAEI-EMPIHISNVMM-AL--KL-YKPIT-PGMRGRIKSLTT-GK-KA-NAGRDSHGRISVRH-GGHK-RREI--D--FTIEYDPNRSA-NIALIFYDG--EKRYILAPKGL-KVGQKILELANALPLESIPVGFTVHNVELTLGKGGQM-ARSAGAAALIAAKLRLPSGETRCYATIGEVG-NADHGKAGRRP-SVR-GMAM-NP-VDHPLGGGEG--RQPCK-GYK-TR
>Proteobacteri_Gammaproteobacteria_Xanthomonas_hortorum_pv._carotae_str_M081_M081_GCA_000505565
------------------------------TKK--YGFVGRKAGMSR-ED--GR-S--------VPVTLIEA-TPNRIAQT--VE--AY--SA--VQI------AV-N-----------------K-PAAGH----DEIK--A---D--IG-QKVDVQGV--TKGK-GFQG-TIKRY--NFRM--GD--A--THGNSL--SHRAPGS-LGQR--QG-RVFPGK-KMSGHMGAVQQSTQNLEVVK------------------RG--LIAIRGA-VPGAA-GGDVIV-----------RTRV--GRGIGGK--TCGRGHKGSF--AR--KG-FE-GGQVLSYQLTAGAKAAIEAL-PK--GVE-LN-VK-G-PK-GTGTVRAILANMVKGVSD--GFERKLELVGVGY-RAGFSHPLVQGADKQRVGEVAA-EPYKIIRKERLEKFYKENVKEFGYPRLVKVTLNMG--VG--E--AISGQ-KP--VVTKSRVSVASFKIRDGPIGCKTTLR--RAKMEFLD--RLINI--SLPRVRD--FRGVSG-R-SFDGR-GNFNMGVKEQIEI--DFDA---------------------------------------------------------------------------------------------------------------------------------------RTAR-ISPQKARLVADQVRGLSAERAVNLLD-KKAAHLIKKVVESAIANVDE--GRILK-RTSHITRTVEG-RVVSNKMDKTVTVLVEKHALYGKYIKRSTKLHAHNEGDVVRVTEI--APMSKTKNWRVV----------------------MARSL-KPFVDHH--LAKKVEIKTWSRRSMIL-PEMVGITIAVHNGKNHIPVLVNE-NMVGHKL-GEFAVTRTF-KG----SRMELVILVHQVVNAG-RAKAQKTRSEVAGT-TKKSKKQKG-GGARGALTAPGGGVTFAA--K-P-R-SF-EQKVNRKMYRAAICAIFSELNRLSARNLDPVALVGADIT--ADAVKDPIADLLVRIKNAAAVPSSKIKVAIAQVLKDEGYIR-FSRSGGGLGVAIISTSK-GIMTDAQAREVLCFVIRIRLKAFDHRLIDRSASEIVETAKRTGAQVRGPIPLPTKIERYTILVSPHADKDARDQYETRTHKRVLDIDPNDKTVDALMKLELAAGVDVQIKMIQMQSYLDVADNSGAKEVMCIKVLGGSKRRYAHIGDIIKVTVKDAIPRGKVKKGEVYDAVVVRTRKGVRRPDGSLIRFDGNAAVLLNNKEPIGTRIFGPVTRELREKFMKIVSLAPEVLSKWYALAADLKVREGISKILIERIHTARPGVV--IGK-RGEDIEKLREV--R--K--PEL--D-AQLVAESIAQQLER-R-IMFRRAMKRSVGNA-M--RGIKVNVAGR-L--NG-AE-IARSEWYREGRVPL--HTLRADIDY-GFAEASTT--YGII-GIKVWIRLSVLRTGQHLYAQVFSKVIAAAN-TNSDAAVKVGKLIAE--RAKAAGI-EHG-RI----------MA-----------------N-----------RIKK-GDQVVINT-K--GGEVVRV-------DANII-KRHTKGVVER-EASIHISNVNM-PL--MK-FKPTS-PGRRSAVAALLDSQ--SK-SGGRNHHGRITVRH-GGHK-QRII--D--FRIEYDPNRTA-HIALLCYDG--ERRYIIAPKGL-KAGDQVIKTGNTLPLRNIPVGTTVHGIELKPGKGAQI-ARAAGAAVQLVARLRLRSGEMRCRATIGEVG-NDEHGKAGARP-TVR-GAAM-NP-VDHPHGGGEA--KVPTK-GYK-TR
>Proteobacteri_Alphaproteobacteria_Rhodobacter_sphaeroides_ATCC_17029_nan_GCA_000015985
-----------------------------------MGVIAKKLGMTR-ED--GK-Q--------VPVTVLQL-DSLQVVAT--TE--KY--TA--VQL------AV-S-----------------A-AQRGHDCLIDEIT--A---D--HG-QFVDIAGT--SIGK-GFAG-AMKRH--NFGG--LR--A--SHGVSI--SHRSHGS-TGQC--QG-KVFKGK-KMAGHMGAARVTTQNLQVVR------------------RG--LIMVKGA-VPGSK-GGWVTIPEQAIRPAAIRKKRV--ARGPGGK--TAGRGIKGQK--SR--SG-YE-GGQVNLGLISKSAVEAIEKL-PK--GVT-AS-VK-G-PK-GTGMVRSQVENLVTGVTS--GFKKELEISGVGY-RAGYSHDVVEGIDQQLVGQVAA-EPYKIFRKERLKAAYANTVEEFGYPRLDKIVLNMG--VG--E--AIAGQ-KA--VVTHAKKSIAGFRVREQPLGCKVTLR--GDRMEFLD--RLITI--ALPRVRD--FRGVKG-N-SFDGR-GNYAMGLKEQFEI--NFDKMLQPKRTKFRKQHKGRIHGEAGGFLLNFGGFGLKATEPERVTARQIEAARRAITRHMKRQGRVWIRVFPDVPVTSKPTEVRMGKGKGSVDYWAAKVKPGRIMFEIDGVSETIAREALRLGAMKLPVMTRIVVREDKMLR-TSPQKLNLVAALIRGKKVDKAIADLK-KRISQDVLKCLQSAIANCGK--NKIMK-PFSELTRILQG-TVTSDKNEQTVTVLVEKHPLLKKTVRLSKKYRAHKVGDIVRIEEC--APISKTKRWKVV----------------------MARST-WPFVDGY--LLKKAEIKIWSRRSTIL-PQFVGLTFGVYNGKKHVPVNVTE-EMIGQKF-GEYSPTRTY-YG---KRKMKAEVILHRVVAKA-QAHSVLGKSDVSYS-TKKIYRQKGTGGARGSKKAPHGGVYKGP--T-P-R-SH-AHDLNKKFRALGLKHALSSKATKAARNANVYDILKRDIT--KAGVEDPLGDMLTRIRNAQLRPASRLRAWVLDVLQAEGYIR-VSKPGNGLGVSIISTPK-GVMSDASAREVLCTVIRIRLKAFDYRVLDASTQEIVNTAKRTGAQVRGPIPLPNKIEKFTVLRGPHIDKKSRDQWEIRTHKRLLDIDPTPQTVDALMKLDLAAGVDIQIKMIQMQTNLDVADNSGARRVQCIKVLGGSHRRYASVGDIIVVSVKEAIPRGRVKKGDVRKAVVVRTAKEVRREDGTTIRFDRNAAVILNNGEPVGTRIFGPVVRELRKNFMKIISLAPEVLSRWFALLEDLKMREGVSKVIIERIHTARPGVI--IGK-KGADIETLREI--R--K--PEL--D-AQLVAESIAQQMER-R-VSFRRAMKRGVQNA-M--RGIRVNVSGR-L--GG-AE-IARTEWYREGRVPL--HTLRADIDY-ATSEATTP--YGII-GVKVWIRLSVHRSSKNISAQLIGVTLAAAS-TNVEASAAVGRAIAE--RAKAAGI-EHG-KI----------MA-----------------A-----------KLKK-GDRVVVLA-K--GGEITAV----MPKDVNVA-IRHTKGRLAK-AMPIDLSNLAM-AL--KS-YKPTT-PGQRGLVKTLVE-GL-IK-TGGRNNTGRVTMWH-GGAK-RRIV--D--FRIEYDPNRTA-FIALVRYDG--ELAYILAPQRL-AVGDSVVKPGNAMPFSGMPIGTIVHNVELKPGKGGQL-ARAAGTYAQFVGRIRLSSGELRCMATVGAVS-NPDNGKAGRRP-TVR-GVAM-NP-IDHPHGGGEG--RKGTK-GNR-TR
>Proteobacteri_Betaproteobacteria_Candidatus_Methylopumilus_planktonicus_MMS_10A-171_GCA_000981505
-----------------------------------MALIGRKVGMTR-ED--GT-S--------IPVTVLEV-LPNRVTQT--IA--SY--TS--LQL------KL-D-----------------K-ALTGHEDVANNIT--V---E--NG-QLVDVTGT--SIGK-GYAG-VIKRH--HFRS--NR--A--SHGNSR--SHNVPGS-IGMA--QG-RVFPGK-RMSGHLGAVRVTTQNLVIVR------------------KN--LILIRGA-VPGSK-GGDVLV-----------ARRV--GRGIGGK--TAGRGHKGQK--SR--AG-FE-GGQVRTNELTKGARAAIEAI-PP--KVE-VS-IS-G-PM-GKGTMRALVANMMKGVSE--GFVRKLTLIGVGY-KAGFSHPVLKGSDKQLIGQVAA-EPYKVIIKERLKEFYKTEVDQFGYPRIEKITLNMG--VG--E--AIAGQ-KA--IVTKAKKSVAAFKIRDDPVGCKVTLR--RDRMEFLD--RLVTV--AIPRIRD--FRGISA-R-SFDGR-GNYNMGVKEQIEI--EYDKMLQPARQKFRKMQKGRNKGIATGNKVSFGDFGLKAIGRGRLTARQIEAARRVMTRHIKRGGRVWIRIFPDQPISKKPAEVRMGNGKGSTEYYVAQIQPGKMLYEMDGVTEALAREAFKLAAAKLPIETTFITRHIKGVR-LSPQKARLVADLVRGKKVDYALNILP-KKGAEIIKRVVESAIANVDK--GKITK-PTCHIKRTFTG-RVVSDKMDKTVTVLVEKHPLIGKVIVKSNKFHAHKEGDLVVITEN--RPISKTKSWVVS----------------------MARSV-KPFIDAH--LAKKVEIKTWSRRSTIL-PNFIGLTIAIHNGKQHIPVMITE-NMIGHKL-GEFALTRTF-KG-----KMELKLLVHQLVANA-RVRSQKTRGTVKHS-TRKPYAQKGTGNARGMTSSPGGGRTFPN--S-PDE-NF-SHKMNRKAYRVGMRSILSELVRLSSRNADPVSLVQFPAT--AGALKDPVADMLTRIRNGQGTPASKLKKAIANVLKDEGYIR-VSKPGNGLGVAIVSTSK-GVMTDRKAKEVLCYVIRIRLKAFDYRLIDQSAQEIVETAKRTGAVVKGPVPLPTRIERFDILRSPHVNKTSRDQFEIRTHQRLMDIDPTDKTVDALMKLDLAAGVDVEIKMIQMQSRLEIADNTGARSVMCIKVLGGSKRRYASIGDIIKVSIKDAAPRGKVKKGEVYTAVVVRTAKGVRRPDGSLIKFDANAAVLLNAKEPIGTRIFGPVTRELRERFMKIVSLAPEVLSRWYALNNDIKVREAVSKIVIERIYSARPGIV--IGK-KGEDIETLREV--R--K--PEI--D-ATLIAQSIAQQLEK-R-VMFRRAMKRAMQNA-M--RGIKIMSAGR-L--NG-IE-IARTEWYREGRVPL--HTLRADIDY-GVAEAKTT--YGII-GIKVWVRLSVHRTNTNIYAQIINKVLASAS-SNIEAAAQIGKRIAE--KAKKIGI-THG-RV-----------M-----------------N-----------KIRK-GDKVILNT-K--GGVVLSV-------KLNMV-KKHTKGIVGK-EMPLNISNVAM-AL--VK-VKPTS-PGRRAVVAPLVEKK--NK-HAGRNSRGVITIRH-GGHK-QRMI--D--FHLEYDPNRTA-NIALLLYDG--ERRYIIAPKGV-AVGAELVKNGNAMPLRNIPVGSTIHCIELQPGKGAQI-ARSAGTSVQLLARLRLRSGEVRCKATLGEVG-NEEHGKAGARP-TVR-GVVM-NP-VDHPHGGGEG--KTPTK-GYR-TR
>FC_group_Bacteroidetes_Chlorobi_group_Cellulophaga_algicola_DSM_14237_DSM_14237_GCA_000186265
------------------------------------GLIGKKVGMTS-EN--GK-N--------IPCTVIEL-GPCVVTQT--EE--VY--SA--LQL------AA-N-----------------K-AETGH-----TIG--V---D--LG-EFVDAIGI--SKGK-GFQG-VVKRH--GFAG-VGQ--A--THGQHN--RLRAPGS-VGAA--SA-RVFKGM-KMAGRMGTDKVTVQNLKVLK------------------KN--LLVLKGC-VPGHK-NAYVTI-----------AGKIV-GRGQGGG--TATRGHKGAK--SR--SG-FE-GGQINLDKLTATAKAAIEAI-PQ--GVT-VE-VK-G-KL-GEGLYRSLINNMIDGVSK--GWTKELELVGVGY-RAGFSHNILKSFDKQLVGQVAA-EPYKLRRKARLKKEYNERIEEFGYPKLEKIVVSRG--VG--A--AITGQ-KS--IATISKKDVASFKLRKGPIGCKVTLR--GERMEFLD--RLVTS--ALPRVRD--FQGIKA-T-GFDGR-GNYNLGITEQIEI--NIDKMLQPKRTKFRKTQKGRMKGISRGHQLSNGMFGIKSLDTSFITSRQIEAARIAATRFMKREGQMWIKIFPDKPITKKPLEVRMGKGKGAPEYFVAVVLPGRIMFEIAGVSQEVAKEALRLAAQKLPVKTKFVARDYNNCP-TSPRKMRLVADLVRGVKVEQALAILS-KEASRKLEKLLLSAIANVDG--GRIRK-RSNHVTKERVG-VVTSNKMEKSIVISEVKHPMYGKFVLRTKKYVAHNIGDTVRIMET--RPLSKTKCWRLV----------------------MARSL-KPYVHFS--LEKKVHVKTWSRASMIT-PDFVGQTIAVHNGRQFVPVYVTE-NMVGHKL-GEFSPTRSF-RG----KKMKVAVAVYLDVAHQ-RQHKSKERAEIAGS-TRKIKKQKGTGTARGSIKSPGGGRIFGP--R-P-K-DY-KQKLNKNLKRLARKSALSIKTNLSSRNLSTYKILNANLL--EGSLEDPISDYLTRIRNASSAPASNLKKEMTKILFEQGYIR-ISKPGNGLGIAIVSTSH-GVMTSKQAKEVLCYVIRIKLKSYDYNLVDKSAEKIVKTVKSTGAVVTGPIPLPTHKKIFTVLRSPHVNKKSREQFQLSSYKRLLDISSSSKTIDALMKLELPSGVEVEIKMLQQESRLKVADNTGAKEVLTIRVLGGTKRRYASVGDKIVVAVKEATPNGTIKKGAVSTAVVVRTKKEVRRQDGSYIRFDDNACVLLNPGEMRGTRVFGPVARELRKQFMKIVSLAPEVLSNWYGLAEDNKIRKSVSRVIIERITTARPGII--IGK-GGQEVDKLKEI--K--R--PEL--D-ANLVAASVARQIEN-R-ISFRRAIKMAIAAA-M--RGIKIQISGR-L--NG-AE-MARSETYKDGRIPL--STFRADIDY-ALHEAHTT--YGRL-GIKVWIRLSVFRSNKEIYVQVIGVTLVAAS-SKTDIANLVGKTVAE--KAIKAGV-EHG-RV---------MKK-----------------L-----------KIKV-GDIVRIVAHK--GGKIMKIDF----DKANLV-SKHEKGIVKK-EALLHISNLAM-SV--RK-LKPIT-PGQRFRVKSLLA-PL-KK-SGGRNSQGKMTIQH-GGHK-RRLI--D--FSIQYDPNRTA-FVALINYDG--EKRYIVAQNGL-QVGQEVPEIGNALPLSVIPLGTIISCIELRPGQGAVM-ARSAGTFAQLMARVKLPSGETRCLATIGAVS-NSDHGKAGRRP-RTR-PVAM-NP-VDHPMGGGEG--RIPAK-GYR-TR
>Proteobacteri_Betaproteobacteria_Pandoraea_norimbergensis_DSM_11628_GCA_001465545
-----------------------------------MGLVGRKVGMTR-DD--GD-S--------IPVTVLDV-SNNRVTQT--DE--TY--TA--VQV------RV-T-----------------K-AAAGH----EAVG--V---D--LG-QKVDVQGV--SIGK-GYAG-TIKRY--NFAS--GR--A--SHGNSR--SHNVPGS-IGMA--QG-RVFPGK-RMTGHMGDATTTVQNLEIAR------------------RG--LLFVKGA-VPGAN-EGKVFVAKLAKGA----KRRV--GRGIGGK--TAGRGHKGQK--SR--SG-FE-GGQVRLSDLTKGALTAIQAL-PK--GVD-AT-IK-G-AL-GSGTERALVNNMVTGVSK--GFEKKLQLVGVGY-RAGFSHDVIKGVDKQRIGQVAA-EPYKVILKERLQEFYKDKVTQFGYPRITKITLNMG--LG--Q--AIAGQ-KP--VVTKARKAIAGFKIREGPIGTMVTLR--GERMEFLD--RFITV--ALPRVRD--FRGISG-R-AFDGR-GNYNIGVKEQIEI--EYDKMLQPKRRKYRKEQKGRNTGVARGNEVSFGEFGLKAVGRGRLTARQIEAARRAMTRHIKRGGRIWIRIFPDKPISQKPAEVRMGNGKGNPEYYVAEIQPGKMLYEMDGVDEALAREAFRLAAAKLPIQTTFFVRGARGAR-ISAQKTRLVADQIRGLPLERALNVLP-KKAAVIIKKVLESAIANVDK--ARIEK-QSCHITRTLVG-KVVSDKMDKTVTVLVEKHPLYGKYIVRSKKYHAHKEGDTVEIQET--RPLSKTKAWTVS----------------------MTRSV-KPFCDAH--LLKKVEIKTWSRRSTVL-PDFIGLTIAVHNGRQHVPVYVTE-NMVGHKL-GEFALTRTF-KG----KKMELKLLIHQVVANA-RSRAQKDREQVKHT-TKKPWRQKGTGRARGMSSSPGGGRIFPN--S-PEE-NF-THKINKKMYRAGVCSILSQLARLASRNADPLSLIYFKLT--KGAIADPIADMLTRIRNAQMVPSSKLKVSIAKVLKDEGYIR-VSRPGNGLGVAIVSTPK-GVMTDRKAREVICYVIRIRLKAFDYRLIDQSAAEIVETAKRTGAIVKGPVPLPTRIERFDILRSPHVNKTSRDQLEIRTHQRLMDIDPTDKTVDALMKLDLPAGVDVEIKMIQTETRLEVADNTGAREVMCIKVLGGSKRRYAGIGDIIKVSVKDAAPRGRVKKGEIYNAVVVRTAKGVRRQDGSLVKFDGNAAVLLNTKEPIGTRIFGPVTRELRERFMKIVSLAPEVLSRWYALQEDIGVRDSVGRVIIERIFSSRPGVV--IGK-KGEDIEILKEI--R--K--PET--D-AQLIADSIAQQLER-R-IMFRRAMKRAMQNA-M--RGIKIMSAGR-L--NG-IE-IARTEWYREGRVPL--HTLRADIDY-ATSEAKTT--YGII-GIKVWVRLSVHRTNVHIYAQVFTQVLASAS-TNAAAAALIGRRIAE--KAKAAGI-EHG-RV-----------M-----------------N-----------KIRK-GDQVIVLT-K--AGTVLAI--------VNVA-KKHVKGVVDK-TMPIHVSNVAM-AL--VK-TKPTS-PGRRALVAPLLDTK--SK-TAGRNNNGHITTRH-GGHK-QRIV--D--FRLEYDPNRSA-NIALLCYDG--ERRYIIAPRGL-TVGQQVIKAGNALPIRNIPVGTTIHGIEILPGKGAQI-ARAAGTSAMLLARVRLRSGEIRCRATIGEVG-NEEHGKAGARP-TVR-GVAM-NP-VDHPHGGGEG--RQHTK-GKR-TR
>Proteobacteri_Gammaproteobacteria_Grimontia_hollisae_ATCC_33564_GCA_001558255
------------------------------------GLVGRKVGMTR-EE--GV-S--------IPVTVVEV-ETNRVTQT--PE--VY--SA--IQV------AI-T-----------------K-PEAGH----NELN--V---D--LI-KKVDVTGT--SKGK-GFQG-AVKRW--NFRT--QD--M--THGNSL--SHRAPGS-IGQC--QG-RVFKGK-KMAGHMGAERVTTQNLEIVR------------------RK--LLLIKGA-VPGAT-GSNVIV-----------KKRV--GRGIGGK--TGGRGHKGQK--SR--SG-FE-GGQVRLSELTKGAKAAIEAI-PA--GVE-VK-VK-G-SK-GEGTARALVNNMVVGVTE--GYTKKLILKGVGY-RAGFSHPVLTGTDKQLIGQVAA-EPYKVRTKEKLHDYYKETVEKFKYPRIEKITLNMG--VG--E--AISGQ-KP--LITKARKSVAGFKIREGPIGCKVTLR--GERMDFLE--RLISI--ALPRVRD--FRGVSS-K-SFDGR-GNYSMGVREQIEI--DYDKMLQPKRTKFRKTHKGRNRGLAAGTDISFGTFGLKAVGRGRITARQIEAARRAMTRHIKRQGQIWIRVFPDKPITTKPLEVRQGKGKGSVSYWVAQIQPGKVLYEMDGVSESLAREAFELASRKLPIKTTFVTKAVRFAR-ISPQKARLVADQVRGKNVAQAIEILD-KKAATLIKKVLESAIANVDE--GRILK-RSSHITRTQQG-RVVSDKMDKSIVVAIEKHPIYGKFVRQTTKLHVHAEGDTVEIREC--RPLSKTKSHTLV----------------------MPRSL-KPFIDLH--LLKKVEVKTWSRRSMII-PQMIGLTIAVHNGRQHVPVFITD-EMIGHKL-GEFAPTRTY-RG---KKRMELVVLVHQVVAGA-RQRAQKTRSDVSGG-GAKPWRQKGTGRARGTIRSPSGGVTFAA--R-P-Q-DH-SQKVNKKMYRGALKSILSELVRLAARNIDPVSLIAFDMT--AAAVKDPISDMLTRIRNGQAAPSSKLKVAIAELLKAEGYVR-VSRPGGGLGIAVVSTSK-GLMTDRAAREIICYVIRIRLKAFDHRLIDQSTAEIVETAKRTGAQVRGPIPLPTRKERFTVLISPHVNKDARDQYEIRTHKRLIDIEPTDKTVDALMRLDLAAGVDVQISMIQMQSMLDAADNSGARSVMCIKVLGGSHRRYAHIGDIIKVTVKDAIPRGKVKKGDVLKAVVVRTRKGVRRPDGSVIRFDRNACVLLNNTQPIGTRIFGPVTRELRDKFMKIVSLAPEVLSTWFALDGDFKVRQSVSRIVIERIHTARPGVV--IGK-KGEDVEKLREV--R--K--PEL--D-AQLVGDSIASQLER-R-VMFRRAMKRAVQNA-M--RGIKVEVSGR-L--GG-AE-IARTEWYREGRVPL--HTLRADIDY-ATSSAHTT--YGVI-GIKVWIRLVVHRTPRHVYAQVISEVIAAAS-TNKDAAAAVGKAIAE--RAKEKGI-EHG-RV----------MA-----------------A-----------KIRR-NDEVILLA-K--GGKVTKV-------TINLV-KKHQKGIVEK-EAAVDVSNVAM-AI--VK-CKPTS-PGRRHVVAPLLEKN--QK-TGGRNNNGRITVRH-GGHK-QRVI--D--FRLEYDPNRSA-NIALVLYDG--ERRYIIAPKGL-KAGDQIIKVGNTLPMRNIPVGSTVHNVELKPGKGAQL-ARSAGAYAQIVARIRLRSGEMRGRATIGEVG-NAEHGKAGARP-TVR-GVAM-NP-VDHPHGGGEG--RMPTK-GFK-TR
>Euryarchaeota_unclassified_Euryarchaeota_Euryarchaeota_archaeon_RBG_13_57_23_nan_GCA_001800675
RRPRKGSMGYSPRKRARSITARISSWP--EG-A--RGFAGYKAGMTHVDYR-PR-STTSGQEVQMPVTVIEV-PPMRVCAM-YQD-TAR-KAV--GEVETAGKL-V-RGLLYTQ-PILVTGIPKKR-PELME-----QVT--I--KD--FG-EMVDVVSI--TKGK-GWTG-TTKRW--GTKL--LM------HKNSK--HRRLVGT-LGTK---N-YVRPTV-PQGGQKGFHQRTELNKRVLK-GDKGPKGGFLHYGQVR-NG--YLLLHGS-VPGPS-KRLVRLPQVSFISLESKSKKT--NPNLI----------------QR-----VSRENEVNVGKLSGQAREKIEK------------------------------------------------------------------------------------------------------IRLHKAVVNIG--VG--D---ITGK-KP--VRTKAKTTNRDFGIREGQIGCKVTLR--GKEAEFVK--KAFWV--RENRIAN---------Y-SFDPE-GNFSFGVQDYTGM--KYDP---------------------------------------------------------------------------------------------------------------------------------------VELG-ISPKKSREVCKMLVGKKVDDAKAYLP-KKPALAILRVLESAQSNAHR--GPWNE-QTTNIEMVLDG-IVVSAKMQGTITVQREYVPKYERYEKRTNSYLAHELGDSVSIMEC--RPLSKRVSYVVIEFT-YR-GYTMEELLKLPFPARARRTY-IS-EQES--FVRRLRVRTHRREIPIL-PEFVGKTVHVYNGHEFSPVDIKA-EMIGHYL-GEFALTRKS-VRKFMPLKGTLNVVIRRAVANA-RQ-------GPNSG-MRQTW-GKGRGVARHAAQSPGGRRAHPP--K-VDK-DL-GKKLNKKEQVLGKLSALHATSSNSIRNLNASILAPGGVT--ESALQ---------------------------------------------------------------------------------------------------------------------------------------------------------------------GIPTGARLNCIDNTGAKIVQVVSVPNGTKRRNAALGEMMVITVKKGTPE--VR-KQLFRAVIVRQRRPFRRPEGTMVQFEDNAVVLVT-GETKGTDIKGPVAREAAERWPRIAATASMIVERKFVLLREYMMAKGFGGLDVQRLMTERPGLV--IGR-RGEAIKMLTEV--P--N--PNL--N-AQIMAEKLANALER-G-WHFRRAGHSTVRRI-M--DGCQVVIAGK-L--TG-AR--HRTEKFKEGHIKYCGQAKLDFMEH-GFATAKLK--PGVM-GITVQI-----------------------------------------------------------------------------------------------------------------------------------------------------------M-GK--RL-----------------------TQ-RRGRG-----FGRY---SP-RRFT--D--ADFVHESGRIA-PLAKVSYDG--VEEFMIAPDGA-FVGQQVVEAGNTMPVGNIPEGTIVYNVESQPGDGGKF-ARTAGNAATIVSHLLMPSGKFKCLATIGLVA-GGGHAKSGKAYFKVK-GVAM-NP-VNHPHGGGGH--PTPP--GRKVGR
>Terrabacteri_group_Firmicutes_Staphylococcus_aureus_sub_aureus_M013_M013_GCA_000237125
-----------------------------------MGILGRKIGMTQ-EN--GE-L--------IPVTVVEA-KENVVLQT--VE--VY--NA--IQV------KA-N-----------------K-PAEGH---VDEVS--V---D--TG-DVIDVTGV--SKGK-GFQG-AIKRH--GQSR--GP--M--SHGS-H--FHRAPGS-VGMA--SS-RVFKGQ-KMPGRMGGNTVTVQNLEVVQ------------------NK--VILVKGN-VPGPK-KGLVEI-----------RNRV--GRGVAGK--TSGRGHKGQK--AR--SG-FE-GGQVNLDQLSASAAEAIDAI-PS--DVT-VT-VK-G-PK-GEGTTRALLNNMVQGVSQ--GYVKVLELVGVGY-RAGYSHPVVEGISKEQVGALAS-EPYKVRRKERLKEKFNTEVKKFNYPKIDKIVVNMG--VG--D--AITGQ-KP--LVTKAKKSIATFRLREGPIGAKVTLR--GERMEFLD--KLISV--SLPRVRD--FQGVSK-K-AFDGR-GNYTLGVKEQLEI--DYDKMLLPKRVKYRRQHRPKTTGRSGGNYVTFGEFGLQATTTSWITSRQIESARIAMTRYMKRGGKVWIKIFPHTPYTKKPLEVRMGAGKGAVEGWIAVVKPGRILFEVAGVSEEVAREALRLASHKLPVKTKFVKRNERTIR-IAPRKVRLVLDLIRGKNAAEAIAILN-KASSPVIEKVLMSALANANE--GAINK-RTSHITKVYVG-KVVSDKMDKTITVLVETHKLYGKRVKYSKKYKTHKLGDIVKIQET--RPLSATKRFRLV----------------------MARSI-KPFVDEH--LMKKVEIKTWSRRSTIF-PNFIGHTFAVYDGRKHVPVYVTE-DMVGHKL-GEFAPTRTF-KG----RRANYDVVLFEAIASL-RQHAVKNRSAVSGG-GRKPWKQKGTGRARGTIRAPGGGIVFGP--T-P-R-SY-AYKMPKKMRRLALRSALSFKAQLSARNLNVLDITNADIT--EAAAKDPIADMLTRVRNANMVPASNIKKEIAEILKSEGFIR-ISKPGNGLGIALVSTSE-GVITDKEAREIIAYVIRIRLKAYDHRVIDQSAEKIVETAKRSGADVSGPIPLPTEKSVYTIIRAVHKYKDSREQFEQRTHKRLIDINPTPKTVDALMGLNLPSGVDIEIKMIQQETRLKVADNSGAREVLTIKVLGGSGRKTANIGDVIVCTVKNATPGGVVKKGDVVKAVIVRTKSGVRRNDGSYIKFDENACVIIRDKGPRGTRIFGPVARELRGNFMKIVSLAPEVLAKWYALHEDLKIRKSVSHVEIERIHTGKPGMV--IGK-GGSEIEKLREI--K--K--VDL--D-ARLVAENIARQLEN-R-ASFRRVQKQAITRA-M--KGIKTQVSGR-L--GG-AD-IARAEQYSEGTVPL--HTLRADIDY-AHAEADTT--YGKL-GVKVWIRLNVYRSNKHIYAQIIGVTLAQAS-SKVELATKVGEAIAK--KAADKGI-KHG-RV-----------------------------M-----------HIKK-GDNVKVIA-K--GGKVIAT-------KVNIM-KKHQKGILET-EAAIHVSNVQM-AI--KK-YKPIT-NGRRNMTKSLLK-PL-PK-KAGRNNQGKLTVRH-GGHK-RRVI--D--FSIQYDPNRSA-NIALVVYDG--EKRYIIAPKGL-EVGQIVIKVGNALPLQNIPVGTVVHNIELKPGKGGQI-ARSAGASAQVLGKIRLRSGEVRCRATIGQVG-NLQHGKAGRRP-TVR-GSVM-NP-NDHPHGGGEG--RKPTL-GKK-TR
>Terrabacteri_group_Firmicutes_Lysinibacillus_sphaericus_C3_41_C3-41_GCA_000017965
-----------------------------------MGILGRKIGMTQ-EN--GD-L--------IPVTVIEA-TPNVVLQT--VE--TY--EA--IQV------RS-N-----------------K-PQQGH---VEEVK--V---E--IG-DVIDVTGV--TKGK-GFQG-VIKRH--GQSR--GP--M--AHGS-R--YHRRPGS-MGPV--AN-RVFKQK-KLPGQMGGNVVTIQNLEIVK------------------RN--LLLVKGN-VPGSK-KALVTV-----------RNRV--GRGIGGK--TAGKGHKGQN--AR--SG-FE-GGQVNLDALSASAKEAIENV-PA--NVT-VT-VK-G-PK-GEGTTRALLA----------TW--------------------------------------------RLKEKYLNEVSKFGYPKVEKIVINMG--VG--D--AITGQ-KP--VVTKAKKSIAGFRLREGPIGAKVTLR--GERMEFLD--KLISI--SLPRVRD--FRGVSK-K-AFDGR-GNYTLGVKEQLEI--DYDKMLLPKRVKYRREHRGNMRGEAGGKEVSFGEWGLQAQTASWITNRQIESARIAMTRYMKRGGKVWIKIFPHKPYTKKPLEVRMGSGKGSPEGWVAVVKPGKIMFEIAGVSEEVAREALRLASHKLPVKCKIVKRNERTVR-IAPRKVRLVVDLIRGKQVGEAVAILP-KAASPVVEKVLKSAVANVDE--GAINK-RTSHITKVYTG-RVVSDKMDKTVTVLVEKHKLYGKRVKYSKKFKAHKIGDIVRIMET--RPLSATKRFRLV----------------------MGRSL-KPFVDDH--LMKKVEIKTWSRRSTIF-PNFIGLTIAVYDGRKHVPVYVTE-DMVGHKL-GEFAPTRTY-KG----RRTKVSVVLFDAVASL-RQHKVKNRSEVAGG-GRKPWRQKGTGRARGSIRSPGGGIVFGP--T-P-R-SY-SYKLPKKVRRLALKSALSAKVVLSARNINVLDLLGHEFT--KSAVEDPIADMLTRIRNANMVPASNVKKEIAEILKREGFVR-ISKPGNGLGIALVSTSQ-GLLTDKEAREVLAYVIRIRLKAYDHRILDQSAEKIVETAKRSGASVSGPIPLPTEKSVYTILRAVHKYKDSREQFEMRTHKRLIDINPTPQTVDA---------------MILQESRMKVADNSGAREVLTIKVLGGSGRKTANIGDIVVCTVKKATPGGVVKKGDVVKAVIVRTKSGVRRKDGTYIKFDENACVIIRDKSPRGTRIFGPVARELRSNFMKIVSLAPEVLSKWYALHEDIKVRKSVSKVEIERIHTAKPGKV--IGK-GGTEVENLREI--K--R--ADL--D-ARLVAENIARQLEN-R-VSFRRAQKQAIQRT-I--RGIKTQVSGR-L--GG-AD-IARAEHYSEGTVPL--HTLRADIDY-AHAEADTT--YGKL-GVKVWIRLNVFRSNKNIYAQLIGVTIVSAS-SNVEAASKIGETIAK--RAAEKNI-THG-RV-----------------------------M-----------HVKK-GDKVKVIT-K--GGVILAAFP----KQVNIV-KKHVKGIVSQ-EAAIHVSNVMM-AI--KK-YKPTS-NGRRNMTKSLLE-PT-KR-KAGRNNQGKITVRH-GGHK-KRVI--D--FTIEYDPNRSA-NIALINYDG--AKAYILAPKGL-EVGQTIIKVGNALPLANIPMGTTIHNIELKPGKGGQL-VRSAGTSAQVLGRVRLQSGEVRCRATIGQVG-NEQHGKAGRRP-EVR-GSVM-NP-NDHPHGGGEG--RKPAL-GYK-TR
>Euryarchaeota_Methanomicrobia_Methanohalophilus_sp._DAL1_nan_GCA_001683555
HRPRRGSLAFSPRKRAKSHIPRFRSWP--EGEP--KGFAGYKVGMTHIDDA-KN-SLTEGAEIAVPVTVIET-PQIGIAAA-YKD-TPE-KTI--SEAENMASFVI-RVITYTI-PSSVRGIPKKK-ADIME-----KVG--I--SD--IG-NIIDVAAI--TRGY-GTEG-PVKRW--GIQL--AK------NKHSRQSSLRQVGT-LGPW---P-HVSWRV-PQMGQAGYHQRTEYNKRILK-SSDVPAGGFVNYGLVG-GD--YILVKGT-VPGPS-KRLIRLPQLMHINTQSRKYRG--SRTCGNR---RGAGNRGGR--GR--CG-LQ-GGYVNVGELSGSARSKIEEI-PE--GVT-VS-AS-G-EK-GTGTFASHISNLMDGVVN--GFEYKMKVVYSHF-PMGEKRARITGINREDVGQTAS-KAF-LIEKN---------------PRVDKVVVHMG--VG--E---ITGQ-GV--VRCYSRRTMPSFGIKKHPIGCKVTLR--GKNADFLS--TSINI--IEKKLSA---------S-QFDND-GNVAFGIEEHTGM--RYDP---------------------------------------------------------------------------------------------------------------------------------------SELH-ISPKKSRELCRELKGMRTTSAKNYLP-VKVAAEVLKLLENAESNTKK--GPKNT-ETVNIEQVLSG-KVVSDSMDRTVVIQRKFINKYQRYEKRQSKIHAHKEGDIVTIAEC--RPLSKTKSYVVVEYT-YR-GKSVDELKELSIPARERRTI-HD-GHKK--VLEKYRVRTHHRSMIIF-PEMVGKQIAVYNGKEFVSVDVQP-EMVGHRF-GEFAQTRGR-VSKFVPLKVTANILIKRTVSKR-YQ-------KMYAG-MEVSW-GSGRGVAQRVARVPGGRRTHPP--K-PEA-DR-TEKVNKKEKRLAVRSAIAATINRSARNLYTELLAPGAWT--ESAISDPLADALSVIKNAESVPASKLIGNVLKVMKESGYIR-INKCGRNFGTLILTTPA-GVISQYQARQLLSFVARIRLSGIDPVNLDGVCDQVKSIAERTGVSIAGPVPLPTKKMVVPARKSPSGDGASWDHWEMRVHKRLIDIAADERALRQLMRIQVPKDINIEIVCLNAGARIDCVDNTGARTVEIISVKKGVKNRKAGLGDMCVVSVKKGTPE--MR-RQILHAVVVRQKKEFRRPDGTRVSFEDNAVVITT-GFPKGTDIKGPIAREVAERFPKIGTTASMIVEKKFVSLDEYFANQGYGGMEINRVYSEKPGMV--IGK-AGKVIRKLTEV--K--R--PEL--N-AQMMATRLASSIER-G-WYFRKAGHNAMRAI-M--NGCEIILSGK-V--TG-AR--SRVEKMVNGYIKHAGKPVDDIVDE-GFAVAVKK--LGTI-GCKVRI-----------------------------------------------------------------------------------------------------------------------------------------------------------M-AR--------------------------------------RIISQN-RGTP--RAP--S--HEIVHDPARSA-PIARVSFSG--EERLILVPESI-GVGDRIIKQGNILPLAEIPEGVPLCNIESKPNDGGAF-ARSSGAYATLVGHVQLPSGEMKCRASIGVVA-GGGRLKAGKYP-RVS-GIAM-NV-IDHPFGGGNR--QAPP--GRKVGQ
>Proteobacteri_Gammaproteobacteria_Yersinia_enterocolitica_sub_palearctica_105.5Rr_105.5Rr_GCA_000192105
------------------------------------GLVGKKVGMTR-ED--GV-S--------IPVTVIEI-EANRVTQS--LE--NY--RA--VQV------AV-T-----------------K-PEAGH----EEIS--V---E--IV-KKVDVTGT--SKGK-GFAG-TVKRW--NFRT--QD--A--THGNSL--SHRVPGS-IGQN--QG-KVFKGK-KMAGHLGDERVTVQSLDVVR------------------RN--LLLVKGA-VPGAT-GGNLIV-----------PKRV--GRGIGGK--TAGRGHKGQN--SR--SG-FE-GGQVRLSELTKGARAAIEAI-PA--GVE-VK-IK-G-KN-GEGTTRALLNAMVIGVTE--GFTKKLQLVGVGY-RAGFSHPVLKGADKQVIGQVAA-EPYKVRTKEKLHDYYKDEVSQFDYPRVEKITLNMG--VG--E--AISGQ-KP--FITKARKSVAGFKIRQGPIGCKVTLR--GERMEFLE--RLITI--AVPRIRD--FRGLSA-K-SFDGR-GNYSMGVREQIEI--DYDKMLQPKRTKFRKMHKGRNRGLAQGTDVSFGEFGLKACGRCRLTARQIEAARRAMTRAIKRQGKVWIRVFPDKPITEKPLEVRMGKGKGNVEYWVALIQPGKVLFEMAGVPEETAREAFKLAAAKLPVGTTFVTKTVRHAR-SSAQKVRLVADLIRGKKVSQALETLN-KKAAGLVKKVLESAIANVDE--GRILK-RTSHITRTLQG-RVVSDKMEKSMVVAIEKHPIYGKFIRRTTKLHVHGIGDVVEIREC--RPLSKTKSWTLV----------------------MPRSL-KPFIDLH--LLKKVEIRTWSRRSTVF-PNMIGLTIAVHNGRQHVPVFVSD-EMVGHKL-GEFAPTRTY-RG---KKRMELIVLVHQVVAGA-RQRAQKTRAEVTGS-GKKPWRQKGTGRARGSVKSPSGGVTFAA--K-P-Q-DH-SQKVNKKMYRGALKSILSELVRLAARNIDPVSLIAFDMT--ADAVKDPIADMLTRIRNGQSAPSSKLKVAIANVLKEEGFIR-ISRPGAGLGIAVISTSK-GVMTDRAAREIICYVIRIRLKAFDHRLIDQSTAEIVETAKRTGAQVRGPIPLPTRKERFTVLISPHVNKDARDQYEIRTHKRLVDIEPTEKTVDALMRLDLAAGVDVQISMIQEQTMLNVADNSGARRVMCIKVLGGSHRRYAGIGDIIKITIKEAIPRGKVKKGDVLKAVVVRTKKGVRRPDGSVIRFDGNACVILNNSQPIGTRIFGPVTRELREKFMKIISLAPEVLSTWYALDSDFKVRQSVSRIVIERIHTARPGIV--IGK-KGEDVEKLREV--R--K--PEL--D-AKLVADSITSQLER-R-VMFRRAMKRAVQNA-M--RGIKVEVSGR-L--GG-AE-IARTEWYREGRVPL--HTLRADIDY-NTSEAHTT--YGVI-GVKVWIRLVVHRTPRHIYAQVISEILVAAS-TNKDAAAAVGKAVAE--RALEKGI-THG-RV----------MA-----------------A-----------KIRR-DDEVIVLT-K--GGKVKNV-------SINLV-KKHQKGIVEK-EAAIQVSNIAM-AI--VK-CKPTS-PGRRHVVAPLLEKL--SK-SGGRNNNGRITTRH-GGHK-QRLV--D--FRLEYDPNRSA-NIALVLYDG--ERRYILAPKGL-KAGDQIIKAGNTLPMRNIPVGSTVHNVEMKPGKGGQL-ARSAGAYVQIVARLRLRSGEMRCRATLGEVG-NAEHGKAGARP-TVR-GTAM-NP-VDHPHGGGEG--RVQTK-GKK-TR
>Proteobacteri_Alphaproteobacteria_Azorhizobium_caulinodans_ORS_571_ORS_571_GCA_000010525
-----------------------------------MGVIAQKLGMTR-DA--GE-H--------LPVTVLKV-ESCQVVAT--LD--KY--VA--VQL-----KPT-N-----------------K-AERGQ-----EIT--A---D--HG-QYVDVTGT--TIGK-GFAG-GMKRH--NFGG--LR--A--SHGVSI--SHRSIGS-TGGR--QG-KTFKNK-KMPGHMGDVTVTTQNLKVVM------------------RG--LIAVEGA-VPGHA-GGWIMVPSEAPKPGAFKRMRV--GRGIGGK--TAGRGVKGQK--AR--TG-FE-GGQVSLGRITKSATEAVEKI-PA--GVT-AS-VK-G-PK-GAGMSRTLVANLVEGVTK--GFEKKLEINGVGY-KAGYSHDVVTGINKQQVGQVAA-EPYKIFRKERLRTHYDSVVEEFGYPVIEKIVINMG--VG--E--AIAGQ-KP--VLTRARKAISNFKLRENPVGAKVTLR--QARMEFMD--RLITV--ALPRVRD--FRGLNP-K-SFDGR-GNYAMGMKEHIEI--NYDQMLQPKRTKFRKQFKGRIHGVAGGTELNFGEFGLKALEPERVTARQIEAARRALTRHMKRAGRVWIRVFPDVPVTSKPTEVRMGKGKGAPEYWAAKVKPGRIMFEIDGVPVDLAREALTLAAAKLPIKTRFIQRIARNLR-VSPQKLNLVAGLIRGKKVSTALADLR-KRIARDVKKCLESAIANVGK--GRIEK-PFSHITRVLQG-VVVSDKQDKTVVVRVETHPLLKKTVRRSKKYHAHSIGDTVWIEEH--RPLSKLKNWIVV----------------------MSRSI-WPFVDGY--LLKKADIKIWSRRSTIL-PQFVGLTFGVYNGAKHVPVYVSE-DMVGHKF-GEFSPTRTY-YG---KRRMELTVILHRMVARR-QAHRTKGRSEINRT-SKKLYKQKGTGNARGAASAPGGGRAFGP----VVR-SH-AFDLPKKVRALALKHALSSKAKLAARNINVYDILRRDLT--RAAVDDPIGDLITRIRNAQMRPGSRLRASLLDVLRDEGYIR-VSKPGNGLGIAVLSTPQ-GVMADHDAREVLCTVIRIRLKAFDHRILDASTREIVATAKRTGAQVRGPIPLPTRIEKFTVNRSPHIDKKSREQFEMRTHKRLLDIDPTPQTVDALMKLDLAAGVDVEIKMIQMQTNLDVADNSGARRVMCIKVLGGSKRKYAHVGDIIVVSVKEAIPRGRVKKGDVMKAVVVRTAKDIRRVDGSVIRFDRNAAVLINNNEPVGTRIFGPVPRELRKNHMKIISLAPEVLSRWFALHEDIKIRQAVSKVVIERIYSARPGVV--IGK-KGADIDKLREI--R--K--PEI--D-ARLVAESIAQQLER-R-VAFRRAMKRAVQSA-M--RGIRINCSGR-L--GG-AE-IARLEWYREGRVPL--HTLRADVDY-GTATAFTT--YGTC-GVKVWIRLSVHRTSKHIYAQIIGETLVAAS-SDVEAAKAIGKLVAE--RATAKGV-THG-RV----------MA-----------------A-----------KIKK-GDKVVVLA-K--GGEVLQV-------KVNVV-KRHQRGIISK-EAPIHLSNIAM-AL--KH-FKPVT-PGLRQLVKTLTE-GK-SS-SGGRNNNGRITVRF-GGHK-QRLV--D--FRLEYDPNRTA-FIALIKYDG--ELAYILAPQRL-AVGDKVVKPGNAAPLSNLPVGTIVHNVEMKIGKGGQI-ARSAGSYAQIVGRVRLNSGEQRCYATVGAVS-NPDHGKAGRKP-HNR-GVTM-NP-VDHPHGGGEG--RKPTK-GMK-TR
>Terrabacteri_group_Firmicutes_Listeria_monocytogenes_FSL_F2_208_FSL_F2-208_GCA_000183845
---------------------------------------------------------------------------------------------------------------------------------------------------------------------------------------------------------------------------------------------------------------------------------------------------------------------------------------------------------------------------------G------------------------GYEKKLELIGVGY-RAGYSHPVVKGYNKEHVGELAA-EPYKVRRKE----------------------------------------------------------------------------------------------------------------------------------------------------------------------------------------------------------------------------------------------------------------------------KTVR-IAPRKARIVIDLIRGKQVGEAIAILP-RSASPIIEKVLKSAIANVDE--GAINK-RTSHIT------------MDKTITVVVEKHGLYGKRVKYSKKFKAHKTGDVVRISET--RPLSATKHFRLL--------------------------------------------------------------------------------------------------------------------------------------------------------------------------------------------------------------------------------------------------------------------------------------------------------------MDQSAEKIVETAKRSGASVSGPIPLPTEKSIYTVLRAVHKYKDSREQFEMRTHKRLIDINPTPQTVDSLMRLDLPSGVDIEIKMIQQESRMKVADNSGAREVLTIKVLGGSGRKTANIGDVVVCTVKQATPGGVVKKGEVVKAVIVRTKSGARRQDGSYIKFDENACVIIRDKSPRGTRIFGPVARELRNNFMKIVSLAPEVL--------------------------------------------------------------------AENIARQLEG-R-VSFRRAQKQAIQRT-M--RGIKTQVSGR-L--GG-AD-IARAEHYSEGTVPL--HTLRADIDY-AWEEADTT--YGKL-GVKVWIRLNVFRSNKNIYAQIIGVTLASAS-NKVDAASKVGELVAK--RASEKGI-THG-RV-----------------------------M-----------HVKK-GDKVKVIT-K--GGKVLAA----FPKKINMV-KKHTKGILNV-EAPIHVSNVM------------------------------------------------------------------------------------------------------------------------------------------------------------------------------------------------------------------------
>TACK_group_Crenarchaeota_Metallosphaera_sedula_CuR1_GCA_000747605
SSPRRGSAGLRPRKRSEELLPSPRSYP--E-----VGFVGYKVGMTHIDED-RS-SSMFGKEIYVPVTVLET-PPIYVLAA-YGL-NNE-HSVM-GEVKDIESNLF-RLLVSTQ-PHLIPALGKKT-PDIVE-----TLS--V--RD--VG-QLMDIIGV--TKGH-GFQG-VIKRY--GVQE--LP--R--WHKHRK-GSRK-VGT-KGPS-LGS-YV-----PQPGQMGFHRRTEYNKRILK-S---PKGGFVRYGLVK-NT--YLLVQGS-TIGSI-KRPLFLPKVTYVDVNSKKMRA--HRTMGGQ--HRDRGAEGGR--HV----IVK-YGKISLRKLTNKAKEKIEKI-PS--GIT-VN-VK-G-KK-GEYSIVKHIKNMFTGVQN--GYRYYLKIIFTHF-PIGEKNVRVEGIDLEKVSQTAA-RDF-IYKKE----------EQVTKVRIAKVTVNIG--LG------LTGA-KP--VYTKAKKSIKEFDVRKGPIGVMVTLR--DEKAEFLK--RVLAA--VNYKIKA---------S-SFDKH-GNVSFGIAEHVGT--RYDP---------------------------------------------------------------------------------------------------------------------------------------RNAP-VSIKDLYNVCKAIRGMNVKEAQAFLP-KKAIKYVNKALENALANAHK--GKKYN-RTSHIETLIEG-TLVKNRAPKMGVIERTYDHKYKRYERRTSRIHARKEGDRVIIGET--RPLSKSVSFVVLKFR-YR-GKSLEELLNMPMPARQRRSL-RP-SERT--LIEKIRIKTHVRSLVIL-PEMVGLKFAVYNGKQFVEFQVVP-EMIGHYL-GEFSIPIQK-VELFMAMKKSTKVLIRRAFTQG-LQ-------DPMAG-KRKSF-GINLGLAREGALAPGGRLAFPP--S-PRE-RV-KEDINEKEKRLAVISALASTTIEAALNVSVIHLAPGGYT--ESALKNTLSNALSSLYNNEMRPSSKLIVNVLRVMQKEGYVR-INKCGKEIGVIIVSTPK-GVMTHKEAAIVLGYVARIRLWSTNVNNLNYVVNQIKGIVDKTGVSMRGPIPLPTRRMEVPVMRLPHGEGKKWEKWEMSLHKRIIDISADERVMRQLMRVKVPEDVYIEIQAVQNYTMVNVSDNSGAKEAMIISVFGGALRRYANVGDLVMVSVRKGAPD--VR-KQKFKAVVIRQRMPFRRPDGTWISFDDNAVVIVD-GTAKGTEIRGPVAREAAERWPKVASLATLIVKKYFLMVDEFLAKEEYAGSEISKIYAGRPAII--IGK-DGKTIKRLAQP--E--K--PEL--N-ARVMAFRLAVTLEK-G-YHFRRAAFMTIRRI-M--NGAEVIVSGK-I--TS-ER--AKFEKLKEGIVYKTGNNLDVMVDR-AIAIATLK--MGIY-GVEVVI--------------------------------------------------------SSKLIAPLSDEL-----------------AKEYGMK--R-IGIRK-DDTVRVMR-N-YGGKVTQV------ESLTRK------TPVYI---KIHASKVEM-GK--KL-----------------------QQ-RAGRGINFRNPGWLVGKVR--PTI--TG--DILHNPGMTE-PVAKVKLTG--IQFFIPAVQGL-ISGQKIASLGNIVPAKDLPEGVYVSNVELHRGDGGRY-ARTAGSYAIVVGKLRLPSGKIKALVTVGTVA-GGGVLKAGNWP-DVR-GVAM-NV-VSHPHGGGLH--QTPP--GRKVGH
>Euryarchaeot_Methanococci_Methanocaldococcus_FS406_22_FS406-22_GCA_000025525
NRPRRGSLAFSPRKRAKRPVPRIRSWP--E-TV--RAFPVYKAGMSHKEDN-PK-SPNAGQEIFTPITILEA-PPINVCAV-YGR-NEL-TTL--TEVEDLEALKV-RVLVHTN-PKLTC-LPKKK-PEILE-----QLN--I--TD--VG-ELVDTIGV--TKGK-GFQG-QVKRW--GVKI--QF------GKHARKGVGRHVGS-IGPW---K-MVMWSV-PMPGQMGYHQRTEYNKRILK-GNNGPKGGFLHYGVIR-NN--YVVLKGS-VQGPA-KRLIVLPEITYISTTSKVKKIRGSRTCGKK--RRGAGNKGGR---------MA-GGHINVGELSEKAREKIEAI-PE--NVQ-VE-VK---SE-GKGTIRAHINNMIKGVTE--GFTYKLKIRYAHF-PMGEKHPRVTGIDKEKVGQTAA--KGRIVEKASFEELWQ--------PRIEKVVVNFG--VG--E--SLTGQ-KP--IRTRAKQTNPSFGIRKKPIGLKVTLR--GKKAEFLK--NAFEA-----FQKE--GKKLYD-Y-SFDDY-GNFSFGIHEHIGQ--KYDP---------------------------------------------------------------------------------------------------------------------------------------RNIP-ISRKHAREICKSINGMKLDEAIKFLP-VKAAKAILKILQHAKANTNK--GPKFQ-ETVHIQQSFVG-VVVSDKPHKTVIIKREYIKKYERYERRTSKLAAHKVGDIVRVMEC--RPISKTKAFVVVEFR-YR-GYTLEELQQMPLPARQRRTL-LP-QQKK--LAMKIKIRTHCRDFVIT-PDMVGLTFGVYNGKEFVEVKVTP-EMIGHYL-GEFSLTRKP-VQMFVPIKMKAVVLIKRAFTAR-LQ-------DPMAG-MRKNI-GKGHGRARWAARVPGGRRAHPP--K-VEK-IL-WERVNKKERIKAIKSAIAATANLASRNLGIIHLAPGGWT--ESALEDPLANALNHISNCERVPASKLIGRVLKVMQDNGYIK-INKCGRDFGILIVSTTQ-GVMSHEEAKRLLAYVARIKLSSTDHKVLDEICRQIKEIAEKTGVDISGPIPLPTKVLRVVTRKSPDGEGSTFDRWTMKIHKRLIDIDADERALRHIMKIKIPDNVQIEIQALPVGARCICADNTGAKEVEIIAVKNGVARRTARVGDMVIVTVKKGTPE--MR-KQVLPAVVIRQRKEIRRPDGTRVKFADNAVVIVD-GNPKGSDIKGPVAKEAAERWPGIARIAKIIIERTFVLIDEYFKKEGYSHCDIRKIYAEKPGFV--IGR-RGSRIRELTPV--E--N--PDL--D-AQVVAQKVAQSLER-G-LHFRRVGHTAVRRV-M--NGVIVIISGK-L--TG-ER--ARTEKFMAGYMKHCGEPAEELVDK-GRAIAKTK--PGII-GVTVKIRLVARKTLNHCIAQIVDKTVVSAH-SNLPSAYLTGYLLGK--KALAKGY-TRGEHI---------------------------------------------------------------------------------------------------M-GK--RL-----------------------SQ-RRGRGPTYTCPSHK-RGEA-KRRF-DE--LDILHDPGRSA-PVAKVEYTG--EEGLLVVPEGV-KVGDIIIKPGNILPLGAIPEGIPVFNIETVPGDGGKL-VRAGGCYAHILTHVKLPSGHIKCRATIGVVA-GGGRVKAGKWP-RVR-GVAM-NA-VDHPFGGGRH--QVPP--GRKVGH
>Terrabacteri_group_Firmicutes_Halobacillus_halophilus_DSM_2266_type_strain
-----------------------------------MGILGRKVGMTQ-ED--GE-L--------IPVTVVQA-EPNVVLQT--TG--NY--EA--IQL------KL-K-----------------K-AAKGH---LDEVK--V---D--IG-DVIDVTGT--SKGK-GFQG-AIKRH--NQST--GP--M--THGS-R--YHRRPGT-MGPI--DN-HVLKGK-KLPGQMGSETVTLQNLEVVR------------------RN--LLLIKGN-VPGAK-KSYVKV-----------RNRV--GRGMAGK--TSGRGHKGQG--QR--SG-FE-GGQINLDALSASAKEAIEAI-PE--GVE-IN-VK-G-PK-GEGTTRSLIANMVEGVSK--GYEKSLEIIGVGY-RAGYSHPVIKGIDKELVGAVAA-EPYKVRSKEELQKQYQEEINKFEYPKVEKIVINMG--VG--D--AISGQ-KP--VITKAKKSIAGFRLREGPIGAKVTLR--GERMEFFQ--KLISV--SLPRVRD--FRGISK-K-AFDGR-GNYTLGVKEQLEI--NYDKMLMPKRVKYRKQHRTSLKGRAGGTEVSFGEYGLQAIDPAWITARQIEASRIAMTRYMKRGGKVWIKIFPDKPYTAKPLEVRMGSGKGAPEGFVAVVKPGKIMFEIAGVSEEVAREALRLASHKLPIRTKFVKRNEKTVR-IAPRKARLVIDLIRGKEVGEALATLQ-RGASPVVEKLLNSAIANVNE--GQINK-RTSHITKVYTG-RVVSDKMDKTITVLVEFHKLYGKRVKYSKKFKTHKTGDVVRIMET--RPLSATKRFRLL----------------------MGRSL-KPFVDDH--LMKKVEVKTWSRRSTIF-PNFVGHTIAVYDGRKHVPVYVTE-DMVGHKL-GEFAPTRTF-KG----KRPKVALVLHETVANL-RQHKVKGRSEVSGG-GRKPWRQKGTGRARGSIRAPGGGAVFGP--S-P-R-SY-SYTMPKKVRRLALQSAYSSKVKLSSNNVSVLDLLTHDLT--KEAAEDPIADMLTRIRNANMVPASNMKKEIADILKREGFVR-ISKPGNGLGIAVVSTSK-GVLTDKEAREVLAYIIRIRLKAYDHRVLDQSAEKIVDTAKRSGANVSGPIPLPTERSIYTVLRATHKYKDAREQFEMRTHKRLIDINPTPQTVDSLMRLDLPSGVDIEIKMIQQESRLKVADNSGAREIQTIKVLGGSGRKTANIGDIITATVKQATPGGVVKKGEVVKAVIVRSKSGMRRKDGSYIRFDENAAVIVRDKGPRGTRIFGPVARELRAKFMKIVSLAPEVLSKWYALHEDIKIREAISTVEIERVHTAKPGMV--IGK-GGSEVEALREV--K--K--PDL--D-ATLVADNIARQLEN-R-VSFRRAQKQTLQRA-M--RGIRTQVSGR-L--GG-AD-IARAEYYSEGTVPL--HTLRADIDY-GTAEADTT--YGKL-GVKVWIRLNVYRSNKHIYAQLIQVTVASAS-TNVEAAQRVGELLAK--RAVDNGY-DHG-RV-----------------------------M-----------HVKK-GDKVMVIT-K--GGTILEAP-----KKVNEV-KKHAKGILTQ-EASIHVSNVLM-AI--KK-FRPIT-NGRRHMSRSLVT-PL-HK-RGGRNNQGKLTVRH-GGHK-RRII--D--FTIEYDPNRSA-NIALINYDG--EKRYILAPKGV-KVGTEIIKPGNSLALKDIPVGTIIHNVELKPGRGGQL-VRSAGASAQILGRVRLTSGEVRCRATIGQVG-NLEHGKAGRRP-TVR-GSVM-NP-SDHPHGGGEG--RKPTL-GYK-TR
>Proteobacteri_Gammaproteobacteria_Francisella_tularensis_sub_holarctica_FTNF002_00_FTNF002-00_GCA_000017785
-----------------------------------MGLVGRKCGMTR-ED--GV-S--------IPVTVVQV-EPNKVTQT--VE--KY--NA--IQV------RV-N-----------------K-PMAGH---AASFD--A---T--MG-QKVDVRGV--SKGK-GFQG-GVKRH--NFAT--QD--A--THGNSL--SHRVHGS-TGQN--QG-RVFKNK-KMAGHLGNENVTIQSLEVVR------------------NG--LLLLKGG-IPGSV-GGDIIV-----------PKRL--GRGIGGK--TSGKGHKGQK--AR--SG-FE-GGQIRLHELTKGAKEAIEKI-PS--GVT-IN-VK-G-AK-ATGTARAILSNMVEGVSK--GFERKLKIIGVGY-RAGFSHPVLKGADKELLGKVAS-EPYKVAKKERLKDYYQKELTELGLPAIKKITLNMG--VG--D--AIAGQ-KP--VVTKSKKSIAGFKIRDGPIGAKVTLR--GDRMEFLD--RLITI--AIPRIRD--FRGLSA-K-SFDGR-GNYSLGMREQIEI--DYDKMLQPKRTKFRKQQKLRNRGLARGNKVSFGEFGLQATSRGRITARQIEAGRRAISRHIKRGGKIWIRIFPDKPITQKPLEVRMGKGKGSVEYWVAQIQPGRVLYEITGVKEELAREAFARAAAKMPVQTTFVEKQVKFAR-ISAQKCRLVADQIRGLPVEQAINLLN-KKAAVLIKGVLNSAVANVDE--GRILK-RTSHITRLLEG-KVSSVAMDKTVVVRAEKHPLYGKFVKKTTKYYVHKEGDVIKFKET--RPYSKTKKWCLV----------------------MPRSL-KPFVDHH--LLKKVFIKTWSRRSMIV-PDMIGLTIAVHNGQQHVPVLMTE-EMVGHKL-GEFVVTRNY-RG---KKKMDLNILIHQVVAGA-RQKAQKTRSEVSGG-GAKPWRQKGTGRARGTIRSPKGGVTFAA--K-P-K-SY-KQKVNRKMYSGAVKSILSELLRLSSRNINPVSLVCFELT--KKAIKDPIADMFTRIRNGLSAPFSKIKMEIANFLVNEGYIR-VSRPSGGYGVAIVSTSK-GLVSDRKAREIIGYVIRIRLKAFDHKLIDISTQEIVDTAKKTGAQVKGPIPLPVRKEKFTILISPHVNKKARDQYEIRTHKRLIDIEPTDKTVDALMKLDLASGVDVQISMIQMQTELQVADNSGAKRVECIKVLGGSHRRYASIGDVIKVTVKEASPRGKAKKGSVYNAVVVRTAKGVRRKDGSKVRFDGNAAVLLNANQPIGTRIFGPVTRELREKFMKIVSLAPEVLSTWYALNEDIKVREAVSKIQIERIHTARPGIV--IGK-KGEDVEKLREV--R--K--PEI--D-AKLVAESVAQQLEK-R-VMFRRAMKKAMQAA-M--KGIKIMVSGR-L--GG-AE-IARSEWARDGRVPL--QTFRADVDY-ATAEALTT--YGVI-GVKVWIRLCVYRTPRHVYAQVISTVLVAAS-TNVESAAIVGEIIAD--RCKEKGI-SHG-RV-----------M-----------------N-----------RLKK-GDDVIVIA-K--GGVVKSF-------GINIV-KKHIKGVVEK-ELPVDASNVAI-EI--KK-AKPTS-PGRRHVVKGLVEVK--KS-KAGRNNTGRITVRH-GGHK-QRIV--D--FRIEYDPNRSA-NIALVLYDG--ERRYIVAPKGL-KKDMSVIAVGNCMPLRNIPLGTVIHNIEMKPKKGAQM-IRSAGTFAQLVGKIRLRSGEMRCRAVIGVVS-NSEHGKAGARP-TVR-GVAM-NP-VDHPHGGGEG--RIPTK-GYK-TR
>Proteobacteri_Gammaproteobacteria_Edwardsiella_EA181011_EA181011_GCA_000800725
------------------------------------GLVGKKVGMTR-ED--GV-S--------IPVTVIEI-EANRVTQD--LD--NY--RA--IQV------AV-T-----------------K-PEAGH----ENIS--V---E--IV-KKVDVTGI--SKGK-GFAG-TVKRW--NFRT--QD--A--THGNSL--SHRVPGS-IGQN--QG-KVFKGK-KMAGQLGNERVTVQSLDVVR------------------RN--LLLVKGA-VPGAT-GGDLIV-----------SKRL--GRGIGGK--TGGRGHKGQK--SR--SG-FE-GGQIRLSEISKGARAAIEAI-PA--GVE-VK-IK-G-KN-GEGTARALLNSMVIGVTE--GFTKKLQLVGVGY-RAGFSHPVLKGADKQLIGQVAA-EPYKVRTKEKLHDYYKDEVTEFNYPRVEKITLNMG--VG--E--AISGQ-KP--LITKARKSVAGFKIRQGPIGCKVTLR--GERMEFFE--RLISI--AVPRIRD--FRGLSA-K-SFDGR-GNYSMGVREQIEI--DYDKMLQPKRTKFRKVHKGRNRGLAQGTDVSFGTFGLKAVGRGRLTARQIEAARRAMTRAVKRQGKIWIRVFPDKPITEKPLAVRMGKGKGNVEYWVALIQPGKVLYEMDGVPEELAREAFKLAAAKLPIKTTFVTKTVCHAR-SSAQKVRLVADLIRGKKVSQALEVLN-KKAAVLVKKVLESAIANVDE--GRILK-RTSHITRTLQG-RVVSNKMEKSMVVAIEKHPIYGKFIKRTTKLHVHGIGDVVEIREC--RPLSKTKSWTLV----------------------MPRSL-KPFIDLH--LLKKVELKTWSRRSTVF-PNMIGLTIAVHNGRQHVPVFVVD-EMVGHKL-GEFAPTRTY-RG---KKKMELVLLVHQVVAGA-RQRAQKTRAEVTGS-GKKPWRQKGTGRARGSIKSPSGGVTFAA--R-P-Q-DH-SQKVNKKMYRGALKSILSELVRLAARNIDPVSLIAFDMT--ADAVKDPIADMLTRIRNGQAAPSSKLKVAIANVLKEEGFIR-ISRPGAGLGIAVVSTSK-GVMTDRAAREIICYVIRIRLKAFDHRLIDQSTAEIVETAKRTGAQVRGPIPLPTRKERFTVLISPHVNKDARDQYEIRTHKRLVDIEPTEKTVDALMRLDLAAGVDVQISMIQEQTMLNVADNSGARRVMCIKVLGGSHRRYAGIGDIIKITIKEAIPRGKVKKGDVLKAVVVRTKKGVRRPDGSVVRFDGNACVLLNNSQPIGTRIFGPVTRELREKFMKIISLAPEVLSTWYALDSDFKVRQSVSRIVIERIHTARPGIV--IGK-KGEDVEKLREV--R--K--PEL--D-AKLVADSITSQLER-R-VMFRRAMKRAVQNA-M--RGIKVEVSGR-L--GG-AE-IARTEWYREGRVPL--HTLRADIDY-NTSEAHTT--YGVI-GVKVWIRLVVHRTPRHIYAQVISEVLVAAS-TNKEAAAAVGKAIAE--RALEKGV-KHG-RV----------MA-----------------A-----------KIRR-DDEVIVLT-K--GGKVKNV-------SINLV-KKHQKGIVEK-EAAIQVSNVAM-AI--VK-CKPTS-PGRRHVVAPLLEKN--SK-TGGRNNNGRITTRH-GGHK-QRLI--D--FRLEYDPNRSA-NIALVLYDG--ERRYILAAKGL-KAGDQIIKAGNTLPMRNIPVGSTVHNVEMKPGKGGQL-ARSAGAYVQIVARLRLRSGEMRCRATLGEVG-NAEHGKAGARP-TVR-GTAM-NP-VDHPHGGGEG--RVQTK-GKK-TR
>Proteobacteri_Gammaproteobacteria_Xanthomonas_translucens_pv._undulosa_Xtu_4699_GCA_001021935
------------------------------TKK--YGFVGRKAGMSR-ED--GR-S--------IPVTLIEA-TPNRITQT--VE--SY--SA--VQI------AV-N-----------------K-PASGH----DEIK--A---D--IG-QKVDVQGV--TKGK-GFQG-TIKRY--NFRM--GD--A--THGNSL--SHRAPGS-LGQR--QG-RVFPGK-KMSGHMGAVQQSTQNLEVVK------------------RG--LIAIRGA-VPGAA-GGDVIV-----------RTRV--GRGIGGK--TCGRGHKGSF--AR--KG-FE-GGQVLSYQLTAGAKAAIEAL-PK--GVE-LN-VK-G-PK-GTGTVRAILANMVHGVSE--GFERKLELVGVGY-RAGFSHPVVQGTDKQRVGEVAA-EPYKIIRKERLEKIYKEEVKKFGYPKLVKVTLNMG--VG--E-AAVSGQ-KP--VVTKSRISVASFKIRDGPIGCKTTLR--RGKMEFLD--RLINI--SLPRVRD--FRGVSG-R-SFDGR-GNFNMGVKEQIEI--DFDAMLQPKRTKYRKMHKGRNDGLASGNAVSFGEYGLKATAHGQLTARQIEAARRSISRYVKRGGKMWIRVFPDKPITKKPIEVRMGSGKGNVEYWVAQIQPGRMIYEIEGVGEDVAREAFRLAAAKLSVTTTFVTRTVRTAR-ISPQKARLVADQVRGLSAERAVNLLD-KKAAHLIKKVVESAIANVDE--GRILK-RTSHITRTVEG-RVVSNKMDKTVTVLVEKHALYGKYIKRSTKLHAHNEGDLVRVTEI--APMSKTKNWRVV----------------------MARSL-KPFVDHH--LVKKVEIKTWSRRSMIL-PEMVGFTIAVHNGKNHVPVLVNE-NMVGHKL-GEFAVTRTF-KG----SRMELVILVHQVVNAG-RAKAQKTRSEVNGT-TKKSKKQKG-GGARGALTAPGGGVTFAA--K-P-R-SF-EQKVNRKMYRAAICAILSELNRLSARNLDPVSLVGADIT--ADAVKDPIADLLVRIKNAAAVPSSKIKVAIAEVLKAEGYIR-VSRSGGGLGVAIISTSK-GIMTDAQAREVLCFVIRIRLKAFDHRLIDRSASEIVETAKRTGAQVRGPIPLPTKIERYTILVSPHVDKDARDQYETRTHKRVLDIGPNDKTVDALMKLELAAGVDVQIKMIQMQSYLDVADNSGAKEVMCIKVLGGSKRRYARIGDIIKVTVKDAIPRGKVKKGEVYDAVVVRTRKGVRRPDGSLIRFDGNAAVLLNNKEPIGTRIFGPVTRELREKFMKIVSLAPEVLSKWYALAADLKVREGISKILIERIHTARPGVV--IGK-RGEDIEKLREV--R--K--PEL--D-AQLVAESIAQQLER-R-IMFRRAMKRSVGNA-M--RGIKVNVAGR-L--NG-AE-IARSEWYREGRVPL--HTLRADIDY-GFAEAKTT--YGII-GIKVWIRLSVLRTGQHLYAQVFSKVIAAAN-TNSEAAVKVGKLIAE--RAKAAGI-EHG-RI----------MA-----------------N-----------RIKK-GDQVVVTT-K--GGEIVRV-------DANIV-KRHTKGVVER-EASIHISNVAM-PL--MK-FKPTS-PGRRSAVAALLEPQ--SN-SGGRNHHGRITTRH-GGHK-QRII--D--FRIEYDPNRTA-HIALLCYDG--ERRYIIAPKGL-KAGDQVIKTGNTLPLRNIPVGTTVHGIELKPGKGAQI-ARAAGAAVQLVARLRLRSGEMRCRATIGEVG-NDEHGKAGARP-TVR-GAAM-NP-VDHPHGGGEA--KVPTK-GYK-TR
>PV_group_Chlamydiae_Chlamydia_trachomatis_B_Jali20_OT_Jali20_GCA_000026925
---------------------------------------------MH-KN--GN-L--------VACSVISV-DANVVAQT--AS--SY--NA--VQMP-EKTIEF-S-----------------K-ALLGH---EEEFG--L---E--IV-SNVDICGI--SKGK-GFQG-VMKKF--GFRG--GP--K--SHGSG---FHRHAGS-TGMR--SG-RCFPGS-KRPSHMGCDRVTVKNLEVVK------------------RK--VMLVKGA-IPGFK-GSVVVVCGVEG------RTKLL-GRGPSGK--TSGRGHKGDC--SR--SG-YE-GGGITTQRLSEGVKSLIEAL-PQ--GVE-VS-VK-G-PK-GSGLYWALIANMVKGVDT--GFEKRLEMIGVGF-RAGVSHPTIKGINKQLVGEFAA-EPYKVRRKARLKKLYTEEIDKFQYPVLKKIVISMG--LA--E--AISSQ-KP--LVTRARNSIAGFKLREGGIGAKVTLR--GIRMDFMD--RFCNI--VSPRIRD--FRGFSC-K-G-DGR-GCYSFGLDDQQEV--DLDRMLMPKRTKFRKQQKGQFAGLSGATFVDFGEFGMQTLERGWITSRQIEACRVAINRYLKRKGKVWIRVFPDKSVTKKPAETRMGKGKGAPDHWVVVVRPGRILFEVANVSKEDAQDALRRAAAKLGIRTRFVKRVERYIR-VQPRKARLAAGLMRNRSVVEAQQQLQ-MKAGRCLKKVLDGAIANVDV--GPILK-RTSHLTKTKIG-VVVSSKMEKTVVVRVESHPQYAKVVRDSSKYYAHKEGDTVRIQET--RPLSKTKRWRVV----------------------MSRSL-RPFVDHH--LLKKVRIKTWSRRSMIT-PEMIGHTFEVHNGRKFLTVFVSE-TMVGHKL-GEFSPTRMF-KS------VLLSKSVKDYLANK-RQACTRGRSEVSHS-TKKPFRQKGTGNARGCLAAPGGGIVFGP--K-P-KFDQ-HIRINKKERRAAIRLLLAQKIQLSVRNISGYDIAAARVS--EKALEDSIANLLTRIRNALMAEHSKMLEAIVRILKQHGFVR-VSKPSGNMGIAVLSTPQ-GVLEGSVARELLCLVIRICLKGFDQGQLDQSTANIVETAKRTGARVVGPIPLPTKREVYTVLRSPHVDKKSREQFEIRTHKRLIDIDPTGKTIDALKMLSLPAGVDIKIKMIQQESQLKVADNTGAKKVKCFKVLGGSRRRYATVGDVIVCSVRDVEPDSSVKKGDVVKAVIVRTRNDIHRKDGSTLRFDTNSCVIIDDKNPKGTRIFGPIAREIRRGFVKISSLAPEVISLWYGLVEDVKIREGAAGFVVKRIHTARPGLV--IGK-KGAEVESLKEV--K--R--PEL--N-AQLVADGIAKQIER-R-VSFRRAMKKALQSV-M--DGVKVQVSGR-L--AG-AE-IARSEWYKNGRVPL--HTLRADIDY-ATASAETT--YGII-GIKVWIRLSVVKTNKHVYVQLIGKTLASIS-TNQDNAKALGIKIAE--LGKGLQV-DHG-VV---------MKR-----------------R-----------SVCV-GDTVYVLA-K--GGKVLRC------LKINVR-VKNIKKRINI-EAPLHISNVR--MF--KK-FKPVT-PGTRQLIKKLSF-FK-KS-SGGRDNLGHISCRH-GGVR-RRVI--D--FSVEYDPNRSA-YIALLNYDG--EKRYILAPKGI-KRGDRVFKTGCCMTLKSIPLGLSVHNVEMRPGSGGKL-VRSAGLSAQIIAKLKMPSGEFRCRATVGEVS-NADHGKAGRRP-TVR-GTAM-NP-VDHPHGGGEG--RKVTK-GLK-TR
>Terrabacteri_group_Actinobacteria_Corynebacterium_epidermidicanis_DSM_45586_GCA_001021025
------------------------------SEN--VGILGTKLGMTQ-ED--NR-V--------IPVTVVEA-GPCVVTQT--EE--TY--NA--IQID-----PA-N-----------------K-PAAGH----DDVT--V---D--IV-TFVDVTGT--SKGK-GYAG-GMKRH--GFAG--QG--A--AHGNQA--AHRRVGG-IGAC--AG-RVFKGT-RMAGRMGNDRVTTQNLKVQK------------------AN--LLIIKGA-IPGVR-GGLVTV-K----GGAHAKTRV--GRGEAGK--TAGRGTKGTK--AR-----FE-GGQVNVADLSGSAKEKIEAI-PS--GVD-VK-VK-G-PK-GTGLSRSLVNNLVEGVTK--GYTIKMEIFGVGY-RVGYSHPVIEGIDKQKVGQIAA-DPYKVRRKVRLKTRYREEIDEFSYPGLTKIVVNMG--VG--D--AITGQ-KP--ELRRAKKSIANFKLREGPIGARVTLR--GDRMEFLD--RLLTV--ALPRIRD--FRGLSD-Q-QFDGH-GNYTFGLTEQTEI--DVDKMLIPKRVKYRRQHRHR-TGVSGGNRVTFGDYGIQALEPAYITNRQIESARIAINRHVKRGGKVWINIFPDRPLTQKALGVRMGSGKGGVEKWVANVKPGRILFEMSYPNEEIALEALRRAGQKLPCKVRIVKKDQRFVR-VSPMKARRVVDLVRGKSVAEAMAILP-QAASEPVAKVVASAAANADE--GIIRK-RTSHITKVRTG-YVVSDKMTKTIVVELEQHAKYGKTIRTNSKVKVHGIGDLVKIEET--RPLSKDKHFRLV----------------------MPRSL-KPFVDEH--LLNKVDIKTWSRRSTIL-PDFIGHTFAVHDGRKHVPVFIDD-SMVGHKL-GEFAPTKTF-KG----RRLKLDVLMHQVVAAA-RQHATKTRAMVSGG-GKKPFRQKGTGRARGSIRAPGGGIAHGP--Q-P-R-NY-EQRTPKKMIKAALYGALSDRARKSVNNLNTYDVLKADFS--VEALNDPIADMLSRVRNANHAPSSKLKVNIATILKQEGYIR-VSKPGGGLGVAIISTSQ-GLLTDRQATEVLAYVIRIRLKAYDHEAIDASAKKIVETVTRTGARVVGPVPLPTEKNVYAVIRSPHKYKDSREHFEMRTHKRLIDIDPTPKTVDALMRIDLPASVDVNIQMIQQESRLKVADNTGAREILCIRVLGGSTRRFAGIGDVIVATVKEATPGGNVKKGDIVKAVIVRAKKETRRADGSYIAFDENAAVIINDNEPRGTRIFGPVARELRKKFMKIVSLAPEVISHWYAIAEDIKIREGVADVVIERIHTARPGIV--IGR-RGSEADRIREV--K--N--IDA--N-AQLVAQSIAEQLVN-R-VAFRRAMRKAIQGA-M--RGIKVVCSGR-L--GG-AE-MSRTERYHEGRVPL--HTLRAEIDY-GTFEAHTT--FGRI-GVKVWIRLVVHRTSRHMHVQIIGHTLAAAS-TKKARGAQVGKLIAE--RAKAAGI-EHG-RV-----------------------------M-----------KIHK-GDTVLVIS-K--GGKVIQA-------KVHRI-KKHVAGIVTQ-EAPIHVSNVMM-AI--RK-YKPTT-PGRRQSSKSLLR-PL-SK-SGGRNVHGHITTRH-GGHK-RRVI--D--FHIEYDPNRTA-NIALLHFDG--EKRYIIAPKGL-QQGAILIKVGNNLPLRNIPAGATIHCVELKPGGGAKM-ARSAGTSIQLLGKLRMPSSEIRCRATVGEVG-NADQGKAGRRP-TVR-GVVM-NP-VDHPHGGGEG--KQPEG---R-TR
>Proteobacteri_Alphaproteobacteria_Polymorphum_gilvum_SL003B_26A1_SL003B-26A1_GCA_000192745
-----------------------------------MGVIAQKVGMTR-DA--GE-H--------VPVTVLRL-EKCQVVAT--EE--KY--TA--LQL-------V-K--------------NTPK-AMRGH-----EIT--A---D--HG-QYVDVTGT--SIGK-GFAG-VMKRH--NFGG--GR--A--THGNSV--SHRSHGS-TGQR--QG-KVFKGK-KMAGHMGDVRVTTQNLKVVR------------------RG--LIMVEGS-VPGAK-GGWILVPEGVPVPGAFRPIRV--GRGIGGK--TGGRGVKGQK--SR--SG-FE-GGQVSLGRVTKSAIAAVEKV-PS--GVT-AT-VK-G-PK-GQGMTRTMLQNLITGVSQ--GFEKKLDITGVGY-RAGFSHDVVSGIDKQAVGQVAA-EPYKIVRKERLKTYYEDVVDKFNYPSLEKIVLNMG--VG--E--AIAGQ-KP--VVTKATKSIATFKVREGPLGAKVTLR--RSHMEFLD--RLITV--ALPRVRD--FRGLNP-K-SFDGR-GNYAMGIKEHIEI--EYDKMLQPKRTKFRKQHKGRIHGLAGGTDLNFGEYGLKAVEPERVTARQIEAARRAMTRHMKRAGRVWIRIFPDVPVSSKPAEVRMGKGKGAPDFWACRVKPGRIMFEIDGVPEDVAREAMRLAAAKLPIKCRFVQRIARMLR-VSPRKLNLVAAAIRGKKVGSALADLR-KRIAGDVKKTLMSAIANVGK--ARIEK-PFSNLTRILQG-TVVSNANDKTVTVKVETHPLLKKTVRRSKKYRAHQVGDTVLIEEC--APISKSKRWTVV----------------------MARSI-WPFVDGY--LLKKAEIKTWSRRSTIL-PQFVGLTFGVYNGQKHVPVLVSE-EMIGHKF-GEFSPTRTY-YG---KRKMELEVLIHRVVAKR-QAHKAKGRSEVSGT-TKKFVRQKGSGGARGNRKAPGGGKAFGP----VVR-DH-GHDLPKKVRALGLAHALSTKAKLAARNINVYDILRRNLT--KAAVSDPLGDMLTRIRNAQLRPNSKLRAHVLDVLAKEGYIR-VSKPGNGLGVSILSTPR-GVMSDHQAREVLCRVIRIRLKAFDHRILDASTREIVNTAKRTGAQVRGPVPLPTRIEKYTVLRGPHIDKKSRDQFEMRTHKRLLDIDPTPQTVDALMKLDLAAGVDVEIKMIQMQTNLDVADNSGARRVMCIKVLGGSKRKYARVGDIIVVSIKEAIPRGRVKKGDVMKAVVVRTAKDIRRPDGSVIRFDRNAAVLVNNNEPIGTRIFGPVPRELRKNHMKIISLAPEVLSRWYALHEDFRIREAVSKIVIERIHSGRPGVV--IGK-KGADIERLREV--R--K--PEI--D-ANLVAASIAQQLER-R-VAFRRAMKRAVQSA-M--RGIRINCGGR-L--GG-AE-IARVEWYREGRVPL--HTLRADIDY-GIATAHTA--YGAC-GVKVWIRLSVFRSSKQIYAQIIGHTIASAS-TDVAAAAAVGKLVAE--RALAAGV-KHG-RV----------MA-----------------A-----------KIKK-GDTVVVLT-K--GGEVIQM-------AVNVV-RRHQRGIVAK-EAPIHVSNIAM-AL--KT-FNPTS-PGRRQLVKTLTE-GL-TK-TGGRNNRGRLTSPN-GGHK-RRLV--D--FRLEYDPNRTA-FIALIRYDG--ELSYILAPQRL-AAGDKVVKPGNAMPLASIPVGTIVHNVELKPGKGGQI-ARSAGAFVQIVGRLRLMSGEQRCMASIGAVS-NPDHGKAGRRP-HTR-GVAM-NP-VDHPHGGGEG--RKPTK-GKR-TR
>Proteobacteri_Alphaproteobacteria_Xanthobacter_autotrophicus_Py2_Py2_GCA_000017645
-----------------------------------MGVIAQKVGMTR-DA--GE-H--------VPVTVLKV-ESCQVVAT--LD---Y--VA--VQLK-----PV-T-----------------R-AERGH----EEIT--A---D--HG-QYVDVTGT--TIGK-GFAG-GMKRH--NFGG--LR--A--THGVSI--SHRSIGS-TGGR--QG-KTFKNK-KMPGHMGDVTVTTQNLKVVM------------------RG--LIAVEGA-VPGHA-GGWITVPAEAPKPGAF-RMRV--GRGIGGK--TAGRGVKGQK--AR--TG-FE-GGQVSLGKITKSAVAAVEKI-PA--GVT-AS-VK-G-PK-GAGMSRTLVANLVEGVTK--GFEKKLEITGVGY-KAGYSHDVISGIDRQKVGQVAA-EPYKIFRKEKLRTFYDEVVEQFGYPTIDKIVINMG--VG--E--AIAGQ-KP--VITRARKAISNFKLRENPVGAKVTLR--KARMEFMD--RLVSI--ALPRVRD--FRGLNP-K-SFDGR-GNYAMGVKEHIEI--NYDRMLQPKRTKFRKQFKGRIHGVAGGTELNFGEFGLKAVEPERVTARQIEAARRALTRHMKRAGRVWIRVFPDVPVSAKPTEVRMGKGKGAPEYWAARIKPGRIMFEIDGVSVETAREALTLAAAKLPIKTRFIQRIARNLR-ISPQKLNLVAGLIRGKKVATALADLH-KRIARDVRKCLESAIANVGK--GRIEK-PFSHITRVLQG-VVVSDKTDKTVVVRVETHPLLKKTVRRSKKYHAHKVGDTVWIEEH--RPISKLKNWIVI----------------------MTRSV-WPFVDGY--LLKKAEIKIWSRRSTIL-PQFVGLTFGVYNGHKHVPVNVSE-EMIGHKF-GEFAPTRTY-YG---KRRMEITVILHRCVSRR-QAHRTKGRSEINRT-SKKMYKQKGTGNARGAASAPGGGRAFGP----VVR-SH-AIDLPKKVRALALKHALSSKAKLAARNINVYDILRRDLT--KAAVDDPIGDLITRIRNAQMRPGSRLRASVLEVLRSEGYIR-VSKPGNGLGIAVVSTPQ-GVMADHEAREVLCTVIRIRLKAFDHRILDASTREIVATAKRTGAQVRGPIPLPTRIEKFTVNRSPHIDKKSREQFEMRTHKRLLDIDPTPQTVDALMKLDLAAGVDVEIKMIQMQTNLDVADNSGARRVMCIKVLGGSKRKYAHVGDIIVVSVKEAIPRGRVKKGDVMKAVVVRTAKDIRRVDGSVIRFDRNAAVLINNRQSWDQTIALSIARNQRGGERIQAQPSPPHASRWFALHEDIKIREAVSKVVIERIYSGRPGVV--IGK-KGADIDKLREI--R--K--PEI--D-ARLVAESIAQQLER-R-VAFRRAMKRAVQSA-M--RGIRINCSGR-L--GG-AE-IARLEWYREGRVPL--HTLRADVDY-GTATAFTT--YGTC-GVKVWVRLSVHRTSQHIYAQVIGETLAAAS-SDTDAAKTIGKLVAE--RALAKGV-THG-RV----------MA-----------------A-----------KIKK-GDKVVVLT-K--GGEVIQV-------KVNIV-KRHQRGIISK-EAPIQLSNVAM-AL--KH-FKPVT-PSLRQLVKTLTE-GK-SS-SGGRNNNGRITVRF-GGHK-QRLV--D--FRIEYDPNRSA-FIALIKYDG--DLAYILAPQRL-AVGDQVVKPGNAGPLSSLPVGTIVHNVELKVGKGGQI-ARSAGTYAQIVGRVRLNSGEQRCYATVGAVS-NPDHGKAGRKP-HNR-GVTM-NP-VDHPHGGGEG--RFPTK-GKK-TR
>Proteobacteri_Gammaproteobacteria_Pseudomonas_putida_S12_S12_GCA_000495455
-----------------------------------MGVIGRKCGMTR-EE--GV-S--------IPVTVIEI-EPNRVTQT--EE--TY--RA--VQV------AV-T-----------------A-AQAGH----ELIK--A---E--LG-QLVDVTGQ--SKGK-GFAG-TIKRW--NFRG--QD--N--THGNSV--SHRVPGS-IGQC--QG-RVFKGK-KMSGHMGAERVTVQSLEVVR------------------RN--LLLIKGA-VPGAT-GGDVVV-----------KHRP--GRGIGGK--TGGRGHKGQT--SR--SG-FE-GGQVRLSELTKGARAAIEAL-PS--GVE-VK-VK-G-AK-GTGTTRALVNNMVQGVSQ--GFERKLQLVGVGY-KAGFSHPVIKGIDKQLVGQVAA-EPYKVRRKERLKEIYRNEIEELKLPRVTKITLNMG--LG--E--AITGQ-KP--VVTFARKSIAGFKVREGPIGVKVTLR--SDKMEFLD--RLLAI--SLPRVRD--FRGLNA-K-SFDGR-GNYSMGVKEQIEI--DYDKMLQPKRTKFRKQMTGHNRGLARGSKVSFGEFALKAVARGRLTARQIESARRALTRHVKRGGKIWIRVFPDKPISKKPLEVRMGKGKGSVEYWVAQIQPGKVLYEIEGVSEELAREAFALAAAKLPLATSFVKRTVSGAR-ISAQKARLVADQIRGKKVGEALNLLS-KKAAEIMKKVLESAVANVNE--GRIVK-RSCHITRTLTG-RVVSDKMDKTITVLIEKHPIYGKYVKRSTKLHAHKIGDKVSIRET--RPLAKTKSWALV----------------------MPRSL-KPFIDLH--LLKKVEVKTWSRRSMIL-PQMVGLTIAVHNGRQHVPVLVNE-DMVGHKL-GEFAGTRTY-RG----KRMQLNVLVHQAVAGG-RQKQQKTRSDVAGG-GKRPWRQKGTGRARGTTRGPGGGVTFAA--R-P-Q-DH-SQKLNKKMYRAALRSILAELVRLAARNSDPVSLIAYEIT--VSAVKDPLADMLTRIRNAQMAPSSTLKVAVAKVLKDEGYIR-SSRPGGGLGVSIVSTNK-GVMTDRAAREVLCTVIRIRLKAFDHRLIDQSTQEIVETAKRTGAQVRGPIPLPTRKERFTVLVSPHVNKDARDQYEIRTHKRVLDIQPTDKTVDALMKLDLAAGVEVQISMIQTQSMLDVADNSGARRVMCIKVLGGSHRRYAGIGDIIKVTVKEAIPRGKVKKGQVMTAVVVRTRHGVRRADGSIIRFDGNAAVLLNNKEPIGTRIFGPVTRELREKFMKIVSLAPEVLSVWYALLKDLKTRESVSRIDIHRIHTARPGIV--IGK-KGEDVEKLREI--R--K--PEL--D-AMLVAQSVAQQLER-R-VMFRRAMKRAVQNA-M--RGIKIQVSGR-L--GG-AE-IARTEWYREGRVPL--HTLRADIDY-NTYEAHTT--YGVI-GVKVWIRLCVFRSSQHIYAQVISKVLASAS-TNIDAATKVGKLVAE--RAKAAGV-SHG-RV-----------M-----------------Q-----------KIRR-DDEIIVIA-K--GGKVLKV-------AVNLV-KRHTKGIVEK-EAPLHASNVAM-AI--VK-CKPTS-PGRRFVVAPLIEKK--SK-SGGRNNNGRITTRH-GGHK-QRLV--D--FRIEYDPNRTA-HIALLCYDG--ERRYIIAPKGV-SAGDQLIKAGNSLQLRNIPVGSTIHGIELKPGKGAQI-ARSAGASAQLIARLRLRSGEMRCRATLGEVS-NSEHGKAGARP-TVR-GVAM-NP-VDHPHGGGEG--RFPTK-GAK-TR
>Proteobacteri_Gammaproteobacteria_Vibrio_tubiashii_ATCC_19109_ATCC_19109_GCA_000772105
------------------------------------GLIGRKVGMTR-EE--GV-S--------IPVTVVEV-EANRVSQT--LE--TY--AA--IQV------AV-T-----------------K-PEAGH----NELT--V---E--LT-KKVDVTGT--SKGK-GFQG-AVKRW--NFRT--QD--M--THGNSL--SHRAPGS-IGQC--QG-RVFKGK-KMAGHMGAERVTTQNLEIVR------------------RN--LLLIKGA-VPGAT-GGNVIV-----------AKRV--GRGIGGK--TGGRGHKGQK--SR--SG-FE-GGQVRLAELTKGAKAAIEAI-PA--GVE-VK-VK-G-AK-GEGTARALVNNMVVGVTE--GFTKKLTLKGVGY-RAGFSHPVITGCDKQLVGQVAA-EPYKVRTKEKLHDYYKSSVKQFSYPRIEKITLNMG--VG--E--AISGQ-KP--LITKARKSVAGFKIREGPIGCKVTLR--GERMDFLE--RLINI--ALPRVRD--FRGVSA-K-SFDGR-GNYSMGVREQIEI--DFDKMLQPKRTKFRKVQTGRNRGLAKGTDVSFGEFGLKATGRGRLTARQIEAARRAMTRHVKRQGKIWIRVFPDKPITEKPLEVRQGKGKGNVEYWVAQIQPGKVMYEMGGVPEELAREAFRLAARKLPFKTTFVTKQVNFAR-ISPQKARLVADQIRGKSVDQALEILN-KKAADLIKKVLESAIANVDE--GRILK-RSSHITRTSFG-RVVSNKGDKSITVAIEKHPIYGKFVKRTTKVHAHGLGDTVEIREC--RPLSKTKSWTLV----------------------MPRSL-KPFIDLH--LLKKVEIKTWSRRSMII-PTMIGLTIAVHNGRQHVPVFVTE-EMIGHKL-GEFAPTRTY-RG---KKRMELMVLVHQVVAGA-RQRAQKTRSEVSGG-GAKPWRQKGTGRARGTIRSPTGGVTFAA--K-P-Q-DH-SQKVNKKMYRGAMKSILSELVRLAARNIDPVSLIAFDIT--ADAVKDPISDMLTRVRNGQAAPSSKLKVAIAALLKAEGYIR-VSRPGGGLGVAIVSTSK-GLMSDRAAREIICYVIRIRLKAFDYKLIDASTAEIVETAKRTGAQVRGPIPLPTRKERFTVLISPHVNKKARDQYEIRTHKRLIDIEPTDKTVDALMRLDLAAGVDVQISMIQMQSTLDAADNSGARKVMCIKVLGGSHRRYAHIGDVIKVTVKEAIPRGKVKKGDVLKAVVVRTRKGVRRPDGSVIRFDRNACVLLNDTQPIGTRIFGPVTRELRDKFMKIVSLAPEVLATWFALDGDFKVRQSLSRIVIERIHTARPGVV--IGK-KGEDVEKLREV--R--K--PEL--D-AQLVGDSIASQLER-R-VMFRRAMKRAVQNA-M--RGIKVEVSGR-L--GG-AE-IARSEWYREGRVPL--HTLRADIDY-ATSSAHTQ--YGVI-GIKVWIRLVVHRTPRHVYAQVISEVIAAAS-TNIDAAKAVGKAVAE--RALEKGV-EHG-RV----------MA-----------------A-----------KIRR-NDEVIVLA-K--GGKVTKV-------AINLV-KKHQKGIVEQ-EAAIDASNVAM-AI--VK-CKPTS-PGRRHVVAPLLEKN--SK-NGGRNNNGRITVRH-GGHK-HRVI--D--FRLEYDPNRSA-NIALVLYDG--ERRYILAPKGV-NAGDAIIKAGNTLPMRNIPVGSTVHNVELKPGKGGQL-ARSAGAYAQIVARIRLRSGEMRGRATIGEVG-NSEHGKAGARP-TVR-GVVM-NP-VDHPHGGGEG--RQPTK-GFK-TR
>Terrabacteri_group_Actinobacteria_Arthrobacter_FB24_FB24_GCA_000196235
--------------------------------MTATGLLGTKLGMTQ-EN--NK-L--------IPVTVVQA-DSNVITQN--AD--VY--VA--VQI-----DPV-T-----------------K-PLAGH--AAEELS--V---E--VG-QKIDVVGT--TKGK-GFAG-VMKRH--GFHG--VG--A--SHGAHK--NHRKPGS-IGGA--SS-RVFKGM-KMAGRMGAVRHTTLNLTVHA------------------KS--LLLIKGA-VPGAR-GQVVLV-----------KTRV--GRGEGGK--TAGRGTKGTK--AR-----FA-GGQVNLDKLSASAAEKIAAV-PA--GVE-VK-VK-G-SK-GEGLTRTLIANMIQGVTA--GYEKKLEIVGTGY-RVGYSHPVVSGISKQQVGEVAA-DPYKIRRKVRLKTKYADSIEEFKYPRLVKVVVNMG--VG--D--AITGQ-KP--QVTKARKSIAQFKLREGPIGAHATLR--GDRMEFLD--RLVTL--ALPRIRD--FRGLSG-K-QFDGN-GNYTFGLTEQVEI--DQDSMLIPRRVKHRKQHHGRS-GAAGGTKVSFGEWGIQALSPAYVTNRQIESARIAMTRHIKRGGKVWINIYPDRPLTKKPAETRMGSGKGSPEWWVSNVKPGRVLFELSGVSEEVAREALRLAIHKLPLKARIVRRGERHIR-VTPMKARRVVNLVRGKQANEALAILP-QAASEPVFKVVQSAISNVDE--GQIKK-RTSHITKTKRG-YVVSDKMEKTIVVQVEKHALYGKVIRRNTKIKAHGIGDLVLLAET--RPLSATKRWRLV----------------------MPRSL-KPFVDQH--LFVKVDIKTWSRRSMII-PDMLGHTIAVHDGRKHIPVFVTE-SMVGHKL-GEFAPTRTF-RG---KRRMTSTVLLHQVVAAA-RQHKTKTRAEVSGA-GRKPFKQKGTGRARGSIRAPGGGVVHGP--T-P-R-DY-SQRTPKKMIAAALRGALSDRARLSVRNLNTYDVLVSDFT--KAAYEDPVADMLTRLRNANSAPYSKLKARVADILKAEGYIR-ISKPGGGLGVAILSTSS-GLLTDKQAGEVLAYVIRIRLKSYDHEVIDVSARKIVETVTRAGATVVGPVPLPTEKNVYCVIRSPHKYKDSREHFEMRTHKRLIDIDPTPKAVDSLMRLDLPADVNIEIKMIQQESRLKVADNTGAKEILTIRVLGGSGRRYAGIGDVIVATVKDAIPGGNVKKGDVVKAVIVRTKKERRRADGSYIKFDENAAVILNDGDPRGTRIFGPVGRELRKKFMKIVSLAPEVLSHWFAVREDIRIRQGIAKVEIERIHTARPGIV--IGR-RGAEADRIREV--K--N--PEM--E-AQLVAQGVAEQLTS-R-VAFRRAMKKAMQSA-Q--RGIRIACSGR-L--GG-AE-MSRSEFYREGRVPL--HTLRANIDY-GFYEAKTT--FGRI-GVKVWIRLVVNRSARHVFVQVVGLTVASAS-TKTAKAKRVGELVAE--RAKAAGI-EHG-RI----------MA-----------------------------KIKK-GDLVQVIT-R--GGKVLRV----FPDTINRV-TKHTKGIEVV-EASIHISNVAM-GI--RK-YKPTT-PGRRGSSKSLVR-PL-PK-KGGRNNTGKITTRH-GGHK-RRLI--D--FEIEYDPNRTA-RIALLHYDG--TKRYIIAPNKL-SQGDFVIKPGNNLPLRNIPVGTVIHAVELRPGGGAKM-GRSAGASIQLVAKLRLPSGEIRCRATVGEVG-NAEQGKAGRRP-TVR-GVAM-NP-VDHPHGGGEG--KKREG---R-TR
>TAC_group_Crenarchaeota_Aeropyrum_camini_SY1_JCM_12091_SY1_GCA_000591035
RAPRRGSLGFSPRKRASRLVPRVRSWPDVD-----IAFLGYRAGMTH-DDRPGR--PTSGKEIFVPVTIVET-PPMYVVAL-------YDPNR--GRYKMLKSLEV-R-IIAASQPKLAGGLSKKK-PDLLE-----LVK--L--RD--VG-QLVDVIAV--TKGK-GFQG-VIKRW--GVKE--LP--R--WH------KHRKGSRRIGAR---GRSTFWET-PQAGQTGFHRRTEYNKRILM-----PAGGFLRYGVVR-ST--FAMLAGS-IPGTP-KRPIVMPEITYISLLSK--------------------------------------------------------V-PE--GVT-VS-VS-G-PK-GEGAIAGHIRNMIKGVQG--GFRYKLKIMYSHF-PIGEKGLRVEGIDVEKVAQTAA-VKDKIYEKE----EEWK-------PRIVKVTVNIS--IG------LTGQ-KP--VFRKAKRTIRAFGVRKGNIAVMVTLR--GEKANFLK--RALEA----V---G--HR-IKA-S-SIDEH-GNVSFGIEEHIGV--KYDP---------------------------------------------------------------------------------------------------------------------------------------RNVP-VHPKVMAEVAGAIRGMTLGEARRYLP-VKAARYMLKLLDNVEANAHK--GPRNR-VHSHIEVLLEG-VVAKARARRMVVVQHEYDKKYKRYERRSKKIHAHREGDLVVIGET--RPISKTVKFTVLKFR-YR-GRTLEELLKMDIPARQRRSL-LP-AQQK--LLLKVRIRTHVRDMIIL-PEMVGLTIAVYNGKEFIPVKIVP-EMIGHYL-GEFSPTTRI-VQLHVASKKIVPVLIRRAFTAR-LQ-------------GRDPMAGKGRGVARGSLRAAGGRAAHPP--R-VEK-VL-KEEINRKEKRLATISAISATSKLAVKGLSVLQLAPGGYT--TGALKDTLANAMAAIKNAEMRPSSKLIANVLRILEKEGYIR-INDIGRDVGLLILSTPQ-GIMTHREALIVIAYVLRIWLWSTNVRSLEDVVEQIRNIANKTGIRMRGPVPLPVKRLEIPVFRLPHGEGKYWEHWEMKVHKRLIDLEADERVLRHLMRIKVPEDVYIEIKGLQVGSYVPVADNSGAKEVMIISVPQTRLRRSAGVGDLVVVSVKKGTPQ--MR-RQVVYAVVVRQRRPFRRPDGTWVSFEDNAVVIVD-GTPRGSEVRGPIAREAAERWPRVAKIATMIIVRHFLKIDEWLAQNGYSRVKVVQIWAERPALI--IGR-RGATIRRLQQP--E--N--PML--D-ARVQAFRIARSIER-G-IHFRRVAFAALNRI-M--SGVEITISGK-L--TS-ER--ARFEKFKAGKVYKSGHKVDELVDR-ASAYARLP--KGVI-GVDVII--------------------------------------------------------KSRQPRKQRRALYRAPLHARQKLVSATLSPELREKYGVRSLPVRK-GDKVRILRFK--GGKVVKV----DLRRVTVT------TPVFR---PIHPSNVMM-GK--RL-----------------------RQQRAGRGPTYRSRGHI-PGPA-KPPLSGE-TFELIHDPGRYV-PLARVVRDG--VEFFMPAAEGM-YVGQIIPEAGNVLPLGKIPEGTEVFNVELRPGDGGKL-ARQAGSYALVVGRLRLPSGKDKSRATIGIPA-GAGRMKAGFWP-RVR-GVAM-NA-VDHPFGGGRH--QAPP--GRKVGH
>Euryarchaeota_Halobacteria_Haloferax_sp._SB3_SB3_GCA_001469875
-------MGFSPRKRAVKEVPRIKSWP--SGSP--AGFAGYKAGMTHVNDE-AD-SPREGMEESVPVTVVET-PPMRAVAA-YEQ-TPM-KPQ--TEVDALREAVL-RVITHTV-PSELANVPKKK-PDVME-----EHE--M--SD--VG-EYLDAAGV--TKGK-GTQG-PVKRW--GVQK--RK------GKHARQGWRRRIGN-LGPW---S-RVRSTV-PQLGQTGYHQRTELNKRLID-GEGDVEGGFVNYGEVD-GS--YALIKGS-LPGPN-KRLLRFPEVRYVSTASN--------------------------------------------------------I-PD--EVS-AE-IE-G-PN-GSGTFESHVNNMLHGATE--GWEYKMEVHYAHF-PMGEKSPRLTGSNKEDVGQTAA--KDKITQKP----------SEADFPRIEKVVVHMG--VG--E---ITGQ-ES--VRTISGRASQDFGVRRGPVGAKVTLR--GDTAEFLE--TALPI--A-----D-----LSV-S-SFDQT-GNFGFGVEEHTSQ--EYDP---------------------------------------------------------------------------------------------------------------------------------------------------------------------------------------------------------QTLEG-TVVSTDMAKTVIVEREFVPKYDRYMKRRSRIPAHAVGDEVTIAET--RPLSKTKSHVVVEFT-YR-GYTLDELQDMELPARQRRTI-TA-EHEK--LLAKAQIRTHLRDMPIL-PEFVGLTFAVYTGQEFERTQIQP-EMIGHYL-GEFQLTRSS-VEKFVPLKMQATILIKRAVANR-KQ-------DPYAG-LRESM-GSGRGMSHVARRVPSGRRAHPP--K-AEK-DQ-GKEINTKERKLAVRSALAATADKAARNVSAEDLAPGTFT--ESALEDPLSSALSGVDNAESVPASNIIGSVLEVFYDRGYIA-INDCGRDYGALIVTTSH-GVMSHYEARQIIAYVARVRLAGTSPEDLDDICDDVREIANKTGVNLSGPIPLPTKTLEVPARKSPDGEGATWEHWEMRVHKRLIDLDADERALRQLMRVQVPNDVSIEIVGVARGSLVTCADNTGARELKIISVAGGTKNRKAGIGDKVTVSVTKGTPE--MR-RQVLEAVIVRQRKSIRRPDGTRVKFEDNAAVIIM-EEPRGTEIKGPVAREVAERFGSIASTATMIVEHQFIQIDEFFAEEGYGGMDVAKLKAEKPGMV--IGK-GGKNIRKVTEV--D--E--PDL--N-ARIVADRLANALER-G-WYFRKAGHTTIDRI-M--DGAEIVLSGK-V--TG-AR--SRVEKFNRGYIKHNGEPAQEIVDE-GQGVAVMK--LGTI-GVTVKI-----------------------------------------------------------------------------------------------------------------------------------------------------------M-GR--RI-----------------------QGQRRGRGSTFRAPSHR-LSHK-K-----D---GIEHDPARSA-PIALVEFED--EQRMILAPEGI-SVGEELIKPGNTLPLAEIPEGVPVCNVEHQPGDGGKF-ARASGVSAQLLSHVKLPSGEVKCRATIGVVA-GGGRVKAGKWP-RVR-GVAM-NA-VDHPFGGGGR--QAPP--GRKVGD
>Terrabacteri_group_Deinococcus_Thermus_Thermus_oshimai_JL-2_JL-2_GCA_000309885
------------------------------------GILGTKVGMTR-DD---R-A--------IPVTVILA-GPCPVVQT--PE--KY--TA--VQLN-----PV-N-----------------R-PMKGH-----VVT--V---D--IG-ERVDITGT--SKGR-GTAG-VMKRW--NFAG--GP--D--SHGAHK--IHRHPGS-IGNR--KG-RVYKGK-RMAGRYGAERVTVVNLEVVD------------------EN--LLLVKGA-VPGPN-GGLLIV-----VAK---RKRV--GRGPGGK--TATRGHKGQK--SR--SG-FE-GGRVNLKDLSKSALEKLKAL-PK--GVT-VE-VK-G-PK-GEGLTRTLIANAVKGVAE--GYAKELLIKGIGY-RAGYSHPVVLGIDKQKVGQVAA-SAYHVRLKPALKKKYYEEVRRFGYPRLEKVVVNQG--LG--E--AITGQ-KP--AVTRAKKSISNFKLRKGPIGLRVTLR--GDRMIFLE--KLLNV--ALPRIRD--FRGVNP-N-SFDGR-GNYNLGLREQLEI--TYDMMLMPRRMKYRKQHRGRMRGAAGGDYVAFGDYGLVALEPAWITSQQIEAARVAMVRHFRRGGKIFIRIFPDKPYTKKPLEVRMGKGKGNVEGYVAVVKPGRVMFEVAGVTEEQALEALRIAGHKLPIKTKIVRREARYVR-IAPRKVRLVVDLIRGKSLEEARALLP-KRGAYHVAKVLESAAANVDE--GIIKK-KTSHITKVLTG-VVVSDKMQKTVAVLVEPHPLYGKVIKRSKKYLAHKVGDVVEIIEA--RPISKRKRFRVL----------------------MPRSL-KVFVDDH--LLEKVLIKTWSRRSTIV-PEMVGHTIAVYNGKQHVPVYITE-NMVGHKL-GEFAPTRTY-RGKATKKKYQIPVLLWEVVASR-RRASTKTRGEVAYS-SRKIYPQKHTGRARGDIGAPGGGTVFGP--K-P-R-DY-SYTLPKKVRKAGLAMAVADRARRAARNLNVYDILRTEMD--LAAWQDPIADMLTRIRNATRVPASRLKEEILRILAREGFIR-ISRPGRGLGIAILSTSK-GVLTDREARELICEVIRIKLRGFDHKTLDASAQKIVEAARRSGAQVSGPVPLPTRVRRFTVIRGPFKHKDSREHFELRTHNRLVDINPNRKTIESLMSLDLPTGVEIEIKMIQPQTYLEVADNTGARKIMCIRVLKGSNAKYATVGDVIVASVKEAIPRASVKKGDVVKAVVVRTKKEVKRPDGSAIRFDDNAAVIINNQEPRGTRVFGPVARELRKGFMKIVSLAPEVLSRWYALVEDQNIREGLARIDIERVHVAKPGVV--IGR-GGEKIKVLREI--H--N--PNL--S-APLVAQRVAEQIER-R-FAVRRAIKQAVQRV-M--EGAKVIVSGR-I--GG-AE-QARTEWAAEGRVPL--HTLRANIDY-GFALARTT--YGVL-GVKAYVRLSVFRSLNHIYAQIIGETLVAAS-SKTEVARQVGRALAE--KALAKGI-KHG-RV--------MQPK-----------------L-----------HVKK-GDTVLVAS-K--GGKVKQV----LPKKVNIV-KKAVRGFVEQ-EAPLHASKVRM-GI--KK-FKPYT-PSRRFMTKSLVK-PL-KK-TGGRNNQGRITVRF-GGHK-RRII--D--FAIEYDPNRSA-RIALLHYDG--EKRYIIAPEGL-QVGQQVIAVGNALPLRFIPVGTVVHAVELEPKKGAKL-ARSAGTSTQIQGRLRLPSGELRCYATVGAVG-NADHGKAGRKP-HVR-GAAM-NP-VDHPHGGGEG--RWQTK-GLK-TR
>Terrabacteri_group_Actinobacteria_Cryptobacterium_curtum_DSM_15641_DSM_15641_GCA_000023845
-----------------------------------MAIYGTKLGMTQ-ED--DE-V--------VPVTVIQA-APNTICQT--KE--TY--EA--VQLK-----PV-N-----------------R-PMGGH----EKVT--V---S--LA-KKVDVTAT--SKGK-GFAG-VMRRY--NFRG--GP--G--GHGAH---FHRAPGS-VGMC--AS-RVFKGL-RLPGHMGVDTVTVKNLDVVR------------------QN--LILVKGA-VPGGK-NAMVRV-----------RTRV--GRGHAGK--TAGRGLNGQK--SR--SG-FE-GGQVNVSRLSASAAKKIEAV-PS--GVD-VK-VK-G-KQ-GEGLTRTLIHNMVIGASE--GFSKKLELVGVGY-RAGFSHPVVKGPSKEAVGQIAA-EPYKVRRKLRLKERYQSEISDLSLPRLEKIVVNMG--VG--A--AITGQ-QP--MITRAKKSIAGFHVREGAIGCKVTLR--GDRMEFLD--RLLAT--ALPRVRD--FRGISP-K-SFDSH-GNYTLGITEQLEI--DYDKMLVPKRVKHRKVQRGSMKGRAGGTRLNHGEWGIQALEAHWITNRQIEAARVAITRQMKRGGHVWITIFPDKPITSKPAETRMGSGKGNPEGWVAVVKPGRIMFEIGGVDEATAKEACRLAINKLPIKCKIVTRQKRYVR-VSPRKARVVVDQIRGKDIVRAREVLT-RAIAEDVEKVMNSAVANVDE--GRIRK-RTSHITKVRQG-LVVSISGDKTCVVEVKPHRVYGKMMTTTKKFHTHGLGDTVRIMET--RPLSKMKHWRLI----------------------MSRSL-KPFVEPR--LLSRIDVKTWSRSSTIF-PEMVGHTIAVHDGRKHVPVYITE-SMVGHKL-GEFAPTRTF-RG------ANIEVVMHQVVASW-RQHDTLTRGQVRGG-GKKPWRQKGTGRARGSIRSPGGGTVFGP--H-P-R-SY-AFRVNNKEVKLAMRSALSAKLALAFRNGNTYDFVNNKFT--AEALSDPIADMLTRVRNAHSAPSSKKLVEIARIMREEGYIR-ISKPGGGLGTAVISTSA-GVMADRDAREVIAYIIRIRLKGYDHEIVDQSTKLIVDTAQKTGAKVSGPIPLPTERNLYCVVKGPHVDKDSREQFEMRTHKRLIDIEPTPNTVDSLMRLDLPAGVDIEIKMIQMQTMLAVADNSGARKVQCIKVLGGSKRRYAGLGDVIICSVKEAIPNGQVKKGEVVRCVVVRQKKEVRRSDGSYIRFDQNACVLIDAGAPRGTRIFGPVARELRKKYMKIVSLAPETLSRWYALENDLAIRRAVSKVEIERITTARPGVV--IGK-KGAEIDTLREI--K--R--PEL--D-ANLIAQSVAEQLEG-R-VAFRRAMRKAVQSA-R--KGIRIQCAGR-L--GG-AE-MSRREWYREGRVPL--HTLRAKIDY-GFTTANTQ--MGAI-GVQVWVRLCVTRSNSNVYVQIVRKTLCAVS-TNVEGAGVLGEIIGK--KAIEAGI-THG-RV---------MTT-----------------M-----------NIKK-GDKVKVLA-K--GSTVIRS----LPQRVGMV-TKAQRGLSHI-EAPIHVSNVAM-GV--KQ-FKPTS-PGRRFQTKSLLR-PL-PK-KAGRNNYGRITTRH-GGAK-RRII--D--FTIEYDPNRSA-RIALLHYDG--EKRYILQPRDL-KVGDTVIKPGNALPLSAIPVGTLIHAVELQPGRGAAL-ARSAGTSIQLMGKLRMPSSEMRCRATVGEVG-NADHGKAGRRP-TVR-GTVM-NP-VDHPHGGGEG--KVPTK-GHR-TR
>Proteobacteri_delta_epsilon_subdivisions_Geobacter_lovleyi_SZ_SZ_GCA_000020385
-----------------------------------MGIIGKKLGMTQ-ED--GT-R--------VPVTVVQA-GPCVVLQT--AE--VY--SA--VQV-----NAA-N-----------------S-ADRGHEQEAEELT--V---Q--QG-DLIDVTGT--SIGK-GFQG-VIKRH--NFKG--GR--A--SHGSR---FHRAPGS-IGCS--AS-RVFKNK-KMPGQMGNERVTVQRLQVVR------------------QN--LILIKGA-IPDSK-NNVVVI-----------RKRI--GRGIGGK--TATKGHKGQK--AR--SG-FE-GGQINLQQLSKSAIDKIQAV-PK--GVT-VT-VK-G-PK-GEGLTRTLVNNMVVGVTA--GYQTDLEINGVGY-RAGYSHPVVKGIDKELVGQTAA-EPYKILRKARLKDVYQNEVAEFNYPRIEKVVINMG--LG--E--AITGQ-KA--VITKAKKSIASFKLREGPIGCMVTLR--RERMEFLD--RLMNV--ALARVRD--FKGVSG-K-AFDGQ-GNYTLGIKEQLEI--NYDEMLMPKRVKHRKQMKGRMTGAARRIEISYGEFALQATECGWVDSRQIEAARIAMTRYIKRGGKIWIRMFPDKPLTAKPAETRMGKGKGSPDSWVCVVKPGMVLYEMEGVTEEIAREAFRLAAHKLPISTKFITRNESLAR-LSPRKTRTVADLVRGKGIQQALNTLP-NPSAQILLKLLKSAVANVDG--GKIRK-PTSHISRTQTG-VVVSDKMEKTVVVRVDKHPLYNKYIKRSVKYKVHKAGDKVQIVEC--RPLSKDKRWALR----------------------MARSI-KPFVDGH--LMKKVEIKTWSRRSTIT-PEFIGVSLAVHNGKKFIPVFVTE-NMVGHKL-GEFSPTRTF-HG--KVKKPTIALLIHQALANR-RAVKTKTRAEVSGG-GKKPFKQKGTGNARGCSRAPGGGTVFGP--Q-P-K-TY-NLGINKKARKAALRSLLSMQLKLSSRNLNVFDVLKYQMT--EGAVRDPIADMLTRIRNANMVPSSNVKVNIAQVLKQEGYIR-ISKPGNGLGIAILSTSK-GIMTDASARELLCTVIRIRLKAYDHKLLDVSVGEIVETAKRTGARVAGPIPLPTVINKYCVLRGPHVDKKSRDQFEIRTHKRLIDIDPTQQTVDALMKLDLSAGVDVEIKMIQMQTILDVADNSGAKKLFCIKVLGGSKRKYAGVGDIVVCSVREALPNSKVKKGDVVKAVIVRTAKELGRPDGSYIRFDNNSGVVINNKEPVGTRIFGPVARELRKKFMKIISLAPEVLSKWYALHEDLKIRQGISKIEIERIHAARPGLI--IGK-KGAEVELLKEV--R--K--PEL--D-AQLVAENVALQLER-R-IAFRRAMKKSVTSS-L--KGIRITCSGR-L--GG-AE-MSRTEWYREGRVPL--HTLRADIDY-GFAEAKTT--YGII-GVKVLIRLNVFRSANHIYAQLIGVTLAAAS-TNKASAAAVGAAIAR--VALQKDI-RHG-RI--------MQTK-----------------KY----------HVAK-GDTVMVIA-K--AGKVLQV-------KLNMV-KRHVRGITEK-EAALHVSNVQM-AI--KS-YKPTS-AGRRHQTKSLLV-KI-KK-TGGRNHFGRVTARH-GGHK-QRMI--D--FTIEYDPNRSA-RIALLHYDG--EKRYILAPLDL-KVGDTVIKPGNSLPLRSIPLGTIIHNIELKIGKGAQL-ARSAGTFAQLMSKVKLPSGEVRCYATIGQVG-NIDHGKAGRRP-KVR-GVAM-NP-VDHPHGGGEG--RIPTK-GYK-TR
>Proteobacteri_Gammaproteobacteria_Bibersteinia_trehalosi_USDA_ARS-USMARC-189_USDA-ARS-USMARC-189_GCA_000521745
------------------------------------GLVGRKVGMTR-ED--GV-S--------VPVTVIEI-EANRVTQT--LE--NY--SA--VQV------AV-T-----------------K-PEAGH----EEIN--V---D--IV-KKVDVTGT--SKGK-GFQG-GVKRW--NFRT--QD--A--THGNSL--SHRVLGS-IGQN--QG-RVFKGK-KMAGHLGAERVTVQSLEVVR------------------RK--LLLVKGS-VPGAT-NSDVIV-----------AKRL--GRGIGGK--TGGRGHKGQK--SR--TG-FE-GGQIRLDELTKGAKAAIEAV-PA--GVE-VK-VK-G-KN-GEGTTRALVNNMVIGVTE--GFTKKLQLVGVGY-RAGFSHPVLKSADKQLIGQVAA-EPYKVRTKEKLHDYYRDTVAKFNYPRIEKITLNMG--VG--E--AISGQ-KP--LVTKARKSVAGFKIRQGPIGCKVTLR--GERMEFFE--RLITI--AVPRIRD--FRGLNA-K-SFDGR-GNYSMGVREQIEI--DYDKMLQPKRTKFRKVHKGRNRGIAGGTEVSFGTFGLKAIGRGRLTARQIEAARRAMTRAVKRQGKIWIRVFPDKPITEKPLEVRMGKGKGNVEYWVALIQPGKVLYEMDGVSEEVARNAFALAAAKLPFKTTFVTKTVRYAR-TSAQKARLVADLIRGKKVAQALEILN-KKAAALVKKVLESAIANVDE--GRILK-RTSHITRTVQG-KVVSDKMDKSFVVAIEKHPIYGKFIRRTTKLHVHKLGDVVEIKEC--RPLSKTKSHTLV----------------------MPRSL-KPFLDLH--LLKKVEIKTWSRRSMII-PSMIGLTIAVHNGRQHVPVYVSD-EMIGHKL-GEFAPTRTY-RG----KKMELQVLIHQVVAGA-RQRAQKTRAEVSGS-GKKPWRQKGTGRARGDIKSPSGGVTFAA--K-P-Q-DH-SQKVNKKMYRGAIKSILSELVRLAARNIDPVSLIAFDIT--VDAVKDPIADMLTRIRNGQAAPSSKLKVAIANVLAEEGYIR-VSRPGGGLGIAVVSTSK-GVMTDRAAREIICYVIRIRLKAFDHRLIDQSTAEIVETAKRTGAQVRGPIPLPTRKERFTVLISPHVNKDARDQYEIRTHKRLVDIEPTEKTVDALMRLDLAAGVDVQISMIQEQTMLDVADNSGARSVMCIKVLGGSHRRYAAIGDIIKVTVKEAIPRGKVKKGDVLKAVVVRTKKGVRRPDGAVIRFDGNACVILNNTQPIGTRIFGPVTRELREKFMKIISLAPEVLSTWFALEGDFKVRQSVSRITIERIHTARPGIV--IGK-KGEDVEKLREV--K--K--PEL--D-AKLVADSIASQLER-R-VMFRRAMKKAVQNA-M--RGIKVEVSGR-L--GG-AE-IARSEWYREGRVPL--HTLRADIDY-NTAEAHTT--YGVI-GIKVWIRLVVHRTPRHIYAQVISEVLAAAS-TNKDAAAVVGKLVAE--RALEKGI-KHG-RV----------MA-----------------S-----------KIRQ-NDEVIVLT-K--GGKVTKV-------PINIV-TKHEKGLVKK-EAAIDVSNVAM-AI--VK-CKPTS-AGRRHVVAALLDTK--SK-TGGRNNLGRITTRH-GGHK-QRLI--D--FRLEYDPNRSA-NIALVLYDG--ERRYILAPKGL-TAGDQIIKVGNALPMRNIPVGTTVHNVELKPGKGGQI-ARSAGAYVQIIARLRLRSGEMRCTATIGEVG-NSEHGKAGARP-TVR-GTAM-NP-VDHPHGGGEG--RVQTK-GKK-TR
>Terrabacteri_group_Firmicutes_Lachnoclostridium_phytofermentans_ISDg_ISDg_GCA_000018685
-----------------------------------MAILATKIGMTQ-EN--GV-L--------TPVTVLQA-GPCAVTQT--VD--NY--AA--VQV------RV-N-----------------K-PQKGH---AAEIK--V---D--IG-DKIDATGT--SKGK-GFQG-AIKRH--GLSR--GP--M--GHGS-K--FHRHAGS-NGAA--TG-RVFKGK-HMPGQMGNVKVTVQNLEVVK------------------NN--LILVKGA-VPGPK-KAMIML-----------NFRR--GRGHGGK--TAGKGHKGQK--AR--S--FE-GGQVNVSMLSESAIEKIKAI-PA--GVT-VE-VK-G-PN-GTGLTRTLIANMVTGVTT--GYQKVLEINGVGY-RAGYSHPVVKGIDKEKVGQYAA-EPYKIRRKVRLKEIYKNEIKKFGYPKLDKIVINMG--VG--E--AIAGQ-KA--VITKARKSVANFKLREGAIGCKVTLR--GEKMEFAD--RLINL--ALPRVRD--FRGVNP-N-AFDGR-GNYALGVKEQLEI--EYDKMLMPKRVKRRKQFRGSMAGKARGNTISHGEYGIVAMESAWIKSNQIEAARIAMTRYIKRGGKVWIKIFPDKPVTTKPAETRMGSGKGSLEYWVAVVKPGRVMFEIAGVAEETAREALRLATHKLPVKCKIVSRSESYAR-VSVQKACFVLDAVRGKDVQTALGILP-RYASTLIEKLLKSAIANAGC--ARILK-RLSHITKTRTG-KVVSDKMDKTIVVAVVKHPLYGKIVKRTYKLKAHQIGDRVKVMET--RPLSKDKRWRLV----------------------MARSL-KPFADDH--LLKKVDIKTWSRRSTIF-PQMVSHTIAVHDGRRHVPVYVTE-DMVGHKL-GEFVATRTF-RG----RKANVKVLMHMAVANK-RQQSAKTRAEVSGG-GRKPWRQKGTGHARGSTRSPGGGVVFAP--K-P-R-DY-SFKMNRKEKSLAIKSALTSRVELSARNINVYDIVKYDIT--KDAVADPIADMLTRIRNANTAPASKMKIAIAEILLKEGYIR-ISKPGGGLGVAIISTNK-GVLTDKAAREVLAFIMRITLKAYDHHLIDASAGKIIETVKKTGSKVSGPVPLPTKKEIVTVLRAVHKYKDSREQFEQRTHKRLIDIAPTQKTVDALSRLEMPAGVYIDIKMIQSESRLKVADNSGAKELLCIRVMGGSTRRYANIGDIIVASVKDATPGGVVKKGDVVKAVVVRTVKGARRKDGSYIRFDENAAVII-KDDPKGTRIFGPVARELREQFMKIVSLAPEVLSRWYALVEDYNIRTGVAKIEIERIHTAKPGVV--IGK-GGAEIEKLKEI--K--K--PDV--C-AQLVAESIAAQLEN-R-ISFRRAMKSTMSRT-M--RGIKTAVSGR-L--GG-AD-MARTEFYSEGTIPL--QTLRADIDY-GFAEADTT--FGKL-GVKAWIRLAVFRSNNHMYAQIIGNTLVSAS-TDVAAAAMLGTVIAK--KALEKGI-TQG-KV---------MAT-----------------T-----------KIKK-GDSVKVIA-K--GGKVISV--------VNTI-TKHSKGIIHQ-EAPIDASNVMM-GI--KT-FNPYT-PSRRHMTKSLVV-SL-KK-NAGRNNQGKITVRH-GGSR-RRII--D--FTIEYDPNRTA-NIALICYDG--EKAYILAPNGL-QVGQTVIKVGNCLPLANIPVGSQIHNIELYPGKGGQL-VRSAGNSAQLMARLRLPSGEMRCRATLGQVG-NIDHGKAGRRP-TVR-GSVM-NP-NDHPHGGGEG--KKPAL-GLK-TR
>Terrabacteri_group_Actinobacteria_Arthrobacter_Hiyo8_Hiyo8_GCA_001549895
------------------------------MTATRNGLLGTKLGMTQ-EN--NK-L--------IPVTVVQA-DSNVITQN--AE--TY--VA--VQI-----DPV-T-----------------K-PLAGHADAASELS--V---E--LG-QKIDVVGT--SKGK-GFAG-VMKRH--GFHG--VG--A--SHGAHK--NHRKPGS-IGGA--SS-RVFKGL-KMAGRMGAERHTTLNLTVHA------------------KS--LLLIKGA-VPVPAARSSSYA-----------KTRV--GRGEGGK--TAGRGTKGTK--AR-----FA-GGQVNLDKLSSSAAEKIAAV-PA--GVE-VK-VK-G-TK-GEGLTRTLIANMIEGVTK--GYEKKLEIVGTGY-RVGFSHPVVAGISKQQVGEVAA-DPYKIRRKVRLKTKYADSIEEFKYPRLVKVVVNMG--VG--D--AITGQ-KP--QVTKARKSIAQFKLREGPIGAHATLR--GDRMEFVD--RLVTL--ALPRIRD--FRGLNG-K-QFDGN-GNYTFGLTEQVEI--DQDSMLIPRRVKHRKQHHGR-SGAAGGTKVTFGEYGIQALSPAYVTNRQIESARIAMTRHIKRGGKVWINIYPDRPLTKKPAETRMGSGKGSPEWWVANVKPGRVLFELAGVNEEVAREALRLAIHKLPLKARIVRRGGRHIR-VTPMKARRVVNLVRGKQANEALAILE-QAASEPVFKVVQSAMANVDE--GQIKK-RTSHITKTRRG-YVVSDKMEKTIVVQVEKHALYGKVIRRTSKIKAHGIGDLVLISET--RPLSATKRWRLV--------------------------------------------------------------------------------------------------------------LLHQVVAAA-RQHKTKTRAEVSGA-GRKPFKQKGTGRARGSIRAPGGGIVHGP--T-P-R-DY-SQRTPKKMKAAALRGALSDRARLSVRNLNTYDVLVSDFT--KAAFEDPVADMLTRLRNANSAPYSKLKARVADILKAEGYIR-ISKPGGGLGIAILSTSS-GLLTDKQAGEVLAYV----------------------------------MPLPTEKNVYCVIRSPHKYKDSREHFEMRTHKRLIDIDPTPKAVDSLMRLDLPADVNIEIKMIQQESRLKVADNTGAKEILTIRVLGGSGRRYAGIGDVIVATVKDAIPGGNVKKGDVVKAVIVRTKKERRRADGSYIKFDENAAVILNDGDPRGTRIFGPVGRELRKKFMKIVSLAPEVLSHWFAVREDIRIRQGIAKVEIERIHTARPGIV--IGR-RGAEADRIREV--K--N--PEM--E-AQLVAQGVAEQLTS-R-VAFRRAMKKAMQSA-Q--RGIRIACSGR-L--GG-AE-MSRSEFYREGRVPL--HTLRANIDY-GFYEAKTT--FGRI-GVKVWIRLVVNRSARHIFVQVVGVTVAYAS-TKTAKAKRVGELVAG--RAKAAGI-EHG-RI----------MG-----------------A-----------KIKK-GDLVQVIT-R--GGKVLRV-------EINRV-TKHTKGIEVV-EAPIHVSNVA--------------------------------------------------------------------------------------------------------------------------------------M-ARSAGASVQLVAKLRLPSGEIRCRATVGEVG-NAEQGKAGRRP-TVR-GVAM-NP-VDHPHGGGEG--KKREG---R-TR
>Terrabacteri_group_Firmicutes_Gemella_oral_taxon_928_W2231_GCA_001553915
-----------------------------------MGILGRKVGMTQ-EN--GE-L--------IPVTVVEA-KGNVVLQT--EE--VY--NA--IQL------RA-N-----------------K-PEQGH---VAEVQ--V---D--IG-DLVDVTGV--SKGK-GFQG-AIKRH--GQSR--GP--M--AHGS-R--YHRRPGS-MGPV--AN-RVFKGK-ALPGQMGGVTVTTQNLEIVS------------------NG--LILIKGC-IPGSK-KSFVKI-----------RNRV--GRGIGGK--TSGRGQKGQK--AR--SG-FE-GGQVNLKDLSSSAKEAIEAI-PA--GVE-VN-VK-G-PK-GEGTTRAILANMVEGVST--GFKKELELIGVGY-RAGYSHPVIEGINKEVVGQYAA-EPYKVRRKERLEEKFKTEITKFEYPKIEKIVINMG--VG--D--AISGQ-KP--LITRAKKSIATYRLREGPIGAKVTLR--GERMEFFD--KLVTV--ALPRVRD--FHGIPK-K-AFDGR-GNYTLGIKEQLEI--DYDKMLMPKRVKYRRQHRQSTKGKSGGNVVDFGEFGLQATTASRVTSRQIESARIAMTRYMKRGGKVWIKIFPHMPYTKKPLEVRMGSGKGAVEGWVAIVKPGRVMFEVAGVSEEVAREALRLASHKLPVKCKFVKRGEKTVR-IAPRKVRLVLDLVRGKKVGEALGILT-KAASLPVAKVIKSAAANANE--GSINK-RTSHITKVYVG-KVVSDKMDKTITVLVEKHPLYGKRVKYSKKFKAHKLNDIVKIMET--RPLSATKHFRLV----------------------MARSL-KPFADHH--LLAKVEIKTWSRRSTIF-PSFIGITFAVYDGRKHVPVYVTE-DMVGHKL-GEFAPTRTY-KG----RRPQLDLVLFQAVASL-RQHKTKGRSEVSGG-GRKPWRQKGTGRARGSIRSPGGGTVFGP--T-P-R-SY-SFKMPKKMRRLALRSALSSKVALSGRNLNVLDILGSNFT--KDALEDPIADMLTRIRNANMVPASNIKKQIAEILKEEGFIR-ISKPGNGLGIAIVSTSN-GVVTDKVAREVLAYIIRIRLKGYDHRLVDQSAEKIVETAKRSGAKVSGPIPLPTEKAVYTILRSVHIYKDSREQFEQRTHKRLIDIEPTQKTVDALISLNLPSGVDIELKMIQQETRLKVADNSGAKEVLTIKVLGGSGRKVANIGDVIVCSVKKATPGGVVKKGDVVKAVIVRTKTGARRNDGSYIKFDENACVIIRDKSPRGTRIFGPVARELRGNYMKIVSLAPEVLSKWYALHEDFKVRESVSKVEIERVHTGKPGMV--IGK-GGSEIDKLREI--K--K--VDI--D-AKLVAENIARQLEA-R-VSFRRAQKQAIQRA-M--RGIKTQVSGR-L--GG-AD-IARAEHYSEGSVPL--HTLRADIDY-AHEEADTT--YGKL-GVKVWIRLNVYRSNTNIYAQIIGVTLAQAS-SSVEAAKEVGKLIAE--VAKQNGI-THG-RV-----------------------------M-----------FIKK-GDKVVVIT-K--GGTVIEA----QPKKVNII-KKHVKGIVEK-EAAIHVSNVMM-AI--KV-YKAIT-NGRRNMTKSLLA-PL-PK-KAGRNNQGKITVRH-GGHK-KRII--D--FTIEYDPNRSA-NIALLHYDG--EKRYIIAPKEL-QVGQVVIKIGNTLPLSNIPVGTLIHNIELKPGKGGQL-VRSAGASAQVLGKVRLKSGEVRCRATIGEVG-NEQHGKAGRRP-TVR-GSVM-NP-NDHPHGGGEG--RKPTL-GKK-TR
>Euryarchaeot_Methanobacteria_Methanobacterium_lacus_AL_21_GCA_000191585
HQPRSGSMAFSPRKRAAKETPKVRSWP--E-ES--CGFPGYKVGMTHLDNV-KN-SPTSGMEVSSPVTILET-PPVVVMGA-YRK-DTL-KTL--NDVDEMKEQLI-RVLLHTK-PRLASGIPKKK-PEIIE-----EVN--P--AD--SG-EHVDTIAV--TKGK-GFQG-PVKRF--GVRI--QY------GKAARSSKARHVGS-IGPW---A-RTMWTV-AMAGQMGYHKRTEFNKKILR-ADESPKGGFVKYGLIK-NG--YVMIKGS-IPGPS-KRLVILPEITHISTASKKLRG--SRTVAKK--RRGAGNRGGK--GL--AG-WS--WMVNVDFLSKSAVSKIENI-PE--GIT-VT-IK-G-SK-GTGTIRSHINNMIIGLTD--GFSYKMKIVYAHF-PMGERHPRVSGINKEHVGQTMA--KGRLVSKE---------------VKIAKATVNIG--VG--E---ITDQ-KP--IRTISKVTNPEFGIRKGPIACKVTLR--NEKA---S--KAVKM--ILEGIGN----NIKS-T-QFDAQ-GNVAFGIHEHIGM--RYDPMVRATRKDYIRKIPGS-RIVQMGNLS--GDFPLKVAEHAHLSHNALEAARIASNRYMQRAGRMKIRVYPHHIVRENPMATGAGADRGKPVSSVAIVKPNQVFTNKRNFNDA--KEALRRAAMKFPVTCR-IE-LVKALK-ISPKHSVEICRTIRGMYLDDAREFLP-VKAATQILQVLDNAEANSHR--GPFNT-PTTHIQQILEG-IVTSEKAERTITVERSFITKYERYEKRKSKIKAHKIGDSVKIAEC--RPLSKTKHFVLV-------MARKEELQDMPLPSRQRRSL-KP-RQKK--VLEKIRIKTHCRDMIVL-PEMVGMTFGIYSGKEFVDVTIQP-EMIGCYF-GEFAVTRQR-VQMFVPLKEKIKVLIKRAVTAR-IQ-------DPMAG-KRKSF-GSGRGAAMKAAFIPGGRKAHPP--K-TER-II-HEKINRKERRLAIRSAVAATANLGARNLNAELLAPGTYT--KSAVEDPLADALTNMRNNEMQPASKMIGHVLRTMQKEGYIN-INKCGKNFGTIVITTPE-GIMTHREAKRLLVYVARIKLTGTDPEKLAYVCDQLKRIAERTGVDLSGPIPLPTKKLVVPTRKSPDGEGATWEKWELRIHKRLVGIEADERAMRQVMKVNVPDNVSIEIEALPIGARLQCVDNTGAREVEIISVKGGVRRRPAGVGDMIVISVKKGTVD--MR-KEVTTAVVVRQKKEYKRADGLRIKFEDNAAVIVE-GVLKGSEIRGPIAKEAADRWPAIGSAASIIV-KDFVRIDEYLENEGYGGMEIQVVYAERPGMV--IGR-GGKTVRSITEV--D--V--PEL--N-PKIMAHKIAAMLQR-G-MHFRRVAYTALRRI-M--GGVEVTISGK-I--RG-SR--SACAKFSDGYIKKCGEPSIRFVRH-GFATVQLK--PGVL-GINVRIRMVVRITNQHTIAQIIDETVVSAH-SNTSGAYLTGYLLAK--KALDAGI-EKGARIMSKQPRKQRKLIYKAPLHIRHKLMSVKLSEELREQYKRRSLPVKK-GDTIKVMRFK--DGKIEKV----DLKNMSVQ-----KNKVYH---SVHPSNIMM-GK--RL-----------------------IQ-RRGRGPTYKSASHR----K-IRSY--D--DDIIHDPGRTA-PVALVKFNG--EENLILAPEGI-QIADQVINPGNSLPLGEIPEGTPLYNLEKHPGDGGRF-VRSSGTYASLITHVELPSGELKCRATVGVVA-GGGRLKAGNKNVSVR-GVAM-NA-VDHPHGGGNR--QAPA--GRKVGS
>Proteobacteri_Gammaproteobacteria_Salmonella_enterica_sub_enterica_serovar_Enteritidis_str_SA20094079_SA20094079_GCA_000624015
------------------------------------GLVGKKVGMTR-ED--GV-S--------IPVTVIEV-EANRVTQD--LA--NY--RA--VQV------AV-T-----------------K-PEAGH----ESIS--V---E--LV-KKVDVTGT--SKGK-GFAG-TVKRW--NFRT--QD--A--THGNSL--SHRVPGS-IGQN--QG-KVFKGK-KMAGQMGNERVTVQSLDVVR------------------RN--LLLVKGG-VPGAT-GCDLIV-----------GKRL--GRGIGGK--TGGRGHKGQK--SR--SG-FE-GGQVRLSDLTKGARAAIEAV-PA--GVD-VK-IK-G-KN-GEGTARALLNSMVIGVTE--GFTKKLQLVGVGY-RAGFSHPVLKGADKQVIGQVAA-EPYKVRTKEKLHDYYKDEVTEFNYPRVEKITLNMG--VG--E--AISGQ-KP--LITKARKSVAGFKIRQGPIGCKVTLR--GERMEFFE--RLITI--AVPRIRD--FRGLSA-K-SFDGR-GNYSMGVREQIEI--DYDKMLQPKRTKFRKMHKGRNRGLAAGADVSFGSFGLKAVGRGRLTARQIEAARRAMTRAVKRQGKIWIRVFPDKPITEKPLAVRMGKGKGNVEYWVALIQPGKVLYEMDGVPEELAREAFKLAAAKLPIKTTFVTKTVRHAR-SSAQKVRLVADLIRGKKVSQALDILN-KKAAVLVKKVLESAIANVDE--GRILK-RTSHITRTLQG-RVVSDKMEKSIVVAIEKHPIYGKFIKRTTKMHVHGIGDVVEIREC--RPLSKTKSWTLV----------------------MPRSL-KPFIDLH--LLKKVELRTWSRRSTIF-PNMIGLTIAVHNGRQHVPVFVSD-EMVGHKL-GEFAPTRTY-RG---KKKMELVLLVHQVVAGA-RQRAQKTRAEVTGS-GKKPWRQKGTGRARGSIKSPSGGVTFAA--R-P-Q-DH-SQKVNKKMYRGALKSILSELVRLAARNIDPVSLIAFDMT--ADAVKDPIADMLTRIRNGQAAPSSKLKVAIANVLKEEGFIR-VSRPGAGLGIAVVSTSK-GVMTDRAAREIICYVIRIRLKAFDHRLIDQSTAEIVETAKRTGAQVRGPIPLPTRKERFTVLISPHVNKDARDQYEIRTHKRLVDIEPTEKTVDALMRLDLAAGVDVQISMIQEQTMLNVADNSGARRVMCIKVLGGSHRRYAGVGDIIKITIKEAIPRGKVKKGDVLKAVVVRTKKGVRRPDGSVIRFDGNACVILNNSQPIGTRIFGPVTRELREKFMKIISLAPEVLSTWFALDSDFKVRQSVSRIVIERIHTARPGIV--IGK-KGEDVEKLREV--R--K--PEL--D-AKLVADSITSQLER-R-VMFRRAMKRAVQNA-M--RGIKVEVSGR-L--GG-AE-IARTEWYREGRVPL--HTLRADIDY-NTSEAHTT--YGVI-GVKVWIRLVVHRTPRHIYAQVISEVLVAAS-TNKDAAAAVGKAVAE--RALEKGI-KHG-RV----------MA-----------------A-----------KIRR-DDEVIVLT-K--GGKVKNV-------SINLV-KKHQKGIVEK-EAAIQVSNVAM-AV--VK-CKPTS-PGRRHVVAPLVEKN--SK-SGGRNNNGRITTRH-GGHK-QRIV--D--FRLEYDPNRSA-NIALVLYDG--ERRYILAPKGL-KAGDQIIKAGNTLPMRNIPVGSTVHNVEMKPGKGGQL-ARSAGTYVQIVARLRLRSGEMRCRATLGEVG-NAEHGKAGARP-TVR-GTAM-NP-VDHPHGGGEG--RVQTK-GKK-TR
>Proteobacteri_Alphaproteobacteria_Gluconobacter_oxydans_1.637_GCA_001680825
-----------------------------------MGLIAKKLGMTR-ED--GT-H--------VPVTVLHL-DEVQVVDT--NE---Y--TA--VQLK-----VV-T-----------------K-ANRGH----EKLS--A---N--HG-QKVDVTGQ--SKGK-GFAG-VMKRH--NFAG--LE--A--SHGVSI--SHRSHGS-TGQR--QG-KVFKGK-KMAGHMGDVRVTTLNLEVAA------------------RN--LIMVRGA-IPGAK-NSVVLIHADAPYPAAV-KKRL--GRGIGGK--TSGRGVKGQK--AR--EG-FE-GGQVNLGAISAAALAAVEKV-PA--GVQVAV-AK-G-KL-GEGTTRALIANMVKGVSV--GFTKALEIQGTGF-RAGFSHDVVEGNDKQRVGQVAL-EPYKLRRKERMQQRYEELLEQFGYPKLEKIVLNMG--VG--E--AISGQ-KP--VKTLARKAIAGFKIREGPIGCKVTLR--RQRMEFLD--RLVTI--AMPRIRD--FRGLPANK-GFDGR-GNFAMGIKEQIEI--EYDKMLSPKRTKFRKAHKGRIHGLASGTQLNFGAYGLKALEPERITARQIEASRRAITRAMKRAGRVWIRIFPDLPVSTKPAEVRMGSGKGSPEYWAARVKPGRILFEIEGVPPEVARLALSLGAAKLPIKTKFVQRGDRNIR-VSPRKLNLVAAMIRNQPADKAIAALR-RRIAQQVKKTLESAVANVGK--SRVEK-FFSHLKRVLTG-RVTSDKMDKTVTVLVDMHPLYKKFIRRSKKYAAHQIGDLVRIEEC--APISKRKTWSVV----------------------MARSV-WPFVDGY--LFGKAEIKIWSRRSTIL-PQFVGLTFGVYNGHKFLPVQVTE-NMVGHKF-GEFSPTRTY-TG---KRGMEYDIIMARVVAKR-RAHRTKGMGEISGT-TKKPFRQKGTGSARGSLRAPTGGVVHGP----VVR-DH-GYDLPKKVRRLGLISALSQKAARAIANANVYDILNHDIT--RAGLEDPLGDMLTRIRNAQRAPASKLRTNVLEALKREGYIR-VSKPGAGLGVSILSTPR-GVLSDVEAREVLCRVIRIRLKAYDHRVLDNSTKEIVNTAKRTGARVRGPIPLPTHIERFTVNRSPHVDKKSREQFEIRTHRRLLDIEPTPQTVDALMKLDLAAGVDVEIKMIHPETNLDVADNSGARRVQCIKVLGGSKRKTASVGDIIVVSVKEAIPRGKVKKGDVHQAVIVRTSYPVRRADGSAIRFDKNAAVLINKQEPIGTRIFGPVVRELRRKFMKIISLAPEVLSRWYALHEDLKLRAGVSRVVIERIYAARPGVV--IGK-KGQDIDALREI--R--K--PEI--D-ATLVAENIAQQLER-R-VAFRRAMKRAIQSA-M--RGIRITCSGR-L--GG-AE-IARDEKYREGRVPL--HTLRADIDY-GTATAKTT--YGTC-GVKVWIRLSVFRSSKHIHAQIIGRTLASAS-TNVDAASVIGKLIAE--RGLAAGV-THG-RV----------MA-----------------A-----------RIKK-GDQVLVLS-R--GGEVLAV-------KVAVA-KRHTKGIIER-EMPIHLSNLKM-AL--KH-FNPTT-PSTRGTVKQLTE-GK-NK-SGGRNNHGRTTVRF-GGHK-QRYV--D--FRLEYDPNRTA-FIALIKYDG--ELAYILAPQRI-KAGDRVVKPGNAMSLGAMPVGTIVHNIELKPGAGGKL-ARSAGTYAQLVGKIKLQSGELRCMATVGAVS-NPDNGKAGRRP-HNR-GVVM-NP-VDHPHGGGEG--RVPTK-GYK-TR
>Euryarchaeot_unclassified_Euryarchaeota_Aciduliprofundum_boonei_T469_T469_GCA_000025665
-------MAYYPRKRAASPIPRIRTWP--EG-P--RGFAGYKAGMTHIDWR-KH-TTTAGQEIWTPVTVIEV-PPMKVAGF-YER-TML-KSI--GEVERIKG--I-RLIVHTQ-PRLVSGVPKKA-PDIME-----EIK--F--SD--FG-KFVDVIAI--TKGK-GFQG-HVKRF--GVKL--LN------QKNRK--HRRMIGT-LGPW---D-WVRYTV-PQAGQMGYHQRTEYNKRIVK-EENGPKGGFPHYGEVK-NA--YVLIHGS-VPGPA-KRLIRF-EITYVSLESKIKLL-------TE--------------LR--------KNAVNVSRISNSAKEKIEKI-PE--GVE-AS-IK-G-PK-GEGTWKAHVLNMIKGVTE--GFEYHLKILYAHF-PMGERSPRVKSINKEHAGQTAA-IKNRIVKKG----------KEEKLIVIDKVVINMG--VG--E---LTHR-KP--VQTTSKKTIRDFNIRKGPIGLKVTLR--GKEADFLR--RALWV-------KD--FK-VPN-Y-SFDSQ-GNLSFGISDYTGM--KYDPMVKPRMYHYTRREY--MGGVPKIVHFEMGDFPIEVVEACQIRHTALEAARIIANKYLGKIGTAWIRVYPHHVLREHKMATGAGADRGKPVGTAARVREGQVIMTAVN-PQHLEKKALKEASYKLPAPCSIVKRSAKDLP-ISLKDSVNLCRAIKGMRLDEAKDFLP-VKVAKHVLKILENAEANAHK--GEIRR-EMVNIEQIMEG-VVISDKMMNTVVVEREYVKKYERYEKRRRRYHVHKVGDKVRFMEC--RPLSKTVSFVVIEFS-YR-GYSLEELQKMNWPARARRTL-KE-ERMK--AVRKIIVKTHRRDLIIL-PQFVGKRVAVHNGKEFVEVEIKP-EMIGHYL-GEFALTRKE-VKKFVPLKMRVNVLIKEAVLNR-VQ-------SPTAG-MRESW-GPGHGISKRGAIIPGGRAGHPP--T-TQK-VW-KRKMNIKMRRLAKYSALSMTSNKGFRNLNAEVLAPGTFT--ESAIKDPLSDALSRINNAAMAPASKLIGRVLKIMQDHSYIT-INRCGQDFGILIITTNK-GVMTHSEAKKLLAYVARIRLSGADHKKVDEVCNQIKKIAERTGVELHGPIPLPTKRLVVPVRKAPDGEGETWERWEMRIHKRLIDIDADERALRQLMRIQIPDGIHIEIEGLPTGARLVCADNTGAKEVEIIQVLKSVARKSAGVGDMVIVSVKKGSPD--MR-KKVFPAVIVRQRRPFRRADGTWVQFEDNAAVIVN-GETKGSEIKGPVAREAAERWPRIAAISSIIVERKFVLMKEYLMKEGFGGLEIQRLEVERPGMV--IGR-KGAKIKELTES--P--N--PYL--N-AQIMAQKLAMALER-G-WHFRRAGHSTLRRI-M--EGAQIIISGK-L--TG-DR--ARTEKFMDGTIKYNGKPVE-LVRM-GYATAKTK--PGII-GVTVKI--------------------------------------------------------VSYLPRKQRKMLYNAPKHKRQKMMKSHLSYGKYGLR--S-LTVRK-GDIVKVMRFK--GGKVVKV-------NVTVR------KAVQY---WIHPSNLMM-GK--RI-----------------------IPQRRGRGSVYRAPSHR-AGRPINKVE--KG--EIFHDPGHTA-PLARVVLNG--DKVLMLAHAGM-YEGQEIIRPGNVLPLGSIPEGVPIYNIEAQPGDGGRY-IRTGGNYAQIVTHVQMPSGEFKCRATIGVVA-GGGRLKAGKKHVQVR-GVAM-NA-VDHPHGGGNH--QAPP--GRKVGR
>Euryarchaeot_Thermoplasmata_Candidatus_Methanomassiliicoccus_intestinalis_Issoire_Mx1_Issoire-Mx1_GCA_000404225
RRPRRGSKAYSPRKRAVSQTPRLDTWP--EG-P--KGFAGYKAGMTHVDDR-KT-SLTAKQEIQIPVTVLEV-PPMKVAAV-YEN-TRL-RTV--GEAAKLAEK-V-RVLTYTQ-PKLVTGVPKKV-PELME-----EVS--I--SD--FG-ALVDVAAV--TKGK-GFQG-AVKRW--GVKL--LS------HKNSK--HRRMIGT-LGPK---G-LVRPTV-PQSGQMGYHQRTEFNKRIIK-GESGPKGGFLHYGSVR-NN--YLLIYGS-VPGPT-KRLIRIPDVVYISTESK--------------------------------------------------------L-PK--GVS-AS-IN-G-PK-GKGTFASHIRNMIEGVTL--GFEYEMKIVYSHF-PMGERSPRVTGIELEAVSQTAA-KGY-ITAKA-------------MSPRIEKVVVNIG--VG------VTEQ-TP--VITTAKVTNRDLGVRYGPIGCKVTLR--GEAAEFLS--KALAI----R---E--GR-VAV-Y-SFDKE-GNMSFGISDYTGM--KYDP---------------------------------------------------------------------------------------------------------------------------------------KEMP-ISPKDSREICRMIRGKKVNVAIQMLP-KKSAQAILAVLESAKHNATL--GQWNH-QTVNIEQIIEG-VVVSTKMGKTAVVERNYVEKYERYEKRTSRYSAHKVGDHVKIMEC--RQLSKTVSFVIVKKEFTYRGYSMEELLEMPFPCRIRRTL-A--MNDE--QSTAFEIKTHRRDVPIV-PQFVGKRVSVYNGKEFIEFEIKP-EMIGHFT-GEFSMTRGD-VKKFLPLKASVNVLIHKAVANK-RQ-------SEKAG-MRSQW-GKGRGTSRKAAESPGGRRAFPP--K-PEK-DY-SKKMNKKEKQLAKLSALAAVSNKGVHNLSAGKLAPGGFT--ESALEDPLNDAMSTIKNAASVPSSKLIGRVLKVMQEYGYIK-INDCGQDFGVLILTTTA-GVVSHTKAKKLLAYVARISLSGTDPKKVDSVCGQIKSISQRTGVAIRGPIPLPTKRLVVPVRKCPDGEGETWDRWEMRIHKRLIDLDADERALRQLMRIQVPDGVNIEIVGSQTGTVLNVIDNTGAKTIAIITVPRGTSRRKASVGDIVIASVKKGTPE--MR-RQVVYAVIVRQRRPFRRADGVMISFEDNAAVITEEGETKGTDIKGPVAREAAERWPRIAATASTIIERKFILLKEYLMKEGFGGLDVQRLITERPGII--IGR-RGAAIKNLTEV--D--N--PNL--N-AQIMAEKLAFALER-G-WHFRRAGHSTIRRV-M--DGCHIIIAGK-L--TG-QR--HRTEKFKEGYIKFCGEPKIQDVDK-GYAVAKLK--PGVI-GVTVEI-----------------------------------------------------------------------------------------------------------------------------------------------------------M-GK--QL-----------------------RQQRRGRGSQYRSPSHR----D-IPRL--D--ADFIHAPGRNG-PLAKIDFNG--EKVLMIAAEGM-MVGNNVRTPGSVVSLSSVPEGSFVYNIEGQPGDGGKF-VRTAGTSATVVSRLLMPSGEFKCRATVGVVA-GGGLAKSGNAYFKVK-GIAM-NA-VDHPHGGGGH--PAP---GRKVGR
>Terrabacteri_group_Firmicutes_Staphylococcus_aureus_sub_aureus_USA300_FPR3757_USA300_FPR3757_GCA_000013465
-----------------------------------MGILGRKIGMTQ-EN--GE-L--------IPVTVVEA-KENVVLQT--VE--VY--NA--IQV------KA-N-----------------K-PAEGH---VDEVS--V---D--TG-DVIDVTGV--SKGK-GFQG-AIKRH--GQSR--GP--M--SHGS-H--FHRAPGS-VGMA--SS-RVFKGQ-KMPGRMGGNTVTVQNLEVVQ------------------NK--VILVKGN-VPGPK-KGLVEI-----------RNRV--GRGVAGK--TSGRGHKGQK--AR--SG-FE-GGQVNLDQLSASAAEAIDAI-PS--DVT-VT-VK-G-PK-GEGTTRALLNNMVQGVSQ--GYVKVLELVGVGY-RAGYSHPVVEGISKEQVGALAS-EPYKVRRKERLKEKFNTEVKKFNYPKIDKIVVNMG--VG--D--AITGQ-KP--LVTKAKKSIATFRLREGPIGAKVTLR--GERMEFLD--KLISV--SLPRVRD--FQGVSK-K-AFDGR-GNYTLGVKEQLEI--DYDKMLLPKRVKYRRQHRPKTTGRSGGNYVTFGEFGLQATTTSWITSRQIESARIAMTRYMKRGGKVWIKIFPHTPYTKKPLEVRMGAGKGAVEGWIAVVKPGRILFEVAGVSEEVAREALRLASHKLPVKTKFVKRNERTIR-IAPRKVRLVLDLIRGKNAAEAIAILN-KASSPVIEKVLMSALANANE--GAINK-RTSHITKVYVG-KVVSDKMDKTITVLVETHKLYGKRVKYSKKYKTHKLGDIVKIQET--RPLSATKRFRLV----------------------MARSI-KPFVDEH--LMKKVEIKTWSRRSTIF-PNFIGHTFAVYDGRKHVPVYVTE-DMVGHKL-GEFAPTRTF-KG----RRANYDVVLFEAIASL-RQHAVKNRSAVSGG-GRKPWKQKGTGRARGTIRAPGGGIVFGP--T-P-R-SY-AYKMPKKMRRLALRSALSFKAQLSARNLNVLDITNADIT--EAAAKDPIADMLTRVRNANMVPASNIKKEIAEILKSEGFIR-ISKPGNGLGIALVSTSE-GVITDKEAREIIAYVIRIRLKAYDHRVIDQSAEKIVETAKRSGADVSGPIPLPTEKSVYTIIRAVHKYKDSREQFEQRTHKRLIDINPTPKTVDALMGLNLPSGVDIEIKMIQQETRLKVADNSGAREVLTIKVLGGSGRKTANIGDVIVCTVKNATPGGVVKKGDVVKAVIVRTKSGVRRNDGSYIKFDENACVIIRDKGPRGTRIFGPVARELRGNFMKIVSLAPEVLAKWYALHEDLKIRKSVSHVEIERIHTGKPGMV--IGK-GGSEIEKLREI--K--K--VDL--D-ARLVAENIARQLEN-R-ASFRRVQKQAITRA-M--KGIKTQVSGR-L--GG-AD-IARAEQYSEGTVPL--HTLRADIDY-AHAEADTT--YGKL-GVKVWIRLNVYRSNKHIYAQIIGVTLAQAS-SKVELATKVGEAIAK--KAADKGI-KHG-RV-----------------------------M-----------HIKK-GDNVKVIA-K--GGKVIAT-------KVNIM-KKHQKGILET-EAAIHVSNVQM-AI--KK-YKPIT-NGRRNMTKSLLK-PL-PK-KAGRNNQGKLTVRH-GGHK-RRVI--D--FSIQYDPNRSA-NIALVVYDG--EKRYIIAPKGL-EVGQIVIKVGNALPLQNIPVGTVVHNIELKPGKGGQI-ARSAGASAQVLGKIRLRSGEVRCRATIGQVG-NLQHGKAGRRP-TVR-GSVM-NP-NDHPHGGGEG--RKPTL-GKK-TR
>Terrabacteri_group_Firmicutes_Lactobacillus_casei_12A_12A_GCA_000309565
--------------------------------M--AGILGKKVGMTQ-DN--GE-L--------VPVTVVDV-TPNVVMQT--VE--SY--EA--VQL------RT-N-----------------K-PSVGH---LSEVK--A---D--EG-DIVDVTGT--SKGH-GYQG-NIKKD--GQSR--GP--M--AHGS-R--YHRRPGS-LGAI--IN-KVFKGK-KLPGRMGNHTRTMQNLQVVA------------------HN--VLLIKGN-VPGAN-KSFVTI-----------RKRL--GRGTSGK--TAGKGTKGQL--AR--QG-FE-GGQVNLSDLSAAAKAAVEAV-PA--GVT-IT-VK-G-PK-GEGTMRANLNNMVVGVTE--GYKKEMKLVGVGY-RAGYSHPVISGISKQVVGQFAA-EPYKVRRKERLEERYSKEISKFNYPKIEKIVLNMG--VG--D--AISGQ-HP--LITKAKKSIAGFRLREGPIGAKVTLR--GERMDFLD--KLINV--SLPRVRD--FHGISP-K-SFDGR-GNYTLGVKEQLEI--DYDKMLVPKRVKHRREFRGKMRGAAGGRNVDFGEYGLEALESHWITNRQIEAARVAMTRYMKRGGKVWIRIFPHKSYTSKGVGVRMGNGKGAPTGWVAVVKREKIMFEVGGVSEAVAKEALRLASNKLPIRTKIVSRNEKTVR-IAARKARLVIDLIRGRDVAEALAILP-RSGSPIIEKVLKSAIANVNE--GPINK-RTSHVTKVYQG-RVVSDKMDKTITVEVSMHPVYGKRMKYSKKYYVHKTGDIVRIAET--RPLSRNKRFRLL----------------------MGRSL-KPFADAH--LLKKIEIRTWSRRSTIF-PSFIGYTIAVYDGRKHVPVFVSE-DMVGHKL-GEFVPTRTF-RG---TARANVTLVVFDAVASL-RQHAVKNRSAVSGG-GRKPWRQKGTGRARGSIRSPGGGIVFGP--T-P-R-SY-AYKLPKKVRRLAIKSVLSQKVLKAARNINVLDVVDYKLT--QSALQDPIADYLTRIRNANMVPASKMKKDISEILKREGFIR-ISKPGNGLGIAIISTSE-GVITDKEAREVLAYVIRIRLKAYEHRILDQSADKIVETAKRTGATISGPIPLPTERTLYTVLRSPHKYKDSREQFEMRTHKRLIDINPTPKTVDALMKLDLPSGVDIEIKMIQQESRLKVADNSGAREILVIKVLGGSYRKTGNIGDVVVATVKQATPGGVVKKADVVKAVIVRTKSGARRADGSYIKFDENAAVIINDKSPRGTRIFGPVARELRGDFMKIVSLAPEVLAKWYALHEDIEIRNSVSRIEIERIHTAKPGMV--IGK-GGSEVENLREI--K--K--PDL--D-AKLVGENIARQLEQ-R-IAFRRAMRQAMQRT-M--RGIKTQASGR-L--NG-AD-IARREHYNEGLVPL--HTLRADIDY-AWEEAATT--YGRI-GIKTWIRLNIFRSNKNIYAQLIGVTLASAS-TKTAASAQVGALIAK--RAVADGH-KHG-RV-----------------------------M-----------KFKT-GDKVRVMR-A--GGQITKV----LKDAINMI-KKHQKGIIDK-EAPIHVSNVMM-AI--IK-YKPTS-NGRRNMSKTLLV-SQ-SH-TAGRNAHGHITVRH-GGHK-QRVI--D--FAIEYDPNRTA-NIALLHYDG--VKSYILAPKGL-KVGDKVIKVGNSLQLKNIPAGTTIHNIELKPGKGAQL-ARSAGVSAQLLGKIKLASGEVRNRATIGAVG-NEQHGKAGRRP-TVR-GSVM-NP-NDHPHGGGEG--KKKTL-GKK-TR
>Terrabacteri_group_Firmicutes_Moorella_thermoacetica_DSM_103284_GCA_001874605
-----------------------------------MGILGKKIGMTQ-ET--GR-A--------IPVTVIQA-GPCVVIRE--TS--TY--DA--VQV------KV-N-----------------K-PLLGY---SGEIK--A---D--VG-EKVDVTGI--SKGK-GFAG-GIKRH--GFHR--GP--M--EHGS-K--YHRRPGS-LAAK--GA-RVFKGR-RLPGHLGAVRVTVQGLEVVR------------------RN--LLLIKGS-VPGPR-HGLLVI-----------ATRV--GRGIGGK--TSGRGHKGQK--AR--SG-FE-GGQINVGELSRKAIEKIEAI-PA--GVE-VN-VK-G-PK-GKGLSRALLQNMVDGVTR--GFEKGLELVGVGY-RAGYSHPVVKGIDKEAVGALAA-EPYKIRRKVRLKEKYLQEIAKFGYPKLEKIVINMG--VS--E--AITGQ-KP--VVTKAKKSIAAFKLRQGSIGCKVTLR--GDRMEFLD--RLINV--ALPRVRD--FHGVSP-N-SFDGR-GNYTLGIREQLEI--EYDKMLMPKRVKYRKPHRGT-QGKARGNEVTFGDYGLQALEPAWITSRQIEASRIAMTRYIKRGGKVWIKIFPDTPITAKPAETRMGSGKGAPEYWVAVVKPGRILFEMAGVSEEVAREAMRLAAHKLPIKTKFVKRNERYIR-ISPRRVRQVIDLIRGKGVREAEAILP-KRGSRVVAKVLKSAVANVDE--GIRRK-RTSHITKTRVG-SVVSDKMDKTVVVAVERHPLLNKIIRHTRKFKAHRIGDKVRIMET--RPLSKEKRWRVV----------------------MGRSL-KPYCDAK--LLQKIIIKTWSRRSTIF-PEMVGHTIAVHDGRKHVPIYITE-DMVGHKL-GEFAPTRVF-RG---ALKPRVALVLHDAVASR-RRAATRGWADVSGG-GRKPWRQKGTGRARGSIRSPGGAVIFGP--Q-P-R-DY-GYRLPKKVRRLALRSALASKVRLSARNINVYDLLAHDIT--KDAVADPIADFLTRIRNANMVPASRVKRALAEILKNEGYIR-ISRPGGGLGVAVISTSK-GILTDKEAREVICYIIRIRLKAFDHRVLDQSSQKIVDTARRTGAVVSGPIPLPTEKNIFTILRSPHVNKDSREQFEMRTHKRLIDIEPTPKTVDALMRLDLPAGVDIEIKMIQQQTLLKVGDNTGARKLMCIRVLGGSKRRYASVGDVIIASVKEATPGGVVKKGDVVRAVVVRTKKAVKRPDGSYIRFNENAAVIINQNNPRGTRIFGPVARELRKDFMKIISLAPEVLSRWYALHEDLKIREGIASVEIERVNTAKPGIV--IGR-GGAEVEALREI--K--K--PEL--N-AQLVAENVAAQLEK-R-IAFRRAMKQAVGRA-M--RGIKIACGGR-L--AG-AE-IARTEWYSEGKVPL--HTLRADIDY-GFAEANTT--YGKI-GVKVWIRLSVYRSLRHIYAQVIGVTLVAAS-TNIAAARKVGELIAR--KALAKGI-NHG-RI-------MATPR-----------------V-----------HVKK-GDTVMVIT-A--GGKVLSV----EPARVNIV-KRHTRGIIEK-EAPVASSNVMM-AI--KK-FKPTS-PGRRQMTKPLVE-PL-KK-TGGRNNQGRLTVRH-GGHK-RRVI--D--FTIEYDPNRSA-NIALINYDG--EKRYILAPENL-QVGDQVIKVGNALPLSQIPVGTMVHNVELKPGKGGQM-ARSAGAGAQLMAKLRLPSGEVRCRATVGQVG-NLDWGKAGRRP-TVR-GVVM-NP-VDHPHGGGEG--RKPAM-GAK-TR
>TAC_group_Thaumarchaeota_Candidatus_Nitrosoarchaeum_limnia_SFB1_SFB1_GCA_000204585
AQPRRGSAAYYPRGRAKSMEARIRTWP-TNDEP--KAHCGFKAGCVQIDDR-DK-TPNAGKQLVSLGTVLVT-PPVSILGG-YSK-DHL-HAE--FDVENAEKILI-FAIVAVS-PRAA-GLEQKK-PYIFE-----EIK--I--DQ--IG-ATIDVAAI--TKGK-GWQG-VIQRF--GVKK--KQ------HKSRK--TVREVAS-LGPI---A-SVMYSV-PRAGQMGFHQRTEYDKKIMV-GNTEPDGGYKHFGLVK-GD--FIILKGS-VPGTY-RRLIKLPNILEVVI-----------------------------------------------------------I-PK--GVT-VT-FQ-G-PL-GKHTARSIIRNICEGLIT--GYTIKMKIVFAHF-PIGERSARLTGEVWNDITQTAA-VKDKSYEKKQVT------------ISLEKVVLNMG--LG------ISGK-KS--CARNAKETQREWGVRQGPIGVAVTVR--GDDAELLK--RLLDA-----KGNQ-----ING-R-SFDDF-GNFSFGIKEHIGV--KYDP---------------------------------------------------------------------------------------------------------------------------------------REKD-ISHKHAREVAVAIKGLSIEKARDYLP-QKTVKEFIKVLDNLESNVHK--GPKNN-VLTHVEKLFDG-KVTSNKAKQTITLQKEYYMKFKRYARSKNTIHAHETGDHVLTAEC--RPISKSVSYVVVEFL-YR-GLPKEELDNMSLNSRQRRSL-TD-DKRK--LIEEIKIKTHLRDLIIL-PYMVGVTVNIFSGKEFTPVLLKS-EMIGHYL-GEYVITNKR-VSLYVPLK-------------------------------------------------------------------------------------------------------------------NVLANLFVTLYNNEARPTSKLGIEVLKTLQKDGYIK-ITKCGYNRGMLLVTTNQ-GVMSHHDAVFLIGYVARVKLTSISLPKLDGVCNEIMGIGKKTGVKVKGPTPLPVKKLHVATRKSPCGNGETYEKWEMKMHRRIINISADDKAIRQLMRLKIPDDVYIELSAIPIGAQIVCADNTGAKILEIVMVQRTRHAQAASVGDFCNVVVKKGPAE--LR-KQVYGAVIIRQKYAVRRLNGVRVCFEDNAAVLIE-GEVKGTDIKGPVAAEASEKWPRVANLASMVV-------------------------------------------------------------------------------------------------------------------------------------------------------------------------------------------------------------------------------MKPTKSRNNLIYRATFHTRSKQLGSPLSRKRYGKR--S-IRVIE-GDTIKIVRFK--GGKIAKV-------KVKKE---------DKFDIYIHTSNLVM---------------------RPLVR-------RRGRGFQFRSTSTG-VGSK-A--P--R--FDLVHERGREA-PLAKVRFDG--SVSFMPAVLGT-KVGETLIEKGNVISVQNIPDGTIVCNVEKHFGDGGAI-VKSAGTNATVFSHLKLPSGKFTNRAMIGTLA-GGGAMSAGNFP-IVR-GVAQ-AA-YVHPHGGGRH--QAPP--GAKVGS
>Terrabacteri_group_Firmicutes_Paenibacillus_FSL_H7_0357_FSL_H7-0357_GCA_000758525
------------------------------------GILGKKLGMTQ-PE--GN-V--------IAVTVIEA-GPCVVLQD--LN--IY--EA--AQL------KS-N-----------------K-PEQGH---VDELK--V---D--IG-EFVDVTGT--SKGK-GFQG-VIKRW--GQSR--GP--M--AHGS-R--YHRRPGS-MGSI--QN-RVPKGK-RLPGHMGHTTVTVQKLEIIR------------------RN--VLLVKGA-IPGPK-NSFVKV-----------RNRV--GRGPSGK--TSGRGHKGQN--SR--SG-FE-GGQVNLEDLSQSAVEKIEAV-PS--GVD-VT-VK-G-PK-GTGTTRSVVNNMVSGVTE--GFSKSLELVGVGY-RAGYSHPVVKGIDKERVGAYAA-EPYKIIRKERMKERYLNEIQKFNYPKIEKVVINMG--VG--D--AIAGQ-KP--VITKAKKSIAGFKLRENPIGVKVTLR--GERMYFLD--KLFNV--TLPRVRD--FRGVST-K-AFDGR-GNYTLGLKEQLEI--EYDKMLVPKRVKHRKQQRGHMKGMAGGTELNFGEFGLQALEPSWITNRQIEAARIAMTRYIKRGGQVWIKIFPDKPITQKPLEVRMGSGKGNVEKWVAVVKPGKIMFELGGVSEEIAREAMRLAAHKLPIKTKFVKRNERSVR-ISARKAKLVVDLIRGKQVGEAIAILP-KSASPVVEKLLNSAIANVNQ--GRINK-RTSHITKVLIG-KVVSDKMDKTIVIAVEKHNLYHKRIKSTNKFKAHKIGDTVKIMET--RPLSKDKRWRLV----------------------MGRSL-KPFIDGY--LLKKVEVKTWSRRSTIF-PQFIGHTFGVYDGRKHVPVYVTE-DMVGHKL-GEFAPTRTY-KG----RRPKVTLVLHEAAASL-RRHKVKGRSEVRGG-GRKPWKQKGTGRARGSIRSPGGGVVFGP--T-P-R-SY-SWKLPKKVRRLAIKSALSSKVLLSARNINVLDVLTYDIT--KEAVLDPIADMLTRIRNANTVPASTMKKQIADILKREGFIR-ISKPGGGLGIAIISTSK-GVMTDKEAREVVCYIIRIRLKAYDHRILDQSAEKIVETAKRSGAGVSGPIPLPTEKQIITILRAVHKYKDSREQFEQRTHKRLIDINPTPQTVDALMRLDLPSGVDIEIKMIQPFTRLHVADNSGAKELMCIRVLGGTGRRTAAIGDLIVCSVKQATPGGVVKKGDVVKAVVVRTKRSVRRKDGSYIAFDENAAVVVKDRSPRGTRIFGPVARELRKDYMKIVSLAPEVISKWYALMEDVKIREAVSRIEIERIHTAKPGMV--IGK-GGAEVEVLREI--K--H--PEL--D-AILVAESIAQQLER-R-VSFRRALKQAIQRT-M--RGIKTQVGGR-L--GG-AE-IARSEGYSEGTVPL--HTLRADIDY-GTAEAHTT--YGRI-GVKVWIRLNVFRSSKHIYAQLIGVTIVSAS-TSVEAASKVGQLIAE--RAKAKGY-AHG-RI---------MPR-----------------VKKVLESHNNKLHVKK-DDVVLVIS-K--GGRVIAA----YPREVNMV-KKHQKGIIEQ-EASIHVSNVMM-PI--KK-YKPTS-PARRNMSKSLLA-PL-FK-HAGRNNQGKITVRH-GGHK-RRII--D--FTIEYDPNRTS-NIALIHYDG--EKRYILAPQGL-KVGDKIIKIGNSLPLANIPVGTVIHNIELKPGKGGQL-VRAAGTEAQLLGKVRLTSGEVRCRATIGSVG-NGDHGKAGRRP-EVR-GVVM-NP-NDHPHGGGEG--RKPTL-GYK-TR
>Terrabacteri_group_Firmicutes_Staphylococcus_aureus_RF122_RF122_GCA_000009005
-----------------------------------MGILGRKIGMTQ-EN--GE-L--------IPVTVVEA-KENVVLQT--VE--VY--NA--IQV------KA-N-----------------K-PAEGH---VDEVS--V---D--TG-DVIDVTGV--SKGK-GFQG-AIKRH--GQSR--GP--M--SHGS-H--FHRAPGS-VGMA--SS-RVFKGQ-KMPGRMGGNTVTVQNLEVVQ------------------NK--VILVKGN-VPGPK-KGLVEI-----------RNRV--GRGVAGK--TSGRGHKGQK--AR--SG-FE-GGQVNLDQLSASAAEAIDAI-PS--DVT-VT-VK-G-PK-GEGTTRALLNNMVQGVSQ--GYVKVLELVGVGY-RAGYSHPVVEGISKEQVGALAS-EPYKVRRKERLKEKFNTEVKKFNYPKIDKIVVNMG--VG--D--AITGQ-KP--LVTKAKKSIATFRLREGPIGAKVTLR--GERMEFLD--KLISV--SLPRVRD--FQGVSK-K-AFDGR-GNYTLGVKEQLEI--DYDKMLLPKRVKYRRQHRPKTTGRSGGNYVTFGEFGLQATTTSWITSRQIESARIAMTRYMKRGGKVWIKIFPHTPYTKKPLEVRMGAGKGAVEGWIAVVKPGRILFEVAGVSEEVAREALRLASHKLPVKTKFVKRNERTIR-IAPRKVRLVLDLIRGKNAAEAIAILN-KASSPVIEKVLMSALANANE--GAINK-RTSHITKVYVG-KVVSDKMDKTITVLVETHKLYGKRVKYSKKYKTHKLGDIVKIQET--RPLSATKRFRLV----------------------MARSI-KPFVDEH--LMKKVEIKTWSRRSTIF-PNFIGHTFAVYDGRKHVPVYVTE-DMVGHKL-GEFAPTRTF-KG----RRANYDVVLFEAIASL-RQHAVKNRSAVSGG-GRKPWKQKGTGRARGTIRAPGGGIVFGP--T-P-R-SY-AYKMPKKMRRLALRSALSFKAQLSARNLNVLDITNADIT--EAAAKDPIADMLTRVRNANMVPASNIKKEIAEILKSEGFIR-ISKPGNGLGIALVSTSE-GVITDKEAREIIAYVIRIRLKAYDHRVIDQSAEKIVETAKRSGADVSGPIPLPTEKSVYTIIRAVHKYKDSREQFEQRTHKRLIDINPTPKTVDALMGLNLPSGVDIEIKMIQQETRLKVADNSGAREVLTIKVLGGSGRKTANIGDVIVCTVKNATPGGVVKKGDVVKAVIVRTKSGVRRNDGSYIKFDENACVIIRDKGPRGTRIFGPVARELRGNFMKIVSLAPEVLAKWYALHEDLKIRKSVSHVEIERIHTGKPGMV--IGK-GGSEIEKLREI--K--K--VDL--D-ARLVAENIARQLEN-R-ASFRRVQKQAITRA-M--KGIKTQVSGR-L--GG-AD-IARAEQYSEGTVPL--HTLRADIDY-AHAEADTT--YGKL-GVKVWIRLNVYRSNKHIYAQIIGVTLAQAS-SKVELATKVGEAIAK--KATDKGI-KHG-RV-----------------------------M-----------HIKK-GDNVKVIA-K--GGKVIAT-------KVNIM-KKHQKGILET-EAAIHVSNVQM-AI--KK-YKPIT-NGRRNMTKSLLK-PL-PK-KAGRNNQGKLTVRH-GGHK-RRVI--D--FSIQYDPNRSA-NIALVVYDG--EKRYIIAPKGL-EVGQIVIKVGNALPLQNIPVGTVVHNIELKPGKGGQI-ARSAGASAQVLGKIRLRSGEVRCRATIGQVG-NLQHGKAGRRP-TVR-GSVM-NP-NDHPHGGGEG--RKPTL-GKK-TR
>TACK_group_Thaumarchaeota_Thaumarchaeota_archaeon_SCGC_AB-179-E04_SCGC_AB-179-E04_GCA_000405745
NAPRRGSLAYRPRARARSIVPDLESFE-VPQKP--TGFAGYKVGSLHVDDR-EK-TPNFGKPLFNASTIIAT-PPMIVYGA-YRR-VNL-QAF--CDVSKIEKNLF-TALVYTR-PRDA-GLSQKK-PFLFE-----QIR--V--SE--VG-MYVDVAAI--TKGK-GFEG-PVARF--GIKR--KQ------HKSRK--SVRAVGT-LGPW---A-TVMYTV-PRAGQYGFHQRIEYNKRILF-GNPSPKSGFHKYGVVN-CD--YIILKGS-VPGPV-KRLIRLPKILEASIPIG--------------------------------------------------------L-PA--GVK-AK-IT-G-PL-GTGTARSIISNMVIGVTK--GFTYKLKIVYAHF-PVGERCPRVTGINKEHVGQTAA-VKRKIYEKVTIQIA----------LKIEKVVVNIG--VG------LFGQ-KP--SVRKARKTIKDFGIRRGPIGVVVTLR--GEKAEALK--KLLQA-----KGNT-----LPA-S-SFDEN-GSVSFGIKEHIGV--KYKP---------------------------------------------------------------------------------------------------------------------------------------REVD-VSPKAATEVCAFIKGKKLPEAKRLLP-VKAAKEVLAALENLEANAHR--GPSFN-TLTHIERLIKG-RAVSVKAKKMVVVEREYVPKYMRYERRRSKIHAYKEGDVVQIAEC--RPLAKSVAFVVIEFK-YR-GYTLEQLQNMSFPSRIRRSL-ND-EKRK--LLEEVRIKTHARDMPIL-PYMVGLTIHVHNGKEFVPLTIKP-EMIGHYL-GEFVITNKK-VVLYVPLKVEASVVIQRVFTHR-LQ-------DPLAG-KRESY-GVGLGIARQAAGVAKGRQAHPP--K-AEK-II-WKDINKKERWLATASAIAATALKAVENLSVLHLAPGGWS--RAALQNVLANLFSTIYNNEMRPASKLASEVLRTMQRYKYIR-INKCGVGVGILIVTTPK-GVMSHYEAIRLLGYV-----------------------------------------------------------------------------------------------AIPANAILTCADNTGAKTLKLIQVIKGRLRRAAAVGDQVTVVVKKGSPE--LR-KQVFHAVIVRQKYPIRRASGLRVSFEDNAAVIIE-GDLKGTDIKGPVAAEAAERWPRIANLASMIV-----YIRNAEIDEGYGASDILKVYVTRPGLV--IGR-RGLGIKELTEV--E--I--PEL--N-PLIMCNRIAQMVQK-G-TPFRRAALWALNSI-M--AGAEIRIAGK-L--RS-ER--ANFEKYRAGVLPKSGDPAEKMVRE-ATTHVLLK--MGLY-GIKVKIFLTVHISNYTIYGQI-DIVLASAN-SNTPAAYLTGLLLGL--KAVAKGI-KRGSRV------MSKAALKLVPHHRRGKMLSAHLSRAKYGTR--S-LPIRK-GDTVKIMRYA--GGKVIAVR-----ESVTRE------GTAPV---KIHASKVMM-GK--RI-----------------------PQ-RRGRGLNWRAPKK--KVAP-APVI--K--AEILHERGRSA-PIARIELDG--KVFYTVAAHGM-TKGQVIPTIGNILPLANIPEGTTICNIELEPGDGGKL-VRAGGASAILFSQIRMPSGKTICRAMIGSVA-GGGRLKAGKYP-RVR-GVAM-AA-VYHPFGGGRH--QAPP--GRKVGH
>Terrabacteri_group_Firmicutes_Staphylococcus_aureus_08BA02176_08BA02176_GCA_000296595
-----------------------------------MGILGRKIGMTQ-EN--GE-L--------IPVTVVEA-KENVVLQT--VE--VY--NA--IQV------KA-N-----------------K-PAEGH---VDEVS--V---D--TG-DVIDVTGV--SKGK-GFQG-AIKRH--GQSR--GP--M--SHGS-H--FHRAPGS-VGMA--SS-RVFKGQ-KMPGRMGGNTVTVQNLEVVQ------------------NK--VILVKGN-VPGPK-KGLVEI-----------RNRV--GRGVAGK--TSGRGHKGQK--AR--SG-FE-GGQVNLDQLSASAAEAIDAI-PS--DVT-VT-VK-G-PK-GEGTTRALLNNMVQGVSQ--GYVKVLELVGVGY-RAGYSHPVVEGISKEQVGALAS-EPYKVRRKERLKEKFNTEVKKFNYPKIDKIVVNMG--VG--D--AITGQ-KP--LVTKAKKSIATFRLREGPIGAKVTLR--GERMEFLD--KLISV--SLPRVRD--FQGVSK-K-AFDGR-GNYTLGVKEQLEI--DYDKMLLPKRVKYRRQHRPKTTGRSGGNYVTFGEFGLQATTTSWITSRQIESARIAMTRYMKRGGKVWIKIFPHTPYTKKPLEVRMGAGKGAVEGWIAVVKPGRILFEVAGVSEEVAREALRLASHKLPVKTKFVKRNERTIR-IAPRKVRLVLDLIRGKNAAEAIAILN-KASSPVIEKVLMSALANANE--GAINK-RTSHITKVYVG-KVVSDKMDKTITVLVETHKLYGKRVKYSKKYKTHKLGDIVKIQET--RPLSATKRFRLV----------------------MARSI-KPFVDEH--LMKKVEIKTWSRRSTIF-PNFIGHTFAVYDGRKHVPVYVTE-DMVGHKL-GEFAPTRTF-KG----RRANYDVVLFEAIASL-RQHAVKNRSAVSGG-GRKPWKQKGTGRARGTIRAPGGGIVFGP--T-P-R-SY-AYKMPKKMRRLALRSALSFKAQLSARNLNVLDITNADIT--EAAAKDPIADMLTRVRNANMVPASNIKKEIAEILKSEGFIR-ISKPGNGLGIALVSTSE-GVITDKEAREIIAYVIRIRLKAYDHRVIDQSAEKIVETAKRSGADVSGPIPLPTEKSVYTIIRAVHKYKDSREQFEQRTHKRLIDINPTPKTVDALMGLNLPSGVDIEIKMIQQETRLKVADNSGAREVLTIKVLGGSGRKTANIGDVIVCTVKNATPGGVVKKGDVVKAVIVRTKSGVRRNDGSYIKFDENACVIIRDKGPRGTRIFGPVARELRGNFMKIVSLAPEVLAKWYALHEDLKIRKSVSHVEIERIHTGKPGMV--IGK-GGSEIEKLREI--K--K--VDL--D-ARLVAENIARQLEN-R-ASFRRVQKQAITRA-M--KGIKTQVSGR-L--GG-AD-IARAEQYSEGTVPL--HTLRADIDY-AHAEADTT--YGKL-GVKVWIRLNVYRSNKHIYAQIIGVTLAQAS-SKVELATKVGEAIAK--KAADKGI-KHG-RV-----------------------------M-----------HIKK-GDNVKVIA-K--GGKVIAT-------KVNIM-KKHQKGILET-EAAIHVSNVQM-AI--KK-YKPIT-NGRRNMTKSLLK-PL-PK-KAGRNNQGKLTVRH-GGHK-RRVI--D--FSIQYDPNRSA-NIALVVYDG--EKRYIIAPKGL-EVGQIVIKVGNALPLQNIPVGTVVHNIELKPGKGGQI-ARSAGASAQVLGKIRLRSGEVRCRATIGQVG-NLQHGKAGRRP-TVR-GSVM-NP-NDHPHGGGEG--RKPTL-GKK-TR
>PV_group_Chlamydiae_Chlamydia_trachomatis_E_150_E_150_GCA_000092665
---------------------------------------------MH-KN--GN-L--------VACSVISV-DANVVAQT--AS--SY--NA--VQMP-EKTIEF-S-----------------K-ALLGH---EEEFG--L---E--IV-SNVDICGI--SKGK-GFQG-VMKKF--GFRG--GP--K--SHGSG---FHRHAGS-TGMR--SG-RCFPGS-KRPSHMGCDRVTVKNLEVVK------------------RK--VMLVKGA-IPGFK-GSVVVVCGVEG------RTKLL-GRGPSGK--TSGRGHKGDG--SR--SG-YE-GGGITTQRLSEGVKSLIEAL-PQ--GVE-VS-VK-G-PK-GSGLYWALIANMVKGVHT--GFEKRLEMIGVGF-RAGVSHPTIKGINKQLVGEFAA-EPYKVRRKARLKKLYTEEIDRFQYPVLKKIVISMG--LA--E--AISGQ-KP--LVTRARNSIAGFKLREGGIGAKVTLR--GIRMDFMD--RFCNI--VSPRIRD--FRGFSC-K-G-DGR-GCYSLGLDDQQEV--DLDRMLMPKRTKFRKQQKGQFAGLSGATFVDFGEFGMQTLERGWITSRQIEACRVAINRYLKRKGKVWIRVFPDKSVTKKPAETRMGKGKGAPDHWVAVVRPGRILFEVANVSKEDAQDALRRAAAKLGIRTRFVKRERRYIR-VQPRKARLAAGLMRNRSVVEAQQQLQ-MKAGRCLKKVLDSAIANVDA--GPILK-RTSHLTKTKIG-VVVSSKMEKTVVVRVESHPQYAKVVRDSSKYYAHKEGDTVRIQET--RPLSKTKRWRVV----------------------MSRSL-RPFVDHH--LLKKVRIKTWSRRSMIT-PEMIGHTFEVHNGRKFLTVFVSE-TMVGHKL-GEFSPTRMF-KS------VLLSKSVKDYLANK-RQACTRGRSEVSHS-TKKPFRQKGTGNARGCLAAPGGGIVFGP--K-P-KFDQ-HIRINKKERRAAIQLLLAQKIQLSVRNISGYDIAAARVS--EKALEDSIANLLTRIRNALMAEHSKMLEAIVRILKQHGFVR-VSKPSGNMGIAVLSTPQ-GVLEGSVARELLCLVIRIRLKGFDQGQLDQSTANIVETAKRTGARVVGPIPLPTKREVYTVLRSPHVDKKSREQFEIRTHKRLIDIDPTGKTIDALKMLSLPAGVDIKIKMIQQESQLKVADNTGAKKVKCFKVLGGSRRRYATVGDVIVCSVRDVEPDSSVKKGDVVKAVIVRTRNDIHRKDGSTLRFDTNSCVIIDD--PKGTRIFGPVAREIRRGFVKISSLAPEVISLWYGLIEDVKIREGAAGFVVKRIHTARPGLV--IGK-KGAEVESLKEV--K--R--PEL--N-AQLVADGIAKQIER-R-VSFRRAMKKALQSV-M--DGVKVQVSGR-L--AG-AE-IARSEWYKNGRVPL--HTLRADIDY-ATASAETT--YGII-GIKVWIRLSVVKTNKHVYVQLIGKTLVSIS-TNQDNAKALGIKIAE--LGKGLQV-DHG-VV---------MKR-----------------R-----------SVCV-GDTVYVLA-K--GGKVLRC-------KINVR-VKNIKKRINI-EAPLHISNVR--MF--KK-FKPVT-PGTRQLIKKLSF-FK-KS-SGGRDNLGHISCCH-GGVR-RRVI--D--FSVEYDPNRSA-YIALLNYDG--EKRYILAPKGI-KRGDRVFKTGCCMTLKSIPLGLSVHNVEMRPGSGGKL-VRSAGLSAQIIAKLKMPSGEFRCRATVGEVS-NADHGKAGRRP-TVR-GTAM-NP-VDHPHGGGEG--RKVTK-GLK-TR
>Terrabacteri_group_Actinobacteria_Mycobacterium_tuberculosis_PanR0908_PanR0908_GCA_000445895
-----------------------------------MGILGTKLGMTQ-ES--NR-V--------VPVTVVKA-GPNVVTRT--PE--RY--SA--VQL-----SPV-N-----------------K-PLTGQDAATEELT--A---E--IG-SYVDVTGT--SKGK-GFAG-TMKRH--GFRG--QG--A--SHGAQA--VHRRPGS-IGGC--AA-RVFKGT-RMAGRMGNDRVTVLNLLVHK------------------NG--VLLIKGA-VPGRT-GGLVMV-----------RTRV--GRGDGGK--TAGRGTKGTR--AR--KQ-FE-GGQVNVGDISGSARAKITAV-PA--GVD-VT-VK-G-PK-GTGLSRTLVSNLVTGVTQ--GYTTKMEIFGVGY-RVGYSHPVVSGIDKQKVGQIAA-DPYKIRRKVRLKERYRSEIKQFGYPTVTKVVVNMG--VG--E--AITGQ-KP--EVRRARKSIAQFKLREGPVGVRVTLR--GDRMEFLD--RLTSI--ALPRIRD--FRGLSP-K-QFDGV-GNYTFGLAEQAEV--DVDKMLIPRKVKHRKQHHPRQRGIAGGTTVNFGDYGIQALEHAYVTNRQIESARIAINRHIKRGGKVWINIFPDRPLTKKPAETRMGSGKGSPEWWVANVKPGRVLFELSYPNEGVARAALTRAIHKLPIKARIITREQRFVR-VSPRKARRVIDLVRGRSVSDALDILP-QAASGPVAKVIASAAANADQ--GRIRR-RTSHITKTRIG-YVVSDKMQKTIVVELERHPLYGKIIRTTKKVKAHGIGDRVSLMET--RPLSATKRWRLV----------------------MPRSL-KPFVDEH--LLKKVDIKTWSRRSTII-PDFIGHTFAVHDGRKHVPVFVTE-SMVGHKL-GEFAPTRTF-KG---KRRLKIDVLMHQVVAAA-RQHSTKTRGEVSGG-GRKPYRQKGTGRARGSTRAPGGGVVHGP--K-P-R-DY-SQRTPKKMIAAALRGALSDRARKSVRNLNTYDVLRADFS--VEALNDPIADFLTRLRNANSAPHSKLKANIAQILKNEGYIR-VSKPGGGLGVAIISTSS-GLLTDRQAAEVLAYVIRIRLKAYDHEAIDASARKIVETVVRTGASVVGPVPLPTEKNVYCVIRSPHKYKDSREHFEMRTHKRLIDIDPTPKTVDALMRIDLPASVDVNIQMIQQESRLKVADNTGAKEILCIRVLGGSSRRYAGIGDVIVATVKDAIPGGNVKRGDVVKAVVVRTVKERRRPDGSYIKFDENAAVII-KNDPRGTRIFGPVGRELRKRFMKIISLAPEVLSRWYAVKEDVAIRRGIADVEIERIHTARPGIV--IGR-RGTEADRIREV--K--N--PES--Q-AQLVAQGVAEQLSN-R-VAFRRAMRKAIQSA-M--RGIRVQCSGR-L--GG-AE-MSRSEFYREGRVPL--HTLRADIDY-GLYEAKTT--FGRI-GVKVWIRLVVHRSARHIHVQLVGTTVAAAS-SKKARSVRVGQLIAE--RAKAAGI-DGG-RI-----------------------------M-----------KVHK-GDTVLVIS-K--GGKVLQA----YPDRVNRI-KKHTAGIVTQ-EAPIHVSNVMM-AI--RK-YKPTT-PGRRGASKSLVR-PL-HG-RGGRNAHGRITTRH-GGHK-RRMI--D--FHIEYDPNRTA-RIALLHYDG--EKRYIIAPNGL-SQGDVVIKPGNNLPLRNIPAGTLIHAVELRPGGGAKL-ARSAGSSIQLLGKLRMPSGEIRCRATVGEVG-NAEQGKAGRRP-SVR-GVVM-NP-VDHPHGGGEG--KKPEG---R-TR
>Proteobacteri_Gammaproteobacteria_Escherichia_coli_IHE3034_IHE3034_GCA_000025745
------------------------------------GLVGKKVGMTR-ED--GV-S--------IPVTVIEV-EANRVTQD--LA--NY--RA--IQV------AV-T-----------------K-PEAGH----ESIS--V---E--LV-KKVDVTGT--SKGK-GFAG-TVKRW--NFRT--QD--A--THGNSL--SHRVPGS-IGQN--QG-KVFKGK-KMAGQMGNERVTVQSLDVVR------------------RN--LLLVKGA-VPGAT-GSDLIV-----------GKRL--GRGIGGK--TGGRGHKGQK--SR--SG-FE-GGQVRLSDLTKGARAAIEAV-PA--GVD-VK-IK-G-KN-GEGTARALLNSMVIGVTE--GFTKKLQLVGVGY-RAGFSHPVLKGADKQVIGQVAA-EPYKVRTKEKLHDYYKDEVTEFNYPRVEKITLNMG--VG--E--AISGQ-KP--LITKARKSVAGFKIRQGPIGCKVTLR--GERMEFFE--RLITI--AVPRIRD--FRGLSA-K-SFDGR-GNYSMGVREQIEI--DYDKMLQPKRTKFRKMHKGRNRGLAQGTDVSFGSFGLKAVGRGRLTARQIEAARRAMTRAVKRQGKIWIRVFPDKPITEKPLAVRMGKGKGNVEYWVALIQPGKVLYEMDGVPEELAREAFKLAAAKLPIKTTFVTKTVRHAR-SSAQKVRLVADLIRGKKVSQALDILN-KKAAVLVKKVLESAIANVDE--GRILK-RTSHITRTLQG-RVVSDKMEKSIVVAIEKHPIYGKFIKRTTKLHVHGIGDVVEIREC--RPLSKTKSWTLV----------------------MPRSL-KPFIDLH--LLKKVELRTWSRRSTIF-PNMIGLTIAVHNGRQHVPVFVTD-EMVGHKL-GEFAPTRTY-RG---KKKMELVLLVHQVVAGA-RQRAQKTRAEVTGS-GKKPWRQKGTGRARGSIKSPSGGVTFAA--R-P-Q-DH-SQKVNKKMYRGALKSILSELVRLAARNIDPVSLIAFDMT--ADAVKDPIADMLTRIRNGQAAPSSKLKVAIANVLKEEGFIR-VSRPGAGLGIAVVSTSK-GVMTDRAAREIICYVIRIRLKAFDHRLIDQATAEIVETAKRTGAQVRGPIPLPTRKERFTVLISPHVNKDARDQYEIRTHLRLVDIEPTEKTVDALMRLDLAAGVDVQISMIQEQTMLNVADNSGARRVMCIKVLGGSHRRYAGVGDIIKITIKEAIPRGKVKKGDVLKAVVVRTKKGVRRPDGSVIRFDGNACVLLNNSQPIGTRIFGPVTRELREKFMKIISLAPEVLSTWFALDSDFKVRQSVSRIVIERIHTARPGIV--IGK-KGEDVEKLREV--R--K--PEL--D-AKLVADSITSQLER-R-VMFRRAMKRAVQNA-M--RGIKVEVSGR-L--GG-AE-IARTEWYREGRVPL--HTLRADIDY-NTSEAHTT--YGVI-GVKVWIRLVVHRTPRHIYAQVISEVLVAAS-TNKDAAAAVGKAVAE--RALEKGI-KHG-RV----------MA-----------------A-----------KIRR-DDEVIVLT-K--GGKVKNV-------SINLV-KKHQKGIVEK-EAAIQVSNVAM-AV--VK-CKPTS-PGRRHVVAPLLEKN--SK-SGGRNNNGRITTRH-GGHK-QRIV--D--FRLEYDPNRSA-NIALVLYDG--ERRYILAPKGL-KAGDQIIKPGNTLPMRNIPVGSTVHNVEMKPGKGGQL-ARSAGTYVQIVARLRLRSGEMRCRATLGEVG-NAEHGKAGARP-TVR-GTAM-NP-VDHPHGGGEG--RVQTK-GKK-TR
>Proteobacteri_Alphaproteobacteria_Chelatococcus_CO_6_CO-6_GCA_001271345
-----------------------------------MGVIAKKVGMTR-DA--GE-H--------VPVTVLKV-DNCQVVAT--ME--KY--TA--LQV------KV-S-----------------K-AERGR----DEIT--A---D--HG-QFVDVTGV--TTGK-GFAG-GMKRW--NFGG--LR--A--SHGVSI--SHRSIGS-TGGR--QG-KTFKNK-KMPGHLGSERVTTQNLRVVQ------------------RG--LILVQGA-VPGVA-GGWIMVPKDAPVPGAFRRMRV--GRGIGGK--TGGRGVKGQT--SR--SG-FE-GGQVNVGRVSKNAVSAIEKV-PS--GVT-AN-VK-G-AK-GEGMSRSQVSNIVEGVSK--GFEKKLEISGVGY-KAGYSHDIVAGIDKQQVGQTAS-EPYKIFRKERMKKHYDEVVEEFGYPAIEKIVINMG--VG--E--SIAGQ-KP--VITRARKAIAGFKVRENPIGTKVTLR--KTRMEFVD--RLITV--ALPRVRD--FRGLNP-K-SFDGR-GNFALGIKEHLEI--NYDKMLQPKKTKFRKQFKGRIHGVAGGTDLNFGQFGLKALEPERITARQIEAARRAITRHMKRAGRVWIRIFPDVPVTDKPTEVRMGKGKGAPEYWACRVKPGRIMFELDGVAEDIAREALRLGAAKLPIKTRFIQRIARNLR-VSPQKLNLVAALIRGKKVSTALADLR-KRIAIDVKKALESAIANVGK--SRIEK-PFSNLTRVLQG-VVVSDKQDKTVVVKVETHPLFKKTVRRTKNYHAHKVGDIVWIEES--RPLSKLKSWIVL----------------------MARSV-WPFVDGY--LLKKAEIKIWSRRSTIL-PQFVGLTFGVYNGQKHVPVLVTE-EMVGHKF-GEFSPTRTF-YG---KRRMKLDVLIHRYVAKR-QAHKTLGRSEISRT-TKKLYRQKGTGNARGAASAPGGGKAFGP----VVR-DH-DHDLPKRVRQLALRHALSAKAKLAARNINVYDILRRDLT--KAAVDDPLGDMLTRIRNAQMRPGSKLRARVLDVLQSEGYIR-VSKPGDGLGITILSTPR-GVMADHLAREVLCKVIRIRLKAFDHGILDASTREIVSTAKRTGAEVRGPIPLPTRIKKFTVNRSPHIDKKSREQFEMRTHMRVLDIEPTPQTVDALMKLDLAAGVDVEIRMIQMQTNLDVADNSGARRVMCIKVLGGSKRKYAGVGDIIVVSVKEAIPRGRVKKGDVMKAVVVRTAKDIRRADGSVIRFDRNAAVLINNQEPVGTRIFGPVPRELRKNHMKIISLAPEVLSRWFALHEDIAIREAVSKIVIERIYSARPGVV--IGK-KGADIDKLREV--R--K--PEI--D-ATLVAESIAQQLER-R-VAFRRAMKRAVQSA-M--RGIRINCSGR-L--GG-AE-IARMEWYREGRVPL--HTLRADVDY-GTATAFTT--YGTC-GIKVWIRLSVFRSSKQIYAQIIGRTLAAAS-TTVEAAAAVGKLIAE--RAVKAGV-KHG-RV----------MA-----------------A-----------KIKK-GDKVVVLT-K--GGEVVQV-------KVNIV-KRHQRGIISK-ELPVHLSNLAM-AL--KT-FKPVT-PGLRQLVKTLTE-GK-SG-SGGRNNNGRVTVRF-GGHK-QRLV--D--FRIEYDPNRSA-FIALVKYDG--ALSYILAPQRL-SVSDVVIKPGNAMPLGNIPVGTIVHNVELKIGKGGAL-ARSAGTYAQIVGRLRLNSGEQRCFATVGAVS-NPDHGKAGRRP-HNR-GVTM-NP-IDHPHGGGEG--RKPTK-GKR-TR
>Terrabacteri_group_Firmicutes_Lactobacillus_gasseri_ATCC_33323_JCM_1131_ATCC_33323_GCA_000014425
-----------------------------------MGILGRKVGMTQ-KN--GI-L--------VPVTVIEA-TPNVVLQT--NE--SY--EA--VQV------RS-N-----------------K-PAKGH---LKEIT--V---D--SG-DVVDVTGT--TRGH-GTQG-NIKRW--GQSR--GP--E--THGS-R--YHRIPGS-MGSI--IN-RVPKGK-KLPGHMGGKKVTVQNLVIEK------------------KN--VLLVKGN-VPGAK-NSLIFV-----------RKRV--GRGTSGK--TAGRGQKGQL--AR--TG-FE-GGQINLNDLSEAAKKAVEAV-PE--KVT-VT-VK-G-PK-GEGTERANLASMIEGVTD--GYVKKLTLVGVGY-RAGYSHPVIEGISKQVVGQFAA-EPYKVRRKESLVEKYSNEIKKFNYPKIDKIVLNMG--VG--D--AISGQ-KP--LITKAKKSIANFRLREGSIGAKVTLR--GDRMDFLY--KLINV--SLPRVRD--FRGISS-R-SFDGR-GNYTLGIKEQLEI--DYDKMLVPKRVKHRREFRGKMRGEAGGKTIAFGEYGLEAVESHWITNRQIEAARIAMTRFMKRGGRVWIRIFPQKSYTAKGVGVRMGSGKGAPAGWVAVVKRGKIMFEIGGVSEDVAREALRLASNKLPIKTKFVKKNERTVR-IAPRKARLVVDLIRGKSVAEALAILP-RAASPIVEKVLKSAIANVNE--GPINK-RTSHVVHVYQG-RVVSDKMDKTITVVVDNHPVYKKRIKYSKKYYAHKIGDTVRIMET--RPLSHAKRYRLT----------------------MSRSI-KPFADAS--LLKKIEIKTWSRRSTIF-PSFVGFTIAVYDGRKHVPVYITE-DMVGHKL-GEFVPTRTF-RGTTTVGKANLEIVVFDAIAGK-RQSAVKNRSAVRGG-GKKPWRQKGTGRARGSIRAPGGGTVFGP--T-P-R-SY-KMDMPRKARRLAMKSVLSQKVALSGKNLNVVDAVDYQLT--QDAIKDPIADYLTRIRNANMAPASSMKKSLSEILKNEGFIR-ISKPGNGLGIAIISTSA-GVITDKEAREVIAYVIRIRLKSYEHGILDESAAKIVATAERTGAQISGPVPLPTERTLFTVLRSPHKNKDSREQFEIRTHKRLIDINPTPKTVDSLMKLDLPSGVDIEIKMIQHESRLKVADNSGARELLVIKILGGSKRKTGNIGDIVVAAVKQATPGGVVKKGDVVKAVIVRTKSGARREDGSYIKFDENAAVVINDKSPRGTRIFGPVARELRHDFMKIVSLAPEVLAKWYALNEDLRIRKSVSTVEIERIHTAKPGMV--IGK-GGKEVEALREI--K--K--PDL--D-AKLVGEGIARQLEA-R-IAFRRATRQATQRS-M--RGIKVQTAGR-L--NG-AD-MARREWHTEGSVPL--HTLRADIDY-AWVEAATT--YGQI-GVKVWIRLSVFRSNKNIYAQLIGVTLASAS-TKMEQAAEVGKALAE--TAAKKNI-KHG-RV-----------------------------M-----------FVKT-GDKVKVIA-K--GGTVLSV--KT---NVNKI-KKHEKGVVEK-EGSIHASNVKM-AI--IK-YKPTT-NGRRNMTKTLLE-SQ-SH-TAGRNSYGHITVRH-GGHK-QRII--D--FAIEYDPNRTA-NIALLHYDG--IKAYILAPKDL-KVGTVVIKPGNALPLSAIPAGTEIHNIELKPGKGGQL-VRSAGTVAQVLGNVRLQSGEVRCRATIGSVG-NEQHGKAGRRP-QSR-GSVM-NP-NDHPHGGGEG--KKKSR-GIK-TR
>Euryarchaeota_Methanobacteria_Methanobacteriaceae_archaeon_41_258_nan_GCA_001507955
HQPKKGSLAYSPRKRAAKETPRIKSWP--K-EL--KAFAGYKAGMTHVDNR-KN-SPTEGMEITTPVTVIET-PPITVMGA-YER-TSL-RTL--TDVQKLKDNLI-RILVHTN-PRLAA-LPKKK-PEVFE-----DVR--V--SD--VG-EYIDSIAV--TKGK-GFQG-PVKRW--GIRI--QY------GKAARSSKGRHIGS-LGPW---S-RTMWTV-PQAGQMGYHRRTEYNKEILR-GEASPKGGFIRYGLIR-ND--HILLKGS-VPGPA-KRLIIMPQVTYISTASK--------------------------------------------------------I-PD--NVE-VT-VK-G-PK-GKETIKAHINNMITGVTK--GFTYKMKIVYAHF-PMGERHPRITGIDKEDVGQTMA--KRRLISKG---------------VRIAKATLNIG--VG------MTGQ-KP--VKTISKVTNPEFGIRKKPIGCKVTLR--GEKAEIIK--KFLDG----I---G--NK-IKA-S-QFDDQ-GNVSMGIEEHIGM--KYDPMV--TRREYIRKIPGV-KIVQDMGNLS-GSFPLSLAAPAQITHNALEAARIASNRYMQRAGRMKIRVYPHHIIRENPMATGAGADRGKPVSSVALVKKNQRIMTIETRNFKDAKEALRRAAMKFPVPCKIIDRLIFRLQ-ISPKHAVEICRELKGMKLEEAKDYLP-VKAAEHILKVLENAEANSHR--GPFNR-PTTHIQRILEG-IVASDKAERTVTVERSFLPKYERYEKRKSKIKAHKVGDTVKIAEC--RPLSKTKSFVVVEFS-YR-GYQLNELQKMPLPSRQRRSL-RP-RQKK--LLEKVRIRTHCRDMIIL-PEMVGLTFGVYNGKDFVEVKIQP-EMIGHYL-GEFAPTRKK-VEMFVPLKMKIKVLIKRAVTAR-IQ-------DPMAG-KRESY-GAGRGIAMRAAFAPGGRKAHPP--K-PYK-NY-HERINTKERRLAIRSAIAATANLGARNLNAELLAPGTYT--RSAIEDPLANALTNIKNNELRPASKLIGQVLRTMQKEGYIN-INHCGRDFGILIVTTPE-GIMTHKEAKRLLAYIARIKLTGTDPKKLEYVCEQIKKIAERTGVDISGPIPLPTKRLIVPTRKSPDGEGATWEKWEMRIHKRLVGIEADERAMRQVIKVNVPDNVSIEIEALPVGATLHCADNTGARQLEIIAVKGGVRRRAAGVGDMIVVSVKKGTVD--MR-REVLNAVIIRQKKEYRRPDGLRVQFEDNAAVIVD-GSLKGSEIRGPVAKEAATRWPSIGSAASIIV-KDFVKIDEYLEKEGYGGMDIQVVYAERPGMV--IGR-GGKTVRAITEV--E--V--PEL--N-PKIMAHKIAAMLQR-G-MHFRRVAYTAMRRI-M--AGVEITISGK-I--RG-AR--AAMAKFTDGYIKKCGEPAIKFVKE-GFATVQLK--PGVL-GVYVRI-----------------------------------------------------------------------------------------------------------------------------------------------------------M-GK--RL-----------------------RSQRLGRGPTYRSASHR-FKAK-IKSQ--E--ADIIHDPGRTA-PIARIKYNG--NEDYILAPENI-RIGEEVIKPGTIIELGEIPEGTPIYNIENRPGDGGKL-VRSSGTHASLITHIELPSGELKCRATIGVVA-GGGRLKAGKKSVVVR-GVAM-NA-VDHPHGGGNR--QAPP--GRKVGS
>Terrabacteri_group_Cyanobacteria_Melainabacteria_group_Prochlorococcus_marinus_str_MIT_9301_MIT_9301_GCA_000015965
-----------------------------------MGILGKKLGMSQ-EK--GN-S--------VPVTLIEA-GPCRITQT--TA--LY--TA--VQI------KI-S-----------------K-PEKGH---TSQIT--V---K--NG-QKVDISGK--SMGR-GFAG-YQKRH--GFSR--GP--M--SHGS-K--NHRAPGS-TGAG--TG-RIYPGK-RMAGRYGGKQITTKGLLVLK------------------KN--LLVVKGS-VPGKP-GSIINI-----------KLRK--GRGIAGA--SCGFGMRGQK--SR--SG-FE-GGQINLEKLTKVAKQKIEDI-PD--KVS-VD-VK-G-PK-GEGLCRALIANMVKGVSQ--GFSKKLEIVGVGS-RAGYSHPIVSGIDKEIVGNEAA-EPYKILRKATLKNRYKESIKDLGLPKVVKVNVNRG--LG--E--AITGQ-KA--LVTRAKKAIAGFKIREGPIGCTVTLR--GDRMSFLE--RFINL--ALPRIRD--FRGVNP-K-SFDGR-GNYTVGVKEQLEI--SFDKMLSPKRTKFRKQHRGRMRGVAKGNTIAFGQFALQAQDCGWVTARQIEASRRAMTRYIKRGGQIWIRIFPDKPVTMRPAETRMGSGKGNPEFWVAVVKPGRILFEMGGITEETAKEAMRLAQYKLPVKTKFISKVKNYVR-GSASKVRRVLDQIRGRSYRDALIMLP-YRSTDPITKVLRSAVANANS--GSIKK-QTCHISKERIG-TVVSDKMDKTVVVAVIPHPTYKKIVSRTTRYKAHVLGDRVKIRET--RPLSAHKRWAIE----------------------MGRSL-KPFIADS--LLKKVEIKTWSRSSTIL-PLMIGHTIAVHNGKTHIPVFITE-QMIGHKL-GEFAPTRTY-RG---AKSTTLETLIHRAVANK-RQASTLTRSEVRGG-GRKPYKQKGTGRARGSIRTPGGGIIFGP--K-P-R-SY-NLDMNRKERRLALRTALMSRVSKSINNLNVFDILNANIG--QSAIDDPISDMLTRIRNASQKPSSKMSLSIAKVLQKEGFIR-VSKPGGGLGVAIISTSK-GVMSDRDAREVLCYVIRIRLKAFDRRMLDLSCDKIIQTADTTSASAIGPIPLPTKRKIYCVLRSPHVDKDSREHFETRTHRRIIDISPSAKTIDALMKLDLPSGVDIEVKMIQQETYLTVADNSGAKRLQCIRVL-GSNRRYAHVGDVIVATVKDALPNMGVKKSEVVKAVIVRTKATLRRNTGNSIRFDDNAAVLINEKNPKGTRVFGPVARELRKNYTKIVSLAPEVISKWFALQEDFKIRTGISDVLIARLKTARPGVI--VGR-QGSGIEELREV--E--R--VDA--D-AFLLAEYIAQQLEK-R-VAFRRTIRMALQRA-Q--RGLKIQVGGR-L--NG-AE-IARTEWTREGRVPL--HTLRAEIDY-ATREANTT--YGVL-GIKVWVRLSVFRSNNHIYAQVIQTTICSAS-TDCNSSSIVGKLLAK--RAIKKGI-KHG-RV----MLDSLKQK-----------------KNFQRIK----MRIKT-GDLVKVIN-K--GGEVLKT-------LINLR-TKHVKRILTE-EASLHASNVMM-AI--RK-FKPYT-PGTRQRVRSLIV-SK-HR-VKGRNNRGVITCRH-GGHK-RRLV--D--FAIHYDPHRNA-RLALLFYDG--EKRYIIAPAGV-KVGQNVIEDGNAMPLSVMPLGSSVHCVELYAGRGAQM-VRSAGASAQVMAKLKLPSTEVRCYATLGEVG-NSEIGKAGRRP-QVR-GSVM-NP-CDHPHGGGEG--KKPAL-GLK-TR
>Proteobacteri_Gammaproteobacteria_Pseudomonas_psychrotolerans_PRS08_11306_GCA_001913135
-----------------------------------MGVVGRKCGMTR-EE--GV-S--------VPVTVIEI-EPNRVTQS--EE--TY--RA--IQV------AV-T-----------------K-AQAGH----DEVT--V---A--LG-QMVDVTGQ--SKGK-GYAG-TIKRW--NFRG--QD--N--THGNSV--SHRAPGS-IGQC--QG-RVFKGK-KMSGHLGAERVTVQSLEVVR------------------RN--LLLVKGA-VPGAP-GGDVIV-----------KLRP--GRGIGGK--TGGRGHKGLT--SR--SG-FE-GGQVRTSELTKGARAAIEAL-PA--GVE-VN-IK-G-AK-GAGTTRALVNNMVIGVSQ--GFERKLQLVGVGY-KAGFSHPVIKGIDKQLVGQVAA-EPYKVHRKERLKEIYRKEIEQLQLPRITKITLNMG--LG--E--AIAGQ-KP--VVTYARNSIAGFKIREGPIGVKVTLR--SDRMEFLD--RLLSI--SLPRVRD--FRGLNA-K-SFDGR-GNYSMGVKEQIEI--DYDKMLQPKRTKFRKQMTGHNRGLARGSKVSFGEYALKAVGRGRLTARQIESARRALTRHVKRGGKIWIRVFPDKPVTKKPLEVRMGKGKGSVEYWVAQIQPGKVLYEIEGVSEDLARQAFALAAAKLPLETSFVKRTVSGAR-ISAQKARLVADQIRGKKVGEALNLLS-KKAAEIMKKVLESAVANVNE--GRIVK-RSCHITRTLTG-RVVSDKMDKTVTVLIEKHPIYGKYVKRSTKLHAHRIGDLVTIRET--RPLAKTKAWTLV----------------------MPRSL-KPFIDLH--LLKKIEIKTWSRRSMIL-PQMVGLTIAVHNGRQHVPVLVNE-DMVGHKL-GEFAATRTY-RG----KRMQLNVLVHQAVAGG-RQRAQKTRSEVSGG-GKKPWRQKGSGRARGTIRSPSGGVAFAA--K-P-Q-DH-SQKLNKKMYRAALRSILAELVRLAARNSDPVSLIAYDVT--VSAVKDPLADMLTRIRNAQMAPSSKLKAAVAKVLKDEGYIR-SSRPGGGLGVSIVSTNK-GVMTDRAAREVLCTV-----------------------------------------------------------------------------------------------MIQTQSMLDVADNSGARRVMCIKVLGGSHRRYAGIGDIIKVTVKEAIPRGKVKKGQVMTAVVVRTKHGVRRTDGSIIRFDGNAAVLLNNKEPIGTRIFGPVTRELREKFMKIVSLAPEVLSVWYALLADLKVRESVSRIDIHRIHTARPGIV--IGK-KGEDVEKLREI--R--K--PEL--D-GALVAQSVAQQLER-R-VMFRRAMKRAVQNA-I--RGIKIQVSGR-L--GG-AE-IARTEWYREGRVPL--HTLRADIDY-ATAEAHTT--YGVI-GVKVWIRLCVYRSSQHIYAQVISKVLASAS-TNVEAAKKVGLLVAE--RAKAAGV-THG-RV-----------M-----------------Q-----------KIRR-DDEVIVIA-K--GGKVLKV-------AVNLI-KRHTKGIVEK-EAPLHVSNVAM-AI--VK-CKPTS-AGRRFVVAPLLEKK--SK-SGGRNNNGRITTRH-GGHK-QRLV--D--FRIEYDPNRTA-HIALLKYDG--ERRYIIAPKGV-AAGDQLIKAGNNLPLRNVPVGSTVHGIELKPGKGAQI-ARSAGTSAQLVARVRLRSGEMRCRATLGEVS-NGEHGKAGARP-TVR-GVAM-NP-VDHPHGGGEG--RVKTK-GLK-TR
>DPANN_group_Candidatus_Nanohaloarchaeota_Nanohaloarchaea_archaeon_B1-Br10_U2g29_nan_GCA_001564145
---------------------------------------------------------------------------------------------------------------------------------------------------------------------------------------------------------------------------------------------------------------------------------------------------------KNR---GAGNRGN---AGSGKKGQS--KR-----------INLRDISSSAERKIEEL-PE--GFE-AS-VSDG-SN--EGTYKAHTENMVQGLQN--DYVYKMKGVYAHF-PMGEAYPRISGPNKEKVSQTAAHKGNRITETN---------------IQIGKAVVNIG--IG--Q---LTGR-TA--VKTESGESAKTFGNRSGKIGAMTTLR--GDEAEFLE--KVMTA-----------VEEIDA-S-QFDSD-GNFGFGISEYIGV--DYDA---------------------------------------------------------------------------------------------------------------------------------------------------------------------------------------------------------SEFVG-TVVSTKMQKSATVRWGDVPKYERKERRNTKITSHEEGDRVRVVET--RPISKTKSSMIV---------------------RARRKL-ERDQEKK--LLNDIEAKTHLRGMIVL-PEMVGSTVEVYTGQGFQPVTIEE-EMIGHYL-GEFAKTRKQ-VSKHVPLK-------------------------------------------------------------------------------------------------------------------DTLSDALSAINNAARNPTSKVVKNILIQLQQNGYIQ-PVKPNRNFGDLLVTTSH-GIMTHEKARKLLGYVARVKLRSTSQEKVDNLSDEIMEIGDEYNAEVSGPVPLPTKNMKVTTRKAPDGEGSTIERYEMHVHKRLIDIEDSERALRQVMRVHVPEGLDIEIETLDIGAELTCADNSGAKKLKIIGVKSRKGRRSAGIGDKVKVKILRGDQE--VK-HQVFDAVIVRQSKEYQRPDGMRVEFEDNAAVLVT-GLPKGNVTKGPIAKEVIKRYGPVGKIASQVVEKEFIKLDEFLEKEGYSSSDIQRVNAQKPGLV--IGR-GGSRIRELTEI--E--N--GDG--D-AQVVADSIAEWLEK-G-GHVKRVGYTYTRRM-K--EGAEIEITGK-L--SG-NR--GRTEKFSFGYVKRCGHTSKANVQK-GYALAVTI--PGAI-GVKVRI--------------------------------------------------------SSKNQTKQRKYRTNAPMHVKDNFVTANLNRDELETR--S-LGIRI-GDRAKVMRDK--GGIVSNI------DNLDRQ------TLREK---PFRPSNLQ------------------------------------------------------------------------------------------------------------------------------------------------------------------------------------------------------------------------
>Elusimicrobi_Endomicrobia_Endomicrobium_proavitum_Rsa215_GCA_001027545
-----------------------------------MSIIGKKVGMTQ-DK--GN-L--------VPVTVVEA-GPCVVTSN--VE--KY--SA--VQL------AL-L-----------------K-AQAGF-----EIK--A---D--VG-DYVDVTAI--TKGK-GFAG-VIKRH--NFGM--QP--R--THGQSD--RMRARGSSGG-Q---Q-KVLKGM-RMSGHLGNEYVTIQKLLVVR------------------NN--LLLIKGS-VPAVKTGTLLIS-----------KKIV--GRGVGGR--TSTRGSKGQK--AR--SG-FE-GGQVNVERLSKSALDKIKAL-PE--KVK-AE-VT-G-PL-GKGLYRGLALNMVEGVTN--GYKKELKAIGLGY-KAGFSHLVVTGTDKNEVGAFAA-EPYKIIRKARLKEFYQKNVSKFKFPKLEKIVINIG--LT--E--AITGQ-KP--LVTRAKKSISNFKLREGPIGAKVTLR--NFIMEFLD--RLINV--AIPRIRD--FRGIEP-R-GFDGQ-GNFNLGLTEQYEI--NVEKMLMPKRVKYRKTHRGRMKGKAGGTYLAFGKYGLQALEPVWINSNQIEAARVTLARYIKKGGKVWIRIFPDKPITKKPAETRMGKGKGDPQFWVAVVKPGRIMFEMEGLPEAEARKALRLASNKLPIHTKILVRADKFVR-YTSRKVNQVLTLIRNKKVEKAFETLP-KSAATLVEKVLKSAVANVGG--GPVKK-RTCHLTKYRTG-VVVSDKSNKTRIVLVERHSLFDRVLRGKSKFAAHHAGDTVKIMET--RPLSKTKRWVLV----------------------MSRST-KPYVDEK--LLKKIQIKTWARASVIT-PDFVGHTVAIHNGKKFLPIFISE-QMVGHRL-GEFAPTRTF-KG---SLTMETTVLLHEITNNQ-RAHKTKTRGEVSFS-GAKPWKQKGTGNARGQRNSPKGGIIFGP--Q-P-R-DY-FTKMSKQKKKQSLSMALAAQVQLAARNINAYQVLWADIT--SEAIEDPISDMFSRIRNANAKPSSKVKVEIAKILKDEGYIR-VSKSSGGLGVTIVSTSK-GLLTGKQATEVIGYVLRIKLRSYDHKMLDDSLAKIVETARRTGAAITGPVLLPTNIRKYTVNRSVHADKKSREQFEMRIHKRLVDLEPSSKTVEELMKLDLPAGVDIEIKMIQERTILNVADNSGAKRVRVFRVTKGLKRRYASIGDVVHASVQDALPHANIKKGEVVKAVVVRTVKEIRREDGTYIKFDDNAAVIINDGEPKGTRIFGPVARELRNNYLKIISLAPEVISKWFNIEEDRHIRVSVSKIGIERIYTARPGIV--IGR-GGQGIETLREI--K--R--PEI--D-AQLAAEGIAYQLEK-Q-ITFRRAMKKTIEKA-M--AGIKVMAAGR-L--GG-AE-IARTEWLKEGRVPL--QTFRADIDY-GFTEANTT--MGKI-GVKVWIRLAIHRGHKHIYAQIIGVTLASAS-TTIAAAKAVGELIAQ--KASEKGV-KTG-KV----------ML-----------------------------NIKK-KDKVVVLA-K--GGEVLKV----YPETINFV-KRHTKGIREK-EAPLAISKVMM-PI--KT-FKPYT-QSRRQMTKSLIK-IV-KK-HGGRNNTGQVMVRF-GGHK-RRII--D--FAIEYDPNRSS-RIALLQYDG--EKRYIIQPVGV-NVGDTLIRAGNSLPLANIPVGTFIHNIELVPAKGGQL-VRSAGASAQLLAKVRMPSGEIRCYATIGQVG-NIDHGSAGRKP-HVR-GTAM-NS-VDHPHGGGRG--RQPAK-GFK-TR
>Proteobacteri_Gammaproteobacteria_Xanthomonas_albilineans_GPE_PC73_GPE_PC73_GCA_000087965
------------------------------TKK--YGFVGRKAGMSR-ED--GR-S--------IPVTLIEA-TPNRITQT--VE--NY--SA--VQI------VV-N-----------------K-PAAGH----DEIK--V---D--IG-QKVDVQGV--TKGK-GFQG-TIKRH--NFRM--GD--A--THGNSL--SHRVGGS-LGQR--QG-RVFLGK-KMSGHMGAVQQSTQNLEVVK------------------RG--LIAIRGA-VPGAA-GGDVIV-----------RTRV--GRGIGGK--TCGRGHKGSF--AR--KG-FE-GGQVLSYQLTAGAKAAIEAL-PK--GVE-LT-VK-G-PK-GTGTVRAILANMVHGVSA--GFERKLELVGVGY-RAGFSHPIVQGADKQLVGEVAA-EPYKIIRKERLEKIYKDEVKKFGYPKLVKITLNMG--VG--E--AVSGQ-KP--VVTKSRISVASFKIRDGPIGCKTTLR--RAKMEFLD--RLIHI--SLPRVRD--FRGVSG-R-SFDGR-GNFNMGVKEQIEI--DFDAMLQPKRTKYRKMHKGRNDGLASGNAVSFGEYGLKATAHGQLTARQIEAARRSISRYVKRGGKMWIRVFPDKPITKKPIEVRMGSGKGNVEYWVAQIQPGRMIYEIEGVGEDIAREAFRLAAAKLSVTTTFVTRTVRTAR-ISPQKARLVADQVRGLSAERAVNLLD-KKAAHLIKKVVESAIANVDE--GRILK-RTSHITRTVEG-RVVSNKMDKTVTVLVEKHALYGKYIKRSTKLHAHNEGDVVRVTEI--APLSKTKNWRVV----------------------MARSL-KPFVDHH--LIKKVEIKTWSRRSMIL-PEMVGFTIAVHNGKNHVPVLVNE-NMVGHKL-GEFAVTRTF-KG----SRMELVILVHQVVNAG-RAKAQKTRSEVNGT-TKKSKKQKG-GGARGALTAPGGGVTFAA--K-P-R-SF-EQKVNRKMYRAAICAIFSELNRLSARNLDPVSLVGADIT--ADAVKDPIADLLVRIKNAAAVPSSKIKVAIAQVLKAEGYIR-VSRSGGGLGVAIISTSK-GIMTDAQAREVLCFVIRIRLKAFDHRLIDRSASEIVETAKRTGAQVRGPIPLPTKIERYTILVSPHVDKDARDQYETRTHKRVLDIDPNDKTVDALMKLELAAGVDVQIKMIQMQSYLDVADNSGAKEVMCIKVLGGSKRRYAHIGDIIKVTVKDAIPRGKVKKGEVYDAVVVRTRKGVRRHDGSLIRFDGNAAVLLNNKEPIGTRIFGPVTRELREKFMKIVSLAPEVLSKWYALAADLKVREGISKILIERIYTARPGVV--IGK-RGEDIEKLREV--R--K--PEL--D-AQLVAESIAQQLER-R-IMFRRAMKRSVGNA-M--RGIKVSVSGR-L--NG-AE-IARSEWYREGRVPL--HTLRADIGY-GFAEANTT--YGTI-GVQVTIRLSVLRTGQHLYAQVFAKVLAAAN-TNSDAAAKVGKLIAE--RAKAAGI-EHG-RI----------MA-----------------N-----------RIKK-GDQVVVTT-K--GGEIVRV-------DANIV-KRHTKGVVER-EASIHISNVAM-PL--MK-FKPTS-AGRRSAVAALVEKQ--SK-SGGRNHHGRITTRH-GGHK-QRII--D--FRIEYDPNRTA-HIALLCYDG--ERRYIIAPKGL-KAGDQVIKTGNTLPLRNIPVGTTVHGIELKPGKGAQI-ARAAGAAVQLVARLRLRSGEMRCRATIGEVG-NDEHGKAGACP-TVR-GAAM-NP-VDHPHGGGEA--KVPTK-GYK-TR
>Terrabacteri_group_Actinobacteria_Mycobacterium_intracellulare_ATCC_13950_ATCC_13950_GCA_000277125
----------------------------------MAGILGTKLGMTQ-EN--NR-I--------VPVTVVKA-GPNVVTRT--PE--QY--SA--VQL-----SPV-N-----------------K-PVTGQDAAAEELT--A---E--IG-SYVDVTGT--SKGK-GFAG-TMKRH--GFRG--QG--A--SHGAQA--VHRRPGS-IGGC--AA-RVFKGT-RMAGRMGNDRVTVQNLLVHK------------------NG--VLLIKGA-VPGRT-GGLVVV-----------RTRV--GRGEGGK--TAGRGTKGTK--AR--KN-FE-GGQVNVGDLSGSAREKITAV-PA--GVD-VT-VK-G-PK-GTGLSRTLVSNLVTGVTQ--GYTTKMEIFGVGY-RVGYSHPVITGIDKQKVGQISA-DPYKIRRKVRLKERYRNEIKEFGYPTVTKVVVNMG--VG--D--AITGQ-RP--EIRRARKSIAQFKLREGPIGARVTLR--GDRMEFLD--RLTSI--ALPRIRD--FRGLSP-K-QFDGV-GNYTFGLAEQSEI--DVDKMLIPRRVKHRKQHHPRQRGIAGGTAVNFGDYGIQALEHAYVTNRQIESARIAINRHIKRGGKVWINVFPDRPLTKKPAETRMGSGKGSPEWWVVNVKPGRVLFELSYPNEQIARAALTRAIHKLPIKARIVTRDQRFVR-VSPRKARRVIDLVRGRSVADALDILP-QAASEPVAKVIASAAANADE--GRIRK-RTSHITKMRIG-YVVSDKMQKTIVVELERHPLYGKIIRTTKKVKAHGIGDRVSLMET--RPTSATKRWRLV----------------------MPRSL-KPFVDGH--LLKKVDIKTWSRRSTII-PDFIGHTFAVHDGRKHVPVFVTE-SMVGHKL-GEFAPTRTF-KG---KRRLKIDVLMHQVVAAA-RQHSTKTRGDVSGG-GRKPYRQKGTGRARGSTRAPGGGVVHGP--K-P-R-DY-SQRTPKKMIAAALRGALSDRARKSVRNLNTYDVLRSDFS--VEALNDPIADFLTRLRNANSAPHSKLKANIAQILKSEGYIR-VSKPGGGLGVAIISTSS-GLLTDRQAAEVLAYVIRIRLKAYDHEAIDASARKIVETVVRTGASVVGPVPLPTEKNVYCVIRSPHKYKDSREHFEMRTHKRLIDIDPTPKTVDALMRIDLPASVDVNIQMIQQESRLKVADNTGAKEILCIRVLGGSSRRYAGIGDVIVATVKDAIPGGNVKRGDVVKAVVVRTVKERRRPDGSYIKFDENAAVII-KNDPRGTRIFGPVGRELRKRFMKIISLAPEVLSRWYAVKEDVAIRRGIADVEIERIHTARPGIV--IGR-RGTEADRIREV--R--N--PES--Q-AQLVAQGVAEQLSN-R-VAFRRAMRKAIQSA-M-RQGIRVQCSGR-L--GG-AE-MSRSEFYREGRVPL--HTLRADIDY-GLYEAKTT--FGRI-GVKVWIRLVVNRSARHIHVQLVGTTVAAAS-SKKARSVRVGQLIAE--RAKAAGI-DGG-RI-----------------------------M-----------KVKK-DDTVLVIA-K--GGKVLKV----YPERVNAI-KKHTAGIVTQ-EAPIDASNVMM-AI--RK-YKPTS-PGRRGASKSLVR-PL-HG-HGGRNAHGRITTRH-GGHK-RRVI--D--FHIEYDPNRTA-NIALLHFDG--EKRYIIAPQGL-SQGDVVIKPGNNLPLRNIPAGTVIHAVELRPGGGAKL-ARSAGASIQLLGKLRMPSGEIRCRATVGEVG-NAEQGKAGRRP-SVR-GVVM-NP-VDHPHGGGEG--KKPEG---R-TR
>Spirochaete_Spirochaetia_Borrelia_garinii_BgVir_BgVir_GCA_000239475
------------------------------------GLIGKKVGMTQ-KN--GI-V--------IPVTVIEF-QPNYIIGT--VD--RY--SA--LIAK-----GV-S-----------------K-PIKGQ----LEIK--V---D--VV-KYVDVTGT--TKGK-GFQG-AMKRH--NFSG--GP--S--SHGSK---FHRHLGG-TGQA--TA-RTFKGT-KMAGRMGGNKQTIQNLEVVL------------------NR--AILVKGA-VPGAK-GSFVVV-----------RKIV--GRGPGGK--TSGRGQKGQK--ARNTSP-FE-GGQVNLGDISKSAESLVIKI-PD--TVK-ID-VE-G-TR-GKGLYRSLIFNMVKGVTE--GFSRSLTINGIGY-RVGYSTQFVEGIDKFKVGQVAA-EPYKIRRKVELKKYYKDSIKEFEYPKLEKIVVSVG--VG--E--AITGQ-KA--VKTKAKKAIAGFKIRQGEIGAKVTLR--GNAMEFLY--KLIHL--ALPRVKD--FRGING-N-AFDGN-GNYSFGITEQIEI--DYDKMLSPKKVKYRKKQRGRLSGEAKGNKISFGEYGLVSLETSFITARQIEAARIAMTRKIKRGGRVWIRIFPDIPYTKKPAETRMGKGKGGVDHWNAPVKLGTVMFEMAGVIEELAQEAMSLASSKLPVKTMFVVRDLKNLP-SSPKKVRPIADNIRGKSYIKAIAVLP-NKGAKLLEKVVKSAASNVDD--GRLVN-RNCHIFKELIG-KVVSDKMSKTIVVEIVMHPIYHKYLKVSKKVKAHKVGDKVKIIEV--RPISKDKRWSLV----------------------MARSI-KPFIEKS--LYQKVLIKTYSRSSTII-PEMVSLTISVYNGKTFIPIYITE-DLVGHKL-GEFSPTRIF-RG----RKMERKVSIYNAISNL-RVSSTKTRSEVRGS-SKKPWKQKGTGRARGTKRNPGGGIALGP--K-P-R-DY-SYRLPKKVKRLAFKSVLSLRAARAGKNLRVVDLFYAKAL--ESAVNYSVGDMLTKLRNASRVKMSNMNKSILNILKEEGYIA-ISTPGNGYGILIISSSK-GVITGKEAKELICSVIRVRLFSFDVKILDQSAESIVKAVQKAKAQIKGPIPLPTKIKKYTVLRSPHVNKKSREQFEMRTHKRLIDIEPTSALMDSLMKLELPAGVEVDIKMIQMQTYLTIADNTGGKVAQCIKVLGGSKRRYAKIGDIITIVVKQAIPNSSVKKGDVCKAVIVRTSKEVRRKNGTYVRFDDNACVILDTLSPKGKRVFGPVARELRANFMKVVSLASEVISKWYFLHEDFLIRLDISDIEIIRIVTPRPGSV--IGL-KGSNLEKIGEI--K--R--PEL--D-AQIIANGIAKQIEN-R-VSYRKVLKSSLSTS-I--LGLKIKIAGR-L--GG-AE-IARSFEVKEGRVPL--HTLRANIDY-GFSEAQTT--YGII-GVKVWLRITIFKSNRYFYAQVIGHTVVSIS-TNIDDIKKLGEVLAQ--RLKEKNI-NHG-LI----------MK-----------------T-----------KLKI-GDSVKILS-K--GGKISSINR----KKCNMV-KKVIKKIIDK-EAAIDISNVMM-GI--KT-YKPKT-SSLRYKTKSLTK-GK-KL-KSGRDSSGRISIRR-GGHK-RRLI--D--FSIEYDPNRSA-NIALLVYDG--EKRYIISPKGI-KVGDVLIKIGNALPLENIPIGRTIHNIELNVGKGGQL-VRSAGGYAMILASVKLSSGEMRCIATIGEIG-NEDYGKAGKRP-KVR-GVAM-NP-VDHPHGGGEG--KQPTK-GYK-TR
>FC_group_Bacteroidetes_Chlorobi_group_Myroides_odoratus_DSM_2801_DSM_2801_GCA_000243275
------------------------------------GLIGKKIGMTS-EN--GK-N--------IPCTVIEV-GPCVVTQT--NE--VY--EA--LQL------TA-T-----------------K-AELGH-----VIT--V---D--LG-EFVDVQGV--SKGK-GFQG-VVKRH--GFGG-VGQ--V--THGQKN--RLRAPGS-VGAS--SS-RVFKGM-RMAGRTGGENVTVQNLRVLK------------------KN--LLVVKGA-IPGHK-NSYVII-----------NKRV--GRGEGGG--TSTKGHKGAK--SR--SG-FE-GGQINLEALSASAQAAIEAI-PA--GVT-VD-VK-G-KL-GEGLYRSLINNMITGVSE--GFTVTLEFVGVGY-RAGFSHNILTSHDKQLVGQVAA-EPYKLRRKARLKEEYNSRVEEFGYPKLEKIVVSRG--VG--A--AITGQ-KA--VATISKKDVASFKLRKGPIGAKVTLR--GERMEFLD--RLVTS--ALPRVRD--FSGIKS-D-GFDGR-GNYNLGVTEQIEI--NIDKMLQPKRTKYRKVQKGKMKGISRGHELSNGMFGIKSLDSAFITSRQIEAARIAATRFMKREGQLWIKIFPDKPITKKPLEVRMGKGKGAVEYWVAVVKPGKIMFEVGGVPLSVAKEALRLAAQKLPVKTKFIARFENNCP-TSPRKMRLVADLVRGQKVEKALNILT-KDASRNLEKLLLSAIANVDG--GRIRK-RSNHVTKERIG-VVTSNKMEKSIVVSEVKHPLYGKFVKQTKKYVAHNIGDTVRIMET--RPLSKSKCWRLV----------------------MARSL-KPYVHFK--LEKKVLIKTWSRASMIT-PDFVGQTIAVHNGRQFVPVYVTE-NMVGHKL-GEFSPTRSF-RG--KGKKMEVKVAVYLDVANQ-RQHKAKERAEISGS-TRKIKKQKGTGTARGSIKSPGGGRVFGP--R-P-R-NY-SFKLNKNLKRLARKSAFSIKVRLSSRNLSTYAILNAGLT--EGSVADPIADFLTRIRNAVRAPASNFKKEITKILFDQGYIR-ISKPGNGLGIAIVSTSK-GLMTGKQAKEVVCYVIRIKLKSYDHMLVDKSAEKIVKTVKSTGAVVTGPIPLPTDKKIFTVLRSPHVNKKAREQFEVSSYKRLLDISSSSKTIDALMKLELPSGVEVEIKMVQQESRLKVADNTGAKEVLTIRVLGGTKRRYASVGDKIVVSIKDATPNGSVKKGTVSTAVVVRTKKEVRRADGSYIRFDDNACVLLNAGEMKGTRVFGPVARELRKQFMKIVSLAPEVLSNWYGIAEDHKIRKSVSKVIIERITTARPGII--IGK-GGQEVDKLKEI--K--R--PEL--D-AFLVAASIARQIEN-R-ISYRRAIRMAIGAA-M--RGIKVMISGR-L--NG-AE-MARSESFKEGRIPL--STFRADIDY-ALAEAHTT--YGRM-GIKVWIRLSVFRSNKEIYAQIIGVTLVSAS-SNVETAASVGKLIAD--KALKAGI-EHG-RV---------MIK-----------------L-----------KIKT-GDTVRVIA-K--GGKIVRV-------EVNII-SKHVKGIVKK-EAPIHISNLAM-SV--RK-LKPIT-PGQRFRVRSLLA-PK-KK-SGGRNSQGKMTMRY-GGHK-QRII--D--FTIEYDPNRSA-FISLLAYDG--AKTYVIAQAGL-KVGQTVPEVGNAMPLSKIPLGTVISCIELRPGQGAVI-ARSAGTFAQLVARIKMPSGEVRCMATIGAVS-NHDHGKAGRRP-RTR-AVAM-NP-VDHPMGGGEG--RMPAK-GYR-TR
>Proteobacteri_Gammaproteobacteria_Escherichia_coli_UTI89_UTI89_GCA_000013265
------------------------------------GLVGKKVGMTR-ED--GV-S--------IPVTVIEV-EANRVTQD--LA--NY--RA--IQV------AV-T-----------------K-PEAGH----ESIS--V---E--LV-KKVDVTGT--SKGK-GFAG-TVKRW--NFRT--QD--A--THGNSL--SHRVPGS-IGQN--QG-KVFKGK-KMAGQMGNERVTVQSLDVVR------------------RN--LLLVKGA-VPGAT-GSDLIV-----------GKRL--GRGIGGK--TGGRGHKGQK--SR--SG-FE-GGQVRLSDLTKGARAAIEAV-PA--GVD-VK-IK-G-KN-GEGTARALLNSMVIGVTE--GFTKKLQLVGVGY-RAGFSHPVLKGADKQVIGQVAA-EPYKVRTKEKLHDYYKDEVTEFNYPRVEKITLNMG--VG--E--AISGQ-KP--LITKARKSVAGFKIRQGPIGCKVTLR--GERMEFFE--RLITI--AVPRIRD--FRGLSA-K-SFDGR-GNYSMGVREQIEI--DYDKMLQPKRTKFRKMHKGRNRGLAQGTDVSFGSFGLKAVGRGRLTARQIEAARRAMTRAVKRQGKIWIRVFPDKPITEKPLAVRMGKGKGNVEYWVALIQPGKVLYEMDGVPEELAREAFKLAAAKLPIKTTFVTKTVRHAR-SSAQKVRLVADLIRGKKVSQALDILN-KKAAVLVKKVLESAIANVDE--GRILK-RTSHITRTLQG-RVVSDKMEKSIVVAIEKHPIYGKFIKRTTKLHVHGIGDVVEIREC--RPLSKTKSWTLV----------------------MPRSL-KPFIDLH--LLKKVELRTWSRRSTIF-PNMIGLTIAVHNGRQHVPVFVTD-EMVGHKL-GEFAPTRTY-RG---KKKMELVLLVHQVVAGA-RQRAQKTRAEVTGS-GKKPWRQKGTGRARGSIKSPSGGVTFAA--R-P-Q-DH-SQKVNKKMYRGALKSILSELVRLAARNIDPVSLIAFDMT--ADAVKDPIADMLTRIRNGQAAPSSKLKVAIANVLKEEGFIR-VSRPGAGLGIAVVSTSK-GVMTDRAAREIICYVIRIRLKAFDHRLIDQATAEIVETAKRTGAQVRGPIPLPTRKERFTVLISPHVNKDARDQYEIRTHLRLVDIEPTEKTVDALMRLDLAAGVDVQISMIQEQTMLNVADNSGARRVMCIKVLGGSHRRYAGVGDIIKITIKEAIPRGKVKKGDVLKAVVVRTKKGVRRPDGSVIRFDGNACVLLNNSQPIGTRIFGPVTRELREKFMKIISLAPEVLSTWFALDSDFKVRQSVSRIVIERIHTARPGIV--IGK-KGEDVEKLREV--R--K--PEL--D-AKLVADSITSQLER-R-VMFRRAMKRAVQNA-M--RGIKVEVSGR-L--GG-AE-IARTEWYREGRVPL--HTLRADIDY-NTSEAHTT--YGVI-GVKVWIRLVVHRTPRHIYAQVISEVLVAAS-TNKDAAAAVGKAVAE--RALEKGI-KHG-RV----------MA-----------------A-----------KIRR-DDEVIVLT-K--GGKVKNV-------SINLV-KKHQKGIVEK-EAAIQVSNVAM-AV--VK-CKPTS-PGRRHVVAPLLEKN--SK-SGGRNNNGRITTRH-GGHK-QRIV--D--FRLEYDPNRSA-NIALVLYDG--ERRYILAPKGL-KAGDQIIKPGNTLPMRNIPVGSTVHNVEMKPGKGGQL-ARSAGTYVQIVARLRLRSGEMRCRATLGEVG-NAEHGKAGARP-TVR-GTAM-NP-VDHPHGGGEG--RVQTK-GKK-TR
>Terrabacteri_group_Actinobacteria_Corynebacterium_glutamicum_SCgG1_SCgG1_GCA_000404145
------------------------------SEN--EGILGTKLGMTQ-EE--NR-V--------IPVTVVEA-GPCVVSQT--VE--TY--NA--IQID-----PV-N-----------------Q-PLTGH----DDVT--V---E--II-KFVDVTGT--TKGK-GYAG-AMKRH--GFAG--QG--A--GHGNQA--AHRRVGG-IGAA--AG-RIFKGK-RMAGRMGNDRVTTQNLKVQK------------------AN--IILIKGA-IPGNR-GGIVTV-K----GGAHAKTRV--GRGEAGK--TAGRGTKGTK--AR--KQ-FE-GGQVNIADLSGSAKEKIEAI-PS--GVE-TK-VK-G-PK-GTGLSRSLVNNLVVGVTE--GYTIKMEIFGVGY-RVGYSHPVVSGIDKQKVGQVAA-DPYKIRRKVRLKTRYQDEIGEFEFPGVTKIVVNMG--VG--D--AITGQ-KP--QLRRAKKSIANFKLREGPIGAKVTLR--GDRMEFLD--RLLTV--ALPRIRD--FRGLSD-Q-QFDGH-GNYTFGLTEQTEI--DVDKMLIPKRVKYRRQHRTR-SGISGGNRVTFGEYGIQALEPAYITNRQIESARIAINRHVKRGGKVWINIFPDRPLTQKPLGVRMGSGKGPVEKWVANIKPGRILFEMSYPDEATALEALRRAGQKLPCKVRIVKRDQRFVR-VSPMKARRVIDLVRGKTVVEALSILP-QAASEPVAKVVASAAANANE--GQIRK-RSSHITKVRTG-YVVSDKMQKTIVVEVEQHALYGKILRSAKKVKAHGIGDLVRIEET--RPLSKDKNYRLI----------------------MPRSL-KPFVDEH--LLNKVDIKTWSRRSTIL-PDFIGHTFAVHDGRKHVPVFVDD-AMVGHKL-GEFAPTKTF-KG----RRLKLDVLLHQVVAAA-RQHSTKTRGEVRGG-GRKPFRQKGTGRARGSIRAPGGGISHGP--K-P-R-DY-SQRTPKKMIKAALYGALSDRARKSANNLNTYDVLKSDFS--VEALHDPIADMLSRVRNASNAPSSKIKANIAEILKQEGYIR-VSKPGGGLGVAIISTSQ-GLLTDRQATEVLAYVIRIRLKAYDHEAIDASARKIVETVTRTGARVVGPVPLPTEKNVYAVIRSPHKYKDSREHFEMRTHKRLIDIDPTPKTVDALMRIDLPASVDVNIQMIQQESRLKVADNTGAREILCIRVLGGSTRRFAGIGDVIVATVKEATPGGNVKSGEIVKAVIVRTKKETRRADGSYISFDENAAVIIKDNEPRGTRIFGPVARELRKKFMKIVSLAPEVISHWYAVAEDIKIREGIADVVIERIHTARPGIV--IGR-RGAEADRIREV--K--N--VDA--N-AKLVAQSIAEQLTN-R-VAFRRAMRKAIQSA-M-RQGIKVVCSGR-L--GG-AE-MSRTERYHEGRVPL--HTLRAEIDY-GTYEAHTT--FGRI-GVKVWIRLVVHRSSRHMHVQIIGHTLAAAS-SKKAKGAKVGQLIAE--RAKAAGI-EHG-RV-----------------------------M-----------KVHK-GDMVLVIS-K--GGQVIAA-------KVNRI-KKHVAGIVTQ-EAPIHVSNVMM-AI--RK-YKPTT-PGRRASSKSLLR-PL-SK-TGGRNSHGHITTRH-GGHK-RRVI--D--FHIEYDPNRTA-NIALLHYDG--EKRYILAPKGL-TQGTVIIKVGNNLPLRNIPTGTTIHNVELKPGAGAKL-ARSAGASIQLLGKLRMPSSEIRCRATVGEVG-NAEQGKAGRRP-TVR-GVVM-NP-VDHPHGGGEG--KQKEG---R-TR
>Euryarchaeota_Thermococci_Thermococcus_sp._PK_PK_GCA_000430485
SRPRRGSLAYSPRKRAKSIVPRIKNWP--Q-EV--RGFAGYKAGMTHIDDT-PG--LTKGKEIFVPVTIVEA-PPLIVYGA-YKQ-GYL-ETA--TEVGELEDLVV-RALVATQ-PWLAR--IKKK-PEVME-----ELR--A--SE--VG-ELLDVVAV--TKGK-GTQG-PVKRW--GIKI--QF------HKAQRAGKARHVGN-LGPW---A-RVMWTV-PQAGQMGFHHRTEFNKRLLR-GENGPKGGFPHYGVVR-ND--FLMIAGT-LPGAI-KRIIRVPQITYVSRESKKLRG--SHTHGKK--HRGGGHKGGR--GM--AG-WT--WVVNLKFISPKAEEKIIQI-PE--GVT-VE-VK-G-PK-GERTFKAHITNMIKGVTE--GFTYKLKVVYSHF-PIGEKAPRVEGIDKEKVGQTAA--TGRIVEKA-------MIALADWEPRIAKVTINIG--VG------LVGQ-KP--IRRKAKKTNRDFGIRRGPIAVKVTLR--GQKADMLK--RLLAA--VDNRLKE---------S-SFDEH-GNVCFGIDEHIGV--EYDP---------------------------------------------------------------------------------------------------------------------------------------RDLR-ISPKLSIEVCREIRGMMLNDAIRLLP-VKVAKEIKKILLNAKNNAHR--GPFNE-QTTHIERVFEG-VVVSDKPRHTVTVERQYLKKYERYELRRSKIHAHKPGDKVIIAET--RPLSKTKSFVVVKEFKYR-GYTFEELMNMSLPSRQRRSL-KP-EQKK--LLRKIRIRTHSRDMVIL-PEMVGITIYVHNGKEFVPVEIKE-EMIGHYL-GEFALTRKR-VQMFVAIKMKVKVLIKRAVTHR-IQ-------DPLAG-KRENI-GKGHGMARFAAFVPGGRRTHPP--K-VEK-II-WEDINKKERRLALMSAIAATANQGARNLGVELLAPGAWT--KGAIEDPLANALSHITNSERVPASKLIGEVLRVMQENGYIK-INKAGFEFGILIVSTSQ-GVMTHKEALRLIAYVARIKLASTNIGALNEVTDQIKQIAERTGVRMSGPIPMPTKRIRITTRKSPDGEGATFDRFELRVHKRLIDIEADERAMRRIMRIRVPEDVTIEIEALPIGAYLHVADNSGAKVIQIIGVVGGVRRRSAGVGDMVIAAVKKGRPD--MR-HQVVRAVIIRQRKEYKRLDGMRVKFEDNAAVITE-GVPRGTEVRGPVAREAAEKWVRVGSMASIIL-RYFILIDEYLEKEGYGGLDIKKIFVERPGFV--IGR-GGRKIRELTEI--K--N--PYF--N-AKVQATRLAQALER-G-VHFRRAAYAAIRAI-M--SGVEIRISGK-L--TG-ER--AKSVRFYQGYIAKVGNPAETLVSR-GYAQALLK--LGVL-GVKVSIRLVVRKTLNHHIAQIVDKTVVSAH-TNTPSAYLLGLLIGY--KALEKGI-EKG-AVKSKQPRKQRKFLYNAPLHLRHKIVSATLSRQKYGIR--A-LPIRT-GDKVKIMRFK--GGKVVEV-------DATLK------TEVFY---PIHPSNVMM-GK--SL-----------------------QQ-RRGKGTTFRAPSHR-GAVK--IPL--N--FEILHDPGRTA-PVAKVKFNG--LEKLVLAPEGL-LVGQEVIAIGNTLPLAKIPEGTYVYNIEGFPGDGGKY-VRAGGSYALVVSKVQLPSGELKCRATIGVVA-GGGRVKAGKWP-KPR-GVKM-NA-VNHPHGGKEH---APP--GRKVGH
>Proteobacteri_Gammaproteobacteria_Escherichia_coli_KLY_KLY_GCA_000725305
------------------------------------GLVGKKVGMTR-ED--GV-S--------IPVTVIEV-EANRVTQD--LA--NY--RA--IQV------AV-T-----------------K-PEAGH----ESIS--V---E--LV-KKVDVTGT--SKGK-GFAG-TVKRW--NFRT--QD--A--THGNSL--SHRVPGS-IGQN--QG-KVFKGK-KMAGQMGNERVTVQSLDVVR------------------RN--LLLVKGA-VPGAT-GSDLIV-----------GKRL--GRGIGGK--TGGRGHKGQK--SR--SG-FE-GGQIRLSDLTKGARAAIEAV-PA--GVD-VK-IK-G-KN-GEGTARALLNSMVIGVTE--GFTKKLQLVGVGY-RAGFSHPVLKGADKQVIGQVAA-EPYKVRTKEKLHDYYKDEVTEFNYPRVEKITLNMG--VG--E--AISGQ-KP--LITKARKSVAGFKIRQGPIGCKVTLR--GERMEFFE--RLITI--AVPRIRD--FRGLSA-K-SFDGR-GNYSMGVREQIEI--DYDKMLQPKRTKFRKMHKGRNRGLAQGTDVSFGSFGLKAVGRGRLTARQIEAARRAMTRAVKRQGKIWIRVFPDKPITEKPLAVRMGKGKGNVEYWVALIQPGKVLYEMDGVPEELAREAFKLAAAKLPIKTTFVTKTVRHAR-SSAQKVRLVADLIRGKKVSQALDILN-KKAAVLVKKVLESAIANVDE--GRILK-RTSHITRTLQG-RVVSDKMEKSIVVAIEKHPIYGKFIKRTTKLHVHGIGDVVEIREC--RPLSKTKSWTLV----------------------MPRSL-KPFIDLH--LLKKVELRTWSRRSTIF-PNMIGLTIAVHNGRQHVPVFVTD-EMVGHKL-GEFAPTRTY-RG---KKKMELVLLVHQVVAGA-RQRAQKTRAEVTGS-GKKPWRQKGTGRARGSIKSPSGGVTFAA--R-P-Q-DH-SQKVNKKMYRGALKSILSELVRLAARNIDPVSLIAFDMT--ADAVKDPIADMLTRIRNGQAAPSSKLKVAIANVLKEEGFIR-VSRPGAGLGIAVVSTSK-GVMTDRAAREIICYVIRIRLKAFDHRLIDQATAEIVETAKRTGAQVRGPIPLPTRKERFTVLISPHVNKDARDQYEIRTHLRLVDIEPTEKTVDALMRLDLAAGVDVQISMIQEQTMLNVADNSGARRVMCIKVLGGSHRRYAGVGDIIKITIKEAIPRGKVKKGDVLKAVVVRTKKGVRRPDGSVIRFDGNACVLLNNSQPIGTRIFGPVTRELREKFMKIISLAPEVLSTWFALDSDFKVRQSVSRIVIERIHTARPGIV--IGK-KGEDVEKLREV--R--K--PEL--D-AKLVADSITSQLER-R-VMFRRAMKRAVQNA-M--RGIKVEVSGR-L--GG-AE-IARTEWYREGRVPL--HTLRADIDY-NTSEAHTT--YGVI-GVKVWIRLVVHRTPRHIYAQVISEVLVAAS-TNKDAAAAVGKAVAE--RALEKGI-KHG-RV----------MA-----------------A-----------KIRR-DDEVIVLT-K--GGKVKNV-------SINLV-KKHQKGIVEK-EAAIQVSNVAM-AV--VK-CKPTS-PGRRHVVAPLLEKN--SK-SGGRNNNGRITTRH-GGHK-QRIV--D--FRLEYDPNRSA-NIALVLYDG--ERRYILAPKGL-KAGDQIIKPGNTLPMRNIPVGSTVHNVEMKPGKGGQL-ARSAGTYVQIVARLRLRSGEMRCRATLGEVG-NAEHGKAGARP-TVR-GTAM-NP-VDHPHGGGEG--RVQTK-GKK-TR
>PV_group_Chlamydiae_Chlamydia_gallinacea_08_1274_3_08-1274_3_GCA_000471025
-------------------------------MR--SSLMGKKEGMVH-KE--GN-L--------VACSVISM-SSNVVTQL--KM--TY--NA--VQLK-EKTLLM-N-----------------K-PEIGH---EEEFG--V---E--SV-TSVDVSGV--SKGK-GFQG-VMKKY--GFRG--GP--G--SHGSG---FHRHAGS-IGMR--SG-RCFPGS-KRPSHMGAVNVTVKNLEVVK------------------KK--VLLVKGA-IPGAK-GSIVVVSKV--------RTKLL-GRGPSGK--TSCRGHKGDG--SR--SG-YE-GGGITTQRLSQGVASRIGVL-PQ--GVE-VS-VK-G-PK-GSGLFWALISNMVRGVHI--GFEKRLEMIGVGF-KAGVSHPTIKGIDKQLVGEFAA-EPYKVRRKARLKKLYTEEIEKFNYPVLKKIVISMG--LA--E--AISGQ-KP--LVTKARNSIAGFKLRAGGIGAKVTLR--GTRMDFMD--RFCNI--VSPRIRD--FRGFSR-E-G-DGR-GCYSLGLDDQQEI--DLDRMLMPKRMKFRKQQKGQFAGLSGATFVDFGDFGMQALDRGWVTSRQIEACRVAINRYLKRKGKVWIRIFPDKSVSKKPAETRMGKGKGAPDHWVAVVRPGRILFEVANVSKEDAQDALRRAAAKLGIRTRFVKRERRYIR-VQPRKARLAAGLMRNLSVIEARQQLS-LKAGRCLKKVLDSAVANVDA--GPILK-RTSHLTKIKVG-TVVSSKMDKTVVVRVESHPQYAKVVRDSKKYYAHSEGDKVRIQET--RPLSKLKRWRVI----------------------MSRSL-RPFVDHH--LIKKVRIKTWSRRSMIT-PEMIGHTFEVHNGRKFLTVFVSE-TMVGHKL-GEFSPTRMF-KS------VLLSKLIKDYLANK-RQACTKNRSEVSHT-TKKPFRQKGTGNARGCLAAPGGGIVFGP--R-P-KFDQ-HVRINRKEKRAAIRLLFVQKIQMSVRNVNGYDLVSAHIS--EKALSDTIADLLTRIRNALKAQHSKMRESIVRILKHHGFLR-VSKPSGNMGVSVLSTSQ-GVLEGSVARELLCLVIRIRLKGFDQQQLDRSTADIVETAKRTGARVAGPIPLPTKREVYTVLRSPHVDKKSREQFEIRTHKRLIDIDPTGKTIDALKMLSLPAGVDIKIKMIQQESQLKVADNTGAKKVKCFKVLGGSRRRYAVVGDIIVCSVRDVEPDSSIKKGDVVKAVIVRTRRDIRRKDGSTLKFDTNSCVIIDEKNPKGTRIFGPIAREIRRGFIKISSLAPEVISLWYGLIEDVKIRDGAAGFVVRRIQTARPGLV--IGK-KGAEVDLLKEI--K--R--PEL--N-AKLVADNIAKQIER-R-VSFRRAMKKAMQSV-M--DGVKIQVSGR-L--AG-AE-IARSEWYKNGRVPL--HTLRADIDY-ATASAETT--YGII-GVKVWIRLSVVKTNKHIYVQLIGKTLASVS-TNQDVAKSLGIKIAE--LGKNLQV-DHG-VI----------MK-----------------R-----------RICV-GDTVYILA-K--GGKVLSY----LKQQINVR-TKNIKKRISI-EAPIHISNVC--MF--KK-FKPIT-PGTRQLVKKLSF-FK-KS-SGGRDNLGHISCRH-GGAR-RRII--D--FSIEYDPNRSA-YIALLNYDG--EKRYILAPKGI-RRGDYVFKVGCCMSLKSMPLGLSVHNIEMRPFSGGKL-VRSAGLAAQIIAKLKMPSGEFRCRATIGEVS-NADHGKAGRRP-TVR-GTAM-NP-VDHPHGGGEG--RKVTK-GLK-TR
>Euryarchaeota_Methanobacteria_Methanobrevibacter_smithii_TS145B_TS145B_GCA_000189815
------------------------------------------------------------MDVFTPVTVLEV-PPVVVMGA-YEK-TSL-KVI--TEVAKIQGVLI-KVLVHTN-PKVTS-VPKKK-PDIFE-----EVK--A--SD--IG-QFVDAIAT--TKGK-GFQG-VVKRW--GIRI--QY------GKAVRAGKGRHVGS-IGPW---S-RTMWTV-AQAGQMGYHKRTEFNKKILK-ASADPDGGFVKYGLVK-ND--YVLVKGS-LPGPS-KRLVILPQINYISTKSKIELI-------NK------KSKTEN--AA-----WK----VNLSDISQKAQEKIESI-PE--GVE-VI-VK-G-PN-GEGTTKAHISNMITGVTD--GFEYHMKIVFAHF-PMGERHPRITGINKEHVGQTMA--KGRLISKE---------------VQISKATVSIG--VG--E---MFDQ-TP--VKTFSKVTNPEFGIRKRPIACKLTLR--GEKA---D--KAIEM--VLEGINK----NIKP-T-QFDAQ-GNLSFGIKEHIGM--KYNP---------------------------------------------------------------------------------------------------------------------------------------KSLK-ISPKHCVEICNAIRGMEVTKAKNYLP-VKAAEQVLKVLENAEANSHR--GPFNT-PTTHIQQVLEG-IVVSNKAERTISVERSFIKKYERYEKRKSKINVHNVGDSVKVAEC--RPLSKTKHFVLVIFK-YK-GYTLEELQDMSLPARQRRSL-KP-RQQI--VLDKMRIRTHCRDMIVL-PEMVGTTFGIYNGQNFVEVTIEP-EMIGCYF-GEFAPTRQK-VQMFVPLKMKANVLIKRAVTAR-VQ-------DPEAG-KRKGW-GSGRGTARKAAFVPGGRRAHPT--R-AEK-NH-HEKINIKERRFAIRSAVAATANLGARNLNAELLAPGTFT--KSAVEDPLADALTNIRNNELQPASKLIGEVLSTMQKENYIN-INKCGKNFGILIVTTPE-GIMTHYEAKRLLAYMARIKLTGTDPEKLAYVCDQLKKIAERTGVDLSGPIPLPTKKLVVPTRKSPDGEGASWEKWELRIHKRLVGIGADERAMRQVMKVNVPDNVSIEIEALPIGATLQCVDNTGAREIQIISVKGGVRRRVAGVGDLVVASVKKGTAD--MR-REVVNAVVIRQKKEYMRADGLRVKFEDNAAVIIE-GILKGSEVRGPVAKEAADRWPSVGSAASILV-KDFVRIDEYLEKEGYGGMDVQIVYAERPGMV--IGR-GGKNVRAITEV--S--V--PEL--N-PKIMAYKIANMLQR-G-MHFRRVAYSTIRRI-M--GGVEVTISGK-I--RG-SR--SAVAKFVEGYIKKCGEPSIRLVEE-GFATVQLK--PGVL-GIYVRIRLVVRLSNAHATVQVIDITLASAV-SNTSAVYLTGYLCAK--RALAKGV-DGS-KVMSKQPRKQRKALYNAPAHARGKHMSATLSKDLRADIGKRSLPIRK-GDKVQVLRFK--GGAVLGV----DYGSVTLS-----KTAVFL---PVDPSNVMM-GK--RL-----------------------IQ-RRGRGPAHRVASHR-KDKI-RRSY--D--ADIVHDPARTA-PIAEVKFNG--EKKFILAPESI-QIDDEIIKFGNTLPLAEIPEGTPIYDIENTPGDGGRF-VRSSGTYASLITHVELPSGELKCRASIGVVA-GGGRLKAGNKFMTVR-GVAM-NA-VDHPHGGGNR--QAPP--GRKVGS
>Terrabacteri_group_Actinobacteria_Corynebacterium_flavescens_OJ8_GCA_001941465
------------------------------SEN--EGILGKKLGMTQ-EE--NR-V--------VPVTVVEA-GPCVVTQT--AD--KY--NA--IQID-----PA-N-----------------K-PAAGH----DEVK--V---D--II-TFVDVTGT--SKGH-GYAG-AMKRH--GFKG--QG--A--SHGNQA--AHRRVGG-IGGA--SG-RVFKGK-RMAGRMGQDRVTTQNLKIQK------------------SN--LLLIKGA-IPGAR-GGLVTV-K----GGAHAKTRV--GRGEAGK--TAGRGTKGTG--AR-----FE-GGQVNVADLSKSAVEKIEAV-PS--GVE-IK-VK-G-SK-GTGLSRSLINNAVVGVSE--GYTIKMEIFGVGY-RVGYSHPVVSGINKQQVGQIAA-DPYKIRRKVRLKTRYREEIDEFNYPSVTKVVVNMG--VG--E--AITGQ-KP--QLRRARKSIANFKLREGPIGARVTLR--GDRMEFLD--RLLTI--ALPRIRD--FRGLSD-Q-QFDGN-GNYTFGLSEQSEI--DIDQMLIPKRVKYRRQHRTR-SGMSGGNRINFGDYAIQALEPAYITNRQIEAARIAINRHIKRGGKVWINIFPDRPLTQKPLGVRMGSGKGPVEKWVANVKPGRVLFEMSYPSDEVAIEALRRAGQKLPCKFRIIKKDQRYVR-VTPMKARRVIDLVRGKSVAEALAILP-QGAAKPVAKVVASAAANANE--GLIRK-RTSHITKTRVG-YVVSDKMQKTIVVELEQHALYGKIMRSNSKVKVHGIGDRVLIAET--RPLSKDKHFRLV----------------------MPRSL-KPFVDEH--LLNKVDIKTWSRRSTIL-PDFIGHTFAVHDGRKHVPVFVED-SMVGHKL-GEFAPTKTF-KG----RRLKLDVLMHQVVAAA-RQHKTKTRAEVRGG-GRKPFRQKGTGRARGSIRAPGGGISHGP--V-P-R-NY-AQRTPKKMIKAALFGALSDRARRSASNLNAYDVLYSDFS--VEALHDPIADMLSRVRNANHAPTSKIKVNIAEILKQEGYIR-VSKPGGGLGVAIISTSQ-GLLTDRQAQEVLAYVIRIRLKAYDHEAIDASAKKIVETVTRTGARVVGPVPLPTEKNVYAVIRSPHKYKDSREHFEMRTHKRLIDIDPTPKTVDALMRIDLPASVDVNIQMIQQESRLRVADNSGAREILCIRVLGGSIRRFAGIGDVIVATVKDAVPGGNVKEGDVVKAVIVRAKKESRRPDGSYIRFDENAAVLLKDNEPRGTRIFGPVARELRKKFMKIVSLAPEVITHWYAVAEDIKIRQGIADVVIERIHTARPGIV--IGR-RGAEADRIREV--K--Q--VDA--N-ATLVAQSVAEQLVN-R-VAFRRAMRKAIQSA-M--RGIKILLAGR-L--GG-AE-MSRTERYHEGRVPL--HTLRAEIDY-GTAEAHTT--FGRI-GIKVWIRLVMHRTSRHVHVQVIGHTLVSAS-SKKAKAAKVGALIAE--RAKAAGI-EHG-RV-----------------------------M-----------KIHK-GDMVIVIS-K--GGKVIEA----YPKRVNRV-KKHVAGIVTQ-EAPIHVSNVAM-AI--RK-YKPTT-PGRRASSKSLLR-PL-SK-TGGRNNHGRITTRH-GGHK-RRLI--D--FHIEYDPNRTA-NIALLHYDG--EKRYIIAPKGL-KQGAIVIKVGNNLPLRNIPTGTTIHAVELKPGAGAKL-ARSAGASVLLLGKLRMPSSEIRCRATVGAVG-NADQGKAGRRP-TVR-GVVM-NP-VDHPHGGGEG--KTKEG---R-TR
>Terrabacteri_group_Actinobacteria_Streptomyces_PVA_94_07_PVA_94-07_GCA_000495755
--------------------------------MAKQGILGEKLGMTQ-EN--NR-V--------VPVTVVKA-GANVVTQT--ND--TY--EA--VQI-----DPV-N-----------------K-PLKGHADASEELN--A---D--TG-LKVDVTGK--SKGK-GFAG-VMKRH--NFKG--LG--A--GHGTQR--KHRSPGS-IGGC--AG-RVFKGL-RMAGRMGNERVTTQNLTVHA------------------KG--LLLIKGA-VPGPN-GGLVLV-----------KTRV--GRGEAGK--TAGRGTKGTK--AR-----FE-GGQVNLDKLSGSAKEKITAV-PA--GVD-VT-VK-G-PK-GTGLSRTLVANMITGVTT--GYVKKLEISGVGY-RVGYSHPIVEGIDKQKVGEVAA-DPYKIRRKVRLKLKYREEIDEFKYPGLTKIVVNMG--VG--D--AITGQ-KP--AVTKARKSIAQFKLREGPIGAHVTLR--GDRMEFLD--RTLSL--ALPRIRD--FRGLSP-K-QFDGR-GNYTFGLTEQVEI--DQDKMLIPRRVKHRKQHHPKRNGMAGGTEVAFGEYGIQAVTPAYVTNRQIEAARIAMTRHIKRGGKVWINIYPDRPLTKKPAETRMGSGKGSPEWWIANVKPGRVMFELSYPNEKIAREALTRAAHKLPMKCRIVRRGERYIR-VTPMKARRVVDLIRGMDATEAQAVLP-QAASVPVGKVLDSAIANVDE--GRIRK-RTSHITKTREG-LVVSDKMDKTVVVAVEKHALYGKVIRRTNKLKAHGVGDRVLLMET--RPLSATKRWRIV----------------------MPRSL-KPFVDDH--LIKKVDIKTWSRRSMIV-PAMLGHTIAVHNGKTHIPVFVTE-SMVGHKL-GEFSPTRTF-RG---KRRSTIDILIHQVVAAA-RQHKTKSRGEVRGG-GRKPYRQKGTGRARGSTRAPGGGVVHGP--V-P-R-DY-SQRTPKKMKAAALRGALSDRARLSARNLNTYDVLVSDFT--QAAFEDPIADMLTRLRNANSAPHSKIKSHIAEILQQEGFIR-ISKPGGGLGVAIISTSH-GLLTGQQAQEVLAYVIRIRLKAYDHEVIDSSAKKIVETVTRTGASVAGPVPLPTEKNVYCVIKSPHKYKDSREHFEMRTHKRLIDIDPTPKTVDSLMRLDLPAGVDIEIKMIQQESRLRVADNTGAKEILTIRVLGGSGRRYAGIGDVIVATVKDAIPGGNVKKGDVVKAVIVRTVKERRRADGSYIRFDENAAVILNDGDPRGTRIFGPVGRELREKFMKIISLAPEVLSRWYAVKEDVAIRRGISKVEIERIHTARPGIV--IGR-RGAEADRIREV--K--N--PET--D-AQLVAQAVAEQLSS-R-VSFRRAMRKSMQSS-M--KGIKIQCGGR-L--GG-AE-MSRSEFYREGRVPL--HTLRANVDY-GFFEAKTT--FGRI-GVKVWIRLVVTRSNRHMVAQVIGHTLASAS-TKSAHAKQVGALVAE--RAKAAGV-EAG-RI-----------------------------M-----------KIKK-GDLVQVIT-K--GGKVIAA----FPREVNRV-KKHTKGIVTT-EAPVHVSNVSM-GI--RK-YKPTT-PGRRGSSKSLVR-PL-HS-KGGRNNTGRVTVRH-GGHK-RRVI--D--FHIEYDPNRTA-RIALLHYDG--EKRYILAPRNL-SQGDRIIKPGNNLALRNIPVGTTLHAIELRPGGGAKF-ARSAGASVQLLAKLRMPSGEIRCRATIGEVG-NAEQGKAGRRP-TVR-GVAM-NP-VDHPHGGGEG--KQKE--GR--TR
>Proteobacteri_Gammaproteobacteria_Salmonella_enterica_sub_enterica_serovar_Enteritidis_str_EC20121750_EC20121750_GCA_000624895
------------------------------------GLVGKKVGMTR-ED--GV-S--------IPVTVIEV-EANRVTQD--LA--NY--RA--VQV------AV-T-----------------K-PEAGH----ESIS--V---E--LV-KKVDVTGT--SKGK-GFAG-TVKRW--NFRT--QD--A--THGNSL--SHRVPGS-IGQN--QG-KVFKGK-KMAGQMGNERVTVQSLDVVR------------------RN--LLLVKGG-VPGAT-GCDLIV-----------GKRL--GRGIGGK--TGGRGHKGQK--SR--SG-FE-GGQVRLSDLTKGARAAIEAV-PA--GVD-VK-IK-G-KN-GEGTARALLNSMVIGVTE--GFTKKLQLVGVGY-RAGFSHPVLKGADKQVIGQVAA-EPYKVRTKEKLHDYYKDEVTEFNYPRVEKITLNMG--VG--E--AISGQ-KP--LITKARKSVAGFKIRQGPIGCKVTLR--GERMEFFE--RLITI--AVPRIRD--FRGLSA-K-SFDGR-GNYSMGVREQIEI--DYDKMLQPKRTKFRKMHKGRNRGLAAGADVSFGSFGLKAVGRGRLTARQIEAARRAMTRAVKRQGKIWIRVFPDKPITEKPLAVRMGKGKGNVEYWVALIQPGKVLYEMDGVPEELAREAFKLAAAKLPIKTTFVTKTVRHAR-SSAQKVRLVADLIRGKKVSQALDILN-KKAAVLVKKVLESAIANVDE--GRILK-RTSHITRTLQG-RVVSDKMEKSIVVAIEKHPIYGKFIKRTTKMHVHGIGDVVEIREC--RPLSKTKSWTLV----------------------MPRSL-KPFIDLH--LLKKVELRTWSRRSTIF-PNMIGLTIAVHNGRQHVPVFVSD-EMVGHKL-GEFAPTRTY-RG---KKKMELVLLVHQVVAGA-RQRAQKTRAEVTGS-GKKPWRQKGTGRARGSIKSPSGGVTFAA--R-P-Q-DH-SQKVNKKMYRGALKSILSELVRLAARNIDPVSLIAFDMT--ADAVKDPIADMLTRIRNGQAAPSSKLKVAIANVLKEEGFIR-VSRPGAGLGIAVVSTSK-GVMTDRAAREIICYVIRIRLKAFDHRLIDQSTAEIVETAKRTGAQVRGPIPLPTRKERFTVLISPHVNKDARDQYEIRTHKRLVDIEPTEKTVDALMRLDLAAGVDVQISMIQEQTMLNVADNSGARRVMCIKVLGGSHRRYAGVGDIIKITIKEAIPRGKVKKGDVLKAVVVRTKKGVRRPDGSVIRFDGNACVILNNSQPIGTRIFGPVTRELREKFMKIISLAPEVLSTWFALDSDFKVRQSVSRIVIERIHTARPGIV--IGK-KGEDVEKLREV--R--K--PEL--D-AKLVADSITSQLER-R-VMFRRAMKRAVQNA-M--RGIKVEVSGR-L--GG-AE-IARTEWYREGRVPL--HTLRADIDY-NTSEAHTT--YGVI-GVKVWIRLVVHRTPRHIYAQVISEVLVAAS-TNKDAAAAVGKAVAE--RALEKGI-KHG-RV----------MA-----------------A-----------KIRR-DDEVIVLT-K--GGKVKNV-------SINLV-KKHQKGIVEK-EAAIQVSNVAM-AV--VK-CKPTS-PGRRHVVAPLVEKN--SK-SGGRNNNGRITTRH-GGHK-QRIV--D--FRLEYDPNRSA-NIALVLYDG--ERRYILAPKGL-KAGDQIIKAGNTLPMRNIPVGSTVHNVEMKPGKGGQL-ARSAGTYVQIVARLRLRSGEMRCRATLGEVG-NAEHGKAGARP-TVR-GTAM-NP-VDHPHGGGEG--RVQTK-GKK-TR
>Terrabacteri_group_Firmicutes_Brevibacillus_brevis_NBRC_100599_NBRC_100599_47_GCA_000010165
-----------------------------------MGILGKKLGMTQ-PN--GT-A--------TAVTVIEV-GSNVVLQD--VE--TY--EA--IQI------KA-N-----------------K-PEKGH---LAELK--A---D--IG-EMVDVAGV--SKGK-GFQG-AIKRH--NQSR--GP--M--AHGS-R--YHRGPGS-MGAV--AN-RVFKGQ-TLPGQMGGDNVTIQNLEVIK------------------RN--LVLVKGS-VPGPK-NSCVLV-----------RKRI--GRGIGGK--TAGKGHKGQN--AR--SG-FE-GGQVSLDALSGAAAEKIAQV-PA--GVT-LT-VK-G-PK-GQGTTRALVSNMVTGVSE--GFTRTLELVGVGY-RAGFSHPVVKGINKERVGQIAA-EPYKVRRKERLKEKYTSEISKFNYPKVEKIIINMG--VG--E--AIAGQ-KP--VVTKAKKSIAGFKLREGPIGAKVTLR--GERMHFLD--KLMNV--SLPRVRD--FRGISS-K-AFDGR-GNYTLGLKEQLEI--EYDKMLTPKRVKHRKQHRGKMAGNAGGTTVAFGEYGLQAMEPSWVTNRQIEAARIAMTRYIKRGGKVWIKIFPDKPVTQKPLEVRMGSGKGSPEKWVAVVKPGKIMFELAGVPEEVAREAMRLAMHKLPIKCKFVKRHERNIR-IASRKVRLVVDLIRGKQVGEALAILP-KAASPVVEKLLKSAIANVDQ--GRIHK-RTSHITRTVVG-RVVSDKMDKTIVVLVETHPLYGKRMKFSKKFKAHKVGDIVEIMET--RPLSKDKRFRLV----------------------MGRSL-KPFVDDH--LMKKVDIKTWSRRSTIF-PDFVGHTFAVYDGRKHVPVYVSE-DMVGHKL-GEFAPTRTF-KG---KKRPKVALVLYDAIASQ-RQHDVKNRSEVRGG-GRKPWRQKGTGRARGSIRSPGGGVVFGP--T-P-R-KY-GYKLNRKVRRLALKSALSTKVQLASRNINVLDLVAHDVT--REAVADPIADMLTRIRNANMVPASTIKKEIARILKEEGFIR-ISKPGGGLGCAIISTST-GVMTDKQAREVLAYIIRIRLKAYDHKILDQSAEKIVDTAKRSGANVSGPIPLPTEKAVYTILRAVHKYKDSREQFEMRTHKRLIDINPTPQTVDALMRLDLPSGVDIEIKMIQTQTRLAVADNSGAKELMCIKVLGGSGRKTANIGDVIVCSVKSATPGGVVKKGQVVKAVVVRTVSGVRRNDGSYIRFDENAAVVIKDQSPRGTRIFGPVARELRKDFMKIISLAPEVISKWYALHEDLKIRKAVSTIEIERIHTAKPGMV--IGK-GGSEVETLREI--K--R--PDL--D-ATLVAENIARQLEN-R-ISFRRAQKQSITRT-L--RGIKTLVSGR-L--GG-AD-IARSEGYSEGTVPL--HTLRADIDY-GTAEAHTT--YGRI-GVKVWIRLNVFRSSKHIYAQLIGVTLVSAS-SNVEAATAVGTLIAK--RAQEKGA-THG-RI-----------------------------M-----------HVKK-GDTVIVNA-K--GGRVLAAP-----KKINLV-KKHSRGIVTQ-EAAIHVSNVSM-GI--KK-FKPTS-PGRRQMTKSLLA-PL-SK-KAGRNNQGRITVRH-GGHK-RRII--D--FTIEYDPNRSA-NIALINYDG--EKRYIIAPHNL-KVGDQIIKIGNALPMEKIPVGTTIHNIELKPGKGGQL-VRAAGTSAQLLGRVRLSSGETRCRATIGQVG-NLDHGKAGRRP-TVR-GSVM-NP-NDHPHGGGEG--RKPTL-GLK-TR
>Terrabacteri_group_Cyanobacteria_Melainabacteria_group_Prochlorococcus_marinus_str_MIT_9303_MIT_9303_GCA_000015705
-----------------------------------MGILGKKLGMSQ-DQ--GR-A--------IPVTLIEA-GPCRITQT--SD--IY--AA--VQI------RI-N-----------------K-PSKGH-----AIT--V---G--SG-QKVDVSGD--TMGR-GFSG-YQKRH--GFSR--GP--M--SHGSK---NHREPGS-TGAG--TG-RIYPGK-RMAGRYGGKKRTTRGLTILK------------------RN--LLVVKGS-VPGKP-GALLNIKRVGSKPAQGGKMRK--GRGIAGA--SCGFGMRGQK--SR--SG-FE-GGQVNVAALTATARNKIEAI-PD--KVA-VT-VK-G-PK-GEGLCRSLVANMVEGVSK--GYTRKLELIGVGS-RAGFSHPVVSGADKELVGNEAA-EPYKILRKASLKQRYRETIKDLSLPKVLKITVNRG--LG--E--AITGQ-KV--VVTRAKKAIAGFKIRQGPIGCAVTLR--GERMAFLE--RLINL--ALPRIRD--FRGVSP-K-SFDGR-GNYTLGVREQLEV--SFDKMLSPKRVKFRKQQRGRMRGVARGNTIAFGEFALQAQECGWITSRQIEASRRAMTRYVKRGGKIWIRIFPDKPVTMRPAETRMGSGKGNPEFWVAVIKPGRILFEMGGITEEIAREAMRLAQYKLPIKTKFIEKTARFIR-GSVSKVRRVLDQIRGRTYRDALIMLP-YRSTGPITKVLRSAVANADM--GAIKK-QTCHISKERLG-TVVSDKMDKTVVVAVEPHPIYQKTVSRTTRYKAHRIGDRVRITET--RPISRSKRWTVA----------------------MGRSL-KPFIADS--LLRKLEIKTWSRASTIL-PMMIGHTIAVHNGRSHVPVFITE-QMVGHKL-GEFAPTRTF-KG----GRAECVVLMHRAVAHS-RQASTLTRAEVRGG-GRKPYKQKGTGRARGTIRTPGGGIIFGP--K-P-R-TY-NLAMNRKERRLALRTALMARLERSVRNLNVFDLLHANLS--EEALADPISDMLTRIRNASEKPASRMSRSIAKVLQQEGFIR-VSKPGGGLGMAIISTSK-GVMSDRDAREVLCYVIRIRLKAFDRRMLDLSCDKIIETADNTAATAIGPIPLPTKRKIYCVLCSPHVDKDSREHFETRTHRRIIDINPSAKTIDALMKLDLPSGVDIEVKMIQQESFLTVADNSGAKRIQCIRVL-GSNRRYAHVGDIIVAAVKDAMPNMSVKKSEVVKAVVVRTKATLRRETGNSIRFDDNAAVLINEKNPRGTRVFGPVARELRRNFTKIVSLAPEVISRWYALQEDDRIRRGISDVLIARLKTARPGVL--VGR-QGSGIEELREV--E--R--VDA--D-AFLLAEYIAQQLEK-R-VAFRRTIRMAVQRA-Q--RGLKIQVGGR-L--NG-AE-IARNEWTREGRVPL--HTLRAEIDY-ATKVASTT--YGVL-GIKVWIRLAVFRSNNHIYAQVIQNTLCAAS-TSCDASNAVGDLVAK--RALAKGI-QHG-RV----MPITTPKQ-----------------KTTQRIK----MRIHK-GDTVQVIT-K--GGEVLRT-------IVNIR-TRHVKRIVTE-EASVHASNVMM-AI--RT-FRPYT-PGTRTRVRSLVV-AK-HR-RKGRNNRGVITCRH-GGHK-RRIV--D--FAIHYDPHRNA-HLALLFYDG--EKRYILAPNGI-AIGQQLIETGNALPLSAIPLGSSVHNVELYAGRGGQM-ARTAGSSAQVMAKLKLPSTEVRCYATLGEVG-NSEVGKAGRRP-QVR-GSVM-NP-CDHPHGGGEG--RKPAL-GLK-TR
>Terrabacteri_group_Firmicutes_Clostridium_saccharobutylicum_DSM_13864_DSM_13864_GCA_000473995
-----------------------------------MAIIGKKIGMTQ-EN--GK-V--------VPVTVVEA-GPCVVVQT--LE--NY--EA--IQV------RA-N-----------------K-PRKGH---ISEIK--A---D--VG-DKIDVSAV--SKGK-GFQG-SIKRW--NQQR--GP--M--THGS-K--FHRAPGS-MGAS--SS-RTFKNK-RMPGHMGSVNTTVLNLEVVK------------------KN--LILIKGG-IPGPN-KGTVVI-----------PKRI--GRGTGGR--NAGKGEKGQN--AR--SG-FE-GGQINLDRLSKSAIEKIEAI-PA--DVT-VT-VK-G-PK-GEGLTRALINNMVIGVKE--GYQKTLDLVGVGY-RAGYSHPVVKGIDKEKVGFAAA-EPYKIRRKERLQEKYQKEVEKFGYPKLEKIVINMG--VG--E--AIAGQ-KP--ILTRAKKSVANFKIRENALGCKVTLR--KAQMEFAD--KLMSI--ALPRVRD--FRGVSS-K-AFDGR-GNYSLGIKEQLEI--EYDKMLMPKRVKHRKVQRGRMKGKARGNFLAYGDYGIQALTCGWITSNQIESARIAINRYIKRGGKLWIKIFPDKPVTEKPAETRMGSGKGSPEYWVAVVKPGRVLFELSGVPEETAREAMRLASHKLPVKTKFVSKGEKYVR-MSPTKVGVILDLIRGKQVNEAFAILP-REAAVVINKVLKSAVANVGQ--GKILK-KTSNITKKRIG-RVVSDKMEKTIVVAVERHPLYGKTVNRTTKFKVHKINDRVSIMET--RPLSKDKRWRLV----------------------MSRST-KPFVHEG--LFKKIEVKTWSRSSTIF-PQFIGHTIAVHDGRKHVPVYISE-DMVGHKL-GEFVLTRTY-KG----KRPTVGVALHQVVANK-RQQSTKTRSEVRGG-GIKPWRQKGTGRARGSIRAPKGGIVFAP--K-P-R-DY-RVSVPKSMRKVAMKSALTSKVQKSARNINVYDLLKYEIT--KDAVSDPIADLLTRVRNANAVPSSNVKKEIANILLQEGYIR-ISKPGNGLGIAVVSTSN-GIMVDREAREVICYVIRIRLKAFDHTILDQSAEKIVETAKTSGAKVVGPVPLPTEKDVVTILRAVHKYKDSREQFEIRTHKRLIDINPSPKTVDALMRLNLPAGVDIEIKMIQQQTLLKVADNSGAKEIMCIRVLGGSKRKFGNIGDVIVASVKSATPGGVVKKGEVVKAVVVRSVKGVRRADGSYIKFDENAAVIIKDKQPKGTRIFGPVARELRKEFNKILSLAPEVLAKWYALVEDNQIRKGISKIEIERIYTAKPGVI--IGK-GGSGIEKLKEV--K--S--AEA--D-AQLMAENIAAQLEK-R-ISFRRAMKQTMQRA-M--KGVKTACSGR-L--GG-AE-IARTEQYHEGTIPL--QTLRADIEY-GFAEADTT--YGKI-GVKVWVRLSVFKSEKNIYAQVIGVTLVAAS-SNKEGAKLVGEVIAK--RAIEKGI-QHG-RV-----------M-----------------KI----------HVRK-NDTVIVVS-K--GGEVLKA-------KVNIV-KKHQKAIIEK-EAAINSSKVMM-AV--KK-FNPIT-PSRRQMTKSLLV-AL-KV-KAGRNNQGKITVRH-GTVK-RRII--D--FSIEYDPNRTA-YIALVIYDG--EKRYILAPAGL-KVGDIIIKPGNALPLKNIPVGTVVHNIELQKGKGGQL-VRAAGNSAQLMAKLRLPSGEMRCRATIGTLS-NATNGKAGRRP-TVR-GSVM-NP-NDHPHGGGEG--KKPAL-GYK-TR
>Proteobacteri_Betaproteobacteria_Burkholderia_thailandensis_2002721723_2002721723_GCA_000567925
-----------------------------------MGLVGRKVGMTR-AE--GD-S--------IPVTVLDV-SDNRVTQT--VE--TY--TA--VQV------RV-T-----------------K-PLAGHDKAAEVIG--P---D--LG-QKVDVQGV--SIGK-GYAG-TIKRY--NFGS--GR--A--SHGNSR--SHNVPGS-IGMA--QG-RVFPGK-RMTGHMGDETVTVQNLEIAR------------------RK--LLLVKGA-VPGAK-GGKVFV-----------KRRV--GRGIGGK--TAGRGHKGQK--SR--SG-FE-GGQVRLGDLTKGARAAIEAL--Q--GAE-VK-VK-G-PL-GTGTMRAIIANMVQGVTK--GFERKLTLVGVGY-RAGFSHPVIKGIDKQKVGQVAA-EPYKVILKERFQEFYKEKVEKFGYPRITKITLNMG--LG--E--AIAGQ-KP--VVTKARKAIAGFKIRQGPIGAMVTLR--GRAMEFLD--RFVTV--ALPRVRD--FRGVSG-R-AFDGR-GNYNIGVKEQIEI--DYDKMLQPKRRKYRKEQKGRNTGIARGNAVSFGEFGLKAVGRGRLTARQIEAARRAMTRHIKRGGRIWIRIFPDKPISQKPAEVRMGNGKGNPEYYVAEIQPGKMLYEMDGVSEELAREAFRLAAAKLPLKTTFIVRLGRGAR-ISAQKTRLVADQIRGLPVDKALNVLP-KKAAGIVKKVVLSAIANVDK--ARIEK-QSCHITRTLVG-KVVSNKMDKTVTVLVEKHPIYGKYVVRSKKYHAHNEGDLVEIQET--RPVSKTKAWTVS----------------------MARSV-KPFCDAH--LLKKVEIKTWSRRSTIL-PDFIGLTIAVHNGRQHVPVYISE-NMVGHKL-GEFALTRTF-KG----KKMELKLLIHQVVANA-RQRAQKDREQVKHT-TKKPWRQKGTGRARGMSSSPGGGRIFPN--S-PDE-NF-SHKVNKKMHRAGLCSIFSQLARLASRNADPLSLIYFKVT--KAAVADPIADMLTRIRNAQMVPSSKVKVAIAQVLKDEGYIR-VSKPGNGLGVAIVSTPK-GVMTDRKAREVICYVIRIRLKAFDYRLIDQSAAEIVDTAKRTGAIVRGPVPLPTRIQRFDILRSPHVNKTSRDQLEIRTHQRLMDIDPTDKTVDALMKLDLPAGVDVEIKMIQTESRLEVADNTGAREVMCIKVLGGSKRRYASIGDIIKVSVKEATPRGRVKKGEIYNAVVVRTAKGVRRQDGSLIKFDGNAAVLLNNKEPIGTRIFGPVTRELRERFMKIVSLAPEVLSRWYALQEDIGVRESVGRVIIERIFSSRPGVV--IGK-KGEDIELLKEI--R--K--PET--D-AQLIADSITQQLER-R-IMFRRAMKRAMQNA-M--RGIKIMSAGR-L--NG-IE-IARTEWYREGRVPL--HTLRADIDY-ATSEAKTT--YGVI-GVKVWVRLAVHRTNTHIYAQVFTKVLASAS-TNVAAATLIGKRIAE--KAKAAGI-EHG-RV-----------M-----------------N-----------KIRK-GDEVIVIT-K--GGVVLAV--------INLV-KKHVKGVEAK-TMPLHISNVAM-AI--VK-VKPTS-PGRRAMVAALLDTQ--NS-KAGRNNNGRITTRH-GGHK-HRVI--D--FRLEYDPNRSA-NIALVLYDG--ERRYIIAPKGV-TVGQQLIRAGNTLPIRNIPVGTTIHCIEMLPGKGAQM-ARSAGTSAMLLARVRLRSGEIRCRATIGEVG-NEEHGKAGARP-TVR-GVAM-NP-IDHPHGGGEG--RTPTK-GFR-TR
>Proteobacteri_Gammaproteobacteria_Salmonella_enterica_sub_enterica_serovar_Enteritidis_OLF_00D989_87-1_GCA_001647045
------------------------------------GLVGKKVGMTR-ED--GV-S--------IPVTVIEV-EANRVTQD--LA--NY--RA--VQV------AV-T-----------------K-PEAGH----ESIS--V---E--LV-KKVDVTGT--SKGK-GFAG-TVKRW--NFRT--QD--A--THGNSL--SHRVPGS-IGQN--QG-KVFKGK-KMAGQMGNERVTVQSLDVVR------------------RN--LLLVKGG-VPGAT-GCDLIV-----------GKRL--GRGIGGK--TGGRGHKGQK--SR--SG-FE-GGQVRLSDLTKGARAAIEAV-PA--GVD-VK-IK-G-KN-GEGTARALLNSMVIGVTE--GFTKKLQLVGVGY-RAGFSHPVLKGADKQVIGQVAA-EPYKVRTKEKLHDYYKDEVTEFNYPRVEKITLNMG--VG--E--AISGQ-KP--LITKARKSVAGFKIRQGPIGCKVTLR--GERMEFFE--RLITI--AVPRIRD--FRGLSA-K-SFDGR-GNYSMGVREQIEI--DYDKMLQPKRTKFRKMHKGRNRGLAAGADVSFGSFGLKAVGRGRLTARQIEAARRAMTRAVKRQGKIWIRVFPDKPITEKPLAVRMGKGKGNVEYWVALIQPGKVLYEMDGVPEELAREAFKLAAAKLPIKTTFVTKTVRHAR-SSAQKVRLVADLIRGKKVSQALDILN-KKAAVLVKKVLESAIANVDE--GRILK-RTSHITRTLQG-RVVSDKMEKSIVVAIEKHPIYGKFIKRTTKMHVHGIGDVVEIREC--RPLSKTKSWTLV----------------------MPRSL-KPFIDLH--LLKKVELRTWSRRSTIF-PNMIGLTIAVHNGRQHVPVFVSD-EMVGHKL-GEFAPTRTY-RG---KKKMELVLLVHQVVAGA-RQRAQKTRAEVTGS-GKKPWRQKGTGRARGSIKSPSGGVTFAA--R-P-Q-DH-SQKVNKKMYRGALKSILSELVRLAARNIDPVSLIAFDMT--ADAVKDPIADMLTRIRNGQAAPSSKLKVAIANVLKEEGFIR-VSRPGAGLGIAVVSTSK-GVMTDRAAREIICYVIRIRLKAFDHRLIDQSTAEIVETAKRTGAQVRGPIPLPTRKERFTVLISPHVNKDARDQYEIRTHKRLVDIEPTEKTVDALMRLDLAAGVDVQISMIQEQTMLNVADNSGARRVMCIKVLGGSHRRYAGVGDIIKITIKEAIPRGKVKKGDVLKAVVVRTKKGVRRPDGSVIRFDGNACVILNNSQPIGTRIFGPVTRELREKFMKIISLAPEVLSTWFALDSDFKVRQSVSRIVIERIHTARPGIV--IGK-KGEDVEKLREV--R--K--PEL--D-AKLVADSITSQLER-R-VMFRRAMKRAVQNA-M--RGIKVEVSGR-L--GG-AE-IARTEWYREGRVPL--HTLRADIDY-NTSEAHTT--YGVI-GVKVWIRLVVHRTPRHIYAQVISEVLVAAS-TNKDAAAAVGKAVAE--RALEKGI-KHG-RV----------MA-----------------A-----------KIRR-DDEVIVLT-K--GGKVKNV-------SINLV-KKHQKGIVEK-EAAIQVSNVAM-AV--VK-CKPTS-PGRRHVVAPLVEKN--SK-SGGRNNNGRITTRH-GGHK-QRIV--D--FRLEYDPNRSA-NIALVLYDG--ERRYILAPKGL-KAGDQIIKAGNTLPMRNIPVGSTVHNVEMKPGKGGQL-ARSAGTYVQIVARLRLRSGEMRCRATLGEVG-NAEHGKAGARP-TVR-GTAM-NP-VDHPHGGGEG--RVQTK-GKK-TR
>Euryarchaeot_Methanomicrobia_Methanosarcina_barkeri_227_227_GCA_000970065
HRPKRGSLAFSPRKRAKSHIPRFRAWP--EGEP--RGFAGYKVGMTHVDDI-KN-SLTQGMEISVPVTVIET-PAIRVAAA-YAE-DTE-KAI--AEVGNIGKMII-KAVTYTL-PKSLTGVPKKT-PDIME-----LVS--I--TD--VG-TLVDTAAI--TIGK-GTQG-PAKRW--GTQL--MK------GKHSRQGSLRQIGT-LGGF---R-RVSWRV-PQMGQTGYHQRTEFNKRILK-GSDGPEGGFINYGLVR-GD--YVLIKGS-VPGPS-KRLIRLPNILHISRESK--------------------------------------------------------I-PE--GIS-VS-AT-G-PL-GTGTFTSHIKNLMKGVNE--GFECKMTILYAHF-PMGEKKPRVSGINKEDVGQTAA-KRF-IVQKP---------------PVVEKVIVHMG--VG--E---ITGQ-EV--VRCFAKRTLPAFSIKKNPIGCKVTLR--GQRAQFLE--TALGI-------VD---KTLGR-S-QFDSL-GNVSFGIEEHTGM--KYDP---------------------------------------------------------------------------------------------------------------------------------------SELH-ISPKKSREVCCKIKGMKVPEARKFLP-VSASKEILKILKNAESNIQR--GPKDT-DTVNIEQILVG-TVVSSKMDNTVVIERQLVPKYQRYEKRRSKVHAHKVGDIVTIAEC--RRISKTKSYVVVEYT-YR-GKTVSELQELSLPSRERRSI-KE-GQKK--VLHEFKVRTHHRDLIIL-PEMIGQTIEIHNGKGFVSVDLQP-EMIGHRF-GEFAPSRSR-VSKFVPLKATAKTLIKKAVANR-LQ-------RLYAG-MERGW-GSGRGASHRAARVPGGRRAHPP--K-PEA-DR-SEKVNTKERRYAIRSAIAATRDKAARNLNAELLAPGTWT--ESAVEDPLANALSTIKNAEAIPASKNIGNVLKVMQDLGYIR-VNKCGKNFGALIITTSS-GVMSQYEARQLLAYVARIRLSGISPKDLDGVCNQVKSIAERTGVNISGPVPLPTKKLVVPTRKSPSGDGATWDHWEMRVHKRLIDIAADERALRQLMRIQVPKDINIEIVALNAGAKVPCVDNTGAKVVEIISVKKGVKNRCAGIGDMCVVSVKKGTPE--MR-KQVLLAVVVRQKQEFRRPDGLRVSFEDNAMVITE-GIPKGTDIKGPIAREVAERYPKIGTTASIIVERKFVSMDEYFAEQGYGGMELNRIYSEKPGMV--IGK-AGKVIRKLTEV--K--K--PEL--N-AQMMASRLAASIER-G-WYFRKAGHNTIRAV-M--NGCEVVISGK-L--TG-AR--SRVEKFVDGYIKHSGNPVQEVVDE-GFAVAVKK--LGTL-GCKVRIRVVVRKSARNVQIQLIDITYSSAV-SNTTAAYLTGLLFGL--KSLKKGY-EAGSRVVSKQPRKQRKARYNAPLHVRQKFMGAKLSSKEYGTR--S-AAVIA-GDTVKVMRYK--GGKVQTV-------SVIST------TEVPR---PIYPSNVMM-----------------------------------GK----RIISQN-RGTP--RAP--S--HNLEHDPARSA-PIAKVAFTG--EELLLLASEGI-AVGSTIVKPGNIVPIGKVPEGFFICNIESKPNDGGRF-VRSSGVYATIVTHVAMPSGNIKCRAVVGIVA-GGGRLKAGKYP-RVS-GVAM-NP-VDHPFGGGAW--KAPP--GRKVGL
>Proteobacteri_Alphaproteobacteria_Agrobacterium_vitis_S4_S4_GCA_000016285
-----------------------------------MGVIAQKVGMTR-DA--GE-H--------VPVTVLRL-DNCQVLAT--VD--KY--TA--VQL------KT-S-----------------K-AMRGNDNLMDELK--A---G--HG-QLVDVTGT--TIGK-GFAG-AMKRH--NFGG--LR--A--THGVSV--SHRSHGS-TGSN--QG-KVWKGK-RMAGHMGQTRVTTQNLEVVS------------------RG--LILVKGA-VPGSK-GSWIIV-----------RIRV--GRGIGGK--TGGRGVKGQK--AR--SG-FE-GGQVSLGRISKPAVEKIEKV-PA--GIT-AS-AK-G-PK-GEGMSRTMIENILKGVKD--GYERKLEINGVGY-RAGFSHDVVSGINKQQVGQVAA-EPYKIVRKERLKAEYVSRIEQFSYPKLDKIVINMG--VG--E--AIAGQ-KP--VITRARNSIAGFKVREDPIGAKVTLR--GARMEFMD--RLINI--ALPRVRD--FRGLNP-K-SFDGR-GNFAMGIKEHIEI--NYDKMLQPKRTKYRKQFKGRIKGVAGGFDLAFGEFGLKALEPNRVNAREIEAARRAITRYMKRAGRVWIRVFPDVPVTAKPTEVRMGKGKGSVEYWACKVKPGRMMFEIDGVSEEIAREALRLGSAKLSVKTRFVQRIARTLR-VSPQKLNLVAALIRGKKVDRALADLR-KRIADTVKKTLESAIANVGK--SRIEK-PFSHLTRILQG-VVVSDKNEKTVVVRVEAHPLLQKTVRRSKKYKAHKIGDVVSIEEC--APISKDKCWTVV----------------------MARSV-WPFVDGY--LLKKAEIKMWTRRSTIL-PQFVGLTFGVYNGSKHIPVSVNE-DMVGHKF-GEFAPTRTY-YG---KRKMELNVIIARMVAKK-QQHKTKTRAEVSRT-GAKMYKQKGTGRARHSARAPGGGKAHGP----VVR-SH-EHDLPKKVRALALRHALSAKFKLAAANINVYDILRRGLS--KAAVEDPLGDMLTRIRNGAARPASKLRARVLDVLQAEGYIR-VSKPGNGLGITILSTPK-GVMADHQAREVLCSVIRIRLKAFDHRVLDASTREIVSTAKRTGASVRGPVPLPTRIEKFTVNRSPHVDKKSREQFEMRTHKRLLDIDPTPQTVDALMKLDLAAGVDVEIKMIQMQTNLDVADNSGARRVMCIKVLGGSKRKYASVGDIIVVSIKEAIPRGRVKKGDVMKAVVVRTAKDIRRADGSVIRFDNNAAVLIDNKEPIGSRIFGPVPRELRKNHMKIISLAPEVLSRWFALHEDLKIRAGIAKVVIERIHSARPGLI--IGK-KGADIEKLREV--R--K--PEV--D-ATLVAQSIAQQLER-R-IAFRRAMKRAVQSA-M--RGIKITCAGR-L--GG-AE-IARTEWYREGRVPL--HTLRADIDY-GVAEATTA--YGIC-GIKVWIRLSVHRSSKNIYVQVIGRTLAAAS-TDTAAAAAVGKLVAE--RAVAAGV-KHG-RI-----------M-----------------Q-----------KIRK-GDKVVVLT-K--GGEVIQV-------KINVV-KRHQRGIINK-EASVHLSNLAM-AL--KN-FNPTT-PSQRQLVKSLTE-GL-SS-KGGRNNLGRITVRF-GGHK-RRLV--D--FRLEYDPNRTA-FIALITYDG--EQAYILAPQRL-AAGDKVVKPGNAMPLQYVPVGSIVHNVELKPGKGGQV-ARSAGAYVQLVGRLRLSSGEQRCLATVGAVS-NSDHGKAGRRP-HVR-GVVM-NP-VDHPHGGGEG--RKPTK-GKR-TR
>Terrabacteri_group_Firmicutes_Bacillus_cereus_Rock4_18_Rock4-18_GCA_000161295
-----------------------------------MGILGRKIGMTQ-EN--GE-L--------IPVTVIAA-NPNVVLQT--TE--TY--NA--IQL------RT-N-----------------K-PEQGH---VDEVK--V---E--VG-EIVDVTGI--SKGK-GFQG-VIKRH--GQSR--GP--M--SHGS-R--YHRRPGS-MGPV--AN-RVFKGK-KLAGRMGGDQVTIQNLEIVQ------------------RN--LLLVKGN-VPGAK-KSLVVV-----------RNRV--GRGIGGK--TAGKGHKGQN--AR--SG-FE-GGQVNLSTLSSSAKEAIEAI-PA--GVT-IT-VK-G-PK-GEGTTRALIGNMVEGVTT--GFARGLELVGVGY-RAGYSHPVIKGIDKQRVGEFAA-EPYKVRRKERLKEKFQKEISKFNYPKIEKIVINTG--VG--D--AIAGQ-KP--VVTRAKKSIAGFRLREGPIGAKVTLR--GEQMEFFD--KLVSV--SLPRVRD--FRGVSK-K-SFDGR-GNYTLGVKEQLEI--DYDKMLMPKRVKYRREHRGKMRGRAGGTEIAFGEFGLQAQAASWITNRQIEAARRAMTRYMKRGGKVWIKIFPSKPYTAKPLEVRMGSGKGAPEGWVAVVKPGKIMFEIAGVSEEVAREALRLAAHKLPVKCKFVKRNERTVR-IAPRKVRLVVDLIRGKQVGEAIAILP-KTASPVVEKVLKSAIANVDE--GQINK-RTSHITKVYTG-RVVSDKMDKTITVLVETHSLYGKRVKYSKKYKAHKLGDIVKIMET--RPLSATKRFRLV----------------------MARSL-KPFVDDH--LMSKMEVKTWSRRSTIF-PQFIGHTIAVYDGRKHVPVYITE-DMVGHKL-GEFAPTRTY-KG----RRPKVTVVLFEAVASL-RQHKVKTRSEVRGG-GRKPWRQKGTGRARGSIRSPGGGTVFGP--T-P-R-SY-AYKLPKKVRRLAIKSALATKVVLSARNVNVLDVLHHDMT--KAAVEDPIADMLTRIRNANMVPASKIKKEIAELLKREGFIR-ISKPGNGLGIALVSTSK-GVMTDKDAREVVAYVIRIRLKAYDHRILDQSAEKIVETAKRSGATVSGPIPLPTEKTIYTILRAVHKYKDSREQFEMRTHKRLIDISPTPQTVDSLMRLDLPSGVDIEIKMIQQESRLKVADNSGARELLTIKVLGGSGRKYANIGDIIVATVKQATPGGVVKKGDVVKAVVVRTKSGARRPDGSYIKFDENAAVIIKDKSPRGTRIFGPVARELRSNFMKIVSLAPEVLSRWFALHEDIKIREAVAKVEIERIHTAKPGMV--IGK-GGTEVEALREV--K--R--ADL--N-AKLVGENIARQLEN-R-VSFRRAQKQVIQRA-M--RGIKTQVSGR-L--GG-AD-IARAESYSEGTVPL--HTLRADIDY-AAVEADTT--YGKL-GVKVWIRLNVFRSNQHIYAQVIGVTLVSAS-TNTEAATKVGESVAK--RAVEKGV-KHG-RV-----------------------------M-----------HVKK-GDKVQVIT-K--GGVILVAFP----KQVNIV-KKHSKGIITK-EAPIHVSNVMM-GI--KK-YNPTT-NGRRNMTKSLLA-PL-SK-KAGRNNQGKITVRH-GGHK-RRII--D--FTIEYDPNRSA-NIALINYDG--EKRYILAPKSL-EVGMEVIKIGNALPLINIPVGTVVHNIELKPGRGGQL-VRSAGTSAQVLGKVRLTSGEVRCRASIGQVG-NEQHGKAGRRP-TVR-GSVM-NP-VDHPHGGGEG--RKPTL-GFK-TR
>Proteobacteri_Gammaproteobacteria_Alteromonas_macleodii_HOT1A3_GCA_001578515
-----------------------------------MGLVGRKVGMTR-ED--GT-S--------IPVTVIEA-TPNRVTQT--EE--TY--RA--LQV------AI-N-----------------K-AEAGH----EEIT--V---E--IT-KKIDVTGT--SKGK-GFQG-AIKRW--NFSS--QR--M--THGNSL--SHRAPGS-IGQN--QG-KVFKGK-KMAGQLGNKQVTTQSLEVVR------------------NG--LILVKGA-VPGAT-GNDVIV-----------GKRS--GRGIGGK--TSGHGHKGQK--SR--SG-FE-GGQVTLAEITKGAKEAIEAV-VS--GVE-VS-VK-G-SK-GTGTARSILNAMVQGVSE--GFEKKLQLLGVGY-RAGFSHPVVKGADKQVVGQVAA-EPYKVRRKEKLHDFYKETVKQFGYPRIEKITLNMG--LG--E--AIAGQ-KP--VVTVARKSVAGFKIREGPIGCKVTLR--GERMEFLE--RLISI--AIPRVRD--FRGLNP-K-SFDGR-GNYSMGVREQIEI--DFDKMLQPKRMKFRKMHKGRNRGLAAGNTVAFGTYGLKAVGRGRMTARQIEAARRAMTRHVKRQGKIWIRVFPDKPITEKPLEVRQGKGKGNVEYWVCQIQPGRVLYEMEGVPENLAREAFELAAAKLPFKTTFVTRTVRFAR-TSAQKARLVADQIRGMHVEKALELLP-KKSAALVKKVLESAIANVDE--GRIFK-RSSHITRTVQG-RVVSNKMDKSITVVVEKHPIYGKFIKRSTKLHAHNKGDVVTVREC--RPLSKSKSWMLV----------------------MPRSL-KPFIDLH--LLKKVEIKTWSRRSMII-PDMIGLTIAVHNGRQHVPVIISD-EMVGHKL-GEFAPTRTY-RG----KRMELTLLVHQVVAGA-RQKAQKTRAEVRGG-GKKPWRQKGTGRARGTIRSPGGGRAFAA--K-P-R-DF-DQKVNKKMYRGAIKSILSELIRLAARNIDPVSLIAFEMT--ADAVKDPIADMFTRIRNGQMAPSSKLRVAICEVLKAEGYIR-VSRPGGGLGVAIVSTSK-GVMTDRAAREIIGYVIRIRLKAFDHKLIDQSTAEIVETAKRTGAQVSGPIPLPTRKERYTVLISPHVNKDARDQYEIRTHKRLVDIEPTDKTVDALMRLDLAAGVDVQISMIQMQTNLDVADNSGARRVQCIKVLGGSHRRYAGIGDIIKVTVKEAIPRGKVKKGDVLNAVVVRTRKGVRRADGSTIRFDGNAAVMLNANQPIGTRIFGPVTRELRENFMKIISLAPEVLSTWYALYNDHQVRQSLSKIVIERIHTARPGVV--IGK-KGEDVEKLREV--R--K--PEL--D-GQLVADSISSQLER-R-VMFRRAMKRAVQNA-M--RGIKVEVSGR-L--GG-AE-IARSEWYREGRVPL--HTFRADIDY-ATSEASTT--YGII-GVKVWIRLVVNRTPRHIYAQLISEVLAAAS-TNAEAATVVGKAIAE--RALEKGI-KHG-RV----------MA-----------------N-----------KIRR-DDEVVVLA-K--GGKVLKV-------IVNLV-KKHTKGIVEK-EASIHVSNVAM-PL--LK-AKPTS-AGRRHVVAPLLEKN--SK-SGGRNNNGRITTRH-GGHK-QRVI--D--FRLEYDPNRSA-NIALVLYDG--ERRYILAPKGM-QAGDAIIKSGNTLPMRNIPVGTVVHAIEMKPGKGAQI-ARSAGAYAQILARLRLRSGEMRCRATIGEVG-NAEHGKAGARP-TVR-GVAM-NP-VDHPHGGGEG--RVPTK-GKK-TR
>Proteobacteri_Alphaproteobacteria_Agrobacterium_RAC06_RAC06_GCA_001713475
-----------------------------------MGVIAQKVGMTR-DA--GE-H--------IPVTVLRL-DNVQVVAT--AD---Y--VA--LQLK-----VT-S-----------------K-GLRGH----EQLT--A---S--HG-QLVDVTGT--TIGK-GFAG-AMKRH--NFGG--LR--A--THGVSV--SHRSHGS-TGSN--QG-KVWKGK-RMAGHMGQTRVTTQNLEVVS------------------RG--LILVKGA-VPGSK-GSWIIV-----------RIRV--GRGIGGK--TGGRGVKGQK--AR--SG-FE-GGQVSLGRISKAAVEKIEKV-PA--GVT-AS-VK-G-PK-GEGMSRTMIENILKGVKD--GYERKLEINGVGY-RAGFSHDVVSGINKQQVGQVAA-EPYKIVRKERLKVEYVNRIEQFSFPKLDKIVINMG--VG--E--AIAGQ-KP--VITKARNSIAGFKVREHPIGAKVTLR--GARMEFLD--RLVNI--ALPRVRD--FRGLNP-K-SFDGR-GNFAMGIKEHIEI--NYDKMLQPKRTKYRKQFKGRIKGVAGGFDLAFGEFGLKALEPNRVNAREIEAARRAITRYMKRAGRVWIRVFPDVPVTAKPTEVRMGKGKGSVEYWACKVKPGRIMFEIDGVSEEIAREALRLGSAKLSVTTRFVQRIARTIR-VSPQKLNLVAALIRGKKVERALAELR-KRIAATVRKTLESAIANVGK--SRIEK-PFSHLTRILQG-VVVSDKNDKTIVVRVEAHPLLQKTVRRSKKYKAHKTGDVVSIQEC--APISKDKCWTVI----------------------MARSV-WPFVDGY--LLKKAEIKMWSRRSTIL-PQFVGLTFGVYNGSKHVPVSVNE-DMVGHKF-GEFAPTRTY-YG---KRKMELNVLIARMIAKK-RAHKTKGRSEVSRT-GSKMYKQKGTGRARHSARAPGGGKAHGP----VVR-SH-AHDLPKKVRALALRHALSAKMKLAASNINVYDILRRGLS--KAAVEDPLGDMLTRIRNGAARPASKLRARVLDVLQAEGYIR-VSKPGNGLGITILSTPK-GVMADHQAREVLCSVIRIRLKAFDHRVLDASTREIVQTAKRTGASVRGPVPLPTRIEKFTVNRSPHVDKKSREQFEMRTHKRLLDIDPTPQTVDALMKLDLAAGVDVEIKMIQMQTNLDVADNSGARRVMCIKVLGGSKRKYASIGDIIVVSIKEAIPRGRVKKGDVMKAVVVRTAKDIRRADGSVIRFDNNAAVLIDNKEPIGTRIFGPVPRELRKNHMKIISLAPEVLSRWFALHEDLKIRKGIAKVVIERIHSARPGLI--IGK-KGADIEKLREV--R--K--PEV--D-ATLVAQSITQQLER-R-IAFRRAMKRAVQSA-M--RGIKITCAGR-L--GG-AE-IARTEWYREGRVPL--HTLRADIDY-GTAEAETA--YGIC-GVKVWIRLSVHRSSKNIYAQIIGKTLAAAS-TDIAAAAAVGKLVAE--RAVKAGV-NHG-RI-----------M-----------------N-----------KIRK-GDKVVVLA-K--GGEVLQV-------KINVV-KRHQRGIISK-EASIHLSNIAM-AL--KS-YNPTT-PSQRQLVKALTE-GL-SK-SGGRNNYGRITARF-GGHK-RRLV--D--FRLEYDPNRSA-FIALVTYDG--EQAYILAPQRI-AAGDKVVKPGNTMPLQYIPVGSIVHNVEMKPGKGGQI-ARSAGTYVQLVGRLRLNSGEQRCLATIGAVS-NPDHGKAGRTP-HNR-GVVM-NP-VDHPHGGGEG--RKPTK-GKR-TR
>Proteobacteri_Alphaproteobacteria_Rickettsia_prowazekii_str_RpGvF24_RpGvF24_GCA_000277265
-----------------------------------MGIIAQKVGMTS-DK--GE-R--------ISLTLVKV-DDCQVVGT--LA---Y--NA--LVIK-----IV-T-----------------K-PMKQV----EILE--V---D--HG-QFVDITAT--TIGK-GFAG-SMKRH--NFRG--LE--A--SHGVSI--SHRSHGS-TGQR--QG-KVFKGK-KMAGHMGCNKVTIQNLKIFA------------------RK--LIMIQGS-IPGHK-NSYLLVITIA-------KKRI--ARGIGGK--TAGRGIKGQK--SR--SG-FE-GGQINIYNISSKAKYLIEKI-PE--GVK-VG-IS-G-PK-GEGTARSIICNMITGVKE--GFKLKLEINGVGY-RAAKSHNTLEGIDKEKLGQFAS-EPYKIQRKERFKELYKQKIKEFSFPKIKKIVINMG--VG--E--AISGQ-KP--VVTLARKSIATFKLRENKIGCKVTLR--KDRMDFLE--RLVIV--ALPRVKE--FRGFSY-K-SFDGK-GNFTFGLKEQIEI--NYDKMLAPKKQKFRKAHKGRVMSKAAGMTLAFGSFGLKSIDGWRVTARQIEAGRKAATRCMKRQGRLWIRIFPDVPVSKKPAEVRMGKGKGTPEFFAVRVSPGRIMFEIEGVEENIALRALELASAKLPVRTRIV-RRYKSIR-VSPRKLNLVASFIRNMKVSEALVQLP-KRIAKIVKDCLQSAIANVGK--SRINK-FFSNLYRVLQG-VVISSKTDKTVTVKVEKHPIYKKFVKVSKKYAAHKEGDKVSIVES--RPISKTKTWVVL----------------------MARSI-WPFVDGY--LIKKVQIKTWSRRSTIL-PIFVGFTFSVHNGNKFIPVYINE-EMVGRKL-GEFAPTRTF-HG---KRKMKTKIIIKQVIAKA-MFHKTKTVSEVSGT-TKKPFKQKGTGNARGSLRSVGGGISHGP--K-V-R-SH-AIKLPKKVRKLGLIHALSEKYALATKNANVYDIIRHELS--QEAVSDNVADMLTRIRNAYKSPSSKIKTSILDVLQKEGYIR-VSKPGNNMGIYILSTPY-GVMSDREAHEVICKVIKIRLKSFDHRSLDQATKEIVSAVKRTFATINGPIPLPRKIERFTVNRSPHVHKKSREQFEIRKHKRLLVIDPNPAVVDALSKVDLAAGVDVVIEMIQMQSILEVADNSGAKKVMCIKVLGGSHHMMAKLGDVIVVSIKEAIPGGKVKKGDVYKGVIVRTKTGVVRSDGSTIKFDKNALVLLNKQEPIGTRVFGPVTRELRKKYVRIMSLAEEVLSILYAFIQDLKIRDQISRVLIERINAKKPNII--IGK-NGTEIDKLKEV--R--K--FNI--D-AAIVAQTIAAQLEK-R-VSFRKAMKTAIQAS-F--KGIRVSCSGR-L--GG-AE-IARTEWYIEGRMPL--HTLRADIDY-STAEAITT--YGVI-GVKVWIRLSIFKSCRHIYAQIISITIAAAS-TNIENAIKVGKEIAK--KADSAGI-KHG-II---------MIK-----------------L-----------KVKK-GDEVVIIT-K--GGKVLKV-------EVNLV-KKHTKGIITQ-ESPIHISNIAM-AL--KN-FNPIT-PSLRELVKTLTK-GM-SK-TGGRNQQGRITSWH-GGHK-KRVI--D--FRIEYDPNRTA-FIALIKYDG--EYSYILAPQKL-SIGDRVIKIGNCLPLKSIPIGTTLHNVEMKIGKGGQI-ARSAGTSVELVGKIKLRSGEFRCKATIGSIS-NPDQGKAGRRP-HVR-GVAM-NP-VDHPHGGGEG--KFSTK-GKK-TR
>Proteobacteri_Gammaproteobacteria_Haemophilus_somnus_129PT_129PT_GCA_000011785
------------------------------------GLVGRKVGMTR-ED--GV-S--------IPVTVIEI-EANRVTQT--LE--NY--TA--VQV------AV-T-----------------K-PEAGH----EEIN--V---D--IV-KKVDVTGT--SKGK-GFQG-GVKRW--NFRT--QD--A--THGNSL--SHRVLGS-IGQN--QG-RVFKGK-KMAGHLGAERVTVQSLEIVR------------------RK--LLLVKGS-VPGAT-NSDVIV-----------AKRL--GRGIGGK--TSGRGHKGQK--AR--TG-FE-GGQVRLNDLTKGAKVAIEAI-PA--SVE-VK-VK-G-KN-GEGTARALVNAMVIGVNE--GFTKKLQLVGVGY-RAGFSHPILKSADKQLIGQVAA-EPYKVRMKEKLHDYYRDTVAKFNYPRIEKITLNMG--VG--E--AISGQ-KP--LVTKARKSVAGFKIRQGPIGCKVTLR--GERMEFFE--RLITI--AVPRIRD--FRGLNT-K-SFDGR-GNYSMGVREQIEI--DYDKMLQPKRTKFRKVHKGRNRGIAAGTEVSFGTFGLKAVGRGRLTARQIEAARRAMTRAVKRQGKIWIRVFPDKPITEKPLEVRMGKGKGNVEYWVALIQPGKVMYEMDGVSEEVARHAFALAAAKLPIKTTFVTKTVRYAR-TSAQKARLVADLVRGKKVAQALEILN-KKAAALVKKVLESAIANVDE--GRILK-RTSHITRTVQG-KVISDKMDKSFVVAIEKHPIYGKFIRRTTKLHVHKLGDVVEVRGC--RPLSKTKSHTLV----------------------MPRSL-KPFLDLH--LLKKVEIKTWSRRSMII-PSMIGLTIAVHNGRQHVPVYVSD-EMIGHKL-GEFAPTRTY-RG----KKMELQVLIHQVVAGA-RQRAQKTRAEVSGS-GKKPWRQKGTGRARGDIKSPSGGVTFAA--K-P-Q-DH-SQKVNKKMYRGAIKSILSELVRLAARNIDPVSLIAFDVT--VDAVKDPIADMLTRIRNGQAAPSSKLKVAIANVLAEEGYIR-VSRPGGGLGVAVVSTSK-GIMTDRKAREIICYVIRIRLKAFDHRLIDQSTAEIVETAKRTGAQVRGPIPLPTRKERFTVLISPHVNKDARDQYEIRTHKRLVDIEPTEKTVDALMRLDLAAGVDVQISMIQEQTMLDVADNSGARSVMCIKVLGGSHRRYAAIGDIIKVTVKEAIPRGKVKKGDVLKAVVVRTKKGVRRPDGAVIRFDGNACVILNNTQPIGTRIFGPVTRELREKFMKIISLAPEVLSTWFALDGDFKVRQSVSRITIERIHTARPGIV--IGK-KGEDVEKLREV--K--K--PEL--D-AKLVAGSIASQLER-R-VMFRRAMKKAVQNA-M--RGIKVEVSGR-L--GG-AE-IARSEWYREGRVPL--HTLRADIDY-NTSEAHTT--YGVI-GVKVWIRLVIHRTSRHIYAQVISEVLATAS-TNKDAAAVVGKIVAE--RALEKGI-KHG-RV----------MA-----------------A-----------KIRQ-NDEVIVLA-K--GGKVTKV-------PVNII-TKHEKGLVKK-EAAIDVSNVAM-AI--VK-CKPTS-AGRRHVVAPLLGIK--SK-TGGRNNLGRITTRH-GGHK-QRVI--D--FRLEYDPNRSA-NIALVLYDG--ERRYILAPKGL-SAGDQIIKIGNSLPMRNIPVGSTVHNVELKPGKGGQI-ARSAGAYVQIIARLRLRSGEMRCVATIGEVG-NSEHGKAGARP-TVR-GTAM-NP-VDHPHGGGEG--RVQTK-GKK-TR
>FC_group_Bacteroidetes_Chlorobi_group_Pedobacter_cryoconitis_PAMC_27485_GCA_001590605
------------------------------------GIIGKKVGMTS-AD--GK-N--------IPCTVIEA-GPCVVTQT--AE--KY--VS--VQL------KT-T-----------------K-PLKGH-----TVT--V---S--IG-DFVDVVGT--SKGK-GFQG-VVKRH--GFAG-VGG--Q--THGQHN--RMRAPGS-LGAA--SA-RVFKGM-RMAGRMGGDRVKVQNLQVLK------------------QN--LVVVSGS-IPGAK-GSYVIL-----------SKRI--GRGTGGG--TSTRGHKGAG--SR--SG-FE-GGQVNLDVLSATAQKAIEAV-PA--GVT-IT-VK-G-PK-GEGLYRSLLNNMVIGVTE--GYKISQELVGVGY-RAGFSHHYLESIDKQLIGQVAA-EPYKLRRKARLKTKYKEEIEKFNYPKLEKIAVNQG--VG--R-FSITGQ-QA--VGAKSKKDISNFKLRKGPVGVRVTLR--DNNMEFLD--RLISV--ALPRIRD--FKGIND-K-GFDGK-GNYTLGITEQIEI--NIDKMLQPKRTKFRKMQKGRMKGLARGAELSFGSFGIKSLEATWITSRQIEAARIAVTRFMKREGQVWIRIFPDKPVTKKPAEVRMGKGKGAPEYWVAVVRPGRIIFEAEGVSLEVAKEAMRLAAQKLPIQTKFVVRVENNCP-TSPRKMRLVVDLIRGERVEKALHILN-KEAAIRVEKLLLSAIKNVGG--GRIRK-RSNHVTKTRTG-LVVSNKMDKSVVVAVEKHPIYGKFVKKTTKFMAHGIGDTVLIMET--RPLSKNKNWRLV----------------------MARSI-KPYIDHN--VEKKVVIKTWSRRSMIS-PDFVGHTFAVHNGNKFIPVYVTE-NMVGHKL-GEFAPTRTF-RG-----KMELNVAIYLDVANQ-RQHKSKQRNEIAGS-TRKLYKQKGTGGARGSIKSPGGGRVFGP--Q-P-R-DY-SFKLNKKLKSLARKSALSYKAQLSSRNINTYDVLNCGLT--ANTVKDPIADYLTRVRNAIKAPASNLKKEITKVLFDKGYIR-ISKPGNGLGIAILSTSK-GVMTDKEAAEVLCHVIRIKLKSYDYNLVDKSAEKIVKTVKPTGAVVSGPIPLPTEKKIFTVLRSPHVNKKAREQFQLCAYKRLLDISSNSKTVDALMKLELPSGVEVEIKMVQQESRLNVADNSGAKQVLVIRVLGGTGKRYASIGDKIVVTVKSALPSGNIKKGTVSKAVVVRTKKEIRRKDGSYIRFDDNAAVLLNADEPRGTRIFGPVARELRKQFMKIVSLAPEVLSNWFGLVEDEKIRKGVAKVVIERIHTARPGIV--IGK-AGAEVDKIKEI--K--R--PEL--D-AQLVAEGVAKQLEA-R-ISFRRAMKSTIAST-M--RGIKIMTSGR-L--GG-AE-MARNEQYKEGRIPL--HTFRADIDY-ALAEALTT--YGKI-GVKVWIRLSVYRSNKGIYAQIIGSTIVSAS-SKSEQSVAVGKLVAE--KAIAAGI-KHG-RV--MKNKVTVQPK-----------------I-----------KIRK-GDLVKVIASR--GGKVLSVLI----TKVNLV-SKHTKGIIKK-EAALHISNVAM-GL--RK-FKPVT-PGTRFRVKSLVV-SS-KK-SGGRNNTGKMTMRY-GGHK-KRLI--D--FTVEYDPNRTA-RIALLHYDG--EKRYIISPEGL-QVGQKVPEVGNALKLSNIPLGSIVHNVEIHPGRGAQL-ARSAGAYAQLAARLKMPSGETRCLATIGSVS-NSDHGKAGRRP-RTR-PVAM-NP-VDHPMGGGEG--RMYSK-GFK-TR
>FC_group_Bacteroidetes_Chlorobi_group_Dokdonia_PRO95_PRO95_GCA_000355805
------------------------------------GLIGKKVGMTS-EN--GK-N--------IPCTVIEA-GPCVITQT--KE--AY--EA--LQL-------A-N-----------------K-AAAGH-----AIT--V---D--HG-EFVDVSGT--SKGK-GFQG-VVKRH--GFAG-VGQ--A--THGQHN--RLRAPGS-IGAA--SA-RVFKGM-RMAGRMGGDKIKVQNLKVLK------------------KN--LLVVKGC-VPGHK-NAYVII-----------DSRK--GRGQAGG--TAGRGHKGQK--SR--SG-FE-GGQVNLDTLTATAKAAVEAI-PD--GVT-VN-VK-G-KL-GEGLYRSLIANMIEGVSK--GFEKQLELVGVGY-RAGFSHNILTSHDKQLVGQVAA-EPYKIRRKARLKQEFKDRVEEFGYPRLNKIVVSRG--VG--A--AITGQ-RA--ISTMSKKDVATFKLRKGPIGAKVTLR--GERMEFLD--RLVTS--ALPRVRD--FNGINA-T-GFDGR-GNYSMGVTEQIEI--NIDRMLQPRKTKFRKQQKGRMKGLARGHLLSNGQFGIKSLDSSFVTARQIEAARIAATRYMKREGTLWIKIFPDKPITKKPLEVRMGKGKGAVEYWAAVVKPGRIMFELGGVPEPVAKEALRLAAQKLPVRTKYVARSANNCP-TSPRKMRLVADMVRGTQVERALQLLN-KEASRKVEKLVLSAVANVDS--GRIRK-RSNHVTKERVG-VVTSNKMQKSIVVAEVKHPMYGKFVLKTKKYVAHNEGDTVRIMET--RPMSKSKTWRLV----------------------MARSL-KPYVHYK--LEKKVAIKTWSRASMIT-PDFVGQTIAVHNGRQFVPVYVTE-NMVGHKL-GEFSPTRSY-RG--KGKRMKVTVAVYLDVANQ-RQHKSKERAEIAGS-TRKIKKQKGTGTARGSIKSGGGGRMFGP--R-P-R-NY-SFKLNKGLKRLARRSALTIKANLSSRNLSTYGIMNANFL--EGSLE------------------------MTKILFDQGYIR-ISKPGNGLGIAIVSTSK-GVMTGKQAAEVLCYVIRIKLKSYDHNLVDKSAEKIVKTVKTTGAVVTGPIPLPTHKKIFTVLRSPHVNKKSREQFELSSYKRLLDISSSSKTIDALMKLELPSGVEVEIKMLQQESRLKVADNTGAKEVLTIRVLGGTKRRYASVGDKIVVSVKDATPNGQIKKGAVSTAVVVRTKKEVRRPDGSYIRFDDNACVLLTAGEMRGTRVFGPVARELRKQFMKIVSLAPEVLSNWYGLAEDDKIRRSVSRVIIERITTARPGII--IGK-GGQEVDKLKEI--K--R--PEL--D-AFLVGQSVARQIEG-R-ISFRRAIKMAIAAA-M--RGIKIQISGR-L--NG-AE-MARSESYKDGRIPL--STFRADIDY-ALVEAHTT--YGRL-GIKVWIRLCVFRSNKEIYAQLVGKTIMAAS-SKTETAKLVGKAIAE--KATKSGV-EHG-RI---------MTK-----------------L-----------KIKT-GDTVKVIAHK--GGKVVKV----FIEKVNMV-KKHEKGIKEK-EAPLQISNLSM-SV--RK-LKPIT-PGQRFRVKSLLA-PK-KR-SGGRNNTGKMTIRQ-GGHK-KRII--D--FSIQYDPNRTA-FIALLDYDG--EKRYIIAQNGL-QVGQNLPEIGNAMPLSAIPLGTIISCIELRPGQGAVM-ARSAGSFAQLMARVKLPSGETRCMATIGAVS-NSDHGKAGRRP-RVR-PVVM-NP-VDHPMGGGEG--KVPAK-GYR-TR
>Terrabacteri_group_Actinobacteria_Corynebacterium_ulcerans_131001_GCA_001281445
------------------------------SET--EGILGTKLGMTQ-ED--NR-V--------IPVTVVEA-GPCVVTQT--IE--TY--NA--IQID-----PA-N-----------------K-PATGH----NDVT--V---E--II-TFVDVTGT--TKGK-GYAG-AMKRH--GFAG--QG--A--AHGNQA--AHRRVGG-IGAC--AG-RVFKGT-RMAGRMGNDRVTTQNLKVQK------------------AN--LILIKGA-IPGNR-GGIVTV-K----GGAHAKTRV--GRGEAGK--TAGRGTKGTK--AR--KQ-FE-GGQVNVADLSKSAKEKIEAI-PS--GVE-TK-VK-G-PK-GTGLSRSLVNNMVVGVTE--GYTIKMEIFGVGY-RVGYSHPVVSGIDKQKVGQIAA-DPYKIRRKVRLKTRYREEIEEFSFPGVTKVVVNMG--VG--D--AITGQ-KP--ELRRAKKSIANFKLREGPIGARVTLR--GDRMEFLD--RLLTV--ALPRIRD--FRGLSD-Q-QFDGH-GNYTFGLAEQTEI--DVDKMLIPKRVKYRRQHRTR-SGVSGGNRITFGDYGIQALEPAYITNRQIESARIAINRHVKRGGKVWINIFPDRPLTQKPLGVRMGSGKGPVEKWIANVKPGRILFEMSFPNEEVALEALRRAGQKLPCKVRIVKKEDRFVR-VSPMKARRVIDLVRGKSIEEALAILP-QAASEPVAKVVASAAANADE--GQIRK-RTSHITKVRTG-YVVSDKMQKTIVVELEQHAKYGKTIRTNSKVKAHGVGDLVRIEET--RPLSKDKHFRLV----------------------MPRSL-KPFVDEH--LLAKVDIKTWSRRSTIL-PDFIGHTFAVHDGRKHVPVFVDD-SMVGHKL-GEFAPTKTF-KG-----RLKLDVLMHQVVAAK-RQHSTKTRAEVSGG-GRKPFRQKGTGRARGSIRAPGGGISHGP--K-P-R-DY-SQRTPKKMIKAALYGALSDRARKSARNLNTYDVLKSDFS--VEALNDPIADMLSRVRNANHAPSSKLKANIAEILKQEGYIR-VSKPGGGLGVAIISTSQ-GLLTDRQATEVLAYVIRIRLKAYDHEAIDASARKIVETVTRTGARVVGPVPLPTEKNVYAVIRSPHKYKDSREHFEMRTHKRLIDIDPTPKTVDALMRIDLPASVDVNIQMIQQESRLRVADNTGAREILCIRVLGGSTRRFAGIGDVIVATVKEATPGGNVKAGEVVKAVIVRAKKETRRADGSYIRFDENAAVLINDNEPKGTRIFGPVARELRKRFMKIVSLAPEVISHWYAVAEDIRVREGIADIVIERIHTARPGIV--IGR-RGSEADRLREV--K--N--IDA--N-AQLVAQSIAEQLTN-R-VAFRRAMRKAIQSA-M--RGIKVVCSGR-L--GG-AE-MSRTERYHEGRVPL--HTLRAEIDY-GTYEAHTT--FGRI-GVKVWIRLVVHRTSRHMHVQVIGHTLAAAS-TKKAKGAKVGQLIAE--RAKAAGI-EHG-RV-----------------------------M-----------KVHK-GDMVLVIS-K--GGKVIQA-------KVNRV-KKHVAGIVTQ-EAPIHVSNVMM-AI--RK-YKPTT-PGRRQSSKSLVR-PL-PK-KGGRNVHGHITVRH-GGHK-RRVI--D--FHIEYDPNRTA-NIALLHYDG--EKRYIIAPKGM-KQGQMIIKVGNNLPLRNIPAGTTIHCVELKPGAGAKL-ARSAGASIQLLGKLRMPSSEIRCRATVGEVG-NADQGKAGRRP-TVR-GVVM-NP-VDHPHGGGEG--KKKEG---R-TR
>TAC_group_Thaumarchaeota_Candidatus_Nitrosopelagicus_brevis_CN25_GCA_000812185
SQPRRGSLAYSPRIRAKSMEARVRAWP-KVDEP--RAHAGYKAGCVQIDDR-EH-TPSHGKQLVTLGTVIAT-PPITIVGG-YSI-DTR-NAE--FDSDEAEKHLI-FAIVTTT-PVDV-NLEMKK-PYIFE-----TVK--V--DQ--VG-TYVDTAAI--TKGK-GWQG-VIYRW--GAKR--KQ------HKSRK--TVREIGS-LGPI---Q-SVMYTV-PRAGQTGFHQRVEYDKRIMI-SNTEPDGGFKHFGNVT-GD--FIIVKGS-VPGTY-RRLIKLPNVLEVVI-----------------------------------------------------------I-PE--GVT-VT-VQ-G-PL-GKNTSRSLIRNLCEGVVE--GYTIKMKIVFSHF-PIGERAPRITGHVLTDVSQTAA-VKNKKFEKK-----MAQEV-----IRLDKVVLNMG--LG------ISNK-KV--NDRPAKKAIRDWGIRKGPIGAAVTVR--GNDAELLK--RLLEA--KGNRIKS---------R-SFDNM-GNVSFGILEHIGI--KYDP---------------------------------------------------------------------------------------------------------------------------------------REKK-ISHKHARETAKAIKGLTLEKARDYMP-EKTAGEFLKLLDNLESNSHK--GDKND-ILTHVEKLFEG-KVVKSRGKDTVVLQKEYFSKFKRYGRSTSRIHAHNEGDTVIAAEC--RPIAKSVSFVVVVVNSFK-GKTTEELQKLPNNSRQRRSL-KD-NKKK--LIAEIKIKTHQRDLIIL-PYMIGTTINVFDGKEFKPIGIGA-EMVGHYI-GEYAITNKR-VNLYVPLKMKRDVLIHKAYSHG-FQ-------KPTAG-MENDP-PTGRGVARQAGEVAGGRQAHPP--K-ANK-VI-YKKLNKKENKLALCSALAATTSKAAASLSVLNLAPGGFT--KKAIENVLANLFVTIYNTEARPTSKIGTNVLETLKKDGYIK-ITKCGFNRGMLIVTTNQ-GVMSHHEAAFLVGYVARIKLTSTSLLKLGGVCDEIMGIGKKTGVKVKGPTPLPVKRLNVVTRKSPCGSGETYEKWEMRMHRRIIDLNADDKAIRQLMRLKIPDDVYIELSSIPVGARIVCADNSGAKIIEIVNVHQTRTSRAASVGDFCNVVVKKGPAE--LR-KQIHGAVIIRQKYAVHRPNGVRVQFEDNAGVLIE-GEMKGTDIKGPVASEVTEKWPRVANLAKMVV---------------------------------------------------------------------------------------------------------------------------------------------------------------------------------------------------------------------------------------------------------------------------------------------------------------------------------M-G---KR-------PGVR---------------RRGRGMQFRAAATQ-LKPA-KPSFSLD--EDLVHESGRDV-PLSKVRFDG--AISFIPAPLGT-KVGQRIIIDGNVISIQNIPDGTIVCNVEKQFGDGGSF-IKTAGADATVFSHLKLASGKFKNRAMIGTLA-GGGVMRAGVYP-IVR-GVAQ-AA-YVHPHGGGRH--QAPP--GAKVGS
>Proteobacteri_Gammaproteobacteria_Thalassolituus_oleivorans_R6_15_R6-15_GCA_000582555
-----------------------------------MGIVGKKAGMTR-EE--GQ-S--------VAVTVLHV-TPNRVAQT--AE--TY--SA--LQV------AV-S-----------------K-PEAGH-----ELT--V---A--QG-QKVDVTGM--SKGK-GFQG-GIKRW--NFRM--QD--A--THGNSL--SHRAPGS-IGQC--QG-RVWKGK-KMAGHMGAEQVTTQSLEIVR------------------NN--LLLVKGA-VPGAT-GSDVIV-----------AKRV--GRGIGGK--TGGRGHKGQK--SR--SG-FE-GGQIRLNELTKGAKAAIEAI-PA--GVE-VT-IK-G-KQ-GQGTFRALVNNMVTGVSV--GFEKKLILQGVGY-RVGFSHPVIKGIDKQQVGQVAA-EPYKVRRKERLEQLYKTEVEEFGYPRVTKITLNMG--VG--E--AIAGQ-KA--IVTKARKSVAGFKVREGPIGCKVTLR--RARMEFMD--RLVDV--SLPRVRD--FRGINP-K-SFDGR-GNYSMGVKEQIEI--EYDKMLLPKRTKFRKVQTGRNRGLARGSKVSFGEYALKATGRGRLTSRQIESARRALTRKVKRGGKIWIRVFPDKPITEKPLEVRMGKGKGNVEYWVCQIQPGRVLYEIEGVPEELAREAFALAAAKLPFETAFVKRTVRGAR-LSAQKGRLVADQIRGRNVAEALNILT-KKGADLMKKVLESAIANVDE--GRICK-RTCHITRTMSG-RVVSNKMDKSVTVLIEQHPIYKKFVKRSTKVMAHQIGDTVTLKES--RPLSKNKTWALV----------------------MPRSL-KPFIDHH--LMKKVEIKTWSRRSTIF-PDFVGLTLAVHNGKQHVPVFVTE-DMVGHKL-GEFALTRTY-KG----KRMELKTLVHQIVAGG-RQKAQKTRSEVSGG-GIKPWRQKGTGRARGTSSSPSGGVTFAA--K-P-R-NY-EQKVNKKMYRAAMQSILSELVRLAARNIDPVSLIAFEVT--VSALKDTLADMFTRIRNAQQAPSSKIKKSVAEVLESEGYIR-VSRPGAGLGVAIVSTSK-GVMTDRAAREVIATVIRIRLKAFDHRLIDTSTQEIVDTAKRTGAQVRGPIPLPTRKERFTVLVSPHVNKDARDQYEIRTHKRMLDIEPTEKTVDALMKLDLAAGVEVQISMIQTQSMLDVADNSGAKRVQCIKVLGGSHRRYAGIGDLIKVSVKEAIPRGKVKKGQVMNAVVVRTRKGVRRPDGSIIRFDTNSAVLLNASAPIGTRIFGPVTRELREQFMKIISLAPEVLSIWYALLTDIAVRSSVSKVVIERIHTARPGIV--IGK-KGEDVEVLREV--R--K--PDL--D-ARLVAQSVANQLER-R-VMFRRAMKRAVQNA-M--RGIKIQVGGR-L--GG-AE-IARSEWYREGRVPL--HTLRADIDY-STYEAHTT--YGVI-GVKVWIRLCVYRTPRHIYAQIIANVLATAS-TNVNAATKVGQLIAE--RAKAAGV-THG-RV-----------M-----------------L-----------KIRK-NDEVVVIA-K--GGKVQKV-------DINMV-KKHQKGIVEK-EASIQASNVAM-AL--VK-TKPTS-AGRRHLVAALLEKK--SK-SGGRNNNGRITTRH-GGHK-QRLV--D--FRLEYDPNRSA-NIALLKYDG--ERSYILAPKGL-VAGDQVIKVGSSMSLRSVPVGSVIHNVELKPGKGGQI-ARSAGTSAQLVARLRLRSGEMRCRATLGEVG-NAEHGKAGARP-TVR-GVVM-NP-VDHPHGGGEG--RVPTK-GYK-TR
>Terrabacteri_group_Actinobacteria_Rathayibacter_toxicus_70137_GCA_000875675
------------------------------TLK--TGLLGTKLGMTQ-KN--NK-L--------VPVTVIEI-SPNVVTQT--EE--KY--SA--VQI----D-PV-N-----------------K-PSAGH-----ELT--V--DA--VG-TKVDVVGT--SKGK-GFAG-VMKRH--NFKG--VS--A--SHGAHR--NHRKPGS-IGAS--SS-RVFKGM-RMAGRMGGERVTVLNLKVHS------------------KG--LLLVKGA-VPGAR-GRLVFV-----------KTRV--GRGEGGK--TAGRGTKGTK--AR-----FE-GGQVNLSALSSSAEQKIVAI-PA--GVD-VS-VK-G-PK-GEGLTRTLIANDIIGVTQ--GYSKGLEVVGTGY-RAGFSHPVVHGISKQAVGEVAA-EPYKVRRKARLKAKYRAEIEQFGFPGLVKVVVNTG--VG--E--AITGQ-KP--QITKARKSIAQFKLREGAIGAHVTLR--GDRAEFLD--RLLSV--ALPRIRD--FRGLSD-R-QFDGN-GNYTFGITEQSEI--DQDRMLIPRRVKHRKQHHGR-SGQAGGTKVSFGEFGIQALTSAYVTNRQIESARIAMTRHIKRGGMVWINIYPDRPLTKKPAETRMGSGKGSPEWWVANVKPGRVLFEVAGVDEQLAREAMTRAIHKLPLKARIIKRDARHIR-VTPQKARRVVNLIRGKQAQEALAILP-QGASEPVYKLVASAMANVDE--GRINK-RTSHITKTRRG-YVTSDKMNKTIVVEVEKHPLYGKVIRRTSKVKAHGIGDLVLISET--RPLSASKRWRLV----------------------MPRSL-KPFVDDH--LLRKVFIKTWSRRSMII-PAMLGHTIAVHDGRKHIPVFVTE-TMVGHKL-GEFAPTRTF-RG---RRRTSIDILIHQVVAAA-RQHKTKTRGEVSGA-GRKPFKQKGTGRARGSIRAPGGGVVHGP--T-P-R-SY-AQRTPKKMIAAALLGALSDRARLSLRNLNAYDVLVSDFS--KGALDDPVADLLTRIRNANSAPGSKLKAHIAEILKREGYIR-VSKPGGGLGVAILSTSS-GLLTDRQAEEVLAYVIRIRLKSYDHEVIDTSARKIVDTVTRAGATVVGPVPLPTEKNVVCVIRSPHKYKDSREHFEMRTHKRLIDIDPTPKAVDSLMRLDLPADVNIEIKMLQQESRVKVADNTGAKELLTIRVLGGSGRRYAGLGDIIVATVKDAIPGGNVKKGDVVKAVIVRTAKQTRRPDGSYIKFDENAAVILNDGEPRGTRIFGPIGRELRKKFMKIASLASEVISRWFSLAEDIKIRRGVARIEIERIHTARPGIV--IGR-RGAEAERIREV--K--N--PEA--E-AQLVAQGIAEQLSA-R-VAFRRAMRKGLQGA-Q--RGVRIQVSGR-L--GG-AE-MSRSEFYREGRVPL--HTLRANIDY-GFYEAKTT--FGRI-GVTVWIRLVVNRSARHVFVQVVGTTLVSAS-TKTAKARRVGELVAE--RAKKAGV-EAG-RV-----------M-----------------A-----------KIKK-GDLVQVIS-R--GGKVLEI-------EVNFI-KKHTRGIETV-EAPIHISNVAM-AI--RK-YKPTT-PGRRGSSKSLLR-PL-SK-TGGRNNSGRITTRH-GGHK-RRLI--D--FHIEYDPNRTA-RIALLHFDG--TKRYILAPNKL-SQGDIVIKPGNNLPLRNIPTGTVIHAIEIKPGGGAKL-ARSAGASVRLVAKLRLPSGEIRCRATIGEVG-NAEQGKAGRRP-TVR-GVAM-NP-VDHPHGGGEG--KQAEG---R-TR
>Proteobacteri_Alphaproteobacteria_Rickettsia_parkeri_str_Portsmouth_Portsmouth_GCA_000284195
-----------------------------------MGIIAQKIGMTS-DK--GE-R--------ISLTLVKV-DDCQVVGT--LE---Y--NA--LVIK-----IV-T-----------------K-PMRQV----ESLE--V---D--HG-QFVDITAT--TIGK-GFAG-SMKRH--NFRG--LE--A--SHGVSI--SHRSHGS-TGQR--QG-KVFKGK-KMAGHMGCNQVTIQNLKIFA------------------RK--LIMIQGS-IPGHK-NSYLSVITV--------KKRI--ARGIGGK--TGGRGIKGQK--SR--SG-FE-GGQINIYNISSKAKDLIEKI-PE--GIK-IG-IS-G-PK-GEGTARSIISNMVTGVKE--GFKLKLEINGVGY-RAAKSHNTLEGTDKEKLGQFAS-EPYKIPRKERFKELYQQKIKKFSYPQIKKIVINMG--VG--E--AISGQ-KP--VVTLARKSIATFKLRENKIGCKVTLR--KDRMDFLE--RLVIV--ALPRVKE--FRGFSY-K-SFDGK-GNFTFGLKEQIEI--NYDKMLAPKKQKFRKAHKGRVASTAAGTTLAFGSFGLKSIDGWRVTARQIEAGRKAATRCMKRQGRLWIRIFPDVPVSKKPAEVRMGKGKGSPEFFAVRVSPGRIMFEIEGVEENVALRALELASAKLPVRTRIVRRYEKSIR-VSSRKLNLVAAFIRNMKVSEALVQLP-KRIAKVVKDCLQSAVANVGK--ARINK-FFSNLYRVLQG-VVISSKADKTVTVKVEKHPIYKKFVKVSKKYAAHQEGDKVSIIES--RPISKTKTWVVV----------------------MARSI-WPFVDGY--LIKKVQIKTWSRRSTIL-PIFVGFTFSVHNGNKFIPVSVNE-EMVGRKL-GEFAPTRTF-HG--IKRKMKTKIIIKQVIAKA-MSHKTKTVSEVLGT-TKKPFKQKGTGNARGSLRSVGGGVAHGP--R-V-R-SH-ATKLPKKVRKLGLIHALSEKCALAAKNANVYDIIRHELS--QEAVSDNVADMLTRIRNAYKSPSSKIKTSILDVLQKEGYIR-VSKPGNNMGIYILSTPY-GVMSDREAHEVICKVIKIRLKSFDHRSLDQATKEIVSAVKRTFANINGPIPLPKKIGRFTVNRSPHVHKKSREQFEIRKHKRLLVIDPNPAVVDALSKVDLAAGVDVVIEMIQMQSILEVADNSGAKKVMCIKVLGGSHHMVAKLGDVIVVSVKDAIPGGKVKKGDVYKGVIVRTKTGVVRPDGSTIKFDQNALVLLNKQEPIGTRVFGPVTRELRKKYVRIMSLAEEVLSILYAFIQDLKIRDQISRVLIERINAKKPNII--IGR-NGSEIDKLKEV--R--K--FNI--D-AAIVAQTIALQLEK-R-VSFRKAMKTAIQAS-F--KGIRVSCSGR-L--GG-AE-IARTEWYIEGRMPL--HTLRADIDY-STAEAITT--YGVI-GVKVWIRLSIFKSGRHIYAQIISITIAAAS-TNIENAIKVGEEIAK--KADSAGI-KHG-VV---------MIK-----------------L-----------KVKK-GDEVVVIT-K--GGKILKV-------EVNVV-KKHTKGIITK-ELPIHISNIAM-AL--KN-FNPIT-PSLRELVKSLTK-GI-SK-TGGRNNQGRITSWH-GGHK-KRII--D--FRIEYDPNRTA-FIALIKYDG--EYSYILAPQKL-SVGDRVIKIGNCLPLKCIPIGTTLHNVEMKVGKGGQI-ARSAGTSVDLVGKIKLRSGEFRCKATIGSIS-NPDQGKAGRRP-HVR-GVAM-NP-VDHPHGGGEG--KFPTK-GKK-TR
>Euryarchaeota_Thermoplasmata_Thermoplasmatales_archaeon_DG-70-1_nan_GCA_001595815
HRPRRGSLGYSPRKRAQKMVPRVTAWR--P-ET--KDYPGYKAGMTHIDDR-PH-ALSRGKEVLVPATVIET-PPVYIFGG-YRR-TPL-EAI--GEIKKKKKKVI-RLLVCTQ-PHLIK--LKKK-CEIME-----EIT--I--TD--VG-DVIDVISV--SKGK-GTQG-VIKRW--GVKI--QN------RKTND--AQRHVGS-IGPW---H-KTMWRV-PFSGQMGNHSRTLLNKRLLK-DSADPNGGFLNYGVLR-SS--YVLIKGS-VAGPT-KRLVRMPVITHVSVSSK--------------------------------------------------------I-PD--GVT-IT-VA-G-ER-GSGTVRSRITNMVHGVQE--GYEYKLKIFYAHF-PMGEKFPRVSGIDKENVGQTAA-IKKKLYERD---------------PRIEKVVINMG--IG------LTNQ-KP--VRTKAKRTNRDFGIRKGPIGVKVTLR--REKATFLE--RALDA----V---E--KT-LHQ-R-NFDSK-GNFAFGIGEHIGV--KYDP---------------------------------------------------------------------------------------------------------------------------------------KNLR-ISPKHSVEISRAIKGMKVEDAKAFLP-VKASKRFYQLLEEVESNAYK--GPYNH-ETTNVERVLEG-VVVSDKMHSTVVVRRDYVPKYERYKKASSQIPAHKVGDHVRIAEC--RPLSKTKNFVVTEFM-YR-GTGMEDLQKMPMPSRQRKTL-KP-EKRK--LLVRLRVKTHCRDMVVL-PEMVGLTVGIYNGREFNIVELAS-EMVGHFL-GEFALTRRR-VKMYVPLKMKAHVIIKRAVSQR-IQ-------KKDAG-KRHYL-GTNRGISRRAAFVPGGRRAHPP--K-VEK-VY-AEKINKKEKQLAIRSAIAMSANKSARNLGPEHLAPGTWT--KSAVKDPLSNALSNVNIHEKAPFSKIIGNVLRVMQKHSYIN-INSCGKGFGILIVSTPK-GVMDHVEAERLLAYVARIRLAGTEPRKLDDVCEQVKKIAEKTGVDLSGPVPLPTKKLRVPTRKSPDGEGATWERWEMRIHKRLIEIDADERTMRQIMRVRVPEGVNIEIEALTTGSRLVCTDNTGAKELEIISVLEGVRRRKAGVGDMIVASVKKGRPD--IR-KKVVNAVIVRQKKEYRRVSGIRIKFEDNAAVITD-GVPKGTEIRGPVAKEAIEKWVRLSSAAKIVV-RRFITLDEYLASTGYGGMDLKRVKIERPGLV--IGR-KGRSIKRLTEI--E--K--PEL--N-ANVMASKLADSLEK-G-VNFRRAAYGALRRM-M--EGVEIVISGK-I--TG-GR--SRSLRFANGYLKKCGAPAIEQVDT-GYAIAKRK--MGVF-GVNVKIRLVVRKSLKHMTVQVIDFTLASSH-SNIPAAYLTGYLCGL--RAKKAGI-EPGSRI---------------------------------------------------------------------------------------------------M-----------------------------------GK----RLRQQA-KGTP--RAP--S--HQLINDPAHTA-VVAEVVYDG--KKGYLLASEGL-RVNQKIVALGNVLPLGKIPEGTFIYNIEKQPYDGGKL-VRSSGTYATVISHVQLPSKQMKARATIGVAS-GGGRLKSGKSHIRVS-GVSM-NA-VDHPFGGGQH--DAPP--GRKVGL
>Proteobacteri_Gammaproteobacteria_Alteromonas_mediterranea_615_English_Channel_615_GCA_000439475
-----------------------------------MGLVGRKVGMTR-ED--GT-S--------IPVTVIEA-TPNRVTQT--EE--SY--RA--LQV------AI-N-----------------K-AEAGH----EEIT--V---E--IT-KKIDVTGT--SKGK-GFQG-AIKRW--NFSS--QR--M--THGNSL--SHRAPGS-IGQN--QG-KVFKGK-KMAGQLGNKQVTTQSLEVVR------------------NG--LILVKGA-VPGAT-GNDVIV-----------GKRS--GRGIGGK--TGGVGHKGQK--SR--SG-FE-GGQVTLAEITKGAKEAIEAV-VS--GVE-VS-VK-G-SK-GTGTVRSILNAMVQGVSQ--GFEKKLTLLGVGY-RAGFSHPVVKGADKQVVGQVAA-EPYKVRRKEKLHDFYKETVKQFGYPRIEKITLNMG--LG--E--AIAGQ-KP--VVTVARKSVAGFKIREGPIGCKVTLR--GERMEFLE--RLISI--AIPRVRD--FRGLNP-K-SFDGR-GNYSMGVREQIEI--DFDKMLQPKRMKFRKMHKGRNRGYAAGSTVAFGTYGLKAVGRGRMTARQIEAARRAMTRHVKRQGKIWIRVFPDKPITEKPLEVRQGKGKGNVEYWVCQIQPGRVLYEMEGVPENLAREAFELAAAKLPFKTTFVTRTVRFAR-TSAQKARLVADQIRGLHVEKALEVLP-KKSAALVKKVLESAIANVDE--GRIFK-RSSHITRTVQG-RVVSNKMDKTITVVVEKHPIYGKFIKRSTKLHAHNQGDVVTVREC--RPLSKNKSWMLV----------------------MPRSL-KPFIDLH--LLKKVEIKTWSRRSMII-PDMIGLTIAVHNGRQHVPVIISD-EMVGHKL-GEFAPTRTY-RG----KRMELTLLVHQVVAGA-RQKAQKTRAEVRGG-GKKPWRQKGTGRARGTIRSPGGGRAFAA--K-P-R-DF-DQKVNKKMYRGAIKSILSELIRLAARNIDPVSLIAFEMT--ADAVKDPIADMFTRIRNGQMAPSSKLRVAICEVLKAEGYIR-VSRPGGGLGVAIVSTSK-GVMTDRAAREIIGYVIRIRLKAFDHKLIDQSTAEIVETAKRTGAQVSGPIPLPTRKERYTVLISPHVNKDARDQYEIRTHKRLVDIEPTDKTVDALMRLDLAAGVDVQISMIQMQTNLDVADNSGARRVQCIKVLGGSHRRYAGIGDIIKVTVKEAIPRGKVKKGDVLNAVVVRTRKGVRRADGSTIRFDGNAAVMLNANQPIGTRIFGPVTRELRENFMKIISLAPEVLSTWYALYNDHQVRQSLSKIVIERIHTARPGVV--IGK-KGEDVEKLREV--R--K--PEL--D-GQLVADSISSQLER-R-VMFRRAMKRAVQNA-M--RGIKVEVSGR-L--GG-AE-IARSEWYREGRVPL--HTFRADIDY-ATSEASTT--YGII-GVKVWIRLVVNRTPRHIYAQLISEVLAAAS-TNAEAATVVGKAIAE--RALEKGI-KHG-RV----------MA-----------------N-----------KIRR-DDEVVVLA-K--GGKVLRV-------IVNLV-KKHTKGIVEK-EASIHVSNVAM-PL--LK-AKPTS-AGRRHVVAPLLEKN--SK-SGGRNNNGRITTRH-GGHK-QRVI--D--FRLEYDPNRSA-NIALVLYDG--ERRYILAPKGM-KAGDAIIKSGNTLPMRNIPVGTVVHAIEMKPGKGAQI-ARSAGAYAQILARLRLRSGEMRCRATIGEVG-NAEHGKAGARP-TVR-GVAM-NP-VDHPHGGGEG--RVPTK-GKK-TR
>Terrabacteri_group_Actinobacteria_Blastococcus_saxobsidens_DD2_DD2_GCA_000284015
--------------------------------MASTGLLGEKLGMTQ-EN--NR-L--------VPVTVVKA-GPCVVTQT--PE--VY--SA--VQL-----DPV-N-----------------R-PEGGHEDAGNELT--T---E--VV-AKVDVIGT--SKGK-GTAG-VMKRH--GFKG--LG--A--SHGTHR--KHRAPGS-IGGA--SG-RVFKGL-RMAGRMGAVKTTTLSLNVHR------------------RG--LLLIKGA-IPGPK-GGLVLV-KGGPVGSDDKKTRV--GRGEGGK--TAGRGTKGTG--AR-----FE-GGQVNLDRISASAAEKIAAV-PS--GVD-VT-VK-G-PK-GEGLSRTLIANMMTGVTE--GYTKTLEIVGVGY-RVGFSHPVVSGIDKQLVGEVAA-DPYKVKRKV-MLANYRQTISEFGYPRLTKIVVNMG--VG--E--AITGQ-KP--AVVRARKSIAQFKLREGPIGAKVTLR--GDRMEFLD--RLLSL--ALPRIRD--FRGLNC-K-QFDGH-GNYTFGLNEQSEI--DVDKMLIPRRVKHRKQHHSR-SGRAGGTEINFGEYAIQALEPAYVTNRQIESARIAMTRHIRRGGKVWISIYPDRPLTKKPAETRMGSGKGSPEWWVANVKPGRVLFELSGVAEPVAREAMRRAIHKLPMKCRFITRGERFVR-VTPMKARRVVDLIRYLPTDEALALLP-QSASEPVAKVVASAVANVDE--GRINK-RTSHITKLREG-LVVSDKMEKTIVVEVEKHGLYGKVIRRTSKLKAHGVGDRVQIMET--RPTSATKRWRLV----------------------MPRSL-KPFVDDH--LLKKVDIRTWSRRSTII-PDMLGHTLAVHDGRKHVPVFVTE-AMVGHKL-GEFAPTRTF-RG---RRGRQVDVLMHQVVAAA-RQHATKTRAQVRGG-GVKPYRQKGTGRARGSIRAPGGGIVHGP--Q-P-R-DY-TQRTPKKMKAAALRGALSDRARVSLRNLNTYDVLVSDFT--EAALADPIADMLTRLRNANQAPSSKLKTHIAEILQQEGYIR-VSKPGGGLGVAIISTST-GLLTDKQANEVLAYVIRIRLKAYDHEAIDASARRIVETVTKTGARVVGPVPLPTEKNVYAVIRSPHKYKDSFEHFEMRTHKRLIDIDPTPKTVDALMRIDLPASVDVNIQMIQQESRLRVADNTGAKEILCIRVLGGSGRRYAGIGDVIVGTVKDALPGAGVKKGDVVKAVIVRTVKERRRPDGSYIRFDENAAVIIDSGDPRGTRIFGPVGRELRKRFMRIISLAPEVLSRWYAVKEDVAIRKGISKVEIERIHTARPGIV--IGR-RGAEADRIREV--K--N--PES--D-AQLVAQGVAEQLSS-R-VSFRRAMRKAMQSA-Q--RGIRVQCSGR-L--GG-TE-MSRSEFYREGRVPL--HTLRANIDY-GIYEARTT--FGRI-GVKVWIRLVVKRSARHIHVQVVGRTVVSAS-TKSALARQVGALVAE--RAKAAGI-TAG-RIMAASAQSGKTPS-----------------M-----------KVKK-GDTVLVLS-K--GGRVIAA----YPKLVGRV-KKHTRGIVTQ-EAPIHVSNVMM-AI--RK-YKPTT-PGRRGSSKSLVR-PL-HG-RGGRNVHGKVTARH-GGHK-RRLI--D--FHIEYDPNRTS-RIALLHYDG--EKRYILAPAKL-KQGDTVIKPGNNLPLRNIPVGTVVHAIELRPGGGAKI-ARSAGTSVQLVARLRMPSGEIRCRATVGEVG-NAEQGKAGRRP-TVR-GVAM-NP-VDHPHGGGEG--KKPEG---R-TR
>Terrabacteri_group_Firmicutes_Ruminiclostridium_thermocellum_ATCC_27405_ATCC_27405_GCA_000015865
-----------------------------------MFMLGRKIGMTQ-ED--GL-L--------IPVTVIEA-GPITVVQK--PE--TY--NS--VRV------QL-N-----------------K-PEKGL---PDEIK--V--EE--MG-DRVDVTGI--SKGK-GFAG-VIKRF--GNRR--GK--E--THGS-M--YHRRVGS-MGAN--TA-RVFKGK-KLPGHMGVERVTVQNLDVVK------------------RN--LMLVKGA-VPGAK-GGLLMI-----------PKRK--GRGHGGK--TAGRGHKGQN--AR--SG-FE-GGQVNVSALSKTAAEKIEAI-PK--GVD-VK-VK-G-QK-GTGLTRTLINNMVIGVTQ--GYEKALEINGVGY-RAGYSHPVVKGADKQAVGEFAA-EVYKIRRKERLKDKYFNEVAKFKYPKLEKIVLNMG--VG--D---ISGQ-KP--VVTKAKKSVAGFKIRQGSIGCKVTLR--GNKMEFAD--KLINV--SLPRVRD--FRGVPV-N-SFDGR-GNYSLGVKEQLEI--DYDKMLMPKRVKHRKVQRGRMKGVARGNKVVHGDYGLQALEPAWITSNQIEAARIAMTRFIKRGGKVWIKIFPDKPVTKKPAETRMGSGKGSPEYWVAVVKPGRVLFEIAGVSEEVAREALRLAMHKLPIKCKFVARNERYAR-ISPRKVRIVLDLIKGKDIDEAYAILP-KAASSILFKLLKSAEANADQ--GRIRK-RTSHITKVRVG-KVTSDKMDKTVVVSIEKHPLYKKFVKRTYKLKAHKIGDIVKVMET--RPLSKEKRWRVV----------------------MSRSV-KPYVDPK--LLKKIEIKTWSRASTIF-PQMVGHTIAVHDGRKHVPIYISE-EMVGHKL-GEFAPTRTF-KG---ALKPKVDVAIHQVIANR-RQQSTKTKSEVRGG-GRKPWRQKGTGRARGSIRSAKGGIALGP--K-P-R-SY-KYAVPKKLRRLALKSALSSKVNLSARNMNVYDIIRHDIT--KDAVADVIADMLTRIRNACSAPASNIKRAIANILLEEGYIR-ISKPGGGLGIAIISTSK-GIMTDKKAREVLAFVIRIRLKAFDHQVLDQSAEKIVETAKRTGAKVSGPVPLPTEREVITILRAPHKYKDSREQFEMRTHKRLIDILPTPKTVDALMRLDLPAGVDIEIKMIQVQTMLKVADNTGAKKVMCIKVLGGSKRKYANIGDVIVASVKDATPGGVVKKGDVVRCVIVRSKRGIRRPDGSYIRFDENAAVLIRDKNPRGTRIFGPVARELRKEYMKILSLAPEVLTKWYALVEDFKIRKGISRIEIERVHAAKPGLI--IGK-GGAGIEELREI--K--V--PEL--D-AQIVAENIASQLEK-R-ISFRRAMKQAMARA-M--RGIKTAVSGR-I--AG-AE-IARTEHYHEGTIPL--QTLRADIDY-GFAEANTT--YGKL-GVKVWIRLNVYRSLTNIYAQVIGRTLVSAS-SNKQAAREVGKLVAQ--RALANGI-KHG-RV-MSN-------------------------KV----------HVKK-GDTVVLLT-A--GGKVLEV-------KMNIV-KKHQKGIINK-EAPIHASNVMM-PV--KK-YNPTS-PGTRFMTKSLLA-PL-KK-TGGRNSYGRITVRH-GGAK-RRII--D--FAIEYDPNRTA-YIALLHYDG--EKRYIIAPHGL-KVGDIVIKPGNALPLENIPVGTEIHNIELKPGKGGQL-VRSAGNVAQLMAKIRLPSGEVRCKATIGQVG-NIDHGKAGRRP-TVR-GVVM-NP-VDHPHGGGEG--KKPTL-GYK-TR
>Proteobacteri_Betaproteobacteria_Methylibium_petroleiphilum_PM1_PM1_GCA_000015725
------------------------------TTANPGGLLGRKVGMMR-DD--GD-A--------VPVTVLDV-SNNRVTQT--VE--TY--SA--IQV------KV-T-----------------K-PEAGH-AEVATLP--V---G--LG-QKVDVQGT--SIGK-GFTG-TIKRH--NFGS--QR--A--SHGNSR--SHNVPGS-ISMA--QG-RVFPGK-KMSGHRGDVTKTTQNLDIVR------------------RQ--LLLVRGA-VPGAK-NGFVTV-KVKAKKGAN-KRRV--GRGIGGK--TAGRGHKGQK--SR--AG-FE-GGQVTLADLTAGAKAAIEAV-PK--GVD-VA-VK-G-SL-GTGTMRALVANMVNGVSK--GFERKLTLVGVGF-RAGFSHPVIKGSDRQVVGQIAA-EPYKVSLKERLQQHYRDKIAKFGYPRLTKITLNMG--VS--E--AIAGQ-KP--VVTKSKKAIAGFKIRDGPIGCMVTLR--GVRMEFLD--RFVTI--SLPRVRD--FRGISG-R-SFDGR-GNYNIGVKEQIEI--EYDKMLQPSRRKFRKEQKGRNTGIARGANVSFGDFGLKATERGRLTARQIEAARRAISRHVKRGGRIWIRIFPDKPISQKPAEVRMGNGKGNPEYYVAEIQPGKVLYEINGVPEELAREAFTLAAAKLPLRCTFVSRQIRGVR-LSVDKGRPVADLVRGKKVDQALNILQ-KKAAVIIKKALESAIANVEQ--GRISK-PTCHIFRTLVG-RVVSDQRSKTITVLVEKHELYGKIVARSRKYHAHKLGDLVEIAEG--RPISKTKAWVVT----------------------MARSL-KPFVDHH--LVAKVEIKTWSRRSTIL-PDFIGLTIAVHNGKQHVPVYVTD-QMVGHKL-GEFALTRTF-KG----KKMELELLVHQVVANA-RQRAQKDRQTVKHS-TKKPWRQKGTGRARGMTSSPGGGRIFPN--S-PEE-NF-SHKVNKKMYRAGMAAIFSQLARLASRNADPLSLVFYKVT--KGAIEDPIADMLTRIRNAQMVPSSKLKVAIAQVLKDEGYIR-VSRPGNGLGVAIVTTPK-GVMTDRKAREVLCYVIRIRLKAFDYKLIDQSALEIVDTAKRTGAIVKGPVPLPTRMQRFDILRSPHVNKSSRDQFEIRTHQRLMDIDPTDKTVDALMKLDLPAGVDVEIKMIQMQSRLDVADNTGAKSVMCIKVLGGSKRRYAGIGDVIKVSIKEAAPRGRVKKGEVYSAVVVRTAKGVRRQDGSLVKFDGNAAVLLNAKEPIGTRIFGPVTRELRERFMKIVSLAPEVLSRWYALAEDLKVREAVSRILIERIYSARPGVV--IGK-KGEDIENLKEV--R--K--PEI--D-AQLIADSITQQLEK-R-IMFRRAMKRAMQNA-M--RGIKIMSAGR-L--NG-IE-IARTEWYREGRVPL--HTLRADIDY-GFSEAKTT--YGII-GVKVWVRLTVFRSNLHIYASVISKVLASAS-TNTEAAALIGKRIAE--RAKAAGI-EHG-RV-----------M-----------------N-----------KIRK-GDQVIVLT-K--GGAVASR-------DVNIV-KKHVKGIVDK-TMPIHQSNVAM-AV--VK-VKPTS-PGRRAVVASLLEPQ--IQ-NAGRNNNGHITIRH-GGHK-HRVV--D--FRIEYDPNRTA-HIALVCYDG--ERRYIIAPRGL-EVGATIIKAGNTLPIRNIPVGSTMHCVELLAGKGAQI-ARSAGTSVTLLARVRLRSGEVRCRATIGEVS-NEEHGKAGARP-TVR-GVAM-NP-VDHPHGGGEG--RTMTK-GYR-TR
>Terrabacteri_group_Firmicutes_Paeniclostridium_sordellii_ATCC9714_GCA_000953675
------------------------------------GILGKKLGMTQ-EA--GN-V--------VPVTVVEA-GPVVVTQT--TE--KY--NA--VQV------KL-N-----------------K-PQKGH---VEEIK--A---D--IG-EIIDVTGT--SKGK-GFQG-PIKRH--GQSR--GP--E--SHGS-R--YHRRPGS-MGAC--SG-RVFKNK-KLAGHMGSVTVTVQNLEVVR------------------KN--LILVKGA-IPGAK-GSVVTI-----------KKRL--GRGTAGK--TSGRGQKGQK--SR--SG-FE-GGQVNVETLTASAQEKIEKV-PA--GVE-VT-VK-G-PK-GTGLTRTLIDNMVVGVTT--GFEKKLELVGVGY-RAGFSHPVVKGIDKQLVGNYAA-EPYKVRRKERLQEKYVKEVEKFGYPKLEKIVINMG--IG--D--AISGQ-KP--VITKARKSVANFKLREGPVGTKVTLR--ADKMYFMD--KLVNI--SLPRVRD--FRGVNA-N-AFDGR-GNYALGLKEQFEI--EYDKMLMPKRVKRRRVHRGSLAGKAKGNKVTYGEFGLVALEPSWITSNQIEAARIAMTRYIKRGGKVWIKIFPHKPVTRKPAETRMGAGKGSPEYWVAVVKPGRVMFELAGVSEDKAREAMRLAMHKLPVKCKFVKRGGKYVR-VSPRKAGQICGLVRGKNVDEALAILP-RGAASIIAKVVKSAKANANQ--GMIRK-RTSHIEKVRVG-RVVSNKMDKTIVVSVERHPLYNKPVKRTKKFKAHSIGDRVRIMET--RPLSKDKRFRLV----------------------MSRST-KPFIHAR--LLKKIEIKTWSRSSTIF-PQMVEHTIAVHDGRKHVPVYITE-DMVGHKL-GEFVPTRTF-KGKSNKRKPKLNIVLYEVVANK-RQQSAKTRAEVRGG-GRKPWKQKGTGRARGSIRAVGGGVAFAP--K-P-R-DY-RYTLPKKVRRLAMKSALSSKVQKSARNINVYDILKYDIT--TDAVKDPIADMLTRIRNANMVPASNMKKELARILLEEGFIR-ISKPGNGLGISIISTSK-GILTDRQAREVICYVIRIRLKSYDHKLLDFSAAKIVETAKKAGSQVSGPVPLPTEKQVVTILRAVHKYKDSREQFEIRTHKRLIDINPTPKTVDSLMKLDLPAGVDIEIKMIQQESRLRVADNSGAKELLTIRVLGGSKRRYGNIGDVIVATVKSATPGGVVKKGKVVKAVIVRTKQGVRRKDGSYISFDENAAVIIKDKTPVGTRIFGPVARELRNDFMKIVSLAPEVLSRWFALLEDHNVRKGVAKIEIERLHVAKPGVV--IGK-GGAGIDALKEV--R--N--PDK--D-AQLVAENIALAIER-R-VAFRRAMKQAIQRA-M--KGIKVSASGR-L--GG-AE-MARTEGYSEGNVPL--QTLRSDIEY-GFAEANTT--YGKT-GIKVWIRLCVFRSSNNIYAQIIRVTVVSAS-SNKEAARKVGELIAK--RAVEKGI-THG-RV-----------------------------M-----------RVKK-GDTVVVIA-K--GGTVTKV----FTKTVNVI-TKHQKGIINK-EAPIHISNVMM-AI--KK-FRPTS-PALRQMTRSLLV-SL-KK-NSGRNVHGKITVRH-GGNR-RRII--D--FTVEYDPNRTA-NIALLNYDG--EKRYILAPVGI-QVGDTIIKPGNAMALKDMPVGTVVHNVELKPGKGAQL-VRSAGASAQLMAKLRLPSGEMRCKATIGQVG-NLEHGKAGRRP-TVR-GSVM-NP-CDHPHGGGEG--RKPAL-GYK-TR
>Proteobacteri_Gammaproteobacteria_Yersinia_entomophaga_MH96_GCA_001656035
------------------------------------GLVGKKVGMTR-ED--GV-S--------IPVTVIEI-EANRVTQD--LE--NY--RA--VQV------AV-T-----------------K-PEAGH----EEIS--V---E--IV-KKVDVTGT--SKGK-GFAG-TVKRW--NFRT--QD--A--THGNSL--SHRVPGS-IGQN--QG-KVFKGK-KMAGHLGDERVTVQSLDVVR------------------RN--LLLVKGA-VPGAT-GGNLIV-----------PKRV--GRGIGGK--TAGRGHKGQN--SR--SG-FE-GGQVRLSELTKGARAAIEAI-PA--GVE-VK-IK-G-KN-GEGTTRALLNSMVIGVTD--GFTKKLQLVGVGY-RAGFSHPVLKGADKQVIGQVAA-EPYKVRTKEKLHDYYKDEVSQFGYPRVEKITLNMG--VG--E--AISGQ-KP--LITKARKSVAGFKIRQGPIGCKVTLR--GERMEFLE--RLISI--AVPRIRD--FRGLSA-K-SFDGR-GNYSMGVREQIEV--DYDKMLQPKRTKFRKMHKGRNRGLAQGTDVSFGEFGLKACGRCRLTARQIEAARRAMTRAIKRQGKVWIRVFPDKPITEKPLEVRMGKGKGNVEYWVALIQPGKMLFEMAGVPEETAREAFKLAAAKLPVGTTFVTKTVRHAR-SSAQKVRLVADLIRGKKVSQALETLN-KKAAGLVKKVLESAIANVDE--GRILK-RTSHITRTLQG-RVVSDKMEKSMVVAIEKHPIYGKFIRRTTKLHVHGIGDVVEIREC--RPLSKTKSWTLV----------------------MPRSL-KPFIDLH--LLKKVEIRTWSRRSTVF-PNMIGLTIAVHNGRQHVPVFVSD-EMVGHKL-GEFAPTRTY-RG---KKRMELVLLVHQVVAGA-RQRAQKTRAEVTGS-GKKPWRQKGTGRARGSVKSPSGGVTFAA--K-P-Q-DH-SQKVNKKMYRGALKSILSELVRLAARNIDPVSLIAFDMT--ADAVKDPIADMLTRIRNGQAAPSSKLKLAIAKVLKEEGFIR-ISRPGAGLGIAVISTSK-GVMTDRAAREIICYVIRIRLKAFDHRLIDQSTAEIVETAKRTGAQVTGPIPLPTRKERFTVLVSPHVNKDARDQYEIRTHKRLVDIEPTEKTVDALMRLDLAAGVDVQISMIQEQTMLNVADNSGARRVMCIKVLGGSHRRYAGIGDIIKITIKEAIPRGKVKKGDVLKAVVVRTKKGVRRPDGSVIRFDGNSCVILNNSQPIGTRIFGPVTRELREKFMKIISLAPEVLSTWYALDSDFKVRQSVSRIVIERIHTARPGIV--IGK-KGEDVEKLREV--R--K--PEL--D-AKLVADSITSQLER-R-VMFRRAMKRAVQNA-M--RGIKVEVSGR-L--GG-AE-IARTEWYREGRVPL--HTLRADIDY-NTSEAHTT--YGVI-GVKVWIRLVVHRTPRHIYAQVISEILVAAS-TNKDAAAAVGKSIAE--RALEKGI-THG-RV----------MA-----------------A-----------KIRR-DDEVIVLT-K--GGKVKNV-------SINLV-KKHQKGIVEK-EAAIQVSNIAM-AI--VK-CKPTS-PGRRHVVAPLLEKL--SK-SGGRNNNGRITTRH-GGHK-QRLV--D--FRLEYDPNRSA-NIALVLYDG--ERRYILAPKGL-KAGDQIIKTGNTLPMRNIPVGSTVHNVEMKPGKGGQM-ARSAGAYVQIVARLRLRSGEMRCRATLGEVG-NAEHGKAGARP-TVR-GTAM-NP-VDHPHGGGEG--RVQTK-GKK-TR
>Terrabacteri_group_Firmicutes_Bacillus_cereus_m1293_m1293_GCA_000003645
-----------------------------------MGILGRKIGMTQ-EN--GE-L--------IPVTVIAA-NPNVVLQT--TE--TY--NA--IQL------RT-N-----------------K-PEQGH---VDEVK--V---D--VG-EIVDVTGI--SKGK-GFQG-VIKRH--GQSR--GP--M--SHGS-R--YHRRPGS-MGPV--AN-RVFKGK-KLAGRMGGDQVTIQNLEIVQ------------------RN--LLLVKGN-VPGAK-KSLVVV-----------RNRV--GRGIGGK--TAGKGHKGQN--AR--SG-FE-GGQVNLSTLSSSAKEAIEAI-PA--GVT-IT-VK-G-PK-GEGTTRALIGNMVEGVTE--GFARGLELVGVGY-RAGYSHPVIKGIDKQRVGEFAA-EPYKVRRKERLKEKFQKEISKFNYPKIEKIVINTG--VG--D--AIAGQ-KP--VVTRAKKSIAGFRLREGPIGAKVTLR--GEQMEFFD--KLVSV--SLPRVRD--FRGVSK-K-SFDGR-GNYTLGVKEQLEI--DYDKMLMPKRVKYRREHRGKMRGRAGGTEIAFGEFGLQAQAASWITNRQIEAARRAMTRYMKRGGKVWIKIFPSKPYTAKPLEVRMGSGKGAPEGWVAVVKPGKIMFEIAGVSEEVAREALRLAAHKLPVKCKFVKRNERTVR-IAPRKVRLVVDLIRGKQVGEAIAILP-KTASPVVEKVLKSAIANVDE--GQINK-RTSHITKVYTG-RVVSDKMDKTITVLVETHSLYGKRVKYSKKYKAHKLGDIVKIMET--RPLSATKRFRLV----------------------MARSL-KPFVDDH--LMSKIAVKTWSRRSTIF-PQFIGHTIAVYDGRKHVPVYVTE-DMVGHKL-GEFAPTRTY-KG----RRPKVTVVLFEAVASL-RQHKVKTRSEVRGG-GRKPWRQKGTGRARGSIRSPGGGTVFGP--T-P-R-SY-AYKLPKKVRRLAIKSALATKVVLSARNVNVLDVLHHDMT--KAAVEDPIADMLTRIRNANMVPASKIKKEIAELLKREGFIR-ISKPGNGLGIALVSTSK-GVMTDKDAREVVAYVIRIRLKAYDHRILDQSAEKIVETAKRSGATVSGPIPLPTEKTVYTILRAVHKYKDSREQFEMRTHKRLIDISPTPQTVDSLMRLDLPSGVDIEIKMIQQESRLKVADNSGARELLTIKVLGGSGRKYANIGDIIVATVKQATPGGVVKKGDVVKAVVVRTKSGARRPDGSYIKFDENAAVIIKDKSPRGTRIFGPVARELRSNFMKIVSLAPEVLSRWFALHEDIKIREAVAKVEIERIHTAKPGMV--IGK-GGTEVEALREV--K--R--ADL--N-AKLVGENIARQLEN-R-VSFRRAQKQVIQRA-M--RGIKTQVSGR-L--GG-AD-IARAESYSEGTVPL--HTLRADIDY-AAVEADTT--YGKL-GVKVWIRLNVFRSNQHIYAQVIGVTLVSAS-TNIEAATKVGESVAK--RAVEKGV-KHG-RV-----------------------------M-----------HVKK-GDKVQVIT-K--GGVILVAFP----KQVNIV-KKHSKGIITK-EAPIHVSNVMM-GI--KK-YNPTT-NGRRNMTKSLLA-PL-SK-KAGRNNQGKITVRH-GGHK-RRII--D--FTIEYDPNRSA-NIALINYDG--EKRYILAPKNL-EVGMEIIKIGNALPLINIPVGTVVHNIELKPGRGGQL-VRSAGTSAQVLGKVRLTSGEVRCRATVGQVG-NESHGKAGRRP-TVR-GSVM-NP-VDHPHGGGEG--RKPTL-GFK-TR
>Proteobacteri_Gammaproteobacteria_Francisella_tularensis_sub_novicida_AZ06_7470_GCA_001880245
-----------------------------------MGLVGRKCGMTR-ED--GV-S--------IPVTVVQV-EPNKVTQT--VE--KY--NA--IQV------RV-N-----------------K-PMAGH---AASFD--A---T--MG-QKVDVRGV--SKGK-GFQG-GVKRH--NFAT--QD--A--THGNSL--SHRVHGS-TGQN--QG-RVFKNK-KMAGHLGNENVTIQSLEVVR------------------NG--LLLLKGG-IPGSV-GGDIIV-----------PKRL--GRGIGGK--TSGKGHKGQK--AR--SG-FE-GGQIRLHELTKGAKEAIEKI-PS--GVT-IS-VK-G-AK-ATGTARAILSNMVEGVSK--GFERKLKIIGVGY-RAGFSHPVLKGADKELLGKVAS-EPYKVAKKERLKDYYQKELTELGLPAIKKITLNMG--VG--D--AIAGQ-KP--VVTKSKKSIAGFKIRDGPIGAKVTLR--GDRMEFLD--RLITI--AIPRIRD--FRGLSA-K-SFDGR-GNYSLGMREQIEI--DYDKMLQPKRTKFRKQQKLRNRGLARGNKVSFGEFGLQATSRGRITARQIEAGRRAISRHIKRGGKIWIRIFPDKPITQKPLEVRMGKGKGSVEYWVAQIQPGRVLYEITGVKEELAREAFARAAAKMPVQTTFVEKQVKFAR-ISAQKCRLVADQIRGLPVEQAINLLN-KKAAVLIKGVLNSAVANVDE--GRILK-RTSHITRLLEG-KVSSVAMDKTVVVRAEKHPLYGKFVKKTTKYYVHKEGDVIKFKET--RPYSKTKKWCLV----------------------MPRSL-KPFVDHH--LLKKVFIKTWSRRSMIV-PDMIGLTIAVHNGQQHVPVLMTE-EMVGHKL-GEFVVTRNY-RG---KKKMDLNILIHQVVAGA-RQKAQKTRSEVSGG-GAKPWRQKGTGRARGTIRSPKGGVTFAA--K-P-K-SY-KQKVNRKMYSGAVKSILSELLRLSSRNINPVSLVCFELT--KKAIKDPIADMFTRIRNGLSAPFSKIKMEIANFLVNEGYIR-VSRPSGGYGVAIVSTSK-GLVSDRKAREIIGYVIRIRLKAFDHKLIDISTQEIVDTAKKTGAQVKGPIPLPVRKERFTILISPHVNKKARDQYEIRTHKRLIDIEPTDKTVDALMKLDLASGVDVQISMIQMQTELQVADNSGAKRVECIKVLGGSHRRYASIGDVIKVTVKEASPRGKAKKGSVYNAVVVRTAKGVRRKDGSKVRFDGNAAVLLNANQPIGTRIFGPVTRELREKFMKIVSLAPEVLSTWYALNEDIKVREAVSKIQIERIHTARPGIV--IGK-KGEDVEKLREV--R--K--PEI--D-AKLVAESVAQQLEK-R-VMFRRAMKKAMQAA-M--KGIKIMVSGR-L--GG-AE-IARSEWARDGRVPL--QTFRADVDY-ATAEALTT--YGVI-GVKVWIRLCVYRTPRHVYAQVISTVLVAAS-TNVESAAIVGEIIAN--RCKEKGI-SHG-RV-----------M-----------------N-----------RLKK-GDDVIVIA-K--GGVVKSF-------GINIV-KKHIKGVVEK-ELPVDASNVAI-EI--KK-AKPTS-PGRRHVVKGLVEVK--KS-KAGRNNTGRITVRH-GGHK-QRIV--D--FRIEYDPNRSA-NIALVLYDG--ERRYIVAPKGL-KKDMSVVAVGNCMPLRNIPLGTVIHNIEMKPKKGAQM-IRSAGTFAQLVGKIRLRSGEMRCRAVIGVVS-NSEHGKAGARP-TVR-GVAM-NP-VDHPHGGGEG--RIPTK-GYK-TR
>Terrabacteri_group_Actinobacteria_Mycobacterium_tuberculosis_PanR0410_PanR0410_GCA_000443465
-----------------------------------MGILGTKLGMTQ-ES--NR-V--------VPVTVVKA-GPNVVTRT--PE--RY--SA--VQL-----SPV-N-----------------K-PLTGQDAATEELT--A---E--IG-SYVDVTGT--SKGK-GFAG-TMKRH--GFRG--QG--A--SHGAQA--VHRRPGS-IGGC--AA-RVFKGT-RMAGRMGNDRVTVLNLLVHK------------------NG--VLLIKGA-VPGRT-GGLVMV-----------RTRV--GRGDGGK--TAGRGTKGTR--AR--KQ-FE-GGQVNVGDISGSARAKITAV-PA--GVD-VT-VK-G-PK-GTGLSRTLVSNLVTGVTQ--GYTTKMEIFGVGY-RVGYSHPVVSGIDKQKVGQIAA-DPYKIRRKVRLKERYRSEIKQFGYPTVTKVVVNMG--VG--E--AITGQ-KP--EVRRARKSIAQFKLREGPVGVRVTLR--GDRMEFLD--RLTSI--ALPRIRD--FRGLSP-K-QFDGV-GNYTFGLAEQAEV--DVDKMLIPRKVKHRKQHHPRQRGIAGGTTVNFGDYGIQALEHAYVTNRQIESARIAINRHIKRGGKVWINIFPDRPLTKKPAETRMGSGKGSPEWWVANVKPGRVLFELSYPNEGVARAALTRAIHKLPIKARIITREQRFVR-VSPRKARRVIDLVRGRSVSDALDILP-QAASGPVAKVIASAAANADQ--GRIRR-RTSHITKTRIG-YVVSDKMQKTIVVELERHPLYGKIIRTTKKVKAHGIGDRVSLMET--RPLSATKRWRLV----------------------MPRSL-KPFVDEH--LLKKVDIKTWSRRSTII-PDFIGHTFAVHDGRKHVPVFVTE-SMVGHKL-GEFAPTRTF-KG---KRRLKIDVLMHQVVAAA-RQHSTKTRGEVSGG-GRKPYRQKGTGRARGSTRAPGGGVVHGP--K-P-R-DY-SQRTPKKMIAAALRGALSDRARKSVRNLNTYDVLRADFS--VEALNDPIADFLTRLRNANSAPHSKLKANIAQILKNEGYIR-VSKPGGGLGVAIISTSS-GLLTDRQAAEVLAYVIRIRLKAYDHEAIDASARKIVETVVRTGASVVGPVPLPTEKNVYCVIRSPHKYKDSREHFEMRTHKRLIDIDPTPKTVDALMRIDLPASVDVNIQMIQQESRLKVADNTGAKEILCIRVLGGSSRRYAGIGDVIVATVKDAIPGGNVKRGDVVKAVVVRTVKERRRPDGSYIKFDENAAVII-KNDPRGTRIFGPVGRELRKRFMKIISLAPEVLSRWYAVKEDVAIRRGIADVEIERIHTARPGIV--IGR-RGTEADRIREV--K--N--PES--Q-AQLVAQGVAEQLSN-R-VAFRRAMRKAIQSA-M--RGIRVQCSGR-L--GG-AE-MSRSEFYREGRVPL--HTLRADIDY-GLYEAKTT--FGRI-GVKVWIRLVVHRSARHIHVQLVGTTVAAAS-SKKARSVRVGQLIAE--RAKAAGI-DGG-RI-----------------------------M-----------KVHK-GDTVLVIS-K--GGKVLQA----YPDRVNRI-KKHTAGIVTQ-EAPIHVSNVMM-AI--RK-YKPTT-PGRRGASKSLVR-PL-HG-RGGRNAHGRITTRH-GGHK-RRMI--D--FHIEYDPNRTA-RIALLHYDG--EKRYIIAPNGL-SQGDVVIKPGNNLPLRNIPAGTLIHAVELRPGGGAKL-ARSAGSSIQLLGKLRMPSGEIRCRATVGEVG-NAEQGKAGRRP-SVR-GVVM-NP-VDHPHGGGEG--KKPEG---R-TR
>Terrabacteri_group_Actinobacteria_Mycobacterium_smegmatis_str_MC2_155_MC2_155_GCA_000767605
----------------------------------MAGILGTKLGMTQ-EN--NK-V--------VPVTVVKA-GPNVVTRT--TE--RY--SA--VQL-----SPV-I-----------------K-PVAGQAAVAEELT--A---E--IG-AYVDVTGT--SKGK-GFAG-TMKRH--GFRG--QG--A--AHGAQA--VHRRPGS-IGGC--AG-RVFKGT-RMSGRMGNDRVTTQNLKVHK------------------NG--VLLIKGA-IPGRN-GGLVVV-----------KTRV--GRGEGGK--TAGRGTKGTK--AR--KN-FE-GGQVNVGDISGSAREAITAV-PS--GVD-VT-VK-G-PK-GTGLSRTLIANLVTGVTE--GYTQKMEIFGVGY-RVGYSHPVVSGIDKQKVGQISA-DPYKIRRKVRLKQRYREEIQEFNYPGVVKVVVNMG--VG--D--AITGQ-KP--EVRRARKSIAQFKLREGPIGARVTLR--GDRMEFLD--RLISI--ALPRIRD--FRGLSP-K-QFDGT-GNYTFGLNEQSEI--DVDSMLIPRKVKHRKQHHPEQRGIAGGTSVSFGDYGIQALEHAYITNRQIESARIAINRHIKRGGKVWINIFPDRPLTKKPAETRMGSGKGSPEWWVANVKPGRVLFELSYPDEKTARDALTRAIHKLPIKARIVTREQRYVR-VSATKARRVIDLVRGKSVEEALDILP-QAASEPVAKVIASAAANADE--GRIRK-RTSHITKTAIG-YVVSDKMQKTIVVELESHPLYGKIIRTTKKVKAHGIGDRVSLMET--RPLSATKRWRLV----------------------MPRSL-KPFVDDH--LLKKVDIKTWSRRSTII-PDFIGHTFAVHDGRKHVPVFVTE-AMVGHKL-GEFAPTRTF-KG---KRRLKVDVLMHQVVAAK-RQHSTKTRGEVSGG-GKKPYRQKGTGRARGSTRAPGGGTVHGP--K-P-R-DY-SQRTPKKMIAAALRGALSDRARKSVRNLNTYDVLNADFS--VEALNDPIADFLTRLRNANSAPHSKLKANIAEILKREGYIR-VSKPGGGLGVAIISTSS-GLLTDRQAAEVLAYVIRIRLKAYDHEAIDASARKIVETVTRTGASVVGPVPLPTEKNVYCVIRSPHKYKDSREHFEMRTHKRLIDIDPTPKTVDALMRIDLPASVDVNIQMIQQESRLKVADNTGAKEILCIRVLGGSSRRYAGIGDVIVATVKDAIPGGNVKRGDVVKAVVVRTVKERRRADGSYIKFDENAAVII-KNDPRGTRIFGPVGRELRKKFMKIVSLAPEVLSRWYAVKEDVAIRKGIADVEIERIHTARPGIV--IGR-RGTEADRIREV--K--N--PES--Q-AQLVAQGVAEQLSN-R-VAFRRAMRKAIQSA-M--RGIRVQCSGR-L--GG-AE-MSRSEFYREGRVPL--HTLRADIDY-GLYEAKTT--FGRI-GVKVWIRLVVNRSARHIHVQLVGTTLAAAS-SKKAHSVRVGQLIAE--RAKAAGV-EGG-RI-----------------------------M-----------KVHK-GDTVLVIS-K--GGKVLVA----YPDRVNRI-KKHTAGIVTQ-EAPIHVSNVMM-GI--RK-YKPTT-PGRRGASKSLVR-PL-HG-KGGRNAHGRITTRH-GGHK-RRVI--D--FHIEYDPNRTA-NIALLHYDG--EKRYIIAPQGL-KQGDVIIKPGNNLPLRNIPAGTVIHAVELRPGGGAKL-ARSAGVSIQLLGKLRMPSGEIRCRATVGEVG-NAEQGKAGRRP-TVR-GVVM-NP-VDHPHGGGEG--KKPEG---R-TR
>Proteobacteri_Betaproteobacteria_Polaromonas_JS666_JS666_GCA_000013865
-----------------------------------MGLLGRKVGMMR-DD--GD-T--------VPVTVVDV-SNNRVTQT--EA--NY--DA--LQV------KV-T-----------------K-PAAGH-----VVP-AA---D--VG-QLVDVQGT--SIGK-GYAG-TIKRH--NMSS--QR--A--SHGNSR--SHNVPGS-IGMA--QG-RVFPGK-RMTGHLGDVTVTTQNLNIVR------------------RQ--LLMIRGA-VPGSK-GGFVTVAKPTTAAKGANKRRV--GRGIGGK--TAGRGHKGQK--SR--AG-FE-GGQVTLSALTAGAKAIIEAL-PQ--GVD-VA-VK-G-AL-GAGTMRQLVNNMVTGVTK--GFEKKLSLIGVGY-KAGYSHPVIKGSDRQRVGQIAA-EPYKITIKERLQDQYREKIEKFGYPRITKITLNMG--VS--E--AIAGQ-KP--VVTKAKKAIAGFKIREDPIGCMVTLR--GVQMEFLD--RFVTV--ALPRVRD--FRGISG-R-AFDGR-GNYNIGVKEQIEI--EYDKMLQPARRKYRKEQKGRNTGVARGNSVAFGDFGLKCTDRGRLTARQIEAARRAISRHVKRGGRIWIRVFPDKPISQKPAEVRMGNGKGNPEYYVAEIQPGKIVFEIVGVPEELAREAFRLASAKLPLRTTFVSRMIRGVR-LSVDKGRLVADLIRGKKVDQALNILQ-KKAAGIIKKVVESAIANVEQ--GSISK-PTCHVYRTLIG-KVVSDKRAKTVTVLVEKHELYGKIVSLSSKYHAHHTGDVIEITES--RPISKTKNWVVT----------------------MTRSL-KPFVDHH--LVAKADIKTWSRRSMIL-PEFIGLTIAVHNGKQHVPVYITD-QMVGHKL-GEFALTRTF-KG---VKKMQVELLIHQVVANA-RQRAQKDREQVRHS-TKKPFKQKGTGRARGMTSSPGGGRIFPN--M-PDE-NF-TQKINKKMYRAGMASIFSQLARLASRNADPVSLVHYKVT--KAAMDDPIADMLTRIRNAQMVPSSKVKVAIAQVLKDEGYIR-VSRPGNGLGVAIVTTPQ-GVMTDRKAREVLCYVIRIRLKAFDYKLIDQSAAEIVDTAKRTGAIVKGPVPLPTRMKRFDILRSPHVNKTSRDQLEIRTHQRLMDIDPTDKTVDALMKLDLPAGVDVEIKMIQTQSKLDVADNTGAKSVMCIKVLGGSKRRYASVGDVIKVSIKEAAPRGRVKKGEVYSAVVVRTAKGIRRGDGSLVKFDGNAAVLLNAKEPIGTRIFGPVTRELREKFMKIVSLAPEVLSRWYALAEDIKVREAVSRVLIERIFSARPGVV--IGK-KGEDIENLKEV--R--K--PEI--D-AKLIADSITQQLEK-R-IMFRRAMKRAMQNA-M--RGIKIMSSGR-L--NG-IE-IARCEWYREGRVPL--HTLRADIDY-GTSEAKTT--YGVI-GVKVWVRLTVNRTNLHIYASVITKVLAAAS-TNVAAAQAIGKRIAE--KAKAAGV-EHG-RV-----------M-----------------N-----------KIRK-GDEVIVIA-K--GGTVSLR-------DINLV-KKHTKGIVEK-SMPIHQSNVAM-AV--IK-MKPTS-PGMRGMVAPLLEPQ--FQ-KSGRNNNGHITVRH-GGHK-HRVV--D--FRIEYDPNRTA-HIALLCYDG--ERTYIIAPRGL-EVGATLIRVGNTLPIRNIPVGSTIHCIEMQIGKGAQI-ARSAGTSATLLARVRMRSGEVRCRATIGEVA-NEEHGKAGVRP-TVR-GVVM-NP-VDHPHGGGEG--KNLTK-GYR-TR
>Euryarchaeota_Methanomicrobia_Methanolobus_tindarius_DSM_2278_DSM_2278_GCA_000504205
HRPKRGSLAFSPRVRAKSHVPRFNSWP--DGEP--KDFAGYKVGMTHVDDT-KN-SLTEGMEISVPVTVVET-PAVRVAAA-YGN-STE-KAL--SEAAKLESLVI-KVITYTL-PKKLTGVPKKN-ADLME-----EIK--I--TD--VG-AFVDVAAI--TTGK-GTQG-PVKRW--GINL--QK------NKHSRQGSLRQIGT-LGPW---A-VVRWTI-PQMGQMGYHQRTEYNKRILK-GEDGPAGGFLNYGLVR-GE--YILIKGS-IPGPS-KRLVRLPEIVHVSTQSKKFRG--SRTCGKN--RRGAGNRGGR--GR--SG-FS--RAVNVGELSASAKEKIEGI-PE--GVT-VT-VT-G-PK-GKGTFASHITNMMKGVTE--GFEYRMKVVYSHF-PMGEKKARVTGYNKEDVGQTAA-KRF-TVEKI---------------PVVEKVVVHMG--VG--E---ITGQ-TV--IRTYSKRTLPAFGIKKNPIGCKVTLR--SDSAEFLK--TALNI--VESKLRS---------S-QFDKY-GNVAFGIEEHTGM--KYDP---------------------------------------------------------------------------------------------------------------------------------------SELH-ISPKKSRELCKAIKGMRTSVAQKYLP-VKVAEAFLKILENARSNAKR--GPSNT-ETVNVEQVLVG-TVVSDKMDKTVVIQRKLIKKYQRYEKRQSKIHAHKVGDVVTVVEC--RPLSKTKSYVVIEYT-YR-GKTVAELQALDAPARERRTL-KE-GRKD--VVQQLKLRTHYRDIIIF-PEMVGKNVEVYNGKSFVAFEIQP-EMIGHRF-GEFAPTRSR-VSKFVPLKVTANILIKRAVGNR-YQ-------RMYSG-MDHSW-GSGRGVAQRAARVPGGRRAHPP--K-PEA-DR-TEKVNKKERRMAIRSAIAATCNKSARNLNAEVLAPGTWT--ESAISDPLADALSTIKNAEAIPASKLIGTVLKVMQDRGYVR-INKCGKNFGTLILTTSN-GVISQYEARQLIAYVARIRLSGISPVNLDGVCDQVKAIADRTGVSISGPVPLPTKKMVVPVRKSPSGDGATWDHWEMRVHKRLIDIAADERALRQLMRIQVPKDINIEIVALNAGAKIDCVDNTGARVVEIISVKGGVKNRRAGIGDMCVVSVKKGTPE--MR-KQILLAVVVRQKQELRRPDGLRVSFEDNAVVIVD-GIPKGTDFKGPVAREAAERYPKIGTTASMVMEKKFVSMNEYFTKQGYGGMEINRVYAEKPGMV--IGK-AGKVIRKLTEV--K--K--PEL--N-AQMMATRLASSIER-G-WYFRKAGHNTLRAI-M--NGCEIVISGK-L--TG-AR--SRVEKLVDGYIKHAGKPVDDIVDE-GFATAVKK--LGTL-GCKVRI--------------------------------------------------------VSNQPRKQRKARYTAPLHIKQKYMGALLSKDLREKYGSRSANVIV-GDTVKLMRHA--GGKVEAI----SLKHVTVS------TEVAR---PVYPSNVMM-TK--RI-----------------------SQ-NRGRGPTYRAPSHK-------KAA-----LEITHDPARSA-PIVKVSFNG--EERLILAPEGI-AVGEKIIKPGNILPLAEIPEGIPVCNIESKPNDGGQF-ARASGVYATVVSHVQMPSGEMKCRATIGIVA-GGGRLKAGKYP-RVS-GIAM-NA-IDHPFGGGNR--KAPP--GRKVGQ
>Spirochaete_Spirochaetia_Leptospira_borgpetersenii_str_4E_4E_GCA_001652525
-----------------------------------MGLIGKKVGMSQ-EQ--GN-I--------IPVTVLEV-GPCAVSQS--VE--NY--EA--IQL-------I-S-----------------K-AEKNH-----VLK--V--QD--IS-DVVKVTGV--SKGR-GFQG-VVKRH--GHAG--GP--G--GHGSR---FHRHPGS-MGAN--SS-RVFKGV-KLPGRTGSQQTTVRNLKVVR------------------KN--LVFVSGA-VPGTT-NTVITI-----------KKRV--GRGPGGK--TAGRGSKGQY--AR--NT-FE-GGQVNLRDISQSAKEKIEKL-PD--KVE-VK-VK-G-PL-GEGLTRALLMNCVKGVSQ--GWEKNLEINGVGY-RAGYSHEVVTGIDKQLVGQVAA-EPYKIKKKARLRTKYKKEIKKFKFPRLEKIVLNVG--MG--E--AITGQ-RP--VKTKAKKSIAGFKIREGSLGCMVTLR--GDYMEFLD--RLVNV--ALPRVRD--FKGVND-K-GFDGR-GNYNMSIKEQIEI--KVDKMLSPKRVKFRKRQRGRLKGTDRGSSVSFGEFGLKAVTSGRLTARQIEAARITINRQVKRGGKLWIRIFPHTPITKKPAETRMGKGKGNPEFWIAEIRPGSILFEMSGIDEETAKKALNLASYKLPIHTEFVKRSARFVR-MSPRKVRLVADEIRGYAVGEALDILN-KRAIEPLTKVILSASANVDE--GRIRK-RLSHITLLYEG-RVVSNSMNKTVVIVVETHPKFKKIVRRSVKIKVHTIGDKILAIET--RPLSREKRHRLY----------------------MARSV-KPFIDDH--LMKKITFKTWSRRSTIF-PDMVGHTVMVHNGKQFTPVYINE-NMIGHKL-GEFSPTRTF-RG---AKKMKAQKSIYEAIANL-RSHATKTRSEVRGG-GKKPWSQKGTGRARGSTRAPGGGTVHGP----QKR-DY-SYKVSSKLKHRAVLSILNKKAQKSVRNISCRDILYNRIT--EAALNDPIGDMLTRIRNAGRAPGSKIKKSILDLMKEEGFIR-VSTPGNNIGTLIVSTSK-GIMTGKNAREVILKM-----------------------------------------------------------------------------------------------MIQQETWLQVADNSGIKKVMCIKVLGGSKKRYASVGDEIIVAVKDAQPAFGLKNKAVQRAVVVRTTKEIRRPDGSYIRFDDNACAIIDDGNPKGTRIFGPVARELRKKYTKIISLAPEVLSIWFSLHEDIKIRKGVVKVVIERLHTAKPGIV--IGQ-KGSNIEAVKEV--K--K--TET--V-AQCIAESIALQIEQ-R-QPFRRVMKQELRRA-M--RGIKILISGR-L--NG-AD-MARRENYKEGRIPL--HTLRAKIDL-GFKEAKTT--FGQI-GVKVWTRLVFNKSNKYLSCQIVGVTLAYAT-TDVGAAKVLGKLIAE--RGSQKGV-KHG-RI----MAKLTYRG-----------------SEYTKFK--K-FRFKK-NDEVICIA-K--GGKVLSI------KRLNKR-KRFMRGVIEV-EAAIHISNVMM-GI--KK-FKPVT-SASRYKSKPLTL-TL-NY-KAGRGDGGKISVRH-GRVK-RRII--D--FTLEYDPNRSA-FISLVCYDG--EYAYILAPDGI-KVGDTVIKIGNAMPIGKIPPGTNVHNVELQIGRGGQI-ARTAGSFGTIAGRLKLPSTEVRCYATIGICS-NKDHGKAGRRP-TVR-GVVM-NP-VDHPHGGGEG--RQPTK-GYK-TR
>Proteobacteri_Betaproteobacteria_Dechlorosoma_suillum_PS_PS_GCA_000236665
-----------------------------------MGLVGRKVGMTR-DD--GA-T--------VPVTVLDV-SNNRVSQT--PE--TY--AA--VQV------RV-N-----------------K-SLAGHEQLAGQIA--V---T--IG-QKVDITGT--SQGK-GFAG-AIKRH--NFSS--NR--A--SHGNSV--SHNAPGS-IGMA--QG-RVFPGK-RMAGHLGAVKSTVQCLEVVR------------------RQ--LLLVKGA-VPGSK-GSDVIV-----------KKRV--GRGIGGK--TCGRGHKGQK--SR--SG-FE-GGQVRLSEITKGAKAAIEAL-PK--GVE-VA-VK-G-PL-GVGTMRANLNNMVTGVTK--GFERKLTLVGVGY-RAGFSHPVIKGVDKQAVGQVAA-EPYKVALKERFFDYYKASVKQFGYPRITKITLNMG--VG--E--AIAGQ-KP--VVTKSRKSIAGFKIRDGPIGCMVTLR--GPRMEFLD--RLITV--SLPRVRD--FRGVAG-K-GFDGR-GNYNMGVKEQIEI--EYDKMLQPNRRKYRKEQKGRNTGLARGAKVSFGEFGLKAIARGRLTSRQIEAARRAMTRHIKRGGRIWIRVFPDKPISKKPAEVRMGNGKGNPEYYVAEIQPGKVLYEMDGVDEALAREAFALAAAKIPFAVTFVTRQLRGVR-LSAQKGRLVADLVRGKPVGQALNILP-QKGAKIVKKVLESAIANVEQ--GRIIK-QTCHIFRTLIG-RVVSDKMEKTVTVLIEKHPVYGKIVTKSKKYHAHKAGDLVEIEET--RPLSRTKAWRVT----------------------MGRSV-KPFVDAH--LLKKVDIKTWSRRSTVL-PDFVGLTIAVHNGKQHIPVYVTE-NMVGHKL-GEFSLTRTF-KG----KKMELKVLVHQVVANA-RSRKQKDRSEVRHT-TTKPWRQKGTGRARGSNGSPGGGRIFPN--S-PEE-NF-SQKVNKKMYRAGLASILSQLVRLASRNADPVSLVRFPVT--KGAVADPIADMLTRIRNAQQAPCSKLKVAIADVLKGEGYIR-VSRPGNGLGVAIVSTPK-GVMTDRKAREVLCIVIRIRLKAFDYRLIDQSAQEIVETAKRTGAVVRGPVPLPTRIQRYDVLRSPHVNKTSRDQFEIRTHLRLMDIDPTDKTVDALMKLDLPAGVDVEIKMIQMQTILDVADNTGARSVMCIKVLGGSKRRYAAVGDIIKVSIKDAAPRGRVKKGDVYNAVVVRTAKGVRRPDGSLIKFDNNAAVLLNAKEPIGTRIFGPVTRELRERFMKIVSLAPEVLSRWYALNEDIRVRDSVGRVLIERIFSARPGVV--IGK-KGEEIDNLREI--R--K--PEL--D-AQLIGDSIAQQLEK-R-IMFRRAMKRAMQNA-M--RGIKIMSSGR-L--NG-AE-IARTEWYREGRVPL--HTLRADIDY-ATSEARTT--YGII-GIKVWVRLCVFRTNSHIYAQVISKVLAAAS-SNVNAAAAIGKLIAE--RAKKAGI-EHG-RV-----------M-----------------E-----------KIRK-GDEVVVIA-K--GGTVARR-------DVNRA-KKHVKGIVDK-DMPIHISNVAM-AL--IK-VKPTS-AGRRAVVAGLLEKQ--TR-GSGRNNNGRITVRH-GGHK-QRVV--D--FRLEYDPNRSA-NVALLCYDG--ERRYIIAPKGM-VVGQQVIKSGNALPIRNIPVGSTIHCVEMLPGKGAQL-ARAAGTSVQLLARLRLRSGEIRCRATIGEVG-NEEHGKAGARP-TVR-GVVM-NP-VDHPHGGGEG--RTKTK-GYR-TR
>TMED153
-----------------------------------MGLIGTKIGMTR-KS--GQ-S--------VPVTVIKV-EKGRVLDT--KE--KY--SA--VKV------KL-T-----------------K-QMKGYENNDQELG--L---E--IK-KFIDVRSK--TIGK-GFAG-GMKRW--NFSG--LR--A--SHGVSV--SHRAHGS-TGQN--QG-KVFKGK-KMAGHMGDKMRTILNLEIIK------------------NN--LIYLRGS-IPGSK-NTTVFLLKKAEAKKGKKKTRV--GRGIGGK--TSSRGHKGQK--SR--SG-FE-GGQLNLSKISKQAQEKITKI-PK--ESS-IK-IK-G-PK-GSGTYRSLINNAITGVSS--GHEKILELNGVGF-RAGFSHDVINGVDKDLVAKTSA-EPYKVLRKERLKTTYNKDISTLNLPKIQKIILNMG--LG--E-DAIAGQ-KP--IITKFKKSISNFKTRKGNAGVKVTLR--SYKMEFID--RLINI--ALPRIKD--FRGLTS-K-GIDKS-CNYSFGIKEHIEV--NFDKMLQPVRTKYRKAFKGRIHGKARAVQLNYGQFGLKAMQPDRIIGKQIEAARVALTRYMKRTGKVWTRIFPNIPVSKKPTEVRMGKGKGSPEYYACRVKPGRIIFEVDGVTEEVXKIALYKXSAKLPIKTKFVRR--KNVR-SSPRKLSLVLNFIKGKKVDLALRDLR-KRIAKDVSKTVKSAISNVGK--SPIKK-PFSRITKVLKG-IITSAKNNKTIVVEVTKHPFYGKVIKRTKKYHAHKEGEKVAIIEC--KPISKKKTWQVM----------------------MTRSV-WPFVHPS--LLKKIDIKTWSRHSTII-PDFVGHSFMIHNGKSFIPITISE-EMVGHKL-GEFAPTRTF-KGGGDAKKMKFPLLIKFVINHA-KPAKTKQRNEIKGS-TVKIVAQKGSGGARASRKAPGGGIAHGP----KGR-VYKVKKINKKVRKLALAQTLSKKNMKSARNTNIYDLFKFKMT--YSSVKDPIGDMFSRIRNGQMRPSSNFRRNILEILKNEGYIR-ISKPGNGLGLAILSTPK-GVMTDSEAREIICRIIRIHLKAYDNKILDLSTEEIVNTAKRTGAQVKGPIPLPTRIEKYTVLRSPHIDKKSREQFESRTHKRLIDIEPTPQTVEALMKLDLASGVDIEIKMIQVQTELMVADNTGAKRVECIKVLGGSKRRYASVGDLIVISVKDAIPKGKVKKGAVHKAVVVRTRKEIYRDDGSKVQFDTNAVVLTDEGEPIGTRIFGPVTRELRRGHTKIISLAPEVLSTWFALIEDFKIRKGVSEIMIERIHTSRPGFV--IGK-KGADIEKIKEI--K--K--PEL--N-SNLVAENIAQQLVK-R-IAYRRAMKRAMQSA-M--RGIKVMLSGR-L--AG-NE-IARTEWLREGSIPS--HTLRADIDY-GFAEALTT--YGII-GVKVWIRISVSKSLKNLSAQIINATLVSAS-SKIEKSTLIGEVLAK--RAKEKNI-NHG-RV-----------------------------M-----------LFKK-GTQVKIIS-K--GGEILEI----NRKLINMI-KKHLKGIVSK-ENFIHQSNIKM-AL--KT-FKPYT-KSTRGTVKPLTR-GQ-HV-TGGRNNAGRITSRH-GGSK-HRII--D--FRIEYDPNRTA-YIALITYDK--TKAYIISPQGL-KTGDTVIKVGNSLELKDIPPGTSIHNVELIPGNGGKL-ARSAGSSITLSGYLKLSSGETRCVGTIGTVS-NPDQGKAGRRP-QTR-GVAM-NP-VDHPHGGGEG--KQSAK-GLK-TR
>TMED152
------------------------------------GLIGKKLGMTS-SS--GN-N--------VGCTVIEA-GPCYVTQN--FE--KY--KS--IQL------KL-R-----------------K-SVKGH-----EIK--L--ND--IN-EFLDVTAV--SKGK-GFQG-VVKRH--NFAG-VGQ--S--THGQHN--RNRAPGS-IGAG--SS-RVFKGM-RMAGRTGGNKVTIQNLKIYK------------------HN--LIYVGGS-VPGSK-NTYVIL-----------GKRI--ARGQGGG--TSTRGHKGAQ--SR--SG-FE-GGQINLDTISQSAVKAIEKL-PE--GVI-VS-VK-G-PK-GEGLYRSLINNCVIGVSE--GYELKLELIGVGY-KAGYSHNILNGNDKQLIGQIAA-EPYKVRRKVRLKIKYNDEIENLKFPRIKKISVNQG--LG--S--AITGQ-KA--IATKAKKSISNFKLREGPIGAKVTLR--GNMMEFLD--RLISV--ALPRVRD--FRGLSR-K-GFDKN-GNYTLGIKEQIEI--SIDKMLQPKRTLFRKKQKGRVKGIARGHTISFGSFGIKSLEAGWITSRQIEAARIAVTRKMKREGQVWIRIFPDKPVTKKPAEVRMGKGKGAPEYWVAVVKPGTIMFEAGGVTSELAKEALRLAAQKLPVRTKFVTRYVRNVP-TSTRKMRLIADLIRGKGVDLALNTLS-KIGSKRMEKLLLSAIANVDG--GRIRK-RSNHVTKQREG-IVTSNKMDKTITVEVFKHPIYGKFLKKTSKLTAHDIGDLVRVMES--KPISKNKRWRLT----------------------MARSL-KPYIDFR--LKKKVDIKTWSRRSMIS-PDFVGHTFGVHNGKKFIPVFVTE-NMVGHKL-GEFSPTRNF-RG------MKLDIAIYLDVTNQ-RQSKVKGRSDIIGS-TRKIKKQKGTGTARGSIKSPGGGQIFGP--Q-P-R-DY-NNKLNKKVKNLARKSALSHKIKLSSNNINTYDIMNADFI--EESITDTIADFLTRIRNAIQAPASNMKKEITKVLHEKGFIR-ISKPGNGLGIAILSTSK-GVITDKEAREVLCYVIRIKLKSFDYNLVDNSSEKIVKAVKTTGAIVSGPIPLPTRKEVFTVLRSPHVNKTSREQFKLCTYKRLLDISNSSQTVDALMKLELPSGVDVEIKMIQQESRLKVADNSGAREVLCIRVLGGTKKRYASVGDKIVVSIKNAIPSGNVKKGSVSRAVVVRTKKEVRRKDGSYIRFEDNAAILLSEDELRGTRVFGPVARELRKNFMKIVSLAPEVLSSWYGIVEDQKIRDGISKIVIERIHTARPGII--IGK-GGSEVEKLKEI--K--R--PEI--D-AKLIGDSIAQQLRA-R-ISHRRAMKQAIASA-M--RGIKVKVSGR-I--GG-AE-MARSEQYKEGRTPL--HTIRADIDY-AICESQTI--YGKI-GVKVWVRISIFRSNKSIYSQIIGHTLVSSS-SNLESCKKVGLKLAE--KAKKKGI-KHG-RI----------MK-----------------I-----------HIKK-GDTVYVLS-K--GAKVLTV----FPTKLNLV-TKHIKGIEKQ-EAPIHISNLM--MN--KK-IRPVT-PGLRFRVKSLLK-TL-KK-SGGRNSRGKMTVRN-GGHK-KRLI--D--FSIEYDPTRSA-NIALIYYDG--DKSYIVAPSGL-KVGDKVIEVGNALILDSIPLGSIIHNLELIPGRGASM-ARSAGSYAQLVAKVKLPSGESRCRATIGSVS-NSNHGKAGRRP-RVR-GVAM-NP-VDHPMGGGEG--KLYSK-GLK-TR
>TMED151
-----------------------------------MFILGRKVGMTR-ED--GK-N--------IPVTVLQV-GPCVVTQT--SE--SY--SA--VQF------RL-S-----------------TMPLIGHAAASETVL--A---D--VV-KFVDVTSS--SKGK-GFQG-GMKAW--GFKG--KE--A--SHGVER--KHRSPGS-IGGH--GG-GVKKGK-RMARRLGGFTTTTRNLDVVS------------------RG--LLIVKGT-VPGPN-RGIVTV-RLNRRKQTTVRKRV--GRGRAGK--TSGRGHNGAG--SR--AG-FE-GGQVNVHILSASAKSKIEAV-PG--NVK-VA-VE-G-PK-GKGTTRARIACMVQGVVD--GYEKKLQVIGVGW-NAGYCHPVISGPDKEQVGQFAA-EPYKVIRKVRLQQMFEENVSEKGLPRIVKAVVNVG--VG--R--LISGQ-KP--IMIKAKKSVSNFKVREGPSAFMVTMR--RYRMSFLD--RLMNL--AMPRIKD--FRGVSP-K-SFDAS-GSYSFGLTEQAEV--DMTKPRMPKRLKFRKQMRGVMRGNARGNYVAFGEFGLQSLDTHWVSARQIESARIACQHFLKRQGQIFIRIFPDKPISKKPLETRMGKGKAETDFWAARVLPGTILFELKGVEESLAKQAMARMAAKMPVRCRFVGRRLRNAR-IAPRKARLVADMIRGMNAAEALVALP-QRAAWYYKSVLKSAMANVDE--GPIKK-RTSHLH--RVG-IVESDARDKTRKVVVQRHPKYGKYVRQRTVLHVHRLGDTVEVAEC--RPISKTKTWALV----------------------MSRSL-KPHVDYK--LYLKVEIKTWARACTIV-PEFIGRTFQVHNGRSFIDVYVTE-DMVGHKL-GEFSHTRTF-RGEGLKARMDLSILLKQAFANT-RQARTKSRGMVEGS-TRKLYKQKGSGNARGAARTVGGGVAFAK-TR-T-REDF-RQTMPKKMRQLANRNALLAKLVRSARNMNAFEMLNHRIS--KATLEDTTSDLLTRVRNAVRNLNNKLNRGVCDVLRDEGYIR-VSRPGAGLGICIVSTSR-GVLSDRICRELVAIVIRIRLEAYDHQALDVSSREIVDHAKRTGAKVAGPVPLPTRREIYTVNRSTFVNKKSREQFEIRTHKRIIDIDANARTIEALNRLVVPAGVFVKIKMIQNESRLEVADNSGARVVMVIGVYGGSRRKTAGVGDRIKCTVKKCLPNSDVKAGDLVTAVVVRSKYPVRRDDGSYVRFDSNACVLVKAGNPVGTRIFGAVARELRKDYMKIVSLASEVVSRWYALVEDYKIRKAVADIVIERLKTARPGLV--IGP-KGVEIEKLQEI--R--N--PDC--N-AWLLAESISEQLKK-R-ANYRRLLKQRCEGA-M--QGVRIRVSGR-L--GG-AE-MSRVFATRLGSIPL--STLQANVDY-ASIHCRTT--YGVL-GIKVWIRLAVFRSSKHIYAQVVGRTIAAAS-TNVSAASEVGRRLAD--RAKEAGV-SHG-RV----------MP-----------------R-----------HIVK-GDTVIVTS-K--GGEVIRVLP----DEVNVRNKRIPRGSIRA-EAPIHISNVSM-AI--RV-YKPVT-NGRRNASKSLVT-AL-PK-TGGRNHHGVITCRG-GGHK-RRKI--D--FTIEYDPNRTC-HIALVEYDG--VRRYILAPKDL-KVDMVVPEVGCTMPLKFVPLGMTVHNIEFEPRRGGKL-CRSAGSGARLTNRLVLPSGEIRCRATIGEVG-NSDHGKAGRRP-KVR-GVAM-DH-DAHPLGGGEG--RTKSK-GGR-TR
>TMED157
-----------------------------------MGIVGRKXGMTR-ED--GV-S--------VPVTVVEV-VPNRVTQE--QD--TY--RA--IQV------TV-S-----------------K-PEAGH---GSELT--V---E--RG-QKVDVAGQ--SXGK-GFQG-AVKRW--NFRM--QD--A--THGNSL--SHRAPGS-LGQC--QG-RVFKGK-KMAGHMGAERVTTQGLEVVR------------------RN--LXLIKGA-VPGAP-GGDVIV------SRS--AKRV--GRGIGGK--TAGRGHKGLK--AR--SG-FE-GGQVRLHELTKGAREAIEAL-PK--GVE-VN-VK-G-GK-GTGTTRALLNNLVVGVSD--GWEKKLVLNGVGY-RAGLSHPVIRGTDKQAVGQAAA-EPYKVRRKETLKDRYRSEIEELGLPRVTKITLNMG--VG--E--AIAGQ-KP--VVTKSRKSIAGFKIRDGPIGCKVTLR--DERMEFLE--RLIAI--AIPRIRD--FRGISG-K-QFDGR-GNFAMGVTEQIEI--DYDQMLQPKRMKFRKMQKGRNRGLARGSKVSFGEYALKATGRGRITARQIEAARXTMTRHIKRGGKIWXRIFPDKPITGKPLEVRQGKGKGNVEYWVAQIQPGRVLYEVEGVSEELXREAFALAAAKLPVQTTFVKRSVRGAR-IXAQKAXLVADQVXXMXXGDXXTXLX-XKXXXLVRKXLNSAIXXVXE--GRIFK-RXCHITRTLQG-RVVSDKMDKTITVLIEKHPVYGKYITRSSKVHAHGMGDTVLVAES--RPMSKTKSWILV----------------------MPRSL-KPFIDLH--LMKKVEIKXWSRRSMIS-PDMVGLTIAVHNGRQHVXVLXNE-DMXGHKL-GEFAVTXTX-XG----KRMELSVLIHQVVAGA-RQRAQKNRSAVAGG-GKKPWRQKGTGRARGTIRSPSGGVTFAA--T-P-Q-DH-SQKVNKKMYRSAMRSILSXLARLASRNVDPVSLIAHEIX--VDAVKDPISDMLTRVRNAQMAPGSKLKAAVAQVLEDEGYIR-FSKPSGGLGVAIVSTSK-GVMTDRAAKEVLCTVIRIRLKAFDHKLIDASTQEIVETARRTGAQVRGPIPLPTKKEKFTILVSPHVNKDARDQYEIRTHKRLMDIEPTEKTVDALMKLDLAAGVEVQISMIQTESYLEVADNSGARRVMCIKVLGGSKRRYARVGDIIKVTVKEAIPRGKVKKGQVMRAVVVRTRKGVRRPDGSLIKFDENAAVLLNNSAPIGTRIFGPVTRELREKFMKIISLAPEVISVWYALVTDLEVRESVSRVVIERIHTARPGIV--IGK-KGEDVESLREI--R--K--PDM--D-ARLVAQNVAQQLER-R-VMFRRAMKRVVQNA-M--RGIKVQVSGR-L--GG-AE-IARTEWYREGRVPL--HTLRADIDY-ATYEAHTT--YGVI-GVKVWIRLTVNRTPRHIYAQIIDRVLAQAS-TNMEAAAAVGKLVAE--RAKAAGV-THG-RV-----------M-----------------A-----------KIKR-DDEVIIIA-K--GGTVRQV-------DINMI-KKHTKGIVEK-EAPIQISNVAM-AV--VK-SKPTS-AGRRHHXXPXVEKN--SK-XGGRNNLGRITXXH-GGHK-HRVI--D--FRXXYDPNRTX-HIXXXXFXG--ERRYIXXPKXV-SXXDXLIKXGXCLXIRXXXXGXVIXXXXLKPXXXXQL-AXSXXXXVQLXXRXXLRXXEMRCXXXXGEXX-XNEHGKAGARP-TVR-GVAM-NP-XXHPXGGGXG--RVPTK-GYK-TR
>TMED156
------------------------------SQI--IGLIGRKVGMTR-DD--GK-S--------VPVTVLDV-SGNKITQN--EK--SY--DG--IQI------KL-S-----------------K-SLAGH-----PVP--V---N--IG-QLLDITGT--TQGK-GFQG-AIKRH--GFSS--QR--T--THGNSV--SHRAPGS-IGMC--QG-RVFKGK-RMAGNMGTDTVTTQNLTVIR------------------KQ--LLLIKGS-IPGSK-GSNVFL-----------KKRV--GRGIGGK--TAGRGHKGQK--SR--SG-FE-GGQLRLSELTPKVKELIEKI-PQ--GTK-IT-VD-G-PK-GKGTIRALLANMVKGVNE--GFEKKLSLVGVGY-RAGFSHPVISGINKQQVGQIAS-EPYKVSLKERFQLQFKEKVKKFGYPRFEKVTLNMG--LG--E--AIAGQ-KP--IITKARKAIAGFKLREGPLGVKVTLR--GTRMEFLD--RLITV--ALPRVRD--FRGISS-K-SFDGR-GNFSFGIREQIEI--EYDKMLQPARRKYRKEHKGRNTGLARGASVSFGSFGLKATSRGRLTSRQIEAARRAMTRHIKRGGRIWIRVFPDKPISKKPAEVRMGKGKGSVEYYVAEIQPGKVLYEMDGVEEQLAKEAFNLAAAKLPLAVKFVSRQIRGVR-LSAQKGRLIADVIRGKPVENALDILP-QKGAAIMQSVLESAIANVER--GRIEK-PTCHIYRSIQG-KVVSNSMNKTLRVLVEKHPILGKYLVRSKRYNVHNIGDTVEISEC--RPISKTKSWRVV----------------------MSRSA-KPFVDTH--LVKKVEIKTWSRRSTVL-PEFVGLTISVHNGKQHLPVFITD-NMVGHKL-GEFSLTRTY-RG----KRMNLNHLVHQVLSNG-RGRAQKDRSMVKCS-TKKPWKQKGTGRARGTAASPGGGRVFPS--S-PNE-NF-TKKINKKMYKACLSSIISQLARLASRNLNPLSLVRCKIS--SEAIKDPIADMFTRIRNAQAVPSSKVKVAIANLLQQEGYIR-ISRPGNGLGVAIVSTSK-GLMTDRKAREVIGMVIRIRLKAFDYKLIDRSAIEIVETAKRTGAVVKGPLPLPTRIRRLDVLRSPHVNKTSRDQFELRTHLRLMDIEPTDKTVDALMKLDLPAGVDVEIKMIQMQSRLGVADNSGAKSIMCIKVLGGSKRRYAGIGDIIKIAVKEASPRGRVKKGEVYNALVVRTSKGVRRNDGSLIKFDGNAAVLLNSKEPIGTRIFGPVTRELREKFMKIVSLAPEVISRWFALNEDVRVRQAVSKVLIERIFSARPGVV--IGK-KGEDIEALKEI--R--K--PEV--D-AQLIAESITQQLEK-R-IMFRRAMKRAMQNA-I--RGIKVMSSGR-L--NG-AE-IARREWYREGRVPL--HTLKADIDY-GFAEANTT--YGII-GVKVWIRLSVHRTNLHIYASIFSQVLVSAS-TNIAAATLIGKRVAD--KAKKVGI-NHG-RI-----------M-----------------K-----------KLIK-GDEVIVIS-K--GGVITDR-------NINQV-KKHQKGIVNK-SMPIHQSNLAM-TT--IK-MKPTS-PGRRGVVPNLTEAK--SS-KAGRNNAGRITVRH-GGHK-KRKI--D--FRIEYDPNRSA-NIALILYDG--ERRYIVCPKGL-MVGTKIIKIGNCLPLKNIPVGSTIHCIEMLPKKGAQL-ARSAGASVQLLAKLRLRSGEVRCRATLGEVG-NGEHGKAGARP-TVR-GVVM-NP-VDHPHGGGEG--KTPTK-GFK-TR
>TMED155
-----------------------------------MGILGKKLGMSX-DE--GR-A--------VPVTVIEA-GPCRITQT--PD--SY--SA--VQX------RV-X-----------------Q-PAQGH---TDSVT--V---E--AG-QKVDVSGD--TMGR-GFAG-YQKRH--GFXR--GP--M--THGS-K--NHREPGS-TGAG--TG-RIYPGK-RMAGRFGGXKTTVKGLXVLK------------------RN--LLVVKXS-VXGKP-GALLSI-----------KLRK--GRGIAGA--SCGFGMRGQK--SR--SG-FE-GGQLNIAKLTASAREKIEAL-PD--KVS-VE-VK-G-PK-GEGLCRTLVANMVEGVSK--GYSKKLEIIGVGY-XXGYSHPVVSGTDXELVGNEAA-EPYKIVRKASLKXRXREAIKDLSFPKVVKVTVXRG--LG--E--AITGQ-KP--VVTRAKKAIXGFKIRAGPIGVAVTLR--GDRMAFLX--RLINL--ALPRIRD--FRGVSE-K-SFDGR-GNYTLGVKEXIEI--SFDK----------------MRGVARGNTXAFGTFALQAQECGWITSRQIEASRRAMTRYTKRGXKIWIRIFPDKSITMRAAETRMGSGXGNXEFWVAVIKPGRILFEIGGITEETAKEAMRLAQYKLPVKTKFIVKVE------------------------------------------------------------------KERVG-TVVSDKMEKTVVVAVEPHPIYKKTVSRTIRYKAHHVGDRVRITET--RPLSRNKRWTVA---------------------------------------------------------------------------------------------------------MNCVILIHRAVXNX-RQASXLTRXEVRGG-GRKPYKQKGXGRARXXIRXPGGGIVFGP--K-P-R-SY-ELDMNRKEXRLALRTALMSRXXLSVRNLNVFDLLNAQVS--EDAIVDPISDMLTRXRNACEKXASRMSRSIAKVLQQEGFIR-VSKPGGGLGVXIISTSK-GVMSDXDAREVLCYVIRIRLKAFDRRMLDLSCEKIIETADHTAATAIGPIPLPTKRKIYCVLRSPHVDKDSREHFETRTHRRLIDINPSSKTIDALMKLDLPSGVDIEVKMIQQETFLNVXXNSGAKRIQCIRVL-GTNRRYAHVGDVIVAAVKDAMPNMGVKXSDVVKXVVXRTRHTLRRXTGNAIRFDDNAAVIINDQNPRGTRVFGPVARXLRRNFTKIVSLAPEVISRWYAXQEDERIRQGISSVHIARXKTARXXVX--XGR-XGSGXEDLXEV--E--R--VDA--D-AYXLAEYIAQQLEK-R-VAFRRTIRMXVQRA-Q--RGLKIQVGGR-L--NG-AE-IARTEWTREGRVPL--HTLRADIDY-ATKVASTT--XGVL-GIKVWVRLAVYRSXEHIYAQVXQHTLAAAX-SNXDASVAVGKLVAE--RAIAKGI-QHG-RV--MATASPTRTK-----------------M-----------RIRK-GDTVQVIA-K--GGEVLRXLP----WEINLR-TRHVKGRIVXEEASLHXSNVMM-GI--RT-FRPYT-PGTRTXVRSLVV-AK-HR-RKGRNNRGVITCRH-GGHK-RRIV--D--FAIQYDPHRNA-RLALLYYDG--EKRYILHPAGV-QVGQEVIEVGNALPLSAIPLGSAVHNVELYAGRGGQM-VRTAGASAQVMAKLKLPSTEVRCYATLGEVG-NAEVGKAGRRP-EVR-GSVM-NP-CDHPHGGGEG--RKPAL-GLK-TR
>Terrabacteri_group_Firmicutes_Pediococcus_pentosaceus_wikim20_GCA_001411765
-----------------------------------MGILGKKVGMTQ-EA--GE-L--------IPVTVIDT-TPNVVLQT--VE--NY--SS--VQL------RL-S-----------------NKPEQGH-----TIA--A---D--IG-EIVDVTGT--TKGH-GFQG-VIKKD--GQRR--GP--M--AHGSR---YHRRPGS-LG----AN-RVFPGK-KLPGRMGNKTVTIQHLEIVK------------------NN--VLLVKGN-VPGAK-KSYLVV-----------RKRI--GRGTSGK--TAGRGQKGQK--AR-----FE-GGQVNLDALSESAVKAIEAI-PA--GVE-IK-VK-G-PK-GEGTTRANFNNMVEGVVN--GFEKKLELIGVGY-RAGYSNPVISGISKQRVGDLAA-EPYKVRRKERLKEKFVNEIKKFDYPKIEKIVLNMG--VG--D--AISGQ-KP--LVTKAKKSIAGFRLREGSIGAKVTLR--GERMDFLD--KLVNV--SLPRVRD--FRGVSS-K-AFDGR-GNYTLGVREQLEI--DFDNMLVPKRVKHRREHRGRMRGAAGGKTVAFGEYGLQALTSSWITNRQIEAARVAMTRYMKRGGKVWIKIFPHKSYTSKGVGVRMGNGKGTPEGWVAPVKREKVMFEVAGVPEEVAREALRLAAMKLPVKTKIIERDEKTVR-IAARKIRLVVDLIRGKSVAEAFAILP-RSASPVVEKVLKSAVANVNE--GPINK-RTSHITKVYQG-RVVSDKMDKTITVQIDTHPVYGKRVKYSKKYKAHKMGDIVTIMET--RPLSATKRFRLL----------------------MGRSL-KPFADEH--LLKKVDIKTWSRRSTIF-PSFIGCTIAVYDGRKHVPVYIQD-DMVGHKL-GEFVPTRTF-RG---SGKANVSLVVFEAVASM-RQHAVKNRSAVRGG-GRKPWRQKGTGRARGSIRSPGGGIVFGP--T-P-R-SY-AYSIPKKMRRLALKSVLSQKVLLAARNINVLDIMNSDIT--QKALSDPIADFLTRIRNANMVPASKIKKDMAEILKNEGFIR-ISKPGNGLGIAIISTSE-GVITDKEAREVLAYIIRIRLKAYEHRILDQSADKIVETAKRTGATISGPIPLPTERTVYTVLSSPHKFKKAREQFEMRTHKRLIDINPTPKTVDSLMKLDLPSGVDIEIKMIQQESRLKVADNSGARELLVIKVLGGSRVKFGYIGDIIVATVKQATPGGVVKKGDVVKAVVVRTKQGAHRADGSYIKFDENAAVLIKDKSPQGTRIFGPVARELRKDYMKIVSLAPEVLAKWYALAEDIKIRESVSTVEIERIHTAKPGMV--IGK-GGSEVEKLREI--K--K--PDL--E-AKLVGENIAAQLEG-R-VAFRRAMKQAMQRS-M--RGIKTQVAGR-L--NG-AD-MSRVERYSEGKVPL--HTLRADVDY-AWVEARTT--YGQL-GVKTWIRLNVYRSNKNIYAQVIGVTLVSAS-TKTELASQVGALVAK--RAVEKKI-EHG-RV-----------------------------M-----------FVKV-GDKVRVIS-K--GGTIKQTLA----KKLNMI-KKHQKGILDV-EAPMDVSNVMM-GI--KK-FKPTT-NARRGMTKSLLE-SQ-SH-TAGRNNYGRMTVRH-GGNK-RRII--D--FAIEYDPNRTA-NIALLVYDG--VKSYIIAPKGL-KVGDKVIKVGNALPLKDIPVGTVIHNIELKPGKGGQL-VRSAGASAQLLGKIRLASSEVRNRATIGAVG-NEEHGKAGRRP-HVR-GSVM-NP-NDHPHGGGEG--KKKTI-GKK-TR
>TMED158
-----------------------------------MTLLGKKLGMTQ-----GTVQ--------VPVTVIQA-GPCPVLQT--TD--SY--NA--IQI------KA-S-----------------K-AERNHDDAPEVLD--V---S--KG-QKVDVIAA--TKGR-GFQG-VVKRF--KVKG--GP--A--SHGSM---FHRRIGS-IGLC--QG-HVFKNQ-KMPGRMGGKQRTVQNLKIVK------------------KN--IILVKGG-VPGNN-GDTIVV-----------RKRV--GCGEGGK--TCGRGGKGQT--AR--SG-FE-GGQVNVGELSGSAMEKIEKI-PG--GVT-AE-VK-G-PK-GEGTARSIINGMVVGVTE--GFSKDIEISGVGY-NAGFSHDIVEGIDKQAVGQAAA-EPYKEIRKEFIKDHYQTTVESRGYPRIEKIVINMG--VS-----AITGQ-QP--IKTIAKKSIANFKLREGPIGCKVTLR--GERMDFLL--RLIAV--ALPAIRD--FRGIPS---KFDGN-GNYSLGVTDITEI--SVDS----------------MRGNAGGDTMAFGDYAIQALGRGHFTGNQIEAARVAITRHMKRKGKLWIRVFPHKPITKKPLETRMGKGKGPVDHYVAVVKPGLILFELAGVPLVVAKEAMRLADTKLPFKTRFVVRNLKYAR-MSPKKVNEVARSIRGKQANDALDLLP-RKSAALISKTLQSAIANIEM--GKRKK-RMSHIRKTLIG-IVTSISGDKSIKVTYNPHRRYRKVINRKTVVHVHLLGDRVEIMET--RPISRLKRWRLI----------------------MSRSL-KPFIDPH--LMDKVEIQTWSRRSTIT-PEFVGLNFNVHNGKTFVPVYVTE-NMVGHKL-GEFSQSRMF-KA-----KMKLKVALKEVVANI-RQANSKTRGEVRGG-GKKPWRQKGTGRARGSSRSPGGGVVFGP--K-P-R-DY-SKKINKKVRQLAFNRALFERANTTAQSVSISELLQCDVT--RAAIEDPISDFLTRVRNASSAPHSKMKVEIARILKEEGFIR-VSRPGNGLGICILTTPK-GLMKDRDARELVCNVIRIRLQGFDYRVIDQSASEIVDTAKRSGARVSGPVPLPTRIEKVTVNKSPHVDKKAMEQFEIRTHKRLLDIEPTAQTVDELKKLNLPSGVDISINMIQLRSELQIADNTGAKRAHMIRRL-GQRKKTADIGDVIVVNIKESSVDASVKKGSVVKAVVVRTKAPIRRRDGSYLRFDSNAIVLLNNGNPRGTRIFGPVARELRKKFMKIVSLAPEVLSRWFSLHEDYIIRESVPRIFIERIFTARPGIV--IGR-KGQEIEKIKEV--K--K--PEL--E-AKLVADNVALQLER-R-ISFRRAMKKAVQIA-M--SGIKVQVGGR-L--GG-AD-IARTEIQRQGSVPL--HTLREEIDY-GTSEAKTV--YGII-GIKCWIRLSVHFSNKHIYAQAIGKTLVFVS-TNSSGASALGKSFGE--KAKGSGI-VHG-CV---------MAK-----------------Q-----------HVKQ-GDEVVVLS-K--GGKILEI----RAAKLMMM-KRHMKQIAER-EGTIHLSNLMM-AI--IK-FNPVT-PSLRFAEKKLTR-SY-SK-SAGRNCYGRVTSRR-GGHK-RRIV--D--FAIEYDPGRTA-YIALIAYDG--EKSYIIAPEGL-NVGDKVFNPGNAMPLAVIPPATKIHAVELLPGKGAQL-ARSAGNSIELVNILKMPSGELRCLATIGIVG-NAEHGKAGRRP-RVR-GVVM-NP-VDHPNGGGEA--KQLAK-GFP-TR
>Proteobacteri_Alphaproteobacteria_Rickettsia_rhipicephali_HJ5_GCA_001442475
-----------------------------------MGIIAQKVGMTS-DK--GE-R--------ISLTLVKV-DDCQVVGT--LE---Y--NA--LVIK-----IV-T-----------------K-PMKQV----ESLE--V---D--HG-QFVDITAT--TIGK-GFTG-SMKRH--NFRG--LE--A--SHGVSI--SHRSHGS-TGQR--QG-KVFKGK-KMAGHMGCNQVTIQNLKIFA------------------RK--LIMIQGS-IPGHK-NSYLSVIIV--------KKRI--ARGIGGK--TGGRGIKGQK--SR--SG-FE-GGQINIYNISSKAKDLIEKI-PE--GVK-IG-IS-G-PK-GEGTARSIISNMITGVKE--GFKLKLEINGVGY-RAAKSHNTLEGTDKEKLGQFAS-EPYKIPRKERFKELYQQKIKKFSYPQIKKIVINMG--VG--G--AISGQ-KP--VVTLARKSIATFKLRENKIGCKVTLR--KDRMDFLE--RLVIV--ALPRVKE--FRGFSY-K-SFDGK-GNFTFGLKEQIEI--NYDKMLAPKKQKFRKSHKGRVASKAAGTALAFGSFGLKSIDGWRVTARQIEAGRKAAIRCMKRQGRLWIRIFPDVPVSKKPAEVRMGKGKGSPEFFAVRVSPGRIMFEIEGVEENVALRALELASAKLPVRTRIVRRYEKSIR-VSSRKLNLVAAFIRNMKVSEALVQLP-KRIAKVVKDCLQSAVANVGK--ARINK-FFSNLYRVLQG-VVISSKADKTVTVKVEKHPIYKKFVKVSKKYAAHQEGDKVSIIES--RPISKTKTWVVV----------------------MARSI-WPFVDGY--LIKKVQIKTWSRRSTIL-PIFVGFTFSVHNGNKFIPVSVNE-EMVGRKL-GEFAPTRTF-HG---KRKMKTKIIIKQVIAKA-MSHKTKTVSEVLGT-TKKPFKQKGTGNARGSLRSVGGGVAHGP----RVR-SH-ATKLPKKVRKLGLIHALSEKCALAVKNANVYDIIRHELS--QEAVSDNVADMLTRIRNAYKSPSSKIKTSILDVLQKEGYIR-VSKPGNNMGIYILSTPY-GVMSDREAHEVICKVIKIRLKSFDHRSLDQATKEIVSAVKRTFANINGPIPLPRKIGRFTVNRSPHVHKKSREQFEIRKHKRLLVIDPNPAVVDALSKVDLAAGVDVVIEMIQMQSILEVADNSGAKKVMCIKVLGGSHHMVAKLGDVIVVSVKDAIPGGKVKKGDVYKGVIVRTKTGVVRPDGSTIKFDKNALVLLNKQEPIGTRVFGPVTRELRKKYVRIMSLAEEVLSVLYAFIQDLKIRDQISRVLIERINAKKPNII--IGR-NGSEIDKLKEV--R--K--FNI--D-AAIVAQTIALQLEK-R-VSFRKAMKTAIQAS-F--KGIRVSCSGR-L--GG-AE-IARTEWYIEGKMPL--HTLRADIDY-STAEAITT--YGVI-GVKVWIRLSIFKSGRHIYAQIISITIASAS-TNIENAIKVGEEIAK--KADSAGI-KHG-IV---------MIK-----------------L-----------KVKK-GDEVVVIA-K--GGKILKV-------EVNLV-KKHTKGIITK-ELPIHISNIAM-AL--KN-FNPIT-PSLRELVKSLTK-GI-SK-TGGRNNQGRITSWH-GGHK-KRII--D--FRIEYDPNRTA-FIALIKYDG--EYSYILAPQKL-SVGDRVIKIGNCLPLKCIPIGTTLHNVEMQVGKGGQI-ARSAGTSVDLVGKIKLRSGEFRCKATIGSIS-NPDQGKAGRRP-HVR-GVAM-NP-VDHPHGGGEG--KFPTK-GKK-TR
>Proteobacteri_Gammaproteobacteria_Yersinia_ruckeri_YRB_GCA_000834255
------------------------------------GLVGKKVGMTR-ED--GV-S--------IPVTVIEI-EANRVTQS--LE--NY--RA--VQV------AV-T-----------------K-PEAGH----EEIS--V---E--IV-KKVDVTGT--SKGK-GFAG-TVKRW--NFRT--QD--A--THGNSL--SHRVPGS-IGQN--QG-KVFKGK-KMAGHLGDERVTVQSLDVVR------------------RN--LLLVKGA-VPGAT-GGNLIV-----------PKRV--GRGIGGK--TAGRGHKGQN--SR--SG-FE-GGQVRLSELTKGARAAIEAI-PA--GVE-VK-IK-G-KN-GEGTTRALLNSMVIGVTD--GFTKKLQLVGVGY-RAGFSHPVLKGADKQVIGQVAA-EPYKVRTKEKLHDYYKDEVSQFGYPRVEKITLNMG--VG--E--AISGQ-KP--LITKARKSVAGFKIRQGPIGCKVTLR--GERMEFLE--RLISI--AVPRIRD--FRGLSA-K-SFDGR-GNYSMGVREQIEV--DYDKMLQPKRTKFRKMHKGRNRGLAQGTDVSFGEFGLKACGRCRLTARQIEAARRAMTRAIKRQGKVWIRVFPDKPITEKPLEVRMGKGKGNVEYWVALIQPGKMLFEMAGVPEETAREAFKLAAAKLPVGTTFVTKTVRHAR-SSAQKVRLVADLIRGKKVSQALETLN-KKAAGLVKKVLESAIANVDE--GRILK-RTSHITRTLQG-RVVSDKMEKSMVVAIEKHPIYGKFIRRTTKLHVHGIGDVVEIREC--RPLSKTKSWTLV----------------------MPRSL-KPFIDLH--LLKKVEIRTWSRRSTVF-PNMIGLTIAVHNGRQHVPVFVSD-EMVGHKL-GEFAPTRTY-RG---KKRMELVLLVHQVVAGA-RQRAQKTRAEVTGS-GKKPWRQKGTGRARGSVKSPSGGVTFAA--K-P-Q-DH-SQKVNKKMYRGALKSILSELVRLAARNIDPVSLIAFDMT--ADAVKDPIADMLTRIRNGQAAPSSKLKVAIANVLKEEGFIR-ISRPGAGLGIAVISTSK-GVMTDRAAREIICYVIRIRLKAFDHRLIDQSTAEIVETAKRTGAQVTGPIPLPTRKERFTVLVSPHVNKDARDQYEIRTHKRLVDIEPTEKTVDALMRLDLAAGVDVQISMIQEQTMLTVADNSGARRVMCIKVLGGSHRRYAGIGDIIKITIKEAIPRGKVKKGDVLKAVVVRTKKGVRRPDGSVIRFDGNSCVILNNSQPIGTRIFGPVTRELREKFMKIISLAPEVLSTWYALDSDFKVRQSVSRIVIERIHTARPGIV--IGK-KGEDVEKLREV--R--K--PEL--D-AKLVADSITSQLER-R-VMFRRAMKRAVQNA-M--RGIKVEVSGR-L--GG-AE-IARTEWYREGRVPL--HTLRADIDY-NTSEAHTT--YGVI-GVKVWIRLVVHRTPRHIYAQVISEILVAAS-TNKDAAAAVGKTIAE--RALEKGI-THG-RV----------MA-----------------A-----------KIRR-DDEVIVLT-K--GGKVKNV-------SINLV-KKHQKGIVEK-EAAIQVSNIAM-AI--VK-CKPTS-PGRRHVVAPLLEKL--SK-SGGRNNNGRITTRH-GGHK-QRLV--D--FRLEYDPNRSA-NIALVLYDG--ERRYILAPKGL-KAGDQIIKAGNTLPMRNIPVGSTVHNVEMKPGKGGQL-ARSAGAYVQIVARLRLRSGEMRCRATLGEVG-NAEHGKAGARP-TVR-GTAM-NP-VDHPHGGGEG--RVQTK-GKK-TR
>Terrabacteri_group_Firmicutes_Bacillus_cereus_Rock3_28_Rock3-28_GCA_000161195
-----------------------------------MGILGRKIGMTQ-EN--GE-L--------IPVTVIAA-NPNVVLQT--TE--TY--NA--IQL------RT-N-----------------K-PEQGH---VDEVK--V---E--VG-EIVDVTGI--SKGK-GFQG-VIKRH--GQSR--GP--M--SHGS-R--YHRRPGS-MGPV--AN-RVFKGK-KLAGRMGGDQVTIQNLEIVQ------------------RN--LLLVKGN-VPGAK-KSLVVV-----------RNRV--GRGIGGK--TAGKGHKGQN--AR--SG-FE-GGQVNLSTLSSSAKEAIEAI-PA--GVT-IT-VK-G-PK-GEGTTRALIGNMVEGVTT--GFARGLELVGVGY-RAGYSHPVIKGIDKQRVGEFAA-EPYKVRRKERLKEKFQKEISKFNYPKIEKIVINTG--VG--D--AIAGQ-KP--VVTRAKKSIAGFRLREGPIGAKVTLR--GEQMEFFD--KLVSV--SLPRVRD--FRGVSK-K-SFDGR-GNYTLGVKEQLEI--DYDKMLMPKRVKYRREHRGKMRGRAGGTEIAFGEFGLQAQAASWITNRQIEAARRAMTRYMKRGGKVWIKIFPSKPYTAKPLEVRMGSGKGAPEGWVAVVKPGKIMFEIAGVSEEVAREALRLAAHKLPVKCKFVKRNERTVR-IAPRKVRLVVDLIRGKQVGEAIAILP-KTASPVVEKVLKSAIANVDE--GQINK-RTSHITKVYTG-RVVSDKMDKTITVLVETHSLYGKRVKYSKKYKAHKLGDIVKIMET--RPLSATKRFRLV----------------------MARSL-KPFVDDH--LMSKMEVKTWSRRSTIF-PQFIGHTIAVYDGRKHVPVYITE-DMVGHKL-GEFAPTRTY-KG----RRPKVTVVLFEAVASL-RQHKVKTRSEVRGG-GRKPWRQKGTGRARGSIRSPGGGTVFGP--T-P-R-SY-AYKLPKKVRRLAIKSALATKVVLSARNVNVLDVLHHDMT--KAAVEDPIADMLTRIRNANMVPASKIKKEIAELLKREGFIR-ISKPGNGLGIALVSTSK-GVMTDKDAREVVAYVIRIRLKAYDHRILDQSAEKIVETAKRSGATVSGPIPLPTEKTIYTILRAVHKYKDSREQFEMRTHKRLIDISPTPQTVDSLMRLDLPSGVDIEIKMIQQESRLKVADNSGARELLTIKVLGGSGRKYANIGDIIVATVKQATPGGVVKKGDVVKAVVVRTKSGARRPDGSYIKFDENAAVIIKDKSPRGTRIFGPVARELRSNFMKIVSLAPEVLSRWFALHEDIKIREAVAKVEIERIHTAKPGMV--IGK-GGTEVEALREV--K--R--ADL--N-AKLVGENIARQLEN-R-VSFRRAQKQVIQRA-M--RGIKTQVSGR-L--GG-AD-IARAESYSEGTVPL--HTLRADIDY-AAVEADTT--YGKL-GVKVWIRLNVFRSNQHIYAQVIGVTLVSAS-TNTEAATKVGESVAK--RAVEKGV-KHG-RV-----------------------------M-----------HVKK-GDKVQVIT-K--GGVILVAFP----KQVNIV-KKHSKGIITK-EAPIHVSNVMM-GI--KK-YNPTT-NGRRNMTKSLLA-PL-SK-KAGRNNQGKITVRH-GGHK-RRII--D--FTIEYDPNRSA-NIALINYDG--EKRYILAPKSL-EVGMEVIKIGNALPLINIPVGTVVHNIELKPGRGGQL-VRSAGTSAQVLGKVRLTSGEVRCRASIGQVG-NEQHGKAGRRP-TVR-GSVM-NP-VDHPHGGGEG--RKPTL-GFK-TR
>Proteobacteri_Betaproteobacteria_Pandoraea_faecigallinarum_DSM_23572_GCA_001029105
-----------------------------------MGLVGRKVGMTR-DD--GD-S--------IPVTVLDV-SNNRVTQT--DE--TY--TA--VQV------RV-T-----------------K-AAAGHAKAAEVVG--V---D--LG-QKVDVQGV--SIGK-GYAG-TIKRY--NFAS--GR--A--SHGNSR--SHNVPGS-IGMA--QG-RVFPGK-RMTGHLGDVTTTVQNLEIAR------------------RG--LIFVKGA-VPGAN-EGKVFVAKLAKGA----KRRV--GRGIGGK--TAGRGHKGQK--SR--SG-FE-GGQVRLSDLTKGALTAIQAL-PK--GVE-AT-VK-G-AL-GSGTERALVNNMVTGVSK--GFEKKLQLVGVGY-RAGFSHDVIKGVDKQRIGQVAA-EPYKVILKERLQEFYKDKIKQFGYPRITKITLNMG--LG--Q--AIAGQ-KP--VVTKARKAIAGFKIREGPIGTMVTLR--GERMEFLD--RFITV--ALPRVRD--FRGISG-R-AFDGR-GNYNIGVKEQIEI--EYDKMLQPKRRKYRKEQKGRNTGVARGNEVSFGEFGLKAVGRGRLTARQIEAARRAMTRHIKRGGRIWIRIFPDKPISQKPAEVRMGNGKGNPEYYVAEIQPGKMLYEMDGVDEALAREAFRLAAAKLPIQTTFVRRLGRGAR-ISAQKTRLVADQIRGLPLERALNVLP-KKAAVIIKKVLESAIANVDK--ARIEK-QTCHITRTLVG-RVVSDKMDKTVTVLIEKHPLYGKYIVRSKKYHAHKEGDLVEIQES--RPLSKTKAWTVA----------------------MTRSV-KPFCDAH--LLKKVEIKTWSRRSTVL-PDFIGLTIAVHNGRQHVPVYVTE-NMVGHKL-GEFALTRTF-KG----KKMELKLLIHQVVANA-RSRAQKDREQVKHT-TKKPWRQKGTGRARGMSSSPGGGRIFPN--S-PEE-NF-THKVNKKMYRAGVCSILSQLARLASRNADPLSLIYFKLT--KGAIADPIADMLTRIRNAQMVPSSKLKVSIAKVLKDEGYIR-VSRPGNGLGVAIVSTPK-GVMTDRKAREVICYVIRIRLKAFDYRLIDQSAAEIVETAKRTGAIVKGPVPLPTRIERFDILRSPHVNKTSRDQLEIRTHQRLMDIDPTDKTVDALMKLDLPAGVDVEIKMIQTETRLEVADNTGAREVMCIKVLGGSKRRYAGIGDIIKVSVKDAAPRGRVKKGEIYNAVVVRTAKGVRRQDGSLVKFDGNAAVLLNTKEPIGTRIFGPVTRELRERFMKIVSLAPEVL-----LQEDIGVRDSVGRVVIERIFSSRPGVV--IGK-KGEDIEILKEI--R--K--PET--D-AQLIADSIAQQLER-R-IMFRRAMKRAMQNA-M--RGIKIMSAGR-L--NG-IE-IARTEWYREGRVPL--HTLRADIDY-ATSEAKTT--YGII-GIKVWVRLSVHRTNVHIYAQVFTQVLASAS-TNAAAAALIGRRIAE--KAKAAGI-EHG-RV-----------M-----------------N-----------KIRK-GDQVIVLT-K--AGTVLAV--------VNVA-KKHVKGVVDK-TMPIHVSNVAM-AL--VK-TKPTS-PGRRSLVAPLLDTK--SK-TAGRNNNGHITTRH-GGHK-QRIV--D--FRLEYDPNRSA-NIALLCYDG--ERRYILAPKGM-TVGQQVIKAGNTLPIRNIPVGTTIHGIELLPGKGAQI-ARAAGTSAMLLARVRLRSGEVRCRATIGEVG-NEEHGKAGARP-TVR-GVAM-NP-VDHPHGGGEG--RQHTK-GKR-TR
>Proteobacteri_Gammaproteobacteria_Serratia_marcescens_sub_marcescens_Db11_Db11_GCA_000513215
------------------------------------GLVGKKVGMTR-ED--GV-S--------IPVTVIEI-EANRVTQS--LD--TY--RA--VQV------AV-T-----------------K-PEAGH----EEIS--V---E--IV-KKVDVTGT--SKGK-GFAG-TVKRW--NFRT--QD--A--THGNSL--SHRVPGS-IGQN--QG-KVFKGK-KMAGHLGDERVTVQSLDVVR------------------RN--LLLVKGA-VPGAT-GGNLIV-----------PKRV--GRGIGGK--TGGRGHKGQK--SR--SG-FE-GGQVRLSELTKGARAAIEAI-PA--GVE-VK-IK-G-KN-GEGTTRALLNAMVVGVTE--GFTKKLQLVGVGY-RAGFSHPILKGADKQVIGQVAA-EPYKVRTKEKLHDYYKDEVSQFDYPRVEKITLNMG--VG--E--AISGQ-KP--LITKARKSVAGFKIRQGPIGCKVTLR--GERMEFFE--RLISI--AVPRIRD--FRGLSA-K-SFDGR-GNYSMGVREQIEI--DYDKMLQPKRTKFRKVHKGRNRGLAQGTDVSFGTFGLKAVGRGRLTARQIEAARRAMTRAVKRQGKIWIRVFPDKPITEKPLEVRMGKGKGNVEYWVALIQPGKVLYEMDGVPEEVAREAFKLAAAKLPIKTTFVTKTVRHAR-SSAQKVRLVADLIRGKKVSQALETLN-KKAAGLVKKVLESAIANVDE--GRILK-RTSHITRTLQG-RVVSDKMEKSIVVAIEKHPIYGKFIKRTTKLHVHGTGDVVEIREC--RPLSKTKSWTLV----------------------MPRSL-KPFIDLH--LLKKVELRTWSRRSTIF-PNMIGLTIAVHNGRQHVPVFVSD-EMVGHKL-GEFAPTRTY-RG---KKRMELVLLVHQVVAGA-RQRAQKTRAEVTGS-GKKPWRQKGTGRARGSVKSPSGGVTFAA--K-P-Q-DH-SQKVNKKMYRGALKSILSELVRLAARNIDPVSLIAFDMT--ADAVKDPIADMLTRIRNGQAAPSSKLKVAIANVLKEEGFIR-ISRPGAGLGIAVVSTSK-GVMTDRAAREIICYVIRIRLKAFDHRLIDQSTAEIVETAKRTGAQVRGPIPLPTRKERFTVLISPHVNKDARDQYEIRTHKRLVDIEPTEKTVDALMRLDLAAGVDVQISMIQEQTMLNVADNSGARRVMCIKVLGGSHRRYAGVGDIIKITIKEAIPRGKVKKGDVLKAVVVRTKKGVRRPDGSVIRFDGNACVILNNSQPIGTRIFGPVTRELREKFMKIISLAPEVLSTWYALDSDFKVRQSVSRIVIERIHTARPGIV--IGK-KGEDVEKLREV--R--K--PEL--D-AKLVADSITSQLER-R-VMFRRAMKRAVQNA-M--RGIKVEVSGR-L--GG-AE-IARTEWYREGRVPL--HTLRADIDY-NTSEAHTT--YGVI-GVKVWIRLVVHRTPRHIYAQVISEVLVAAS-TNKDAAAAVGKALAE--RALEKGI-AHG-RV----------MA-----------------A-----------KIRR-DDEVIVIT-K--GGKVKNV-------SINLV-KKHQKGIVEK-EAAIQVSNIAM-AI--VK-CKPTS-PGRRHVVAPLLEKL--SK-SGGRNNNGRITTRH-GGHK-QRLV--D--FRLEYDPNRSA-NIALVLYDG--ERRYILAPKGL-KAGDQIIKAGNTLPMRNIPVGSTVHNVEMKPGKGGQM-ARSAGAYVQIVARLRLRSGEMRCRATLGEVG-NAEHGKAGARP-TVR-GTAM-NP-VDHPHGGGEG--RVQTK-GKK-TR
>Terrabacteri_group_Actinobacteria_Nocardia_nova_SH22a_SH22a_GCA_000523235
------------------------------KNR--PGILGTKLGMTQ-DK--NR-V--------VPVTVIKA-GPNVVTQT--EE--RY--SA--VQID-----PV-T-----------------K-PVSGQ----AELS--A---D--VG-TYVDVTGT--SKGK-GYAG-VMKRH--GFKG--QG--A--AHGAQA--VHRRPGS-IGGC--SG-RVFKGM-RMAGRMGNDRVTTQNLSVHK------------------NG--LLLIKGA-IPGRK-GGIVIV-K----GGARAKIRV--GRGEGGK--TAGRGTKGTK--AR-----FE-GGQVNVGDISGSAKEKIAAV-PA--GVE-VT-VK-G-PK-GTGLSRTLINNMIVGVTQ--GYEKKMEIFGVGY-RVGYSHPVVSGIDKQKVGQIAA-DPYKVRRKERLKLRYRAEISEFDYPGVVKVVVNMG--VG--D--AITGQ-KP--EIRKARKSIAQFKLREGPIGARVTLR--GDRMEFLD--RLVSI--ALPRIRD--FRGLSP-K-QFDGN-GNYTFGLSEQSEI--DVDSMLMPRKVKHRKQHHGRS-GMAGGTSVAFGEFGIQALEPAYVTNRQIESARIAMTRHIKRGGKIWINIYPDRPLTKKPAETRMGSGKGSPEWWIANVKPGRVMFEMSYPNEEIAREALRRAMHKLPMKCRIVTREQKHVR-VTPMKARRVVDLVRGKRVEDALNILP-QAASEPVAKVVASAAANVDE--GRIRK-RTSHITKVRVG-YVVSDKMNKTIVVELERHPLYGKIIRTTSKVKAHGVGDRVQLMET--RPLSATKRWRLV----------------------MPRSL-KPFVDEH--LLKKVDIKTWSRRSTII-PDFIGHTFSVHDGRKHVPVFVSE-NMVGHKL-GEFAPTRTF-RS---KRRLTLPVLMHQVVAAA-RQHATKTRGEVRGG-GKKPYRQKGTGRARGSTRAPGGGTVHGP--Q-P-R-DY-SQRLPKKMKAAALRGALSDRARKSVANLNTYDVLLSDFS--VEALNDPIADFLTRLRNANSAPHSKLKANIAEILKREGYIR-VSKPGGGLGVAIISTSK-GLLTDRQAKEVLAYVIRIRLKAYDHEAIDASARKIVETVTRTGARVVGPVPLPTEKNVYCVIRSPHKYKDSREHFEMRTHKRLIDIDPTPKTVDALMRIDLPASVDVNIQMIQQESRLRVADNTGAKEILCIRVLGGSSRRYAGIGDVIVATVKDAIPGGNVKKGDVVKAVVVRTVKERRRPDGSYIKFDENAAVLID-NDPRGTRIFGPVGRELRKRFMKIVSLAPEVLSRWYAVKEDVAIRKGISKVEIERIHTARPGIV--IGR-RGAEADRIREV--K--N--PES--D-AQLVAQGVAEQLSN-R-VAFRRAMRKAIQSA-M--RGIRVQCSGR-L--GG-AE-MSRSEFYREGRVPL--HTLRADIDY-GLYEARTT--FGRI-GVKVWIRLVVFRSSRHLHAQLVGKTLAAAS-SKTAKGKKVGELLAA--RAKAAGV-EHG-RI-----------------------------M-----------KVHK-GDTVIVVS-K--GGKVIQA----YPATVNRI-KKHIAGIVTQ-EAPIHVSNVMM-AI--RK-YKPTT-PGRRGSSKSLLR-PL-SK-SGGRNAHGRITTRH-GGHK-RRLI--D--FHIEYDPNRTA-NIALLHYDG--EKRYIIAPKGI-AQGTKIIKPGNNLPLRSIPTGTTIHAVELRPGGGAKL-ARAAGMSIQLLGKLRMPSGEIRCRATVGEVG-NAEQGKAGRRP-TVR-GVVM-NP-VDHPHGGGEG--KKPEG---R-TR
>Euryarchaeota_Halobacteria_Haloferax_alexandrinus_JCM_10717_JCM_10717_GCA_000336735
-------MGFSPRKRAVKEVPRIKSWP--SGSP--AGFAGYKAGMTHVNDE-AD-SPREGMEESVPVTVVET-PPMRAVAA-YEQ-TPM-KPQ--TEVDALREAVL-RVITHTV-PSELANVPKKK-PDVME-----EHE--M--SD--VG-EYLDAAGV--TKGK-GTQG-PVKRW--GVQK--RK------GKHARQGWRRRIGN-LGPW---S-RVRSTV-PQLGQTGYHQRTELNKRLID-GEGDVEGGFVNYGEVD-GS--YALIKGS-LPGPN-KRLLRFPEVRYVSTASN--------------------------------------------------------I-PD--EVS-AE-IE-G-PN-GSGTFESHVNNMLHGATE--GWEYKMEVHYAHF-PMGEKSPRLTGSNKEDVGQTAA--KDKITQKP----------SEADFPRIEKVVVHMG--VG--E---ITGQ-ES--VRTISGRASQDFGVRRGPVGAKVTLR--GDTAEFLE--TALPI--A-----D-----LSV-S-SFDET-GNFGFGVEEHTSQ--EYDP---------------------------------------------------------------------------------------------------------------------------------------------------------------------------------------------------------QTLEG-TVVSTDMAKTVIVEREFVPKYDRYMKRRSRIPAHAVGDEVTIAET--RPLSKTKSHVVVEFT-YR-GYTLDELQEMELPARQRRTI-TA-EHEK--LLAKAQIRTHLRDMPIL-PEFVGLTFAVYTGQEFERTQIQP-EMIGHYL-GEFQLTRSS-VEKFVPLKMQATILIKRAVANR-KQ-------DPYAG-LRESM-GSGRGMSHVARRVPSGRRAHPP--K-AEK-DQ-GKEINTKERKLAVRSALAATTDKAARNVSAEDLAPGTFT--ESALEDPLSSALSGVDNAESVPASNIIGSVLEVFYDRGYIA-INDCGRDYGALIVTTSH-GVMSHYEARQIIAYVARVRLAGTSPEDLDDICDDVREIANKTGVNLSGPIPLPTKTLEVPARKSPDGEGATWEHWEMRVHKRLIDLDADERALRQLMRVQVPNDVSIEIVGVARGSLVTCADNTGARELKIISVAGGTKNRKAGIGDKVTVSVTKGTPE--MR-RQVLEAVIVRQRKSIRRPDGTRVKFEDNAAVIIM-EEPRGTEIKGPVAREVAERFGSIASTATMIVEHQFIQIDEFFAEEGYGGMDVAKLKAEKPGMV--IGK-GGKNIRKVTEV--D--E--PDL--N-ARIVADRLANALER-G-WYFRKAGHTTIDRI-M--DGAEIVLSGK-V--TG-AR--SRVEKFNRGYIKHNGEPAQEIVDE-GQGVAVMK--LGTI-GVTVKI-----------------------------------------------------------------------------------------------------------------------------------------------------------M-----------------------------------GR----RIQGQR-RGTS--RAP--S--HGIEHDPARSA-PIALVEFED--EQRMILAPEGI-SVGEELIKPGNTLPLAEIPEGVPVCNVEHQPGDGGKF-ARASGVSAQLLSHVKLPSGEVKCRATIGVVA-GGGRVKAGKWP-RVR-GVAM-NA-VDHPFGGGGR--QAPP--GRKVGD
>Terrabacteri_group_Actinobacteria_Trueperella_pyogenes_2012CQ_ZSH_GCA_001281085
--------------------------------A--PALLGVKLGMTQ-EN--AK-L--------VPVTVVKV-GKNVVTQT--MD--TY--EA--VQIK-----NV-T-----------------K-PLQGH----SELG--V---D--LG-QTIDVVGK--SKGK-GFAG-TMKRH--GFAG--VG--A--SHGAHR--NHRKPGS-IGGC--AG-RVFRGQ-RMAGRMGNARVTVQNLTIHA------------------NE--LLLVSGA-IPGNK-GGVVVI-K----GA---KIRA--GRGEGGK--TAGRGTKGTR--AR-----FE-GGQVNLDALSSSAKEKIEAI-PG--GVD-VT-VK-G-PK-GEGLTRTLIANNIVGVTE--GYKKDLEIHGTGY-RVGYSHTIVVGIDKQKVGEMAA-EPYKVRRKARLKTKYREEIKEFNHGGLAKIVVNMG--VG--E--AITGQ-KP--QVTKARKSIAQFKLREGAIGCHVTLR--GDRMEFLD--RLLST--ALPRIRD--FRGLSP-K-QFDGN-GNYTFGLTEQTEI--DMDKMLIPRRTKHRKQHRDR-HGMSGGNTLAFGEYGIQALEPAYVTNRQIEAARIAMTRHVKRGGKVWINIFPDRPLTKKPAETRMGSGKGSVEWWVANVKPGRVLFELAGVDEQLAREAMSRAQHKLPMKTRFITRDGRFVR-VTPQKARRVINEIRGMNAANAVDMLP-QAVARDILKIVSSAIANVDE--GRIMK-RTSHITKVRTG-YVVSDKMDKTVVVEVEKHPLYGKVMTRSKRIKAHREGDLVRIMET--RPLSATKHFRVV----------------------MPRSL-KPFVDDH--LQKKVDIKTWSRRSVIT-PDFLGHTFAVHDGRKHVPVFITE-SMVGHKL-GEFAPTRTF-KG---RRRLKVDVLLHQVVAAR-RAAKAKTRGEVSGG-GIKPWRQKGTGRARGSIRAPGGGVAHGP--V-P-R-DY-SQRTPKKMIAAALRQSLSDRAALSLRNLNAYDVLVSDFT--EAAYEDPIADMLTRLRNANSAPYSKMKASIADILKREGYIR-ISKPGGGLGVAILSTSS-GLLTDREAKEVLAYIIRIRLKSYDHEVIDNAAKKLVDEVTRTGASVVGPVPLPTKRSVFTVIRSPHKYKDSREQFEMRTHKRLIDIDPTLKTIDTLRRLDLPADVSVEIKMIQQETRLKIADNTGAKEILCIHVLGGSGRRYAGIGDVIVAAVKDAIPGGNVKKGDVVKAVVVRTKKSTRRADGSYIKFDENAAVILKDTEPRGTRIFGPVARELRKQFMRIVSLAPEVISKWFTLGEDINIRKGVSRVNIERIHTARPGIV--IGR-RGAEADRLREV--K--N--PEA--D-AQLVAQGIAEQLAS-R-VSFRRAMRKGIQSA-Q--RGIRVQCSGR-L--GG-AE-MSRSEFYREGRVPL--HTLRANIDY-GFYEARTT--FGRI-GVKVWIRLAVSRSNRHMIAQIIGKTLAYAS-TKVGAARIVGERIGK--RAMDAGI-THG-RV-----------M-----------------A-----------KIKK-GDLVQVIA-K--GGRILEV-------KVQRV-KKHTRGIETV-EAPIHISNVMM-GI--RK-YKPTT-PGRRGSSKSLLR-PL-PK-TGGRNNHGRITTRH-GGHK-RRVI--D--FHIEYDPNRTA-RIALLHYDG--EKRYILAPEGV-AQGTVIIKPGNNLPIRNIPVGAVLHAVELRPGGGAKI-ARSAGASVQLVAKLRLPSGEIRCRATIGEVG-NAEQGKAGRRP-TVR-GVVM-NP-FDHPHGGGEG--KQKES---R-TR
>Proteobacteri_Gammaproteobacteria_Candidatus_Portiera_aleyrodidarum_MED_Bemisia_tabaci_BT_Q_GCA_000827855
------------------------------------GVIGKKIGMSV-AN--GI-S--------IPVTIIEV-LPNKILNT--KK--IY--NA--IQL------L--------------------KVARLKE-----KLT--V---S--FD-DVVKVSGL--TKGK-GYQG-TIKRW--NFNS--QN--K--SHGNSL--SHRTSGS-TGQC--QG-RVFKGK-KMAGRMGNEKKTVSNLKVIK------------------LN--LIIIKGA-VPGYN-GREVFI-----------KKRL--GRGIGGK--TCGKGHKGQK--AR--SG-FE-GGQVRFCDLTNGVRKIIEKV-PK--NVE-IL-VI-G-KN-GRGTIRALVNNMIIGVYK--GFTRKLEINGVGY-RAGYTHRILKGADKQKLGIVAA-EPYKVVYKE---------------PTISKVTLNIG--LG--K--SITGQ-QP--IITMARKSIASFKLRIGPIGVKVTLR--RARMEFVD--RLINI--AIPRLRD--FRGLNK-K-SFDGN-GNLTLGLREQIEI--DYEKMLQPKKTKYRKQQKGRNRGVARGNDVKFGEFGMKALVNSKITSRQIEAGRRAITRHVKRGGKIWIRVFPDKPITKKPLEVRMGKGKGSVEFWVAQIKPGRIIYEIEGVNEDVAKEALGLAAQKMPFITQFVEKVICGVR-LSAQKARLVVNLIRGKSVNRALEILS-KKAAKFINQTLKTVMYNITD--GIIRN-RTCHINRKIKG-KVVSNKMNKTIVVLIEKHKTYGKYIKRSKKISVHEIGDIVECAES--LKISKTKSWILI----------------------MPRSI-KPFIDKH--LFEKIEIKTWSRRSMIL-PDMVGLTISIHNGIKHIPIYITE-EMVGRKL-GEFAITRTF-KGYVADKKMKIKLLIHQVIHNS-RQKAQKNYKTIRGG-GKKPWKQKGTGRARGSIRSPGGCITFAV--T-H-K-TV-YKKINRKMYKLAMCAIISELLRLSSRNVNPIILINTNIT--LAALRDTIADMLTRLRNAQLVPISKLKLEISRILKEEGYIR-ISKPSDGLGIVIVSTSK-GLMTSSEAIEVICIVIRIRLKSFSKILIEKSAKEIVETAKRTGAQIKGPISLPNKVERYTILISPHVDKDARDQYEIRTHKRLVDIEKNDKTIDALMCLELAAGVDVQIKMIQTQTNLELADNSGAKKVQCIKVLGGSRRRYANIGDLIKITVKEAIPKGKVKKGQVMKAVVVRTKKGIRRKDGSIIRFDSNAVVLLNNNQLVGTRIFGPVTRELREKFMKIVSLASEVLSTWYALKKDIEIRNNISRICIERVYTARPGRI--VGS-KGDEVDKLREI--K--T--PEI--D-AKIIAQKIALQLEK-R-VMFRRVMKRAVQLA-I--RGVKIKLSGR-L--GG-SE-IARKAWYKEGRVPL--HTLRANIDF-YKEEAFTS--YGVI-GIKVWVRICVNKTSKHIYAQVVKKVLVSAS-TQMEAAKRVGVILAN--RAKKKSVINHG-RI-----------M-----------------Y-----------KLRR-KDEVIVIS-K--GGKIKRI-------KINIR-KFHKKGIIKQ-EASINCSNIAM-SL--LVKVKPTS-AGIRHAIKQLIVIK--KK-HGGRNNKGRITVRH-GGHK-QRQI--D--FRIEYDPNRNA-NIALIKYDG--ARSYIISTKGM-KVGYSIIKIGNSLPLKKLHLGTKINCVELKPGKGAQL-VRSAGNYAQISSIIRLRSGEIRCRATIGEVS-NSKYGKAGVRP-TVR-GVAM-NP-VDHPHGGGEG--RKMTK-GYK-TR
>Terrabacteri_group_Actinobacteria_Microbacterium_testaceum_StLB037_StLB037_GCA_000202635
--------------------------------MADIGLLGTKLGMTQ-EN--GK-L--------VPVTVIEV-APNVVTQS--LE--KY--NA--VQI-----DPV-N-----------------K-PLTAHADAADELT--V--DG--LG-QLVDVVGT--SKGK-GTAG-VMKRH--NFKG--VS--A--SHGAHR--NHRKPGS-IGAS--SS-RVFKGM-RMAGRMGGERVTVLNLTVHA------------------KG--LMLVKGA-VPGAR-GRIVYV-----------KTRV--GRGEGGK--TAGRGTKGTK--AR--YQ-FE-GGQVNLDKLSGSAEQKIVAI-PA--GVT-VS-VK-G-PK-GEGLTRTLINNNIIGVTQ--GYTKGLEVVGTGY-RVGFSHPVVSGIDKQAVGEAAA-EPYKVRRKARLKQKYNAEIDEFGYPGLVKVVVNTG--VG--E-AAITGQ-KP--IVTKARKSIAQFKLREGAIGAHVTLR--GDRAEFVD--RLVNL--ALPRIRD--FRGLSP-K-QFDGN-GNYTFGLQEQSEI--DQDRMLIPRKVKYRKQHHGRS-GQAGGTTVSFGEFGIQALTPAYVTNRQIESARIAMTRHIKRGGKVWINIYPDRPLTKKPAETRMGSGKGSPEWWVANVKPGRVLFEVAGVNEELAREALTRAIHKLPLKARIIKRDARHIR-VTPQKARRVVALIKGKQAEEALAILP-QGASEPIYKLVASAIANVDE--GQIKK-RTSHITKARRG-YVVSDKMDKTIVVEVEKHPLYGKVIRRTSKVKAHGIGDLVVINET--RPLSATKRWRLV----------------------MPRSL-KPFVDEH--LLRKVVIKTWSRRSMII-PAMLGHTIAVHDGRKHIPVFVTE-TMVGHKL-GEFSPTRTF-RG---RRRLALDVLIHQVVAAA-RQHSTKRRGEVSGA-GRKPFKQKGTGNARGSIRAPGGGIVHGP--K-P-R-DY-SQRTPKKMIAAALLGALSDRARKSVRNLNTYDVVVSDFT--KAAYDDPVADMLTRLRNANSAPSSKLKTNIAAILKQEGYIR-VSKPGGGLGVAILSTSS-GLLTDRQAEEVLAYVIRIRLKSYDHAGLDSSARKIVDTVTRAGATVVGPVPLPTEKNVVCVIRSPHKYKDSREHFEMRTHKRLIDIDPTPKAVDSLMRLDLPADVNIEIKMIQNESRLKVADNTGAKELLTIRVLGGSNRRYAGLGDVIVATVKDAIPGGNVKKGDVVKAVVVRVVKQTRRPDGSYIKFDENAAVILNDGEPRGTRIFGPVGRELRKKFMKIVSLAPEVISRWFSLAEDIKIRRGVSNIEIERIHTARPGIV--IGR-RGAEAERIREV--K--N--PEA--D-AQLVAQGVAEQLTA-R-VAFRRAMRKGLQGA-Q--RGVRIQVSGR-L--GG-AE-MSRSEFYREGRVPL--HTLRANIDY-GFYEAKTT--FGRI-GVKVWIRLVVTRSARHVFVQVVGHTVASAS-TKTAKARKVGELVAE--RAKAVGV-SAG-RV-----------M-----------------A-----------KIKK-GDLVQVIS-R--GGKVLEV-------EVNYV-TKHNRGIETF-EAPIHISNVAM-AI--RK-YKPTT-PGRRGSSKSLLR-PL-SK-TGGRNNQGRITTRH-GGHK-RRLI--D--FHIEYDPNRTA-RIALLHYDG--EKRYILAPAKL-SQGDVVIKPGNNLPLRNIPTGTVIHAIELRPGGGAKM-ARSAGASVRLVAKLRLPSGEIRCRATIGEVG-NAEQGKAGRRP-TVR-GVAM-NP-VDHPHGGGEG--KKAEG---R-TR
>Euryarchaeot_Methanococci_Methanococcus_maripaludis_C7_C7_GCA_000017225
SRPRRGSLAFSPRKRAKKLVPKIRSWP--A-KV--GAFPVYKAGTTHIENN-PK-SPNNGQEVFTPVTVLET-PDVTVAGL-YEK-TTL-KAL--TEVDALDAVLV-RVIVHTN-PKTTG-IPKKK-PEVVE-----TLA--I--SD--VG-EIIDTLAI--TKGK-GFQG-SVKRW--GIKV--QF------GKHQRKGVGRHTGS-IGPW---R-RVMWTV-PLPGQMGFHQRTEYNKRILK-GSEGPKGGFLNYGAVK-NG--YVVVKGT-VQGPA-KRLVVLPEVAYISTESK--------------------------------------------------------I-PE--NVN-VE-VKSG-AK--EGTYRSHIQNMITGVTD--GFEYKLVIRYAHF-PMGEKYTRVSGANKEFVGQTAA-VKGRIVEKASFQEVWE--------PRIQKVTVNFG--VG--E--ALTGQ-SP--VRTLAKQTNPAFGIRKKPIGLKVTLR--GKNAEFLG--NAFSAFKTCGKV-------LYA-S-SFDQV-GNFSFGVPEHIGQ--KYDP---------------------------------------------------------------------------------------------------------------------------------------RTLR-ISRKHAIELCRELSGMKLDAAVAYLP-QKASLEILQVLDNAKKNSNR--GPKNQ-ETIHIQQIFEG-TVTSDKGHDTIVLKREYISKYERYEKRTTSLVAHKVGDTVKVMEC--RPISKTKSFVVIEFK-YK-GFTLEELQEMPIPSRQRRTM-LP-NQRK--LVMKIKIRTHCRDFVIT-PEMIGLTFGIYNGKEFKEIKLVE-ETVGRFL-GEMAPTRSV-VQMFVPIKMNVKVLIKRAVTAK-LQ-------DAFAG-YRKSI-GKGHGKARAGAFVPGGRRAHPP--K-VEK-IL-FERINRKEKLKALASAIAASAIAASRNLSAIHIAPGTWT--ENAIEDPLANALNHVSNCESVPASKLIGRVLNVMQDQGYIQ-INKCGKGFGLLIVSTPK-GLMTHDEARRLISYIARIKLSSTQHTELDGVCDQIKAIAEKTGVDMAGPIPLPTKALKVTTRKSTDGEGSSFDRWTMRVHKRVIDIEADERTMKHIMKVRIPDTVQIEIESLPNGARLVCADNTGAKELEIIAVKNGTVRRAGGVGHMVFVSVKKGTPE--MR-KQVLPAIIIRQKKEYKRADGTRVKFEDNAAVIVE-GTPKGSEIKGPVSKEAAERWPGVSRLAKIIHERTFVLIDEYFKTKGYSHIDLKKVFAEKPGFV--IGR-KGKMVKELTQV--E--S--PDL--D-PAIVGHKIASSLER-G-MHFRKTAHSAIRRV-M--GGVSIIVSGK-L--SG-ER--SRTEKFMDGYMKHCGEPAEALVNK-SHQLAKLK--LGVV-GVTVKI--------------------------------------------------------NSKQPRKQRKALYNAPLHLRNSVMAAMLSKELKEKFNKNSLPVKK-GDTVKVLRFK--GGEVSKV--------VVNK------TETAY---PIHPSNVMM-GK--RL-----------------------SQ-NRGRGPKYRSPTHK-GAVK--RSY--DE-MDILHDPGRSA-PVAKVRFND--EERLVLIPEGI-QVGEEIIKPGNVLPLGEIPEGIPVYNIETIPGDGGKL-VRSGGCYAHVVSHVKLPSGFSKCRATVGVVA-GGGRVKAGKWP-KVR-GVAM-NA-VDHPYGGGRH--QH-TSPGRKVGH
>Terrabacteri_group_Firmicutes_Geosporobacter_ferrireducens_IRF9_GCA_001750685
------------------------------------GILGKKIGMTQ-EE--GR-V--------IPVTVVEA-GPMVVTQT--QE--TY--NA--IQV------KV-T-----------------K-PLKGH---PAEIK--V---D--IG-NKVDVTGI--SKGK-GTQG-TIKRH--NASR--GP--M--THGS-K--SHRLSGS-LGAG--TG-RVFKGQ-TMSGRMGNEQVTVQNLEIAK------------------RN--LLLIKGA-IPGPK-SGMLTI-----------RKRR--GRGTAGK--TGGRGEKGQK--AR--SG-FE-GGQINLDELSQTAVEKIQAI-PQ--GAE-VK-VK-G-PK-GQGLSRSLINNMVEGVTK--GFEKKLQIVGVGY-RAGYSHPVVKGIDKQQVGNYAA-EPYKVRRKERLKERYINEVEKFNYPKVEKIVINMG--LG--D--AIAGQ-KP--IITKAKKSVANFKVRAGPVGAKVTLR--GEKMEFAD--RLFNV--SLPRVRD--FRGVDP-N-SFDGR-GNYALGIKEQLEI--EYDKMLMPKRVKRRRVHRGRMKGTARGNTISYGEFGLMAMEPAWITSNQIEAARIAMTRYIKRGGKVWIKIFPHKPVTQKPAETRMGAGKGSPEYWVAVVKPGRVMFELAGVPEEKAREAMRLAMHKLPIKCKFVTRNEKYVR-ISPRKFKPICDMVRGKNVDEALAILP-RAGSPVLIKVIESAKANANQ--GKILK-RTSHVGKTRVG-RVVSDKMEKTIVVAVERHPLYGKAVKRTKKFKAHRIGDKVRIMET--RPLSKDKRWRLV----------------------MSRSL-KPYVEPK--LLQRIELKSWSRASTIF-PQMIGHTIAVHDGKKHVPVYVTE-DMVGHKL-GEFAPTRNY-RGSSRVKKPKVALVLHDVVANQ-RQQSAKTRAEVRGG-GRKPWRQKGTGRARGSIRSPGGGVVFAP--K-P-R-DY-RYSLPKKVKRLAMKSALSAKVQKSANNLNVYDILKHDIT--KDAVHDPIADMITRVRNANTVPASNMKKSIAEILLNEGFIR-ISKPGGGLGIAILSTSN-GIVTDKDAREVICYVIRIRLKAFDHKILDQSSEKIVETAKRTGAEVSGPVPLPTEKQIITILRAVHKYKDSREQFEMRTHKRLIDISPTPKTVDALMRLDLPAGVDIEIKMIQQESRLRVADNSGAKELLCIRVLGGSKRRYANIGDIIVCSVKEATPGGVVKRGQVVKAVVVRSKHGARRIDGSYIKFDENAAVIIKDKNPVGTRIFGPVARELRRDFMKIVSLAPEVLSKWYALIEDHKIRKGIARITIERIFTAKPGMV--IGK-GGQGVDVLKEI--K--V--AEM--E-ATLVAENVAFSLER-R-VSFRRAMKQAIQRT-M--RGIKIAVSGR-L--GG-AE-MARDEKYSEGNVPL--HTLRADIDY-GFAEANTT--YGKI-GVKVWIRLSIYKSLSNMYAQIIGSTLVSAS-TNKEAAKLVGEMVAK--RALDKGI-DHG-RV------------------------------M----------HVKK-GDTVVVIS-K--GGKVLQA-------KVNMV-TKHQKGIIHQ-EGPVHASNVMM-GI--KK-FKPTS-PAVRQMTKSLLV-SL-KK-NAGRNAQGKITIRH-GGQK-RRLI--D--FAIEYDPNRTA-NIALLTYDG--EKRYIIAPNKL-NVGDTVIKVGNALQLRHIPVGTVIHNIELKPGKGGQL-ARSAGNSAQLMAKVRLPSGEVRCKATIGQVG-NLDHGKAGRRP-TVR-GSVM-NP-NDHPHGGGEG--RKPAL-GYK-TR
>Terrabacteri_group_Cyanobacteria_Melainabacteria_group_Prochlorococcus_marinus_str_MIT_9215_MIT_9215_GCA_000018065
-----------------------------------MGILGKKLGMSQ-DK--GN-A--------VPVTLIEA-GPCRVTQT--NA--LY--TA--IQI------KI-S-----------------K-PEKGH---TSQIT--V---K--NG-QKVDISGK--SMGR-GFSG-YQKRH--GFSR--GP--M--SHGS-K--NHRAPGS-TGAG--TG-RIYPGK-RMAGRYGGKQITTKGLLVLK------------------KN--LLVVKGS-VPGKP-GSIVNI-----------KLRK--GRGIAGA--SCGFGMRGQK--SR--SG-FE-GGQINLEKLTKVAKQKIEAI-PD--KVT-VD-VK-G-PK-GEGLCRALIANMVEGVSQ--GFSKKLEIVGVGS-RAGYSHPIVSGIDKEIVGNEAA-EPYKILRKATLKNRYKESIKELGLPKVVKVNVNRG--LG--E--AITGQ-KA--LVTRAKKAIAGFKIREGPIGCTVTLR--GDRMSFLE--RFINL--ALPRIRD--FRGVNP-K-SFDGR-GNYTVGVKEQLEI--SFDKMLSPKRTKFRKQHRGRMRGVAKGNTIAFGQFALQAQDCGWVTARQIEASRRAMTRYIKRGGQIWIRIFPDKPVTMRPAETRMGSGKGNPEFWVAVVKPGRILFEMGGITEEVAKEAMRLAQYKLPVKTKFISISQNYIR-GSASKVRRVLDQIRGRSYRDALIMLP-YRSTDPITKVLRSAVANANS--GSIKK-QTCHISKERIG-TVVSDKMDKTVVVAVIPHPTYKKIVSRTTRYKAHVTGDRVKIRET--RPLSAQKRWAIE----------------------MGRSL-KPFIADS--LLKKVEIKTWSRSSTIL-PVMIGHTIAVHNGKTHIPVFITE-QMIGHKL-GEFAPTRTY-RG---AKSTTLETLIHRAVANK-RQASTLTRSEVRGG-GRKPYKQKGTGRARGSIRTPGGGIIFGP--K-P-R-SY-NLDMNRKERRLALRTALMSRVSKSINNLNVFDILNANIG--QSAIDDPISDMLTRIRNASQKPGSKMSLSIAKVLQKEGFIR-VSKPGGGLGVAIISTSK-GVMSDRDAREVLCYVIRIRLKAFDRRMLDLSCDKIIQTADTTSASAIGPIPLPTKRKIYCVLRSPHVDKDSREHFETRTHRRIIDISPSAKTIDALMKLDLPSGVDIEVKMIQQETYLTVADNSGAKRLQCIRVL-GSNRRYAHVGDVIVATVKDALPNMGVKKSEVVKAVIVRTKATLRRNTGNSIRFDDNAAVLINEKNPKGTRVFGPVARELRKNYTKIVSLAPEVISKWFALQEDFKIRTGISDVLIARLKTARPGVI--VGR-QGSGIEELREV--E--R--VDA--D-AFLLAEYIAQQLEK-R-VAFRRTIRMALQRA-Q--RGLKIQVGGR-L--NG-AE-IARTEWTREGRVPL--HTLRAEIDY-ATREANTT--YGVL-GIKVWVRLSVFRSNNHIYAQVIQTTICSAS-TDCNSSSIVGKLLAK--RAIKKGV-KHG-RV----MLDSLKQK-----------------KNFQRIK----MRIKT-GDLVKVIN-K--GGEVLKT-------LINLR-TKHVKRILTE-EASLHASNVMM-AI--RK-FKPYT-PGTRQRVRSLIV-PK-HR-VKGRNNRGVITCRH-GGHK-RRLV--D--FAIHYDPHRNA-RLALLFYDG--EKRYIIAPAGV-KVGQNVIEDGNAMPLSVMPLGSSVHCVELYAGRGAQM-VRSAGASAQVMAKLKLPSTEVRCYATLGEVG-NSEIGKAGRRP-QVR-GSVM-NP-CDHPHGGGEG--KKPAL-GLK-TR
>Proteobacteri_Alphaproteobacteria_Caulobacter_crescentus_NA1000_NA1000_GCA_000022005
------------------------------MTLPTQGVIAKKLGMTR-EA--GQ-H--------VPVTVLSL-DGCQVTGT--VE--KY--TA--LQL------KT-S-----------------N-AMRGH-----ELT--A---D--HG-QKVDIQGV--TVGK-GFAG-AMKRW--NFGG--LR--A--THGVSV--SHRSHGS-TGNR--QG-RTFPGK-KMAGHLGQETVTTLNVTVWK------------------RG--LILVKGA-VPGHE-GSYVKVPADAPRPGAFRRMRV--GRGPGGK--TAGRGVKGQK--AR--SG-FE-GGQVNLWRLTEAAIKAVEAI-PS--GVQ-VT-VK-G-PK-GQGLSRTLVANMVHGVTV--GFEESLELVGVGY-RAGFSHDVIAGIDKQAVGEIAA-EPYKVRRKERLKTVYRERIEQFGYPKLDKIVLNMG--IG--E--AIAGQ-KP--VATKARKSIAGFKLREGVVGAKVTLR--KDRMEFLD--RLVTI--ALPRVKD--FRGLNG-K-SFDGR-GNYAMGLKEHLEI--NYDQMLSPKKTKFRKQFKGRIHGTSGGTLLNFGSYGLKAVEPERITARQIEAARRAITRQMKRQGRVWIRIFPDVPVTGKPAEVRMGKGKGAVDYWAARVAPGRIMFEIDGVPDDIAREALRLGAAKLPIRTRVVTRQERTLR-TSPRKLNLVAQSIRGLNVQRALNELH-KRIAQDVRKALYSAISNVGK--NRVEK-PFSEITRILEG-VVVSDKGDKTVVVKVEVHPVLKKIVRQSKKYHAHKAGEAIRIIEC--APKSKLKTWEVL----------------------MTRSV-WPFVDGY--LLKKADIKTWSRRSTIM-PQFVGLTFGVHNGHKHVPVLVSE-DMVGMKF-GEFAPTRNF-PG---KRKMKLDVILQRVVAKR-RSHKIQVRNEVSRT-SKKMYKQKGTGGARGSRRAAGGAKAHGP----VVR-SH-AFDLPKKIRALALRHALSSKAKLAARNLNVYDVLRRQLT--KDAVEDPLSDMIARIKNAAQRPASKLRARVLDVLADEGYIR-VSKPGNGLGISILSTPK-GVMSDTAAREVLCRVIRIRLKAFDHRVLDHSTREIVNTAKRTGATVRGPIPLPTLIEKFTVNRSPHVDKKSREQFEIRTHKRVLDIDPTPQTVDALMKLDLSAGVDVEIKMIQMQTNLEVADNSGARRVMCIKVLGGAGRRYASVGDVIVVSVKEAIPRGRVKKGDVLRAVVVRVNQNLKRKDGSVIRFDKNAAVIVNKSEPVGTRIFGPVPRELRKNHMKIISLAPEVLSRWFALHQDLAVRAGVSRIIIERIYAARPGVI--IGK-KGADIDKLREI--R--K--PET--D-AQLVAESIAQQLER-R-IAFRRAMKRSIQSA-V--RGIRINVSGR-L--GG-AE-IARMEWYREGRVPL--HTLRADIDF-GFAEAKTT--YGII-GVKTWIRLSVFRSSKNIYAQVIGVTLASAS-TDKDAAAAVGKLVAE--RAIEKGV-KHG-RV----------MA-----------------A-----------KIKK-GDRVVVLA-K--GGSVLQV-------KVNMV-SRHTKGIKNK-EAALHVSNVAM-AL--KQ-FNPTS-PGQRGLVKKLVE-GL-TK-SGGRGGNGRIAVRF-GGAK-RRLV--D--FRLEYDPNRTA-FIALIKYDG--ELAYILAPQRL-KAGDEVVKPGNASPLRTLPIGTIIHNIELKPAKGGQI-ARSAGAYAQLVGRIRLNSGELRCMATVGAVS-NPDHGKAGRRP-HVR-GVAM-NP-VDHPHGGGEG--RKPTK-GAK-TR
>Proteobacteri_Gammaproteobacteria_Salmonella_enterica_sub_enterica_serovar_Typhi_str_CT18_CT18_GCA_000195995
------------------------------------GLVGKKVGMTR-ED--GV-S--------IPVTVIEV-EANRVTQD--LA--NY--RA--VQV------AV-T-----------------K-PEAGH----ESIS--V---E--LV-KKVDVTGT--SKGK-GFAG-TVKRW--NFRT--QD--A--THGNSL--SHRVPGS-IGQN--QG-KVFKGK-KMAGQMGNERVTVQSLDVVR------------------RN--LLLVKGG-VPGAT-GCDLIV-----------GKRL--GRGIGGK--TGGRGHKGQK--SR--SG-FE-GGQVRLSDLTKGARAAIEAV-PA--GVD-VK-IK-G-KN-GEGTARALLNSMVIGVTE--GFTKKLQLVGVGY-RAGFSHPVLKGADKQVIGQVAA-EPYKVRTKEKLHDYYKDEVTEFNYPRVEKITLNMG--VG--E--AISGQ-KP--LITKARKSVAGFKIRQGPIGCKVTLR--GERMEFFE--RLITI--AVPRIRD--FRGLSA-K-SFDGR-GNYSMGVREQIEI--DYDKMLQPKRTKFRKMHKGRNRGLAAGADVSFGSFGLKAVGRGRLTARQIEAARRAMTRAVKRQGKIWIRVFPDKPITEKPLAVRMGKGKGNVEYWVALIQPGKVLYEMDGVPEELAREAFKLAAAKLPIKTTFVTKTVRHAR-SSAQKVRLVADLIRGKKVSQALDILN-KKAAVLVKKVLESAIANVDE--GRILK-RTSHITRTLQG-RVVSDKMEKSIVVAIEKHPIYGKFIKRTTKMHVHGIGDVVEIREC--RPLSKTKSWTLV----------------------MPRSL-KPFIDLH--LLKKVELRTWSRRSTIF-PNMIGLTIAVHNGRQHVPVFVSD-EMVGHKL-GEFAPTRTY-RG---KKKMELVLLVHQVVAGA-RQRAQKTRAEVTGS-GKKPWRQKGTGRARGSIKSPSGGVTFAA--R-P-Q-DH-SQKVNKKMYRGALKSILSELVRLAARNIDPVSLIAFDMT--ADAVKDPIADMLTRIRNGQAAPSSKLKVAIANVLKEEGFIR-VSRPGAGLGIAVVSTSK-GVMTDRAAREIICYVIRIRLKAFDHRLIDQSTAEIVETAKRTGAQVRGPIPLPTRKERFTVLISPHVNKDARDQYEIRTHKRLVDIEPTEKTVDALMRLDLAAGVDVQISMIQEQTMLNVADNSGARRVMCIKVLGGSHRRYAGVGDIIKITIKEAIPRGKVKKGDVLKAVVVRTKKGVRRPDGSVIRFDGNACVILNNSQPIGTRIFGPVTRELREKFMKIISLAPEVLSTWFALDSDFKVRQSVSRIVIERIHTARPGIV--IGK-KGEDVEKLREV--R--K--PEL--D-AKLVADSITSQLER-R-VMFRRAMKRAVQNA-M--RGIKVEVSGR-L--GG-AE-IARTEWYREGRVPL--HTLRADIDY-NTSEAHTT--YGVI-GVKVWIRLVVHRTPRHIYAQVISEVLVAAS-TNKDAAAAVGKAVAE--RALEKGI-KHG-RV----------MA-----------------A-----------KIRR-DDEVIVLT-K--GGKVKNV-------SINLV-KKHQKGIVEK-EAAIQVSNVAM-AV--VK-CKPTS-PGRRHVVAPLVEKN--SK-SGGRNNNGRITTRH-GGHK-QRIV--D--FRLEYDPNRSA-NIALVLYDG--ERRYILAPKGL-KAGDQIIKAGNTLPMRNIPVGSTVHNVEMKPGKGGQL-ARSAGTYVQIVARLRLRSGEMRCRATLGEVG-NAEHGKAGARP-TVR-GTAM-NP-VDHPHGGGEG--RVQTK-GKK-TR
>Proteobacteri_Alphaproteobacteria_Wolbachia_endosymbiont_of_Drosophila_incompta_wInc_SM_GCA_001758585
------------------------------MKRINSGLLMMNIGHTA-DN--SR----------MAVTLLHL-SETHIIDG--QD--KX--XX--XXX-------I-A-----------------K-PQLEY-----KVG--I---N--HG-QYLDITGY--SIGK-GFAG-VMKRH--NFSG--LR--A--SHGVSI--AHRSQGS-TGQC--QG-RVFKGK-KMAGHLGNSRITAQNMKILS------------------NS--IIAVKGNNVPGFK-NSYVFVPVGLLLDVNDD-----------------------------------------------------------------------------------------------------------------------------------------------MFKELYKDSIDKFNYPKLVKVCINMG--VG--D--AIAGQ-KP--LSTFAKKSISGXKIRKGTVGCKVTLR--RDKMEFLE--RLIYI--ALPREKD--FRGFSX-X-XXXXX-XXFSFGIKEHIEI--DYDKMFIPKKSKYKKVFKGRIKGNTGGSTLSFGDYGLKAMEAGRIQSKHIETARRVISRTLKRSGKVWIRIFPDTPVSKKPADVRMGKGKGSVEFWVFKAKPGRMLFEISSVPMHLARLALEKATAKLPMKCKFVSN--RVLK-STPRKLNLVAGLVRNKKVSFATVQLE-KKAAGLIRKVLNSAIANXXX--XRVSK-RYSNITKVFCG-TVTKAKCDKTVKVSVLKDELYKKVIKKYKKYTAHKEGDKVLIQEH--KPISTTKKWVIV---------------------------------------------------------------------------------------------------------------------------------------MR----------------------------------SH-TYSLNKKVRKFGLKIALSLKYLRAAKNLNVFDILNHELT--KDXXXDSIGDFLTRIRNAQLXXFSKMNSSILEILKEEGYIR-VSKPGNGLGIFIISTPK-GVMTDYNAHEVLCRVIYINIKAFDCSLLEECVRKFVDELKRSSAKLSGPIALPRKDSKFIVNRSPHVDKKSREQFEMRTSRRLIVLDLTPTMMQMLTGLSFSAGVEVDLKMIQKNTLLEVADNSGARAVLCIGLLG--GRKSASIGDTVIVSTKSITPRGKVEKGKVYRAVVVRVKSPIRKSDGSVIRFSSNAVVLINDGEPLGTRVFGPVKKLSSS-FMKIMSLAVEVL-----------------------------------------------GV--K--R--SEI--D-XXLISNSIAQQLEK-R-VSFRRAMKKAIQSC-L--RGIKVSCSGR-L--GG-AE-IARTEWYKEGRLPL--HTLRANIDY-AFAEAKTI--YGII-GVKVWVRISIFKSNRHFYVQLIGITLTSAS-TNAETIKQVSSLMVE--RLSGMKL-ETG-LV----------MS-----------------A-----------KIKS-GDDVIVLT-K--GGKVIKV-------RVNVH-KRHTKGILNK-ELAIDISNVA------------------------------------------------------------------------------------------------------------------------------------------------------------------------------------------------------------------------
>Terrabacteri_group_Firmicutes_Clostridium_pasteurianum_NRRL_B_598_NRRL_B-598_GCA_000506785
-----------------------------------MAIIGRKVGMTQ-EK--GK-V--------IPVTVVEA-GPCVVVQT--LE--NY--EA--IQV------RA-N-----------------K-PRKGH---ISEIK--A---D--VG-DKVDVSAV--SKGK-GFQG-SIKRW--NQQR--GP--M--THGS-K--FHRAPGS-MGAS--SS-RTFKNK-RMPGHMGSVNTTVLNLEVVK------------------KN--LILIKGG-IPGPN-KGTVVI-----------PKRI--GRGTGGR--NAGKGEKGQN--AR--SG-FE-GGQINLDRLSKSAIEKIEAI-PA--DVT-VT-VK-G-PK-GEGLTRALINNMVIGVKQ--GYQKTLDLVGVGY-RAGYSHPVVSGIDKEKVGFAAA-EPYKIRRKERLQEKYQKEVEKFGYPKLEKIVINMG--VG--E--AIAGQ-KP--VLTRAKKSVANFKIRENPLGCKVTLR--KANMEFAD--KLMSI--ALPRVRD--FRGVSS-K-AFDGR-GNYSLGIKEQLEI--EYDKMLMPKRVKHRKVQRGRMKGKARGNFLAYGDYGIQALTCGWITSNQIESARIAINRYIKRGGKLWIKIFPDKPVTEKPAETRMGSGKGSPEYWVAVVKPGRVLFELSGVPEETAREAMRLASHKLPVKTKFVSKGEKYIR-MSPTKVGVILDLIRGKQVNEAFAILP-REAAVVINKVLKSAVANVGQ--GKILK-KTSNITKKRIG-RVVSDKMEKTIVVAVERHQLYGKTVNRTTKFKVHKINDRVSIMET--RPLSKDKRWRLV-------------------GILVSRST-KPFVHEG--LFKKIEVKTWSRSSTIF-PQFIGHTIAVHDGRKHVPVYISE-DMVGHKL-GEFVLTRTY-KG----KRPTVGVALHQVVANK-RQQSTKTRSEVRGG-GIKPWRQKGTGRARGSIRSPKGGIVFAP--K-P-R-DY-RVSVPKSMRKVAMKSALTSKVQKSARNINVYDLLKYEIT--KDAVSDPIADLLTRVRNANAVPSSNVKKEIANILLQEGYIR-ISKPGNGLGIAVVSTSN-GIMVDREAREVICYVIRIRLKAFDHTILDQSAEKIVETAKTSGAKVVGPVPLPTEKDVVTILRAVHKYKDSREQFEIRTHKRLIDINPSPKTVDALMRLNLPAGVDIEIKMIQQQTLLKVADNSGAKEIMCIRVLGGSKRKFGNIGDVIVASVKSATPGGVVKKGDVVKAVVVRSVKGVRRADGSYIKFDENAAVIIKDKQPRGTRIFGPVARELRKEFTKILSLAPEVLAKWYALIEDNKIRKGISKIEIERIYTAKPGVI--IGK-GGSGIEALKEV--K--S--AEA--D-AQLMAENIAAQLEK-R-ISFRRAMKQTMQRA-M--KGVKTACSGR-L--GG-AE-IARTEHYHEGTIPL--QTLRADIDY-GFAEADTT--YGKI-GVKVWVRLSVFKSEKNIYAQVIGVTLVAAS-SNKEGAKLVGELVAK--KAIEKGI-DHG-RI-----------M-----------------KI----------HVRK-NDTVIVIS-K--GGEVLKA-------KVNIV-KKHQKAIIEK-EAAINSSKVMM-AV--KK-FNPIT-PARRQMTKSLLV-AL-KS-KAGRNAQGKITVRH-GGVK-RRII--D--FTIEYDPNRSA-YIALVIYDG--EKRYILAPAGL-KVGDVIIKPGNALPLKNIPVGTVIHNIELQRGKGGQL-VRAAGGSAQLMAKLRLPSGEMRCRATIGTLS-NATNGKAGRRP-TVR-GSVM-NP-NDHPHGGGEG--KKPAL-GYK-TR
>Proteobacteri_Gammaproteobacteria_Salmonella_enterica_sub_enterica_serovar_Anatum_str_USDA_ARS-USMARC-1175_USDA-ARS-USMARC-1175_GCA_000963535
------------------------------------GLVGKKVGMTR-ED--GV-S--------IPVTVIEV-EANRVTQD--LA--NY--RA--VQV------AV-T-----------------K-PEAGH----ESIS--V---E--LV-KKVDVTGT--SKGK-GFAG-TVKRW--NFRT--QD--A--THGNSL--SHRVPGS-IGQN--QG-KVFKGK-KMAGQMGNERVTVQSLDVVR------------------RN--LLLVKGG-VPGAT-GCDLIV-----------GKRL--GRGIGGK--TGGRGHKGQK--SR--SG-FE-GGQVRLSDLTKGARAAIEAV-PA--GVD-VK-IK-G-KN-GEGTARALLNSMVIGVTE--GFTKKLQLVGVGY-RAGFSHPVLKGADKQVIGQVAA-EPYKVRTKEKLHDYYKDEVTEFNYPRVEKITLNMG--VG--E--AISGQ-KP--LITKARKSVAGFKIRQGPIGCKVTLR--GERMEFFE--RLITI--AVPRIRD--FRGLSA-K-SFDGR-GNYSMGVREQIEI--DYDKMLQPKRTKFRKMHKGRNRGLAAGADVSFGSFGLKAVGRGRLTARQIEAARRAMTRAVKRQGKIWIRVFPDKPITEKPLAVRMGKGKGNVEYWVALIQPGKVLYEMDGVPEELAREAFKLAAAKLPIKTTFVTKTVRHAR-SSAQKVRLVADLIRGKKVSQALDILN-KKAAVLVKKVLESAIANVDE--GRILK-RTSHITRTLQG-RVVSDKMEKSIVVAIEKHPIYGKFIKRTTKMHVHGIGDVVEIREC--RPLSKTKSWTLV----------------------MPRSL-KPFIDLH--LLKKVELRTWSRRSTIF-PNMIGLTIAVHNGRQHVPVFVSD-EMVGHKL-GEFAPTRTY-RG---KKKMELVLLVHQVVAGA-RQRAQKTRAEVTGS-GKKPWRQKGTGRARGSIKSPSGGVTFAA--R-P-Q-DH-SQKVNKKMYRGALKSILSELVRLAARNIDPVSLIAFDMT--ADAVKDPIADMLTRIRNGQAAPSSKLKVAIANVLKEEGFIR-VSRPGAGLGIAVVSTSK-GVMTDRAAREIICYVIRIRLKAFDHRLIDQSTAEIVETAKRTGAQVRGPIPLPTRKERFTVLISPHVNKDARDQYEIRTHKRLVDIEPTEKTVDALMRLDLAAGVDVQISMIQEQTMLNVADNSGARRVMCIKVLGGSHRRYAGVGDIIKITIKEAIPRGKVKKGDVLKAVVVRTKKGVRRPDGSVIRFDGNACVILNNSQPIGTRIFGPVTRELREKFMKIISLAPEVLSTWFALDSDFKVRQSVSRIVIERIHTARPGIV--IGK-KGEDVEKLREV--R--K--PEL--D-AKLVADSITSQLER-R-VMFRRAMKRAVQNA-M--RGIKVEVSGR-L--GG-AE-IARTEWYREGRVPL--HTLRADIDY-NTSEAHTT--YGVI-GVKVWIRLVVHRTPRHIYAQVISEVLVAAS-TNKDAAAAVGKAVAE--RALEKGI-KHG-RV----------MA-----------------A-----------KIRR-DDEVIVLT-K--GGKVKNV-------SINLV-KKHQKGIVEK-EAAIQVSNVAM-AV--VK-CKPTS-PGRRHVVAPLVEKN--SK-SGGRNNNGRITTRH-GGHK-QRIV--D--FRLEYDPNRSA-NIALVLYDG--ERRYILAPKGL-KAGDQIIKAGNTLPMRNIPVGSTVHNVEMKPGKGGQL-ARSAGTYVQIVARLRLRSGEMRCRATLGEVG-NAEHGKAGARP-TVR-GTAM-NP-VDHPHGGGEG--RVQTK-GKK-TR
>Terrabacteri_group_Firmicutes_Caldicellulosiruptor_owensensis_OL_OL_GCA_000166335
-----------------------------------MGILGKKIGMTQ-EE--GR-V--------IPVTVIEA-GPCVVVQT--VE--KY--SA--IQV------KL-N-----------------K-PLKGH---ADEIR--V---D--IG-ERVDVTGI--SKAK-GFQG-VIKRH--GQQR--GP--M--SHGS-M--YHRRVGS-MGSN--TA-RTFPGK-KMPGRMGGERVTVLNLQVVK------------------RN--LLLVKGS-VPGNK-NSLLII-----------RKRV--GRGESGK--TSTRGHKGQW--AR--SG-FE-GGQVNVEKLSEGARKKIEAI-PS--GVD-VK-VK-G-PK-GTGLTRTLIANMVEGVTK--GYEKVLEVVGIGY-RAGYSHPVVKGIDKQQVGNFAA-DPYLLRLKERLKEKYFQEVQKFGYPRLAKIVVNIG--LG--E--GITGQ-KP--VVTRAKKSIANFKLRKGPIGCMVTLR--GDRMEFLD--KMINL--ALPRVRD--FRGVSD-K-SFDGR-GNYSIGFKEQLEI--DYDKMLMPKRVKWRKQQRGRMKGKARGNFVAYGDFGIMALEPGWITSNQIEAARVAISRHIKRGGKVWIKIFPDKPVTKKPAETRMGSGKGSPEYWVAVVKPGRVMFEVGGVDEEVAKEALRLAIHKLPIKCKIVSREGRYAM-ISPRKVRVVIDLIRNKPVNEALNILP-KRAARIVEKLVKSAIANANG--GLIRK-RTSHITKTRVG-VVVSDKMDKTVVVAVEQHPLYKKTMKRTTKFKAHRVGDKVLIMET--RPLSKEKRWRVV----------------------MGRSL-KPYCDPK--LLKKIEIKTWSRRSTIL-PQMVGHTIAVYDGRKHVPVYITE-EMVGHKL-GEFAPTRTF-KG---ALKAKVPVVLHQAVANR-RQFAAKTRAEVRGG-GRKPWRQKGTGRARGSIRAPKGGVVFAK--K-P-R-DF-SIDLPKKVRRLALKCALSSKVKKSTRNLNVFDILKYDIL--QDAVKDPIADMLTRIRNANNAPASKMKKAIAQILLEEGFIR-ISKPGGGLGIAIISTSK-GIMTDKKAREVLCYVMRIKLKSFDYKLLEQSAKKIVETAKNTGAEVSGPVPLPTDREVITIIRAPHKYKDSREQFEIKTHKRLIDIKPTQKTVDALMRVELPAGVDIEIKMIQPQSRLKVADNTGAKEVMCIRVLGGSNRKFANIGDVIVCSVKDATPGGVVKKGDVVKAVIVRTRKGVRREDGTYIRFDDNAAVLIEDGTPRGTRIFGPVARELRKDFMKIVSLAPEVLSRWFAVLEDYKIRRGISRIEIERIHTAKPGIV--IGR-AGSGVEALREI--K--V--PEL--D-AQLVAENIAAQLEK-R-VSFRKAMKQAMARA-L--RGIKTMVSGR-L--GG-AD-IARTEWYKEGRIPL--QTLRADIDY-GFAEAHTT--YGRI-GVKTWIRLCVYKSLKYIYAQIIGHTLVAAS-SSIEAAEYVGKVIAE--RAKEKGI-THG-RV--------MPNK-----------------V-----------HVKK-GDTVIVIS-K--GGKVLTV-------DVNIV-KKHVRGIITQ-EAPIWACKVMV-GI--IV-YKPTS-PGRRNASKSLVF-TE-KK-WAGRNNQGRITVRH-GGHK-KRIV--D--FAIEYDPNRTA-FLALLCYDG--ERRYIIAPEGL-KVGDTVIKVGNALPLKNIPVGTMIHNIELMPGRGGQL-CRSAGSVAQLMAKIKLPSGELRCRATIGQVG-NLDHGKAGRRP-TVR-GSAM-NP-VDHPHGGGEG--KKPTL-GYK-TR
>Proteobacteri_delta_epsilon_subdivisions_Helicobacter_pylori_Shi470_Shi470_GCA_000020245
------------------------------------EFLVQKIGMSR-----AN-S--------TPVTLLKV-LQAKVCQ---LE--NK--AL--VAY-------H-N-----------------K-AIEGQ-----ELG-DL---D--LL-KRVKASFK--TKGR-GFAG-VMKRW--NFQG--GP--A--AHGS-R--FHRRPGS-IGNR--EG-RVQKGR-KMAGHYGNELVTCQN-EVLS------------------SM--VLALKGS-VAGFS-GAYGRI-----------IKRV--GRGQGGK--TATRGGKGQT--AR--TG-FE-GGQINVEKNSKIKDERIKTI-PS--SVQ-AS-FK-N-SK-EKGTYGALANNIVIGLST--GFSKTLEVNGVGY-KVGFSHPVIKGSDKQKVGQVAA-EPYKIIRKAGLKQFYQNEVQELDIPKLEKIVISVG--AG--A--HIAGQ-KA--VITKAKKSVAGFKIREGAVGAKVTLR--NKRMNFLE--KLIVI--SLPRVKD--FRGISR-N-GFDGR-GNYTFGINEQLEV--VYDDMLMPKRTKYRKQMKGRNRGKARGNSIAFGDIAIKAIEHGRIDSRQIESARVAMTRHIKRAGKVWIRVFPDKPLTAKPLETRMGKGKGSVEKWVMNIKPGRIVYEMLGIEEGLAREALALAQSKLPFKTKIVTCEIKFVR-LSPTKARLIARQIQGMNAELAIASLP-NKAARVLSKVVASAVANVDA--GAIRK-PTSHVFRLVQG-KVISKFAEKSAVILVEVHEKYRKIVKKFKKYTIHKVGDFVSAIEC--RPLSKTKSFTLK----------------------MSRSI-KPFIDDH--LMKKTLIKTWSRRSTIL-PEMIGFTYNVHNGRVFVPVYITE-NHVGYKL-GEFAPTRTF-KG----GKSKAIVNLYLYVSSA-RAAKSKNRAEVSGG-GRKPWAQKGGGRARGSITSPGGGVSHGA--T-NNR-NY-NLKINKKQKRLALEYALEEKAQLAFSNLNAYLLAAFSME--EAAFQDIIADSLTRLRNASMRYYAKIVVSILEIFKEKGFIR-LSKPGNGYGVIVVSTSK-GVITNEEAYEVLCSIIRLKLKAYDHRVLDRSVVAIVEAVKRSGSEIRGPIPLPTKNKRYTVLRSPHVNKDSREQFEIRVYSRLIDISATPETVDSLMKLDLAPEVDVEVTMIQSFTRLNVADNSGAKEIMCIKVLGGSHKRYASVGSVIVASVKKAIPNGKVKRGQVVKAVVVRTKKEIQRKNGSLVRFDDNAAVILDAKDPVGTRIFGPVSREVRANFMKIISLAPEVVSRWFPIDEDNKIRKGVSEIVIERVVAARPGLI--IGK-KGVDIEKVKEV--K--R--PQA--D-AQLAAENVATQLEK-R-VAFRRAMKKVMQAA-L--KGIKVRVSGR-L--AG-AE-IARTEWYMEGRVPL--HTLRAKIDY-GFAEAMTV--YGII-GVKVWIRVSVFRSNRYFYAQAIQSTITHID-GTQEDAKKLGTLFAE--ELKKAGI-EHG-VV----------MK-----------------S-----------EIKK-NDMVKVIA-K--GAKVLAVLP----KTCKVV-KKAIKGFIHK-EKPMHISNVKM-AI--KT-YKPYT-PSRRFMSKGLLT-KL-KA-TAGRNNNGRITSRH-RGAK-KRII--D--FAIEYDPYRNA-RIALVVYDG--DKRYILQPSGL-KVGDSVIKVGFAMKLKNIPIGTVVHNIEMHPGAGGQL-ARSAGMSAQIMGRLRMPSSEMRCMASVGVVG-NEDFGKAGRRP-QTR-GSAM-NP-VDHPHGGGEG--KTPAK-GYK-TR
>Terrabacteri_group_Firmicutes_Geobacillus_Y412MC61_Y412MC61_GCA_000024705
-----------------------------------MGILGRKIGMTQ-EN--GD-L--------IPVTVIHA-TPNVVLQT--IE--NY--EA--IQL------SA-N-----------------K-PQIGH---IDEVK--V---D--IG-EIVDVTGI--SKGK-GFQG-AIKRH--GQSR--GP--M--AHGS-R--YHRRPGS-MGSI--AN-RVFKTK-NLPGRMGGERVTIQNLKIVK------------------RN--LLLIKGN-VPGPR-KGLVIV-----------AVRV--GRGIGGK--TSGRGQKGQN--AR--SG-FE-GGQVNLEKLSASAKEAIEAI-PA--GVT-VT-VK-G-PK-GEGTTRSLLANMVEGVSK--GYEKALELVGVGY-RAGYSHPVVKGADKQRVGELAA-EPYKVRLKERLKEKYVNEVSKFNYPKIEKIVINMG--VG--D--AIAGQ-RP--VVTRAKKSIAGFRLRQGPIGAKVTLR--GERMEFLD--KLISV--SLPRVRD--FRGVSK-K-SFDGR-GNYTLGIKEQLEI--DYDKMLMPKRVKYRREHRGRMKGRAGGTEVHFGEFGLQALESAWITNRQIEAARRAMTRYMRRGGKVWIRIFPSKPYTAKPLEVRMGSGKGAPEGWVAVVKPGKVMFEVGGVSEEVAREALRLASHKLPIKCKFVKRGERTVR-IAPRKARLVIDLIRGKEVGEAFAILP-KAASPIIEKVLKSAVANVDE--GAINK-RTSHITKVYVG-RVVSDKMDKTITVLVEKHPLYGKRVKYSKKYKAHKVGDIVKIMET--RPLSATKRFRLV----------------------MGRSL-KPFCDEH--LMKKIEIKTWSRRSTIF-PQFVGHTIAVYDGRKHVPVYITE-DMVGHKL-GEFAPTRTF-RG----KRPKVALVLFEAVASM-RQHKTKNRAEVSGG-GRKPWRQKGTGRARGSIRAPGGGTVFGP--V-P-R-SY-SYKLPKKVRRLAIKSALSSKVLLSARNINVLDVLNHDIT--KAAVEDPIADMLTRIRNANMVPASKIKREIAEILKREGFIR-ISKPGNGLGIAILSTSQ-GILTDKEAREVIAYVIRIRLKAYDHRILDQSAEKIVETAKRSGAKVSGPIPLPTERTVYTILRAVHKYKDSREQFEMRTHKRLIDINPTPQTVDSLMRLDLPSGVDIEIKMIQQESRLKVADNSGAREVLVIKVLGGSGRRYANIGDVVVATVKDATPGGVVKKGQVVKAVVVRTKRGVRRPDGSYIRFDENACVIIRDKSPRGTRIFGPVARELRKDFMKIISLAPEVISRWYALHEDLKIREAVSRVEIERIHTAKPGMV--IGK-GGSEVEALREI--K--K--PDL--D-ARLVAENIARQLEN-R-VSFRRAQKQAIQRA-M--RGIKTMVSGR-L--GG-AD-IARSEHYSEGTVPL--HTLRADIDY-GTAEADTT--YGKI-GVKVWIRLSVFRSNKHIYAQIISSTIVSAS-TNIEAAKKVGELVAK--RALEKGI-KHG-RV-----------------------------M-----------HVKK-GDKVQVIS-K--GGVILAAFP----KKVNIV-KKHAKGIIEK-EAPIHVSKVMM-AI--KK-YKPTS-NGRRGMTKSLLA-PL-KK-KAGRNNQGKITVRH-GGHK-RRII--D--FTIEYDPNRSA-NIALINYDG--EKRYIIAPKNL-KVGMEIIKIGNALPLENIPVGTLVHNIELKPGRGGQL-VRAAGTSAQVLGKVRLASGEVRCRATVGEVG-NEQHGKAGRRP-TVR-GSVM-NP-VDHPHGGGEG--KKPTL-GYK-TR
>Terrabacteri_group_Firmicutes_Bacillus_smithii_DSM_4216_GCA_001050115
--------------------------------M--TGILGRKIGMTQ-EN--GD-L--------IPVTVIEA-TPNVVLQT--VE--TY--EA--IQL------RA-N-----------------K-PQKGH---LSEVK--V---D--IG-DVVDVTGV--TKGK-GFQG-AIKRH--GQSR--GP--M--AHGS-R--YHRRPGS-MGPI--AN-RVFKSK-ELPGRMGGEQVTIQNLEIVK------------------RN--VILIKGN-VPGPK-KSLVKI-----------RNRV--GRGIGGK--TSGRGQKGQN--AR--SG-FE-GGQVNLEALSSAAKEAIEAI-PS--GVT-VT-VK-G-PK-GSGTTRALLANMVEGVSK--GFEKSLELIGVGY-RAGYSHPVVKGVSKERVGALAA-EPYKVRRKERLKEKYLKEIKKFNYPKIEKVVVNMG--VG--D--AITGQ-KP--LVTRAKKSIAGFRLREGPIGAKVTLR--GERMEFLD--KLISV--SLPRVRD--FRGVSK-K-AFDGR-GNYTLGIKEQLEI--DYDKMLMPKRVKYRREHRGKMRGRAGGTEVSFGEFGLQALESAWITNRQIEAARIAMTRYTKRGGKVWIKIFPHKPYTAKPLEVRMGSGKGAPEGWVAVVKPGKIMFEIAGVSEEVAREALRLASHKLPIKCKIVKRNEKTVR-IAPRKARLVVDLIRGKQVGEAVAILP-KAASPIVEKVLKSAVANVDE--GQINK-RTSHITKVYTG-RVVSDKMDKTITVLVEKHSLYGKRVKYSKKYKAHKVGDIVRIMET--RPLSATKRFRLV----------------------MGRSL-KPFVDDH--LMKKIEIKTWSRRSTIF-PSFIGHTIAVYDGRKHVPVYITE-DMVGHKL-GEFAPTRTF-RG----RRPKVALVLHEAVASL-RQHKVKNRSEVSGG-GRKPWRQKGTGRARGSIRAPGGGTVFGP--T-P-R-SY-SYKLPKKMRRLAIKSALSSKVNLSARNINVINVLDHDMT--KSAVEDPIADMLTRIRNANMVPASKIKKEIAEILKREGFIR-ISKPGNGLGIAIVSTSQ-GVLTDKEAREVLAYIIRIRLKAYDHRILDQSAEKIVETAKRSGAAVSGPIPLPTEKSVYTILRAVHKYKDSREQFEMRTHKRLIDINPTPQTVDSLMRLDLPSGVDIEIKMIQQESRLKVADNSGAREVLTIKVLGGSGRKTANIGDVIVCTVKQATPGGVVKKGDVVKAVIVRTKRGVRRSDGSYIRFDENACVIIRDKSPRGTRIFGPVARELRNNFMKIVSLAPEVISKWYALHEDLKIRESVSRVEIERIHTAKPGMV--IGK-GGTEVEALREI--K--K--ADL--D-AKLVAENIARQLEN-R-VSFRRAQKQAISRA-M--RGIRTMVSGR-L--GG-AD-IARSEHYSEGTVPL--HTLRADIDY-AHAEADTT--YGKL-GVKVWIRLNVYRSNKHIYAQLIGVTLASAS-TNVEAAAKVGELIAK--KAVEKGI-THG-RV-----------------------------M-----------HVKK-GDKVMVIS-K--GGVILAA----FPKKVNIV-KKHAKGIISQ-EAPIHVSNVMM-AI--KK-YKPTS-NGRRGMTKSLLA-PL-NK-KGGRNNQGKITVRH-GGHK-RRII--D--FTIEYDPNRSA-NIALINYDG--EKRYILAPKNL-KVGMEVIKVGNALPLANIPVGTIIHNIELKPGKGGQL-VRSAGTSAQVLGKVRLTSGEVRCRATIGQVG-NEQHGKAGRRP-TVR-GSVM-NP-NDHPHGGGEG--RKPTL-GYK-TR
>Proteobacteri_Gammaproteobacteria_Pseudomonas_fluorescens_R124_R124_GCA_000292795
---------------------------------------------------------------------------------------------------------------------------------------------------------------------------------------------------------------------------------------------------------------------------------------------------------KHRP--GRGIGGK--TGGRGHKGQT--SR--SG-FE-GGQVRLSELTKGARAAIEAL-PA--GVE-VK-VK-G-AK-GTGTTRALVNNMVQGVSQ--GFERKLQLVGVGY-KAGFSHPVIKGIDKQLVGQVAA-EPYKVRRKERLKEIYRKEIEELKLPRVTKITLNMG--LG--E--AITGQ-KV--VVTYARKSIAGFKVREGPIGVKVTLR--RERMEFLD--RLLSI--SLPRVRD--FRGLNA-K-SFDGR-GNYSMGVKEQIEI--DYDKMLQPKRTKFRKQMTGHNRGLARGSKVSFGEFALKSVARGRLTARQIESARRALTRHVKRGGKIWIRVFPDKPISKKPLEVRMGKGKGNVEYWVAQIQPGKVLYEIEGVSEELAREAFALAAAKLPLATSFVKRTVSGAR-ISAQKARLVADQIRGKKVGEALNLLS-KKAAEIMKKVLESAVANVNE--GRIVK-RSCHITRTLTG-RVVSDKMDKTITVLIEKHPIYGKYVKRSTKLHAHHIGDKVTIRET--RPMAKTKSWALV----------------------MPRSL-KPFIDLH--LLKKIEIKTWSRRSMIL-PQMVGLTIAVHNGRQHVPVLVNE-DMVGHKL-GEFAGTRTY-RG----KRMQLNVLVHQAVAGG-RQKQQKTRSDVRGG-GKRPWRQKGTGRARGTIRSPGGGTTFAA--R-P-Q-DH-SQKLNKKMYRAAMRSILAELVRLAARNSDPVSLIAYDIT--VSAVKDPLADMLTRIRNAQMAPSSTLKVAVAKVLKDEGYIR-VSRPGGGLGVSIVSTNK-GVMTDRAAREVLCTV-----------------------------------------------------------------------------------------------MIQTQSMLDVADNSGARRVMCIKVLGGSHRRYAGIGDIIKVTVKEAIPRGKVKKGQVMTAVVVRTRHGVRRADGSIIRFDGNAAVLLNNKEPIGTRIFGPVTRELREKFMKIVSLAPEVLSVWYALFADLKVRESVSRIDIHRIHTARPGIV--IGK-KGEDVEKLREI--R--K--PEL--D-GMLVAQSVAQQLER-R-VMFRRAMKRAVQNA-M--RGIKIQVSGR-L--GG-AE-IARTEWYREGRVPL--HTLRADIDY-ANYEAHTT--YGVI-GVKVWIRLCVFRSSQHIYAQVINKVLASAS-TNIDAATKVGQLVAT--RAKAAGV-SHG-RV-----------M-----------------Q-----------KIRR-DDEIIVIA-K--GGKVLKV-------ALNLV-KRHTKGIVEK-EAPLHASNVAM-AI--VK-CKPTS-PGRRFVVAPLLEKK--SK-TGGRNNNGRITTRH-GGHK-QRMV--D--FRIEYDPNRTA-HIALLCYDG--ERRYIIAPKGV-SAGDQLIKPGNALQLRNIPVGSTVHGIELKPGKGAQI-ARSAGASAQLIARLRLRSGEMRCRATLGEVS-NSEHGKAGARP-TVR-GVAM-NP-VDHPHGGGEG--RFPTK-GAK-TR
>DPAN_group_Nanoarchaeota_Candidatus_Nanopusillus_acidilobi_7A_GCA_001552015
HQPRAVSMQFWPRVRAKRIYPIIKSWPSIN-----IAFAGYKVGMTH-KE--GK-Y--------VPVSIIET-PPLKVLGL-YKK-DTF-LSL--KDILEPNEDLV-SLIKLIVYTQPWLTTIKKKKPEIFE-----QIK--I--ND--VG-EYVDIIGV--TKGK-GLQG-EVKRY--GITV--QY--R--EVKRSK--SVRHIGA-RGSR---R-RIFPTT-PMPGQYGFFRRTEYNKLIIKDNYN-PSSGWPHYGIVK-NT--YVMLKGS-VIGAK-KRLLILIGIEYISLSPK--------------------------------------------------------I-PN--SVS-VS-IK-G-PK-GENTMVAHIKNDIEGVTK--GFVYKLRGVSIHF-PLGGRDIKLEGHDIELLGNLAG-REKDIIQKPNSNK-----------IVIDKVTINIG--VG------MFPDLKP--VRTKAKKRVQAWGIRPGEIGVKLTIR--GKKAETLK--WLLKA--VNNTLKE---------S-QFDKY-GNFGFGIKEYVGM--KYDP---------------------------------------------------------------------------------------------------------------------------------------------------------------------------------------------------------FLFEG-KVERVRRRIALVTFYRYIPKYERYMIRRSKIKAHKEGDEVIIGET--RPISKTIHFVVIMPEFMIRGYTLDQLKSMSIDSRVKRTL-LPPEWEN--FYRKCYVKTHSREIIIL-PSIVGAKVGVYSGKEFVEFEIKP-EMIGRRL-GDFVHSTKK-VQFMKAKKNMISVIVYKVFLSH-RV-------YKYAG-ME--WTSKKRGISRMARVIPKGRRAHPP--K-PEK-NW-YRKINKKEKRLAILSAISASSNKV--SLNIEKLAPGGWS--EKAIEDIINDFFSHATNCINIYYNKLLLNILEKLKEYRFVK-AIHPRSGFGILLVSTNK-GVKTNEECKVLVAVV----MWGTDLKTMNQFTNQLLKIIEQLGIEKRGPVNLPTKIIRIPTMRTLGKRGKIYETYQIRIYRRFLDVN-DERFFKNFINMQIPKGFRISLKGITVGTILKVADNSKAKLAKVVSVIGGIKRRRAGVADMVSVSIIDGDLS--LV-GKVMKAVIIRQRKEYRRKDGTRIKFEDNACIII-KGTPAGTVIRGPVAREVVERWPEIGKIASIVIIEELILDKTLKNR--ISKVEYFKIYCARPRLV--LGR-ANENLDEIKGV--E--N--PLL--D-SEIVADLIASQIERYGNRAIRRIMQRVMEQV-M--QGIEVRVTGK-I--IG-DR--TSTIREQKGYIKKS-GEVNKIIGK-SIRHAKLP--SGVI-GVQVRI--------------------------------------------------------SSKSSRKQRKYIINAPLHIRGKIISSMLSKDIKKLININSLPLRV-GDYVKVLRYR--NGFVIYIDR----KKVKFT------KEVYR---PLHSSKLLMGGN--TI-----------------------QQ-RLGKGNIYRIPDFY-VGEF-SRPL--D---DIIKDKVHYA-PIAKIKFTG--ETILVPAVEGL-YVGKEIVENGNILPLKVIPDGSNVCMVEISPGDGGKI-ARTSGTSCILVQKLKLPSGKTKSRAILGTVA-GGGRVKAGNWP-ISK-PTAR-NA-ADHPLGGKHK--RYPIKYGKYGSR
>Proteobacteri_delta_epsilon_subdivisions_Helicobacter_pylori_83_83_GCA_000213135
------------------------------------EFLVQKIGMSR-----AN-S--------TPVTLLKV-LQAKVCQE-------K--AL--VAY-------H-N-----------------K-AIEGQ-VSQQLDL------S--AL-KRVKASFK--TKGR-GFAG-VMKRW--NFQG--GP--A--AHGS-R--FHRRPGS-IGNR--EG-RVQKGR-KMAGHYGNELVTCQN-EVLS------------------SM--VLVLKGS-VAGFS-GAYGRI-----------IKRV--GRGQGGK--TATRGGKGQT--AR--TG-FE-GGQINVEKNSKIKDERIKTI-PS--SVQ-AS-FK-N-SK-EKGTYGALANNIVIGLST--GFSKTLEVNGVGY-KVGFSHPVIKGSDKQKVGQVAA-EPYKIIRKAGLKQFYQNEVQELDIPKLEKIVISVG--AG--A--HIAGQ-KA--VITKAKKSVAGFKIREGAVGAKVTLR--NKRMNFLE--KLIVI--SLPRVKD--FRGISR-N-GFDGR-GNYTFGINEQLEV--VYDDMLMPKRTKYRKQMKGRNRGKARGNSIAFGDIAIKAIEHGRIDSRQIESARVAMTRHIKRAGKVWIRVFPDKPLTAKPLETRMGKGKGSVEKWVMNIKPGRIVYEMLGIEEGLAREALALAQSKLPFKTKIVTCEIRFVR-LSPTKARLIARQIQGMSAELAIASLP-NKAARVLSKVVASAVANVDA--GAIRK-PTSHVFRLVQG-KVISKFAEKSAVILVEVHEKYRKIVKKFKKYTIHKVGDFVSAIEC--RPLSKTKSFTLK----------------------MSRSI-KPFIDDH--LMKKTLIKTWSRRSTIL-PEMIGFTYNVHNGRVFVPVYITE-NHVGYKL-GEFAPTRTF-KG----GKSKAIVNLYLYVSSA-RTAKSKNRAEVSGG-GRKPWAQKGGGRARGSITSPGGGVSHGA--TNN-R-NY-NLKINKKQKRLALEYALEEKAQLAFSNLNAYLLAAFSME--EAAFQDIIADSLTRLRNASMRYYAKIVVSILEIFKEKGFIR-LSKPGNGYGVIVVSTSK-GVITNEEAYEVLCSIIRLKLKAYDHRVLDRSVVAIVEAVKRSGSEIRGPIPLPTKNKRYTVLRSPHVNKDSREQFEIRVYSRLIDISATPETVDSLMKLDLAPEVDVEVTMIQSFTRLNVADNSGAKEIMCIKVLGGSHKRYASVGSVIVASVKKAIPNGKVKRGQVVKAVVVRTKKEIQRKNGSLVRFDDNAAVILDAKDPVGTRIFGPVSREVRANFMKIISLAPEVVSRWFPIDEDNKIRKGVSEIVIERVVAARPGLI--IGK-KGVDIEKVKEV--K--R--PQA--D-AQLAAENVATQLEK-R-VAFRRAMKKVMQAA-L--KGIKVRVSGR-L--AG-AE-IARTEWYMEGRVPL--HTLRAKIDY-GFAEAMTV--YGII-GVKVWIRVSVFRSNRYFYAQAIQSTITHID-GTQEDAKKLGALFAE--ELKKAGI-EHG-VV----------MK-----------------S-----------EIKK-NDMVKVIA-K--GAKVLAVLP----KTCKVV-KKAIKGFIHK-EKPMHISNVKM-AI--KT-YKPYT-PSRRFMSKGLLT-KL-KA-TAGRNNNGRITSRH-RGAK-KRII--D--FAIEYDPYRNA-RIALVVYDG--DKRYILQPSGL-KVGDSVIKVGFAMKLKNIPIGTVVHNIEMHPGAGGQL-ARSAGMSAQIMGRLRMPSSEMRCMASVGVVG-NEDFGKAGRRP-QTR-GSAM-NP-VDHPHGGGEG--KTPAK-GYK-TR
>unclassifie_Bacteria_Bacteria_candidate_phyla_candidate_division_TM6_bacterium_GW2011_GWF2_28_16_nan_GCA_001029715
-----------------------------------MTIFATKVEMSQ-ED--GK-R--------LPITKLKV-SDNVVLSE--TQ---Q--VT--VEI------KV-A-----------------K-PLRAK-TQEETLA--L--TD--VG-DVVEIQGS--TKGR-GFAG-AIKRH--GFHG--GP--K--THGQSD--RARAVGS-IGSG--TG-RVWKGK-RMPGRYGCDTKTVSGLVVVY------------------SN--EVWVNGP-VPGYR-TSTVRIKS---------MKRL--GRGYGGH--TSSRGQKGQK--SR--TG-FE-GGSLTFDDLSASAKKEIEAI-PS--QVI-AT-TK-G-PK-GEGLMRSLIANNIEGVAN--AYKKTLKLIGTGY-RVGYSHTTIEGIDKQLVGQVAA-EPYLVKKKPRLKEKYQQEVKEFSYSKIEKVILNMG--VA--E--PITGQ-HP--QVTKARKAISNFKLRAGPMGVMVTLR--GELMEFLD--RLISI--TLPRVKD--FRGVSK-V-AFDGQ-GNYSLGIEEQIEI--EFDQMLQPKKVKYRKTFRGKNRGKARGCEIVFGEYGLRSLSLGEISARQIEAARKKITYATKREGKYWIKIFPHKPLTQKPLGVKMGSGKGAIEEYVALVKPGVIMFEIGGVSEEIAKSAMQKAAAKLSVKTEFVKK--RNTR-QTSRKVRLVADVVKKMSIVDAINQLN-RKSSLLVLKVLRQATANIND--GTILK-RTCHVRKKLQG-KVTSLKTVNTAIVSVEAHPLYQKLVRRSKKYACDVLNDVVEIQET--RPLSKTKRFKVV----------------------MSRSS-KPYIDPK--LLKKVLIKTWSRACVIA-PEFVGHTFMVHQGKNFIEVFVSE-LMVGHSL-GEFSPTRTF-RG-----TMQLTVLLSQSISNL-RQSHTKTRSEINRT-KKKWYKQKGTGNARGARTPSGGGVAFGP--RGN-E-NW-SKTLTAKSKLLALKLALSAQKARSLRNINSLHVAMADID--FTALKDPIADMIIRIKNSVMAPHSKLKEALARILKDFDYIR-VSKPGNGYGLTILSTNK-GIMDGKSAREVLCQIIRVRLKSYDHRVIDEASRKILQTALSTGAKVIGPVPLPTHKKSFTVLVSPHTDKNAQEHYEIRTHKRLIDIDPTNKTIDSLMHLELPAGVDIQIKMIQLKTVLAIADNSGAKRIRVIQVYGGSKRRFGGVGDMVIGSVIAADANGTVKKGEKVRAVIVRTRKEQRRASGEYIRFDENAAVIVQANEPIGTRVFGPIAREVKQGYNKIASLAPEVLSLWFAVLEDYKLREGLVEIEIRRLSVARPGVV--IGK-GGTNLEKVKEV--K--K--PDL--S-AKLVLERIISQLLA-R-YPHRRAVTQAMEKV-M--AGVKIQLSGR-I--AG-AE-IGRSEKYFQGSIPT--QTLRANIDY-AEAPAKTR--SGYV-GIKVWIRLTVFRSNEHISLQVIAKTLVSAD-DKTERAIATSKVLLE--LLKKNKI-EHG-RI----------------------------------------MKLKI-GDKVLVTA-K--GSEIIAV-------AVNLY-FKHVKERTRK-ERPMSVAKVA--ML--KK-MKGTT-PGKRHRVKSLLAKGH-KK-RQGKDASGHISMRH-GGVK-KRVV--D--FRIEYDPMRSA-NVALLFYDG--EKSYIIAPEGL-EIGAEIVKVGNCMKLKNVPIGVEIHNIELRAGKGAQI-VRGAGLGAMIQSKIALPSKEHRCIATIGSVG-NQEWGKAGRRP-TVR-GTAQ-HP-DSHPHGGGEG--RKNVAPGKK-TR
>Proteobacteri_Alphaproteobacteria_Sinorhizobium_RAC02_RAC02_GCA_001713395
-----------------------------------MGVIAQKVGMTR-DA--GE-H--------IPVTVLRL-DNVQVVAT--QE---Y--TA--VQLK-----VT-V-----------------K-ALRGQ----EELT--A---S--HG-QLVDVTGT--TIGK-GFAG-AMKRH--NFGG--LR--A--THGVSV--SHRSHGS-TGNN--QG-KVWKGK-RMAGHMGQTRVTTQNLEVVS------------------RG--LILVKGA-VPGSK-GAWIVVPSDAPRPAAV-RKRV--GRGIGGK--TGGRGVKGQK--AR--SG-FE-GGQVSLGRISKPAVEKIEKV-PA--GVT-AT-AK-G-PK-GEGMSRTMVENIFKGVKD--GYERKLEINGVGY-RAGFSHDVISGIDKQKVGQVAA-EPYKIVRKERLKKDYVERIEQFSYPRLDKIVINMG--VG--E--SIAGQ-KP--VITRARNSIAGFKLREGPIGAKVTLR--GARMEFLD--RLVNI--ALPRVRD--FRGLNP-K-SFDGR-GNFAMGIKEHIEI--NYDKMLQPKRTKYRKQFKGRIKGVAGGSDLAFGEFGLKAQEPNRVNAREIEAARRAITRYMKRAGRVWIRVFPDVPVTAKPTEVRMGKGKGSVEYWAAKVKPGRMMFEIDGVTEEIAREALRLGSAKLSVKTRFVQRIARTIR-VSPQKLNLLAALIRGKKVDKALAELR-KRSAETVKKTLESAIANVGK--SRIEK-PFSHLTRILQG-TVVSDKNDKTVVVRVEAHPLLQKTVRRSKKYKAHKVGDVVSIEEC--APISKDKCWTVV----------------------MARSV-WPFVDGY--LLKKAEIKIWSRRSTIL-PQFVGLTFGVYNGSKHIPVAVNE-DMVGHKF-GEFAPTRTY-YG---KRKMDLKVIIARVVAKK-QQHKSKGRAEVSRT-GAKMYKQKGTGRARHSARAPGGGKAHGP----VVR-SH-AHDLPKQVRALGLRHALSAKLKLAARNINVYDILRRGLS--KAAVEDPLGDMLTRIRNGAARPASKLRARVLDVLQSEGYIR-VSKPGNGLGITILSTPK-GVMADHQAREILCSVIRIRLKAFDHRILDASTREIVSTAKRTGASVRGPVPLPTRIEKFTVNRSPHVDKKSREQFEMRTHKRLLDIDPTPQTVDALMKLDLAAGVDVEIKMIQMQTNLDVADNSGARRVMCIKVLGGSKRKYASVGDIIVVSIKEAIPRGRVKKGDVMKAVVVRTAKDIRRADGSVIRFDNNAAVLIDNKEPIGTRIFGPVPRELRKNHMKIISLAPEVLSRWFALHEDLKIRAGIAKVVIERIHSARPGLI--IGK-KGADIEKLREV--R--K--PEV--D-ATLVAQSIAQQLER-R-VAFRRAMKRAVQSA-M--RGIKITCGGR-L--GG-AE-IARTEWYREGRVPL--HTLRADIDY-GTAEAKTA--FGIC-GIKVWIRLSVHRSSKNIYVQVIGKTLAAAS-TDTAAAAAVGKLIAE--RAVKAGV-NHG-RI-----------M-----------------Q-----------KIRK-GDKVVVLT-K--GGEVVQV-------KINLV-KRHQRGIITK-EASIHLSNIAM-AL--KH-YNPTT-PSQRQLVKALTE-GL-SK-SGGRNNLGRITARF-GGHK-RRLI--D--FRLEYDPNRTA-FIALVNYDG--EQAYILAPQRL-AVGDKVVKPGNTMPLQYIPVGSIIHNVEMKPGKGGQI-ARSAGTFVQLVGRLRLNSGEQRCLATIGAVS-NPDHGKAGRTP-HNR-GVVM-NP-VDHPHGGGEG--RKPTK-GKR-TR
>Terrabacteri_group_Actinobacteria_Microbacterium_XT11_XT11_GCA_001513675
------------------------------NAK--IGMLGTKLGMTQ-EN--GK-L--------VPVTVIEL-APNVVTQT--PE--KY--NA--VQI----D-PV-N-----------------K-PLTAH-----ELT--V--DG--TG-QLVDVVGT--SKGK-GTAG-VMKRH--NFKG--VS--A--SHGAHR--NHRKPGS-IGAS--SS-RVFKGM-RMAGRMGGERVTVLNLTVHA------------------KG--LMLVKGA-VPGAR-GRIVYV-----------KTRV--GRGEGGK--TAGRGTKGTK--AR--NT-FE-GGQVNLDKLSGSAEQKIVAV-PA--GVT-VT-VK-G-PK-GEGLTRTLINNNIIGVTQ--GYSKGLEVVGTGY-RVGFSHPVVSGISKQAVGEAAA-EPYKVRRKARLKQKYNAEIDEFGYPGLVKVVVNTG--VG--E--AITGQ-KP--VVTKARKSIAQFKLREGPIGAHVTLR--GDRAEFID--RLVSL--ALPRIRD--FRGLSD-K-QFDGN-GNYTFGLQEQSEI--DQDKMLIPRKVKYRKQHHPKRDGQAGGTKVTFGEFGIQALTPAYVTNRQIESARIAMTRHIKRGGKVWINIYPDRPLTKKPAETRMGSGKGSPEWWVANVKPGRVLFEVAGVNEQLAREALTRAIHKLPLKARIIKRDARHIR-VTPQKARRVVALIKGKQAQEALAILQ-QSASEPIYKLVASAMANVDE--GQIKK-RTSHITKARRG-YVVSDKMDKTIVVEVEKHPLYGKVIRRTSKVKAHGIGDLVLINET--RPLSATKRWRLV----------------------MPRSL-KPFVDEH--LLRKVIIKTWSRRSMII-PAMLGHTIAVHDGRKHIPVFVSE-TMVGHKL-GEFAPTRTF-RG---RRRLALDVLIHQVVAAA-RQHSTKRRGEVSGA-GRKPFKQKGTGNARGSIRAPGGGIVHGP--K-P-R-DY-SQRTPKKMIAAALLGALSDRFRKSVRNLNAYDVLVSDFT--QAALEDPVADMLTRLRNANSAPSSKLKTHIAEILQQEGYIR-VSKPGGGLGVAILSTSS-GLLTDRQAEEVLAYVIRIRLKSYDHEVIDTSARKIVDTVTRAGATVVGPVPLPTEKNVVCVIRSPHKYKDSREHFEMRTHKRLIDIDPTPKAVDSLMRLDLPADVNIEIKMIQQESRLKVADNTGAKELLTIRILGGSRRRYAGLGDTIVATVKDAIPGGNVKKGDVVKAVIVRTVKQTRRPDGSYIKFDENAAVILNDGEPRGTRIFGPVGRELRKKFMKIVSLAPEVISRWFSVAEDIKIRRGVSNIEIERIHTARPGIV--IGR-RGAEAERIREV--K--N--PEA--D-AQLVAQGIAEQLSA-R-VAFRRAMRKGLQGA-Q--RGIRIQVSGR-L--GG-AE-MSRSEFYREGRVPL--HTLRANIDY-GFYEAKTT--FGRI-GVKVWIRLVVNRSSRHVFVQLVGHTVASAS-TKTAKARKVGELVAE--RAKAVGV-SAG-RV-----------M-----------------A-----------KIKK-GDLVQVIS-R--GGKVLEV-------EVNYV-TKHTRGLETV-EAPIHISNVAM-AI--RK-YKPTT-PGRRGSSKSLLR-PL-AK-TGGRNNQGRITTRH-GGHK-RRVI--D--FHIEYDPNRTA-RIALLHYDG--EKRYILAPAKL-KQGDVVIKPGNNLPLKNIPTGTVVHAIELRPGGGAKL-ARSAGASVRLVAKLRLPSGEIRCRATVGEVG-NAEQGKAGRRP-TVR-GVAM-NP-VDHPHGGGEG--KQAEG---R-TR
>Terrabacteri_group_Firmicutes_Lactobacillus_hokkaidonensis_JCM_18461_LOOC260_GCA_000829395
-----------------------------------MGILGKKVGMTQ-ES--GE-L--------VPVTVVDV-TPNVVLQT--LE--NY--DA--VQL------RS-N-----------------K-PEQGH---LGEVK--A---D--LD-EAVDVTGT--TKGH-GYQG-NIHKD--GQSR--GP--M--SHGS-R--YHRRPGS-LGAI--IN-RVFKGK-PLPGRMGGNTVTMQNLKIVR------------------NN--VLLIKGN-VPGAN-KSYVTV-----------RVRR--GRGTSGK--TSGRGQKGQK--AR--SK-FE-GGQVSLSALSASAVSAIEAL-PA--GVE-VK-VK-G-PK-GSGTTRANVNNMVEGVVN--GFSKTLKLVGVGY-RAGYSHPVIDGIGKQAVGDFAA-EPYKVRRKERLKDKYVNEVEKFNYPKIDKIVLNMG--VG--D--AISGQ-KP--LVTKAKKSIAGFRLREGSIGAKVTLR--GERMDFLD--KLVNV--SLPRVRD--FHGVSN-K-AFDGR-GNYTLGVREQLEI--NYDNMLIPKRVKFRREHRGHMRGEAGGKEVTFGEYGIQALESHWISNRQIEAARVAMNRYMKRGGKLWIKIFPHKSYTAKGVGVRMGNGKGAPEGWVAPVKRGKIMFEVGGVSEEVAREALRLASYKLPVRTKIVKRNETTVR-VSSRKVRLVLDTIRGKNVAEAFAILP-RGASSDVEKVLKSAVANANE--GPINK-RTSHITKVYQG-RVVSDKMDKTITVKFENDPNYGKRVKYSKKYYAHKIGDLVSIMET--RPLSAKKRFRLV----------------------MGRSL-KPFADAH--LLKKVEIKTWSRRSTIF-PSFIGYTFAVYDGRKHVPVYVQD-DMVGHKL-GEFVPTRTF-HG---GAKTSVALVVFDAVASL-RQHAVKNRSAVRGG-GKKPWRQKGTGRARGSIRSPGGGVVFGP--T-P-R-SY-SFKLPRKVRQLAIKSALSQKVLLSAHNVNTLDVVNNNIT--QSALSDPIADFLTRIRNANMVPASKIKHDIAEILKNEGFVR-ISKPGNGLGIAIISTSE-GVVTDKEAREVLAYVIRIRLKAYEHRTLDQSADKIVETAKRTGATISGPIPLPTERTLYTVIRATHKFKDSREQFEMRTHKRLIDIDPTPKTVDSLMKLDLPSGVDIEIKMIQQESRLKVADNSGAREILVIKILGGSRVKTGNIGDIVVATVKQATPGGVVKKGDVIKAVVVRTKSGLHRTDGSYIKFDENAAVLIKDKSPQGTRIFGPIARELRNDFMRIVSLAPEVLAKWYALNEDLRIRKSVSTVEIERIHTAKPGMV--IGK-GGSEVEALREI--K--K--PDL--D-AHLVGESIARQLEG-R-VAFRRAMRGAMQRT-M--RGIKTQVSGR-L--NG-AD-MSRVESYSDGTVPL--HTLRADIDY-SWDEAHTT--YGQL-GVKTWIRLNVFRSNQNIYAQLIGVTLASAS-TKTEQAAEVGALIAK--RGSDKNI-SHG-RV-----------------------------M-----------FVKT-GDKVRVIS-K--GGTITKT----LTKDVNMV-KKHQKGVIDK-EAPIQVSNVMM-GI--RK-YKPTT-NGRRNMTKSLLA-PK-KR-TAGRNSYGHITVRH-GGTK-RRII--D--FAIEYDPNRTA-NIALLVYDG--TKSYIIAPKGL-TVGMQVIKVGNALPLNNIPVGTIIHNIELKPGKGGQI-ARSAGASAQLLGKVRLASGEVRGRATIGAVG-NEQHGKAGRRP-HVR-GSVM-NP-NDHPHGGGEG--KKKTV-GKK-TR
>Terrabacteri_group_Firmicutes_Enterococcus_hirae_R17_GCA_001641305
-----------------------------------MGILGKKVGMTQ-ES--GE-L--------IPVTVVEA-TPNVVLQT--ME--TY--EA--IQV------RS-N-----------------K-PAKGH---LGEIT--V---D--VG-DIIDVTGT--TKGK-GFQG-VIKRH--GQSR--GP--M--AHGS-R--YHRRPGS-MGPV--AN-RVFKNK-RLAGRMGGNRVTIQNLEVVR------------------RN--VILIKGN-VPGAK-KSLITI-----------RNRV--GRGTSGK--TAGRGQKGQK--AR--SG-FE-GGQINLDVLSKAAEEAIVAI-PE--GVT-VT-VK-G-PK-GEGTTRANFNNMVVGVSE--GFQKALELIGVGY-RAGYSHPVVKGANKEEVGELAA-EPYKVRRKERLKEKYLKEVEKFNYPKVEKIVINMG--VG--D--AITGQ-KP--MITKAKKSIAGFRLREGPIGAKVTLR--GERMEFLD--KLVSV--SLPRVRD--FHGVSK-K-AFDGR-GNYTLGIKEQLEV--DYDLMLVPKRVKHRREFRGKMRGEAGGKEVAFGEYGLQAVDSHWITNRQIEAARIAMTRYMKRGGKVWIKIFPHKSYTAKAIGVRMGSGKGAPEGWVAPVKRGKIMFEIAGVSEEVAREALRLASHKLPMKTKIVKRNEKTVR-TSPRKARLVIDLIRGKSVADAISILP-NKSAGIIEKVLMSAVANVNE--GPINK-RTSHITKVYQG-RVVSDKMDKTITVSVENHPIYGKRMNYSKKYKVHKVGDIVKIMET--RPLSATKRFRLL----------------------MGRSL-KPFVDEH--LMNKVEIKTWSRRSTIF-PSFVGYTIAVYDGRKHVPVYIQE-DMVGHKL-GEFAPTRTY-RG----KRPNVALVVYDAIASL-RQHAVKNRSAVRGG-GRKPWRQKGTGRARGSIRSPGGGVVFGP--T-P-R-SY-SYKLPKKVRRLAMKSVLSEKVALSARNVSVLDVVSNTAT--QTALTDPIADFLTRIRNANMVPASKIKRDIAEILKREGFVR-ISKPGNGLGIAIISTSE-GVVTDKEAREVIAYVIRIRLKAYEHRILDQAADKIVETAKRTGASVSGPIPLPTERSLYTVIRATHKYKDSREQFEMRTHKRLIDINPTPKTVDALMKLDLPSGVNIEIKMIQAESRLKVADNSGAREILTIKVLGGSGRKTANIGDVIVATVKQATPGGVVKKGDVVKAVIVRTKSGARRTDGSYIKFDENAAVIIRDKSPRGTRIFGPVARELRNNFMKIVSLAPEVLAKWYALHEDLRIRKAVSTIEIERIHTAKPGMV--IGK-GGSEVENLREI--K--K--PDL--D-AKLVGEGIARQLEN-R-VAFRRAQKQAIQRS-M--RGIKTQVSGR-L--NG-AD-IARSEGYSEGTVPL--HTLRADIDY-AWEEADTT--YGKL-GVKVWIRLNVFRSNKNIYAQIIGVTLASAS-TKTEAAQAVGKLVAE--RATEKGI-KHG-RV-----------------------------M-----------FVKK-GDKVKVIT-K--NGVVLAA----FPKKVNVV-KKHQKGIVEM-EAPIHVSNVMM-AI--KK-YKPTS-NGRRNMTKSLLQ-PL-KN-HAGRNNNGRITVRH-GGHK-RRVI--D--FTIEYDPNRSA-NIALVHYDG--VKAYILAPKGL-QVGMKLIKVGNALPLENIPVGTVIHNIEMKPGKGGQL-IRSAGTSAQVLGKIRLNSGEVRCRATIGSVG-NEQHGKAGRRP-TVR-GSVM-NP-NDHPHGGGEG--KQPAL-GYK-TR
>Proteobacteri_delta_epsilon_subdivisions_Campylobacter_fetus_sub_venerealis_01_165_GCA_001686885
------------------------------------EYIVEKIGMSR-----AP-S--------TPVTLLRL-VPAKVCEE-------K--AI--VAY-------D-N-----------------K-AIKGQ-V-ANLDV------N--PA-KVLKVSFN--TKGR-GFQG-VIKRH--GFSG--GP--A--SHGS-R--FHRRPGS-IGNC--EG-RVQPGR-KMAGHYGNEKTTVKN-EVVS------------------NG--ILVLKGS-VPGFN-GAMGRV-----------TKRI--GRGQGGK--TATKGGKGQT--AR--KG-FE-GGQINVDKNSKIKDENITVI-PN--GLD-VS-FKKG-NNTKEGTYRALANNVVVGLTT--GFTKQLEINGVGY-KAGFSHPIIKGSDKQVVGQVAA-EPYKIIRKARLKAKYNESIKEFDIPAIEKIVISVG--AG--E--GIAGQ-KA--VVTNAKKSVAGFKVREGPVGIKVTLR--KEQMTFLD--KLVSV--ALPRVKD--FRGLPR-D-GFDGR-GNYNFGLNEQLEV--VYDQMLLPKRTKYRKMMKGRNRGYARGVDLALGEFGLKAVEAGRVNSRQIESARQAYTRHVKRQAKTWIRVFPDKPITKKPLETRMGKGKGGVEEWVMNIKPGRIIFEMSGVSEELAREALTLAMHKLPFKTKFVTKEVKFIR-LSPTKARLIADEVQGMNAELALASLP-NRGAKYIASAISSAVANVDA--GRIRK-PTSHILRQIQG-VVVAKAGDKTATILVEMHPRYHKFVKRFKKYLVHKAGDTISAVEC--RPLSARKSFRLQ----------------------MARSL-KPFVDDH--VMKKVLIKTWSRRSMII-PEMIGLTFNVHNGKGFIPVYVTE-NHIGYKL-GEFAPTRTF-KGQKKIGKSKIAVNLYLYVAGI-RAAHTKGRSDVSGG-GKKPWRQKGRGGARGSTRTNGGAVAFGP--K-NNR-NY-DQKVNKKQKRLALEFALNDKVALAFRNVNAYLVSVYSAE--KAALQDLISDGLTRIRNASMRLHSNVVEATLKILANKSYIR-VSKPGNGYGTIIVSTSK-GVLSNDEAHEVLCTVIRLKLKAYDHRVLDRTVAAIVEAVKRTGADVRGPVPMPTKIKRYTVLKSPHVNKDSREQFEMRIHARMLDIAATPDTVDSLTKLDLAPEVNVEVRMIQSFTRLAVADNSGAKELMCIKVLGGSKRRYASLGDIIVCSVKKALPNGKIKKGQVVKAVVVRTKKEVQRANGSLIRFDENAAVILDNKEPVGTRIFGPVGREVRANFMKIVSLAPEVLSRWFPIGEDYKIRKGVSQILVERVVAARPGII--IGK-KGGEIENLREE--R--K--AGS--S-AQLAAENVAMQLER-R-VAFRRAMKKVIQGA-Q--KGIKVSVAGR-L--GG-AE-MARTEWYLEGRVPL--HTLRARIDY-GFAEAHTT--YGNI-GVKVWIRISIFKSNRTIYVQAIATTLCASD-GNKSGAAVLAKDIAG--KLSAKGI-NHG-VV--------MAVK-----------------Y-----------KIKK-GDEVKVIA-K--GAKVIAV----LPKKVKVA-KKAVKGFISK-EMPIDISNVAM-AI--KS-FKPYT-PSRRFMTRSLLV-KI-PA-TAGRNHNGRITSRH-AGAK-KRII--D--FTIEYDPNRNC-RIALISYDG--EKRYIIRPSGL-NVGDVIIKPGNAMKLKSIPVGTIVHNIELKPGKGAQM-ARSAGGYAQLMGKLRLPSGEMRCMATVGVVG-NEDWGKAGRRP-QTR-GSAM-NP-VDHPHGGGEG--KKPTK-GAK-TR
>Proteobacteri_Alphaproteobacteria_Rickettsia_prowazekii_str_Katsinyian_Katsinyian_GCA_000277185
-----------------------------------MGIIAQKVGMTS-DK--GE-R--------ISLTLVKV-DDCQVVGT--LA---Y--NA--LVIK-----IV-T-----------------K-PMKQV----EILE--V---D--HG-QFVDITAT--TIGK-GFAG-SMKRH--NFRG--LE--A--SHGVSI--SHRSHGS-TGQR--QG-KVFKGK-KMAGHMGCNKVTIQNLKIFA------------------RK--LIMIQGS-IPGHK-NSYLLVITIA-------KKRI--ARGIGGK--TAGRGIKGQK--SR--SG-FE-GGQINIYNISSKAKYLIEKI-PE--GVK-VG-IS-G-PK-GEGTARSIICNMITGVKE--GFKLKLEINGVGY-RAAKSHNTLEGIDKEKLGQFAS-EPYKIQRKERFKELYKQKIKEFSFPKIKKIVINMG--VG--E--AISGQ-KP--VVTLARKSIATFKLRENKIGCKVTLR--KDRMDFLE--RLVIV--ALPRVKE--FRGFSY-K-SFDGK-GNFTFGLKEQIEI--NYDKMLAPKKQKFRKAHKGRVMSKAAGMTLAFGSFGLKSIDGWRVTARQIEAGRKAATRCMKRQGRLWIRIFPDVPVSKKPAEVRMGKGKGTPEFFAVRVSPGRIMFEIEGVEENIALRALELASAKLPVRTRIVRRYEKSIR-VSPRKLNLVASFIRNMKVSEALVQLP-KRIAKIVKDCLQSAIANVGK--SRINK-FFSNLYRVLQG-VVISSKTDKTVTVKVEKHPIYKKFVKVSKKYAAHKEGDKVSIVES--RPISKTKTWVVL----------------------MARSI-WPFVDGY--LIKKVQIKTWSRRSTIL-PIFVGFTFSVHNGNKFIPVYINE-EMVGRKL-GEFAPTRTF-HG---KRKMKTKIIIKQVIAKA-MFHKTKTVSEVSGT-TKKPFKQKGTGNARGSLRSVGGGISHGP--K-V-R-SH-AIKLPKKVRKLGLIHALSEKYALATKNANVYDIIRHELS--QEAVSDNVADMLTRIRNAYKSPSSKIKTSILDVLQKEGYIR-VSKPGNNMGIYILSTPY-GVMSDREAHEVICKVIKIRLKSFDHRSLDQATKEIVSAVKRTFATINGPIPLPRKIERFTVNRSPHVHKKSREQFEIRKHKRLLVIDPNPAVVDALSKVDLAAGVDVVIEMIQMQSILEVADNSGAKKVMCIKVLGGSHHMMAKLGDVIVVSIKEAIPGGKVKKGDVYKGVIVRTKTGVVRSDGSTIKFDKNALVLLNKQEPIGTRVFGPVTRELRKKYVRIMSLAEEVLSILYAFIQDLKIRDQISRVLIERINAKKPNII--IGK-NGTEIDKLKEV--R--K--FNI--D-AAIVAQTIAAQLEK-R-VSFRKAMKTAIQAS-F--KGIRVSCSGR-L--GG-AE-IARTEWYIEGRMPL--HTLRADIDY-STAEAITT--YGVI-GVKVWIRLSIFKSCRHIYAQIISITIAAAS-TNIENAIKVGKEIAK--KADSAGI-KHG-II---------MIK-----------------L-----------KVKK-GDEVVIIT-K--GGKVLKV-------EVNLV-KKHTKGIITQ-ESPIHISNIAM-AL--KN-FNPIT-PSLRELVKTLTK-GM-SK-TGGRNQQGRITSWH-GGHK-KRVI--D--FRIEYDPNRTA-FIALIKYDG--EYSYILAPQKL-SIGDRVIKIGNCLPLKSIPIGTTLHNVEMKIGKGGQI-ARSAGTSVELVGKIKLRSGEFRCKATIGSIS-NPDQGKAGRRP-HVR-GVAM-NP-VDHPHGGGEG--KFSTK-GKK-TR
>Terrabacteri_group_Firmicutes_Bacillus_cereus_03BB108_03BB108_GCA_000832865
-----------------------------------MGILGRKIGMTQ-EN--GE-L--------IPVTVIAA-NPNVVLQT--TE--TY--NA--IQL------RT-N-----------------K-PEQGH---VDEVK--V---D--VG-EIVDVTGI--SKGK-GFQG-VIKRH--GQSR--GP--M--SHGS-R--YHRRPGS-MGPV--AN-RVFKGK-KLAGRMGGDQVTIQNLEIVQ------------------RN--LLLVKGN-VPGAK-KSLVVV-----------RNRV--GRGIGGK--TAGKGHKGQN--AR--SG-FE-GGQVNLSTLSSSAKEAIEAI-PA--GVT-IT-VK-G-PK-GEGTTRALIGNMVEGVTE--GFARGLELVGVGY-RAGYSHPVIKGIDKQRVGEFAA-EPYKVRRKERLKEKFQKEISKFNYPKIEKIVINTG--VG--D--AITGQ-KP--VVTRAKKSIAGFRLREGPIGAKVTLR--GEQMEFFD--KLVSV--SLPRVRD--FRGVSK-K-SFDGR-GNYTLGVKEQLEI--DYDKMLMPKRVKYRREHRGKMRGRAGGTEIAFGEFGLQAQAASWITNRQIEAARRAMTRYMKRGGKVWIKIFPSKPYTAKPLEVRMGSGKGAPEGWVAVVKPGKIMFEIAGVSEEVAREALRLAAHKLPVKCKFVKRNERTVR-IAPRKVRLVVDLIRGKQVGEAIAILP-KTASPVVEKVLKSAIANVDE--GQINK-RTSHITKVYTG-RVVSDKMDKTITVLVETHSLYGKRVKYSKKYKAHKLGDIVKIMET--RPLSATKRFRLV----------------------MARSL-KPFVDDH--LMSKIAVKTWSRRSTIF-PQFIGHTIAVYDGRKHVPVYVTE-DMVGHKL-GEFAPTRTY-KG----RRPKVTVVLFEAVASL-RQHKVKTRSEVRGG-GRKPWRQKGTGRARGSIRSPGGGTVFGP--T-P-R-SY-AYKLPKKVRRLAIKSALATKVVLSARNVNVLDVLHHDMT--KAAVEDPIADMLTRIRNANMVPASKIKKEIAELLKREGFIR-ISKPGNGLGIALVSTSK-GVMTDKDAREVVAYVIRIRLKAYDHRILDQSAEKIVETAKRSGATVSGPIPLPTEKTVYTILRAVHKYKDSREQFEMRTHKRLIDISPTPQTVDSLMRLDLPSGVDIEIKMIQQESRLKVADNSGARELLTIKVLGGSGRKYANIGDIIVATVKQATPGGVVKKGDVVKAVVVRTKSGARRPDGSYIKFDENAAVIIKDKSPRGTRIFGPVARELRSNFMKIVSLAPEVLSRWFALHEDIKIREAVAKVEIERIHTAKPGMV--IGK-GGTEVEALREV--K--R--ADL--N-AKLVGENIARQLEN-R-VSFRRAQKQVIQRA-M--RGIKTQVSGR-L--GG-AD-IARAESYSEGTVPL--HTLRADIDY-AAVEADTT--YGKL-GVKVWIRLNVFRSNQHIYAQVIGVTLVSAS-TNIEAATKVGESVAK--RAVEKGV-KHG-RV-----------------------------M-----------HVKK-GDKVQVIT-K--GGVILVAFP----KQVNIV-KKHSKGIITK-EAPIHVSNVMM-GI--KK-YNPTT-NGRRNMTKSLLA-PL-SK-KAGRNNQGKITVRH-GGHK-RRII--D--FTIEYDPNRSA-NIALINYDG--EKRYILAPKNL-EVGMEIIKIGNALPLINIPVGTVVHNIELKPGRGGQL-VRSAGTSAQVLGKVRLTSGEVRCRATVGQVG-NESHGKAGRRP-TVR-GSVM-NP-VDHPHGGGEG--RKPTL-GFK-TR
>Terrabacteri_group_Actinobacteria_Libanicoccus_massiliensis_Marseille_P3237_GCA_900143685
-----------------------------------MTILGRKIGMTQ-ED--DN-V--------VPVTVIQA-GPCVVSQT--VA--TY--DA--VQI------KV-N-----------------K-PMAGHANGEEVVS--V--AD---A-KNVDVTGT--SKGK-GFQG-TIKRW--NFAC--GP--M--THGSR---NQRKPGS-IGQC--AS-RVRKGL-HMAGHMGDERVTVKNLKLVR------------------QN--LMLVKGA-VPGGK-NGLVSI-----------RKRI--GRGNAGT--TAGRGTKGQL--SR--SG-FE-GGQVNVSRITPAAQAKIEAI-PA--GVT-VT-VK-G-PK-GEGLTRTLIHNMVLGVSE--GFMKQLELTGVGY-RVGYSHPVVKGISKEQVGQVAA-EPYKIRRKLRFKTKYNDEVEQFGYPKIEKIVVNMG--VG--E--AITGQ-QP--SIRRARKSIATFHLREGPIGAKVTLR--GDRMDFLD--RLICI--AIPRIRD--FRGISA-K-SFDGR-GNFSMGVTEQLEI--DFDKMLAPKRIRHRKVQRGSMKGHAGNTELHFGEYGIVALEAHWITNRQIEAARIAMTRYMKRGGKVWITIFPDKPISKKPAETRMGKGKGNPEEWVAVVKPGRIMFEIGGVTEEVAREALRLAQHKLPIKTKIVEREDKYVR-VAPRKARLVVDLVRNQPVARAFELLD-HAVAVDVEKVLKSAVANVDE--GRINK-RTSHITKVRVG-VVTSISGAKSITVKIDRHPKYGKMITVTKKLHAHHVGDTVKVMET--RPLSKTKRWRLV----------------------MSRSL-KPFVETR--LLSRVAIKTWSRSSTIF-PEMVGHTIAVHDGRKHVPVYVTE-SMVGHKL-GEFAPSRTF-RG------SKIELVIHQVVGNL-RQHDTKGRSEVSGG-GAKPWRQKGTGRARGSIRATGGGVPFGP--T-P-R-SH-KRRLNSKEVKLAMRGVLSGKLRLSFRNATTHSLIDNAMS--SAVAKDPIADMLTRIRNGNTAPSSKVLVEVARVIAEEGYIR-ISKPGGGLGTAVISTSR-GMMCDRDAREVIAYIIRIRLKGFDHEVVDQSAKLIVDTAQKTGAKVSGPIPLPTERNLYTVIRSPHKDKDSREQFEMRTHKRLIDIEPTSSTVDSLMRLDLPAGVDIEIKMIQMQTMLTVADNSGAKKVRCIKVLGGSKRRYAGLADVIIGAVQEATPGGSVKKGDVVRCVIVRTVKENRRKDGSYIKFDENACVLIDKGNPTGTRIFGPVARELRHKYMKIVSLAPETLSRWYALGNDLEIRKALSRVEIDRIYTGRPGIV--IGK-KGAEIDGLREV--K--R--PEL--D-ASLVAQNVADQLEQ-R-IAFRRAMRKAVQSA-R--KGIRIQCSGR-L--GG-AE-LGRREWYREGRVPL--HTLRACIDF-GEATARTT--MGAC-GVKVWIRLSVHRTNSNIYAQVIAKTICTAS-TNKEAAELVGKMVGE--RAIKAGV-THG-RV---------MAK-----------------M-----------KIKT-GDTVQVLS-K--GGVVVRA----LPREVAVA-KKAVRGFVNK-EMPIDVSNVAM-GV--KH-LKPTS-AGRRFQTKSLLE-PL-PK-KAGRNNNGRVTTRH-GGHK-RRII--D--FTIEYDPNRSA-RIALLHYDG--AKAYILCPKGL-SVGDMVIKPGNCLPLSEIPVGTLIHAVEFQPGRGAAI-ARSAGNSCQLMGKLRMPSSEMRCRATIGEVG-NAEHGKAGRRP-TVR-GTVM-NP-VDHPHGGGEG--KKPAK-GKK-TR
>Terrabacteri_group_Cyanobacteria_Melainabacteria_group_Arthrospira_platensis_NIES_39_NIES-39_GCA_000210375
-----------------------------------MGILGTKLGMTQTET--GK-A--------IPVTVVQA-GPCTITQT--EA--TY--TA--IQL------PL-S-----------------H-AEQGH---TDEVK--V---D--AG-QIVDVTGI--SMGR-GFAG-NQKRN--NFRR--GP--M--AHGS-K--NHRLPGS-IGPG--TG-RVYPGK-KMAGRYGGKQITTRKLTIVR------------------RN--LLLIKGS-IPGKT-GGLLNI-----------RRRL--GRGVSGA--SCGKGMRGQK--SR--SG-FE-GGQINVGRLTQSARSKIEAI-PA--KVT-LT-VK-G-PK-GEGLCRTLVANMVDGVSQ--GFERRLEIQGVGY-RAGYSKPVVSGINKELVGNMAA-EPYKVRRKAPLKTTYQETIEQFKYPKVVKVTINRG--LG--E--AITGQ-KP--VVTRAKKAIAGFKIRQGPVGVMVTLR--SDRMAFME--RLIHL--ALPRIRD--FRGISP-K-SFDGR-GNYSLGVKEQLEI--DYDRMLSPRRTKFRKQQRGRMRGQARGNNINFGDFALQALEPSWITSRQIEAARRAMTRYIRRGGKIWIRVFPDKPVTMRPAETRMGSGKGAPEYWVAVVKPGRIMFEIAGVSEEVAREAMRLASFKLPIKTKFLTRSQRYIR-MSPLKVRRVLDQIRGRSYREALIILP-YRACTPVLKVLRSAVANADA--GPIRK-PTCHITKERVG-VVVSNKMQKTVVVAIEPHPKYGKIVVNTKRYKAHQEGDRVRIRET--RPLSRTKRWNVV----------------------MSRSL-KPFVADH--LLVKIEIKTWSRSSTIV-PQMVGHTIAVHNGRQHVPVFVNE-QMVGHKL-GEFAPTRTF-RG----RRVDCIIIVHRALAAA-RQASTKTRSEVRGG-GRKPWRQKGTGRARGSIRSPGGGVIFGP--K-P-R-DY-SVKMNRKERRLALRTAFQSRVDLSGRNLNVYDVLAADTT--ANALADTIADMLTRIRNSCMAPSTKMTRSIAKVLQDEGFIR-VSRPGGGIGIAIISTSR-GVMTDREAREVLCYVIRIRLKAFDRRLLDTSCEKIVDTANRTGATALGPIPLPTKRRIYCVLRSPHVDKDSREHFETRTHRRIIDIQPSSKTIDALMKLDLPAGVDIEVKMIQQQSILNVADNSGARKLMCIRVLGGGNRRYGTIGDVIIAVVKDAIPNMTVKKSDVVRAVIVRSRQGLRRDSGMSIRFDDNAAVIINQGNPRGTRVFGPVARELRKNFTKIVSLAPEVLSRWFALQEDYTIRQGISDVRIERVLTARPGVV--VGR-GGTGIDSLREV--S--R--VDA--D-ATLIAENIAAQLEK-R-VSFRRVVRQAITRA-Q--KGIKIQVSGR-L--NG-AE-IARTEWTREGRVPL--HTLRADIDY-AYCTALTI--YGIL-GVKVWVRLAVFRSHKHIYVQVIQHTLVAAS-TTCDASVKVGQLIAQ--RSLSKGI-EHG-RV--MPKRQRKLA-------------------PPRGYK----MHVKK-GDTVQVIA-K--GGEVIST-------KVNVR-TKHVKRIVNF-EAPIHSSNVMM-AI--RF-YRPYT-PSTRQHTKSLTL-SK-HR-LKGRNNRGVITCRH-GGHK-KRIV--D--FEIEYDPNRNA-RIALLNYDG--EKRYILHPVGL-AVGTVIIEVGNALPLSKIPLGTSIHNVEMIPGKGGQM-VRAAGASAQVMAKLKLPSGEQRCYATIGQVG-NVDAGKAGRRP-TVR-GSVM-NP-VDHPHGGGEG--RKPAL-GAK-TR
>Terrabacteri_group_Firmicutes_Streptococcus_pneumoniae_TIGR4_TIGR4_GCA_000273445
-----------------------------------MGILGKKVGMTQ-EA--GE-L--------IPVTVIEA-TPNVVLQT--VE--TY--NA--IQV------RS-N-----------------K-PAKGH-----EIT--V---E--TG-DVVDVTGT--SKGK-GFQG-VIKRH--GQSR--GP--M--AHGS-R--YHRRPGS-MGPV--AN-RVFKGK-NLAGRMGGDRVTIQNLEVVQ------------------KN--VILIKGN-VPGAK-KSLITI-----------RNRV--GRGTSGK--TSGRGQKGQK--AR--SG-FE-GGQVNLDQLSKSAEEAITAL-PA--GVE-LA-VK-G-SK-GEGTTRALLNNMVVGVSE--GFKKELEMRGVGY-RAGKSHPDVSGISKEVVGQTAA-EPYKVRRKERLKEKYLNEVEQFNYPKVDKIVLNMG--VG--E--AISGQ-KP--LITKAKKSIAGFRLREGAIGAKVTLR--GERMEFLD--KLVSV--SLPRVRD--FHGVPT-K-SFDGR-GNYTLGVKEQLEI--NFDDMLVPKRVKHRREFRGKMRGEAGGKEVAFGEYGLQATTSHWITNRQIEAARIAMTRYMKRGGKVWIKIFPHKSYTAKAIGVRMGSGKGAPEGWVAPVKRGKVMFEIAGVSEEIAREALRLASHKLPVKCKFVKREARTVR-VSPRKSRLVLDNIRGKSVADAIAILP-NKAAEIILKVLNSAVANANE--GPINK-RTAHITKVLVG-RVVSDKMDKTITVVVENHPVYGKRINYSKKYKAHKEGDIVRIMET--RPLSATKRFRLV----------------------MGRSL-KPFVDEH--LMKKVEIKTWSRRSTIF-PSFIGYTIAVYDGRKHVPVYIQE-DMVGHKL-GEFAPTRTY-KG---RRKANVTLVVFDVIASL-RQHAVKNRSAVSGG-GRKPWRQKGTGRARGSIRSPGGGVVFGP--T-P-R-SY-GYKLPQKVRRLALKSVYSEKVALSARNASVLDIANSDVT--QAAISDPIADFLTRIRNANQAPASNIKKGIAEILKREGFVR-VSKPGNGLGIAILSTSE-GLLTDKEAREVIAYVIRIRLKAYEHRTLDTAAAKIVESATRTGAQVAGPIPLPTERSLYTIIRATHKYKDSREQFEMRTHKRLIDINPTQKTVDALMKLDLPSGVNVEIKMIQTETRLKVADNSGAREILTIKVLGGSGRKFANIGDVIVASVKQATPGGAVKKGDVVKAVIVRTKSGARRADGSYIKFDENAAVIIRDKTPRGTRIFGPVARELRGGFMKIVSLAPEVLAKWYALHEDLAIRKAVSTIEIERLHTAKPGMV--IGK-GGANVDALREI--K--Q--PDL--D-AHLVGEGIARQLEQ-R-VAFRRAQKQAIQRA-M--RGIKTQVSGR-L--NG-AD-IARAEGYSEGTVPL--HTLRADIDY-AWEEADTT--YGKL-GVKVWIRLNVFRSNTGIYAQVIGVTLASAS-TKTEQAVAVGKLVAE--RANAKGI-SHG-RV-----------------------------M-----------FVKK-GDKVRVIA-K--GAVVLTALPKV---NVNIV-KKHQRGIIEK-EAAIHVSNVQM-GI--RV-YKPTT-NGRRNMTKSLLV-AL-KS-KAGRNNNGRITVRH-GGHK-RRLV--D--FTIEYDPNRSA-NIALVHYDG--VKAYIIAPKGL-EVGQRIIKVGNALPLANIPVGTLIHNIELKPGRGGEL-VRAAGASAQVLGSVRLQSGEVRCRATVGVVG-NEQHGKAGRRP-TVR-GSVM-NP-NDHPHGGGEG--KKPAL-GLK-TR
>Thermotoga_Thermotogae_Thermotoga_Cell2_Cell2_GCA_000789375
[truncated: 11,970,688 more chars]
