# Supplementary material for: 290 metagenome-assembled genomes from the Mediterranean Sea: a resource for marine microbiology
Source: PeerJ. 2017 Jul 10;5:e3558. doi: 10.7717/peerj.3558 (PMC5507172; doi:10.7717/peerj.3558)
Supplement: Supplemental Information 8 [file peerj-05-3558-s008.txt]

(((((((Proteobacteri_Gammaproteobacteria_Salmonella_enterica_sub_enterica_serovar_Pullorum_str_S06004_S06004_GCA_000444445:0.0,Proteobacteri_Gammaproteobacteria_Salmonella_enterica_sub_enterica_serovar_Gallinarum_pullorum_str_RKS5078_RKS5078_GCA_000235545:0.0,Proteobacteri_Gammaproteobacteria_Salmonella_enterica_sub_enterica_serovar_Pullorum_nan_GCA_000953595:0.0,Proteobacteri_Gammaproteobacteria_Salmonella_enterica_sub_enterica_serovar_Gallinarum_pullorum_str_CDC1983_67_CDC1983-67_GCA_000462995:0.0):0.00059,Proteobacteri_Gammaproteobacteria_Salmonella_enterica_sub_enterica_serovar_Pullorum_str_ATCC_9120_ATCC_9120_GCA_000330485:0.00059)0.760:0.00079,((((Proteobacteri_Gammaproteobacteria_Salmonella_bongori_NCTC_12419_NCTC_12419_GCA_000252995:0.0,Proteobacteri_Gammaproteobacteria_Salmonella_bongori_N268_08_N268-08_GCA_000439255:0.0):0.00059,Proteobacteri_Gammaproteobacteria_Salmonella_bongori_serovar_48:0.00059)0.000:0.00059,(((Proteobacteri_Gammaproteobacteria_Citrobacter_koseri_ATCC_BAA_895_ATCC_BAA-895_GCA_000018045:0.00059,Proteobacteri_Gammaproteobacteria_Citrobacter_koseri_nan_GCA_001931885:0.00059)0.896:0.00154,((((((Proteobacteri_Gammaproteobacteria_Cronobacter_turicensis_z3032_nan_GCA_000027065:0.0,Proteobacteri_Gammaproteobacteria_Cronobacter_universalis_NCTC_9529_NCTC_9529_GCA_001277175:0.0):0.00059,((Proteobacteri_Gammaproteobacteria_Cronobacter_malonaticus_CMCC45402_GCA_000504545:0.00059,(Proteobacteri_Gammaproteobacteria_Cronobacter_sakazakii_NCTC_8155_GCA_001277275:0.0,Proteobacteri_Gammaproteobacteria_Cronobacter_malonaticus_LMG_23826_LMG_23826_GCA_001277215:0.0,Proteobacteri_Gammaproteobacteria_Cronobacter_muytjensii_ATCC_51329_ATCC_51329_GCA_001277195:0.0,Proteobacteri_Gammaproteobacteria_Cronobacter_sakazakii_SP291_Sp291_GCA_000339015:0.0,Proteobacteri_Gammaproteobacteria_Cronobacter_sakazakii_ES15_ES15_GCA_000263215:0.0,Proteobacteri_Gammaproteobacteria_Cronobacter_condimenti_1330_LMG_26250_GCA_001277255:0.0):0.00059)0.000:0.00059,(Proteobacteri_Gammaproteobacteria_Cronobacter_dublinensis_sub_dublinensis_LMG_23823_LMG_23823_GCA_001277235:0.00059,Proteobacteri_Gammaproteobacteria_Cronobacter_sakazakii_ATCC_BAA_894_ATCC_BAA-894_GCA_000017665:0.00059)0.000:0.00059)0.819:0.00079)0.956:0.00304,(Proteobacteri_Gammaproteobacteria_Kluyvera_intermedia_CAV1151_GCA_001022135:0.00229,(Proteobacteri_Gammaproteobacteria_Enterobacter_FY_07_FY-07_GCA_001582075:0.00281,((Proteobacteri_Gammaproteobacteria_Enterobacter_R4_368_R4-368_GCA_000410515:0.0,Proteobacteri_Gammaproteobacteria_Kosakonia_sacchari_BO_1_GCA_001683395:0.0,Proteobacteri_Gammaproteobacteria_Kosakonia_sacchari_SP1_SP1_GCA_000300455:0.0):0.00059,(Proteobacteri_Gammaproteobacteria_Kosakonia_oryzae_Ola_51_GCA_001658025:0.00380,Proteobacteri_Gammaproteobacteria_Kosakonia_radicincitans_GXGL_4A_GCA_001887675:0.00080)0.893:0.00066)0.749:0.00111)0.952:0.00345)0.914:0.00229)0.852:0.00150,(((Proteobacteri_Gammaproteobacteria_Edwardsiella_tarda_FL95_01_GCA_001011055:0.0,Proteobacteri_Gammaproteobacteria_Edwardsiella_hoshinae_ATCC_35051_GCA_001761405:0.0):0.00153,((Proteobacteri_Gammaproteobacteria_Edwardsiella_EA181011_EA181011_GCA_000800725:0.0,Proteobacteri_Gammaproteobacteria_Edwardsiella_anguillarum_ET080813_ET080813_GCA_000264765:0.0,Proteobacteri_Gammaproteobacteria_Edwardsiella_LADL05_105_LADL05-105_GCA_001186215:0.0,Proteobacteri_Gammaproteobacteria_Edwardsiella_ictaluri_93_146_93-146_GCA_000022885:0.0):0.00059,(Proteobacteri_Gammaproteobacteria_Edwardsiella_piscicida_C07_087_C07-087_GCA_000348565:0.00079,(Proteobacteri_Gammaproteobacteria_Edwardsiella_tarda_FL6_60_FL6-60_GCA_000146305:0.0,Proteobacteri_Gammaproteobacteria_Edwardsiella_tarda_EIB202_EIB202_GCA_000020865:0.0,Proteobacteri_Gammaproteobacteria_Edwardsiella_piscicida_S11_285_GCA_001729265:0.0):0.00059)0.959:0.00301)0.985:0.00455)1.000:0.01568,((((Proteobacteri_Gammaproteobacteria_Erwinia_billingiae_Eb661_Eb661_GCA_000196615:0.01497,(Proteobacteri_Gammaproteobacteria_Erwinia_tasmaniensis_Et1_99_Et1_99_GCA_000026185:0.00219,((Proteobacteri_Gammaproteobacteria_Erwinia_amylovora_CFBP1430_CFPB1430_GCA_000091565:0.00080,(Proteobacteri_Gammaproteobacteria_Erwinia_amylovora_LA637_LA637_GCA_000513355:0.00078,(Proteobacteri_Gammaproteobacteria_Erwinia_amylovora_ATCC_49946_ATCC_49946_GCA_000027205:0.0,Proteobacteri_Gammaproteobacteria_Erwinia_amylovora_LA635_LA635_GCA_000513415:0.0,Proteobacteri_Gammaproteobacteria_Erwinia_amylovora_LA636_LA636_GCA_000513395:0.0):0.00059)0.000:0.00059)0.903:0.00152,((Proteobacteri_Gammaproteobacteria_Erwinia_pyrifoliae_DSM_12163_DSM_12163_GCA_000026985:0.0,Proteobacteri_Gammaproteobacteria_Erwinia_pyrifoliae_Ep1_96_Ep1_96_GCA_000027265:0.0):0.00059,Proteobacteri_Gammaproteobacteria_Erwinia_Ejp617_Ejp617_GCA_000165815:0.00079)0.921:0.00151)0.805:0.00059)0.450:0.00164)0.996:0.00979,(((((Proteobacteri_Gammaproteobacteria_Pantoea_ananatis_LMG_20103_LMG_20103_GCA_000025405:0.0,Proteobacteri_Gammaproteobacteria_Pantoea_ananatis_R100_GCA_001543055:0.0,Proteobacteri_Gammaproteobacteria_Pantoea_ananatis_AJ13355_AJ13355_GCA_000270125:0.0,Proteobacteri_Gammaproteobacteria_Pantoea_ananatis_PA13_PA13_GCA_000233595:0.0,Proteobacteri_Gammaproteobacteria_Pantoea_ananatis_LMG_5342_LMG_5342_GCA_000283875:0.0):0.00513,(Proteobacteri_Gammaproteobacteria_Pantoea_agglomerans_C410P1_GCA_001709315:0.0,Proteobacteri_Gammaproteobacteria_Pantoea_vagans_C9_1_C9-1_GCA_000148935:0.0):0.00245)0.943:0.00535,((Proteobacteri_Gammaproteobacteria_Cedecea_neteri_ND02_GCA_001506165:0.00151,Proteobacteri_Gammaproteobacteria_Pantoea_rwandensis_ND04_GCA_000759475:0.00081)0.969:0.00428,(Proteobacteri_Gammaproteobacteria_Pantoea_PSNIH1_PSNIH1_GCA_000784875:0.00598,(Proteobacteri_Gammaproteobacteria_Pantoea_At_9b_At-9b_GCA_000175935:0.00389,Proteobacteri_Gammaproteobacteria_Plautia_stali_symbiont_nan_GCA_000180175:0.01322)0.284:0.00231)0.698:0.00114)0.984:0.00749)0.874:0.00276,Proteobacteri_Gammaproteobacteria_Pantoea_PSNIH2_PSNIH2_GCA_000784965:0.01124)0.454:0.00149,Proteobacteri_Gammaproteobacteria_Erwinia_gerundensis_nan_GCA_001517405:0.00683)0.972:0.00704)0.985:0.00724,(((((Proteobacteri_Gammaproteobacteria_Morganella_morganii_FDAARGOS_172_GCA_001558895:0.0,Proteobacteri_Gammaproteobacteria_Morganella_morganii_sub_morganii_KT_nan_GCA_000286435:0.0):0.02804,((Proteobacteri_Gammaproteobacteria_Photorhabdus_asymbiotica_nan_GCA_000196475:0.00156,(Proteobacteri_Gammaproteobacteria_Photorhabdus_temperata_sub_thracensis_DSM_15199_GCA_001010285:0.00385,Proteobacteri_Gammaproteobacteria_Photorhabdus_luminescens_sub_laumondii_TTO1_TTO1_GCA_000196155:0.01069)0.847:0.00230)0.980:0.00795,(((Proteobacteri_Gammaproteobacteria_Xenorhabdus_bovienii_CS03_GCA_000973125:0.00328,Proteobacteri_Gammaproteobacteria_Xenorhabdus_bovienii_SS_2004_SS-2004_GCA_000027225:0.00210)0.991:0.00851,(Proteobacteri_Gammaproteobacteria_Xenorhabdus_hominickii_ANU1_GCA_001721185:0.00544,((Proteobacteri_Gammaproteobacteria_Xenorhabdus_doucetiae_FRM16_GCA_000968195:0.00342,Proteobacteri_Gammaproteobacteria_Xenorhabdus_poinarii_G6_G6_GCA_000968175:0.00491)0.842:0.00305,(Proteobacteri_Gammaproteobacteria_Xenorhabdus_nematophila_AN6_1_AN6_1_GCA_000953355:0.00059,Proteobacteri_Gammaproteobacteria_Xenorhabdus_nematophila_ATCC_19061_ATCC_19061_GCA_000252955:0.00306)0.982:0.00646)0.864:0.00195)0.958:0.00365)0.975:0.00711,(((Proteobacteri_Gammaproteobacteria_Proteus_mirabilis_HI4320_HI4320_GCA_000069965:0.0,Proteobacteri_Gammaproteobacteria_Proteus_mirabilis_AOUC_001_GCA_001640985:0.0):0.00059,(Proteobacteri_Gammaproteobacteria_Proteus_vulgaris_CYPV1_GCA_001281565:0.0,Proteobacteri_Gammaproteobacteria_Proteus_mirabilis_BB2000_BB2000_GCA_000444425:0.0):0.00059)1.000:0.02806,((Proteobacteri_Gammaproteobacteria_Providencia_stuartii_BE2467_GCA_001888205:0.0,Proteobacteri_Gammaproteobacteria_Providencia_stuartii_MRSN_2154_MRSN_2154_GCA_000259175:0.0):0.01219,(Proteobacteri_Gammaproteobacteria_Providencia_rettgeri_Dmel1_Dmel1_GCA_000314835:0.00058,Proteobacteri_Gammaproteobacteria_Providencia_rettgeri_RB151_GCA_001874625:0.00427)0.966:0.00689)0.988:0.01173)0.469:0.00669)0.646:0.00621)0.552:0.00687)0.987:0.01216,(Proteobacteri_Gammaproteobacteria_Pragia_fontium_24613_GCA_001026985:0.03349,((Proteobacteri_Gammaproteobacteria_Frischella_perrara_PEB0191_GCA_000807275:0.01577,Proteobacteri_Gammaproteobacteria_Gilliamella_apicola_wkB7_GCA_001693435:0.01947)1.000:0.05480,((Proteobacteri_Gammaproteobacteria_Gallibacterium_anatis_UMN179_UMN179_GCA_000209675:0.03279,((((Proteobacteri_Gammaproteobacteria_Aggregatibacter_actinomycetemcomitans_NUM4039_NUM_4039_GCA_001547775:0.0,Proteobacteri_Gammaproteobacteria_Aggregatibacter_actinomycetemcomitans_IDH781_GCA_001690155:0.0,Proteobacteri_Gammaproteobacteria_Aggregatibacter_actinomycetemcomitans_D7S_1_D7S-1_GCA_000163615:0.0):0.00373,((Proteobacteri_Gammaproteobacteria_Aggregatibacter_actinomycetemcomitans_HK1651_HK1651_GCA_001191585:0.0,Proteobacteri_Gammaproteobacteria_Aggregatibacter_actinomycetemcomitans_ANH9381_ANH9381_GCA_000241025:0.0):0.00079,Proteobacteri_Gammaproteobacteria_Aggregatibacter_actinomycetemcomitans_D11S_1_D11S-1_GCA_000146265:0.00059)0.952:0.00308)0.684:0.00283,(Proteobacteri_Gammaproteobacteria_Aggregatibacter_aphrophilus_NJ8700_NJ8700_GCA_001188835:0.00239,Proteobacteri_Gammaproteobacteria_Aggregatibacter_aphrophilus_W10433_GCA_001262035:0.00218)0.331:0.00184)1.000:0.02071,(((Proteobacteri_Gammaproteobacteria_Haemophilus_parainfluenzae_T3T1_T3T1_GCA_000210895:0.00167,(Proteobacteri_Gammaproteobacteria_Pasteurellaceae_bacterium_NI1060_nan_GCA_001712855:0.01283,(((Proteobacteri_Gammaproteobacteria_Haemophilus_influenzae_PittGG_PittGG_GCA_000016485:0.00059,Proteobacteri_Gammaproteobacteria_Haemophilus_influenzae_PittEE_PittEE_GCA_000016465:0.00091)0.921:0.00059,((Proteobacteri_Gammaproteobacteria_Haemophilus_influenzae_R2846_R2846_GCA_000165575:0.00059,Proteobacteri_Gammaproteobacteria_Haemophilus_influenzae_NML_Hia-1_GCA_001856725:0.00080)0.000:0.00059,((Proteobacteri_Gammaproteobacteria_Haemophilus_influenzae_Rd_KW20_nan_GCA_000027305:0.00079,Proteobacteri_Gammaproteobacteria_Haemophilus_influenzae_F3031_F3031_GCA_000197875:0.00080)0.000:0.00059,((Proteobacteri_Gammaproteobacteria_Haemophilus_influenzae_R2866_R2866_GCA_000165525:0.00059,Proteobacteri_Gammaproteobacteria_Haemophilus_influenzae_CGSHiCZ412602_CGSHiCZ412602_GCA_000698365:0.00151)0.796:0.00079,(Proteobacteri_Gammaproteobacteria_Haemophilus_influenzae_F3047_F3047_GCA_000200475:0.0,Proteobacteri_Gammaproteobacteria_Haemophilus_influenzae_2019_2019_GCA_000968335:0.0,Proteobacteri_Gammaproteobacteria_Haemophilus_influenzae_10810_10810_GCA_000210875:0.0,Proteobacteri_Gammaproteobacteria_Haemophilus_influenzae_86_028NP_86-028NP_GCA_000012185:0.0):0.00059)0.000:0.00059)0.000:0.00059)0.000:0.00059)0.782:0.00079,Proteobacteri_Gammaproteobacteria_Haemophilus_influenzae_KR494_KR494_GCA_000465255:0.00079)0.889:0.00242)0.995:0.00910)0.998:0.01426,(Proteobacteri_Gammaproteobacteria_Pasteurella_multocida_sub_multocida_OH4807_OH4807_GCA_000973525:0.00320,(((Proteobacteri_Gammaproteobacteria_Pasteurella_multocida_sub_multocida_str_HN07_HN07_GCA_001956795:0.0,Proteobacteri_Gammaproteobacteria_Pasteurella_multocida_sub_multocida_str_Pm70_Pm70_GCA_000006825:0.0):0.00078,Proteobacteri_Gammaproteobacteria_Pasteurella_multocida_sub_gallicida_X73_X73_GCA_000298655:0.00079)0.819:0.00079,(((Proteobacteri_Gammaproteobacteria_Pasteurella_multocida_sub_multocida_HB01_HB01_GCA_001663095:0.00079,(Proteobacteri_Gammaproteobacteria_Pasteurella_multocida_sub_gallicida_P1059_P1059_GCA_000298675:0.00059,Proteobacteri_Gammaproteobacteria_Pasteurella_multocida_sub_multocida_str_3480_3480_GCA_000259545:0.00059)0.906:0.00072)0.000:0.00059,(Proteobacteri_Gammaproteobacteria_Pasteurella_multocida_36950_36950_GCA_000234745:0.00059,Proteobacteri_Gammaproteobacteria_Pasteurella_multocida_sub_multocida_P1062_P1062_GCA_000413135:0.00059)0.794:0.00059)0.000:0.00059,((Proteobacteri_Gammaproteobacteria_Pasteurella_multocida_Razi_0002_GCA_001956675:0.0,Proteobacteri_Gammaproteobacteria_Pasteurella_multocida_sub_multocida_PMTB2.1_PMTB2.1_GCA_001578435:0.0,Proteobacteri_Gammaproteobacteria_Pasteurella_multocida_OH1905_OH1905_GCA_000973565:0.0,Proteobacteri_Gammaproteobacteria_Pasteurella_multocida_sub_multocida_str_HB03_HB03_GCA_000512395:0.0):0.00059,Proteobacteri_Gammaproteobacteria_Pasteurella_multocida_sub_multocida_str_HN06_HN06_GCA_000255915:0.00155)0.000:0.00059)0.899:0.00152)0.955:0.00441)0.946:0.00660)0.263:0.00529,((Proteobacteri_Gammaproteobacteria_Mannheimia_succiniciproducens_MBEL55E_MBEL55E_GCA_000007745:0.01332,Proteobacteri_Gammaproteobacteria_Actinobacillus_succinogenes_130Z_130Z_GCA_000017245:0.01159)0.993:0.00970,(((Proteobacteri_Gammaproteobacteria_Haemophilus_ducreyi_35000HP_35000HP_GCA_000007945:0.00151,Proteobacteri_Gammaproteobacteria_[Haemophilus]_ducreyi_GU9_GCA_001043495:0.00300)0.999:0.01557,((Proteobacteri_Gammaproteobacteria_Actinobacillus_pleuropneumoniae_serovar_7_str_AP76_AP76_GCA_000020405:0.00152,((Proteobacteri_Gammaproteobacteria_Actinobacillus_pleuropneumoniae_serovar_8_nan_GCA_001460855:0.0,Proteobacteri_Gammaproteobacteria_Actinobacillus_pleuropneumoniae_serovar_5b_str_L20_L20_GCA_000015885:0.0):0.00059,Proteobacteri_Gammaproteobacteria_Actinobacillus_pleuropneumoniae_serovar_3_str_JL03_JL03_GCA_000016685:0.00079)0.000:0.00059)0.901:0.00243,(Proteobacteri_Gammaproteobacteria_Actinobacillus_suis_H91_0380_H91-0380_GCA_000307145:0.00059,(Proteobacteri_Gammaproteobacteria_Actinobacillus_suis_ATCC_33415_ATCC_33415_GCA_000739435:0.0,Proteobacteri_Gammaproteobacteria_Actinobacillus_equuli_sub_equuli_19392_GCA_000801145:0.0):0.00059)0.921:0.00301)0.976:0.00933)0.968:0.00952,((Proteobacteri_Gammaproteobacteria_Haemophilus_somnus_129PT_129PT_GCA_000011785:0.00152,Proteobacteri_Gammaproteobacteria_Haemophilus_somnus_2336_2336_GCA_000019405:0.00079)1.000:0.02349,((Proteobacteri_Gammaproteobacteria_Haemophilus_parasuis_SH0165_SH0165_GCA_000021885:0.00142,(Proteobacteri_Gammaproteobacteria_[Haemophilus]_parasuis_SC1401_GCA_001611775:0.00078,Proteobacteri_Gammaproteobacteria_Haemophilus_parasuis_ZJ0906_ZJ0906_GCA_000439395:0.00153)0.786:0.00089)1.000:0.01552,(((Proteobacteri_Gammaproteobacteria_Mannheimia_USDA_ARS-USMARC-1261_USDA-ARS-USMARC-1261_GCA_000521605:0.00312,((Proteobacteri_Gammaproteobacteria_Mannheimia_varigena_USDA_ARS-USMARC-1312_USDA-ARS-USMARC-1312_GCA_000521695:0.0,Proteobacteri_Gammaproteobacteria_Mannheimia_varigena_USDA_ARS-USMARC-1388_USDA-ARS-USMARC-1388_GCA_000521685:0.0):0.00059,Proteobacteri_Gammaproteobacteria_Mannheimia_varigena_USDA_ARS-USMARC-1296_USDA-ARS-USMARC-1296_GCA_000521655:0.00079)0.889:0.00152)0.985:0.00630,(Proteobacteri_Gammaproteobacteria_Mannheimia_haemolytica_D171_D171_GCA_000427275:0.00059,((Proteobacteri_Gammaproteobacteria_Mannheimia_haemolytica_89010807N_lktA__GCA_000963675:0.0,Proteobacteri_Gammaproteobacteria_Mannheimia_haemolytica_D174_D174_GCA_000422095:0.0,Proteobacteri_Gammaproteobacteria_Mannheimia_haemolytica_D153_D153_GCA_000422145:0.0,Proteobacteri_Gammaproteobacteria_Mannheimia_haemolytica_M42548_M42548_GCA_000376645:0.0,Proteobacteri_Gammaproteobacteria_Mannheimia_haemolytica_USMARC_2286_USMARC_2286_GCA_000439735:0.0,Proteobacteri_Gammaproteobacteria_Mannheimia_haemolytica_USDA_ARS-USMARC-183_USDA-ARS-USMARC-183_GCA_000349765:0.0,Proteobacteri_Gammaproteobacteria_Mannheimia_haemolytica_USDA_ARS-USMARC-185_USDA-ARS-USMARC-185_GCA_000349785:0.0):0.00059,Proteobacteri_Gammaproteobacteria_Mannheimia_haemolytica_USDA_ARS-USMARC-184_USDA-ARS-USMARC-184_GCA_000819525:0.00079)0.917:0.00151)0.876:0.00206)0.995:0.01277,((Proteobacteri_Gammaproteobacteria_Bibersteinia_trehalosi_USDA_ARS-USMARC-189_USDA-ARS-USMARC-189_GCA_000521745:0.0,Proteobacteri_Gammaproteobacteria_Bibersteinia_trehalosi_USDA_ARS-USMARC-192_USDA-ARS-USMARC-192_GCA_000347595:0.0,Proteobacteri_Gammaproteobacteria_Bibersteinia_trehalosi_USDA_ARS-USMARC-188_USDA-ARS-USMARC-188_GCA_000521725:0.0):0.00059,Proteobacteri_Gammaproteobacteria_Bibersteinia_trehalosi_USDA_ARS-USMARC-190_USDA-ARS-USMARC-190_GCA_000521765:0.00078)0.991:0.00824)0.486:0.00393)0.565:0.00456)0.919:0.00846)0.801:0.00295)0.149:0.00233)0.208:0.00446)0.996:0.01854)1.000:0.03774,(Proteobacteri_Gammaproteobacteria_Plesiomonas_shigelloides_NCTC10360_GCA_900087055:0.03590,((Proteobacteri_Gammaproteobacteria_Grimontia_hollisae_ATCC_33564_GCA_001558255:0.03779,((Proteobacteri_Gammaproteobacteria_Photobacterium_profundum_SS9_SS9_GCA_000196255:0.04039,Proteobacteri_Gammaproteobacteria_Photobacterium_gaetbulicola_Gung47_Gung47_GCA_000940995:0.01072)0.985:0.02219,(((Proteobacteri_Gammaproteobacteria_Aliivibrio_salmonicida_LFI1238_LFI1238_GCA_000196495:0.01114,Proteobacteri_Gammaproteobacteria_Aliivibrio_wodanis_nan_GCA_000953695:0.00257)0.992:0.01472,(Proteobacteri_Gammaproteobacteria_Vibrio_fischeri_ES114_ES114_GCA_000011805:0.00056,(Proteobacteri_Gammaproteobacteria_Vibrio_fischeri_MJ11_MJ11_GCA_000020845:0.0,Proteobacteri_Gammaproteobacteria_Vibrio_fischeri_SR5_SR5_GCA_000241785:0.0):0.00059)0.824:0.00530)1.000:0.02636,(Proteobacteri_Gammaproteobacteria_Vibrio_tasmaniensis_LGP32_LGP32_GCA_000091465:0.03496,((((Proteobacteri_Gammaproteobacteria_Vibrio_tubiashii_ATCC_19109_ATCC_19109_GCA_000772105:0.00396,Proteobacteri_Gammaproteobacteria_Vibrio_coralliilyticus_RE22_GCA_001297935:0.00445)0.996:0.00859,(Proteobacteri_Gammaproteobacteria_Vibrio_scophthalmi_VS_05_GCA_001687805:0.01691,((Proteobacteri_Gammaproteobacteria_Vibrio_campbellii_ATCC_BAA_1116_ATCC_BAA-1116_GCA_000464435:0.00372,Proteobacteri_Gammaproteobacteria_Vibrio_harveyi_nan_GCA_001908435:0.00087)0.982:0.00446,(((Proteobacteri_Gammaproteobacteria_Vibrio_parahaemolyticus_UCM_V493_UCM-V493_GCA_000568495:0.0,Proteobacteri_Gammaproteobacteria_Vibrio_parahaemolyticus_1682_GCA_001951115:0.0,Proteobacteri_Gammaproteobacteria_Vibrio_parahaemolyticus_O1:0.0,Proteobacteri_Gammaproteobacteria_Vibrio_parahaemolyticus_RIMD_2210633_O3:0.0):0.00059,Proteobacteri_Gammaproteobacteria_Vibrio_parahaemolyticus_BB22OP_BB22OP_GCA_000328405:0.00078)0.923:0.00231,((Proteobacteri_Gammaproteobacteria_Vibrio_antiquarius_EX25_GCA_000024825:0.0,Proteobacteri_Gammaproteobacteria_Vibrio_alginolyticus_NBRC_15630_ATCC_17749_ATCC_17749_GCA_000354175:0.0,Proteobacteri_Gammaproteobacteria_Vibrio_alginolyticus_ZJ_T_GCA_001679745:0.0):0.00458,(Proteobacteri_Gammaproteobacteria_Vibrio_natriegens_NBRC_15636_ATCC_14048__DSM_759_ATCC_14048_GCA_001680025:0.0,Proteobacteri_Gammaproteobacteria_Vibrio_natriegens_CCUG_16374_GCA_001680085:0.0,Proteobacteri_Gammaproteobacteria_Vibrio_EJY3_EJY3_GCA_000241385:0.0):0.00526)0.923:0.00228)0.915:0.00233)0.995:0.00895)0.744:0.00098)0.999:0.01527,((Proteobacteri_Gammaproteobacteria_Vibrio_anguillarum_M3_M3_GCA_000462975:0.0,Proteobacteri_Gammaproteobacteria_Vibrio_anguillarum_775_775_GCA_000217675:0.0,Proteobacteri_Gammaproteobacteria_Vibrio_anguillarum_90_11-286_GCA_001660505:0.0):0.01936,(Proteobacteri_Gammaproteobacteria_Vibrio_tritonius_JCM_16456_GCA_001547935:0.02765,((Proteobacteri_Gammaproteobacteria_Vibrio_fluvialis_12605_GCA_001952955:0.00667,Proteobacteri_Gammaproteobacteria_Vibrio_furnissii_NCTC_11218_NCTC_11218_GCA_000184325:0.00467)0.964:0.00773,(((Proteobacteri_Gammaproteobacteria_Vibrio_vulnificus_CMCP6_CMCP6_GCA_000039765:0.0,Proteobacteri_Gammaproteobacteria_Vibrio_vulnificus_FORC_017_GCA_001675245:0.0,Proteobacteri_Gammaproteobacteria_Vibrio_vulnificus_MO6_24_O_MO6-24_O_GCA_000186585:0.0):0.00059,Proteobacteri_Gammaproteobacteria_Vibrio_vulnificus_YJ016_YJ016_GCA_000009745:0.00078)1.000:0.02023,(Proteobacteri_Gammaproteobacteria_Vibrio_mimicus_SCCF01_GCA_001767355:0.00152,(Proteobacteri_Gammaproteobacteria_Vibrio_cholerae_O395_O395_GCA_000021625:0.00079,((Proteobacteri_Gammaproteobacteria_Vibrio_cholerae_2740_80_2740-80_GCA_001683415:0.0,Proteobacteri_Gammaproteobacteria_Vibrio_cholerae_O1_biovar_El_Tor_str_N16961_N16961_GCA_000006745:0.0,Proteobacteri_Gammaproteobacteria_Vibrio_cholerae_O1_str_KW3_KW3_GCA_001318185:0.0,Proteobacteri_Gammaproteobacteria_Vibrio_cholerae_LMA3984_4_LMA3984-4_GCA_000195065:0.0,Proteobacteri_Gammaproteobacteria_Vibrio_cholerae_O1_str_2010EL_1786_2010EL-1786_GCA_000166455:0.0,Proteobacteri_Gammaproteobacteria_Vibrio_cholerae_IEC224_IEC224_GCA_000250855:0.0,Proteobacteri_Gammaproteobacteria_Vibrio_cholerae_O1_biovar_El_Tor_I_1471_GCA_000818865:0.0,Proteobacteri_Gammaproteobacteria_Vibrio_cholerae_MS6_MS6_GCA_000829215:0.0,Proteobacteri_Gammaproteobacteria_Vibrio_cholerae_M66_2_M66-2_GCA_000021605:0.0):0.00059,(Proteobacteri_Gammaproteobacteria_Vibrio_cholerae_O1_str_Inaba_G4222_Inaba_G4222_GCA_000338075:0.0,Proteobacteri_Gammaproteobacteria_Vibrio_cholerae_H1_H1_GCA_000275645:0.0,Proteobacteri_Gammaproteobacteria_Vibrio_cholerae_TSY216_GCA_001045415:0.0,Proteobacteri_Gammaproteobacteria_Vibrio_cholerae_MJ_1236_MJ-1236_GCA_000022585:0.0):0.00059)0.000:0.00059)0.823:0.00153)0.999:0.01681)0.344:0.00562)0.949:0.00869)0.890:0.00660)0.959:0.00914)0.933:0.00778,(Proteobacteri_Gammaproteobacteria_Vibrio_nigripulchritudo_SFn1_GCA_000801275:0.01541,Proteobacteri_Gammaproteobacteria_Vibrio_breoganii_FF50_GCA_001677275:0.02835)0.642:0.00687)0.327:0.00521)0.767:0.01158)1.000:0.03611)0.740:0.01882)1.000:0.05111,((Proteobacteri_Gammaproteobacteria_Oceanimonas_GK1_GK1_GCA_000243075:0.05098,(Proteobacteri_Gammaproteobacteria_Tolumonas_auensis_DSM_9187_DSM_9187_GCA_000023065:0.07948,(Proteobacteri_Gammaproteobacteria_Aeromonas_schubertii_WL1483_GCA_001447335:0.01641,((Proteobacteri_Gammaproteobacteria_Aeromonas_hydrophila_YL17_YL17_GCA_000612075:0.00059,((Proteobacteri_Gammaproteobacteria_Aeromonas_hydrophila_pc104A_pc104A_GCA_000635955:0.0,Proteobacteri_Gammaproteobacteria_Aeromonas_hydrophila_AL09_71_AL09-71_GCA_000633175:0.0,Proteobacteri_Gammaproteobacteria_Aeromonas_hydrophila_J_1_J-1_GCA_000819505:0.0,Proteobacteri_Gammaproteobacteria_Aeromonas_hydrophila_AHNIH1_GCA_001687125:0.0,Proteobacteri_Gammaproteobacteria_Aeromonas_hydrophila_NJ_35_NJ-35_GCA_001019645:0.0,Proteobacteri_Gammaproteobacteria_Aeromonas_hydrophila_ML09_119_ML09-119_GCA_000401555:0.0):0.00059,(Proteobacteri_Gammaproteobacteria_Aeromonas_hydrophila_sub_hydrophila_ATCC_7966_ATCC_7966_GCA_000014805:0.0,Proteobacteri_Gammaproteobacteria_Aeromonas_aquatica_MX16A_GCA_001895965:0.0):0.00059)0.810:0.00078)0.883:0.00193,((Proteobacteri_Gammaproteobacteria_Aeromonas_veronii_CB51_GCA_001634345:0.0,Proteobacteri_Gammaproteobacteria_Aeromonas_veronii_B565_B565_GCA_000204115:0.0):0.00101,(Proteobacteri_Gammaproteobacteria_Aeromonas_salmonicida_sub_salmonicida_A449_A449_GCA_000196395:0.00852,(Proteobacteri_Gammaproteobacteria_Aeromonas_hydrophila_4AK4_4AK4_GCA_000512185:0.00078,Proteobacteri_Gammaproteobacteria_Aeromonas_media_WS_WS_GCA_000287215:0.00059)0.935:0.00276)0.535:0.00223)0.841:0.00166)1.000:0.02141)0.999:0.03210)0.997:0.02270)0.984:0.01607,(((Proteobacteri_Gammaproteobacteria_Agarivorans_gilvus_WH0801_GCA_001420915:0.08764,(Proteobacteri_Gammaproteobacteria_Moritella_viscosa_nan_GCA_000953735:0.10818,(Proteobacteri_Gammaproteobacteria_Psychromonas_ingrahamii_37_37_GCA_000015285:0.02949,Proteobacteri_Gammaproteobacteria_Psychromonas_CNPT3_CNPT3_GCA_000153405:0.04192)1.000:0.08997)0.998:0.03081)0.991:0.02619,(Proteobacteri_Gammaproteobacteria_Ferrimonas_balearica_DSM_9799_DSM_9799_GCA_000148645:0.08278,(Proteobacteri_Gammaproteobacteria_Shewanella_amazonensis_SB2B_SB2B_GCA_000015245:0.02776,((((Proteobacteri_Gammaproteobacteria_Shewanella_ANA_3_ANA-3_GCA_000203935:0.00079,((Proteobacteri_Gammaproteobacteria_Shewanella_MR_7_MR-7_GCA_000014665:0.0,Proteobacteri_Gammaproteobacteria_Shewanella_MR_4_MR-4_GCA_000014685:0.0):0.00059,Proteobacteri_Gammaproteobacteria_Shewanella_oneidensis_MR_1_MR-1_GCA_000146165:0.00079)0.000:0.00059)0.974:0.00521,((Proteobacteri_Gammaproteobacteria_Shewanella_baltica_OS185_OS185_GCA_000017325:0.0,Proteobacteri_Gammaproteobacteria_Shewanella_baltica_BA175_BA175_GCA_000147735:0.0,Proteobacteri_Gammaproteobacteria_Shewanella_baltica_OS117_OS117_GCA_000215895:0.0,Proteobacteri_Gammaproteobacteria_Shewanella_baltica_OS183_OS183_GCA_000179535:0.0,Proteobacteri_Gammaproteobacteria_Shewanella_baltica_OS223_OS223_GCA_000021665:0.0,Proteobacteri_Gammaproteobacteria_Shewanella_baltica_OS155_OS155_GCA_000015845:0.0,Proteobacteri_Gammaproteobacteria_Shewanella_baltica_OS195_OS195_GCA_000018765:0.0,Proteobacteri_Gammaproteobacteria_Shewanella_baltica_OS678_OS678_GCA_000178875:0.0):0.00227,(Proteobacteri_Gammaproteobacteria_Shewanella_putrefaciens_CN_32_CN-32_GCA_000016585:0.0,Proteobacteri_Gammaproteobacteria_Shewanella_putrefaciens_200_200_GCA_000169215:0.0,Proteobacteri_Gammaproteobacteria_Shewanella_W3_18-1_W3-18-1_GCA_000015185:0.0):0.00059)0.953:0.00470)0.874:0.00651,(Proteobacteri_Gammaproteobacteria_Shewanella_frigidimarina_NCIMB_400_NCIMB_400_GCA_000014705:0.02163,Proteobacteri_Gammaproteobacteria_Shewanella_denitrificans_OS217_OS217_GCA_000013765:0.00981)1.000:0.02536)0.990:0.01648,(Proteobacteri_Gammaproteobacteria_Shewanella_loihica_PV_4_PV-4_GCA_000016065:0.02144,((Proteobacteri_Gammaproteobacteria_Shewanella_piezotolerans_WP3_WP3_GCA_000014885:0.02100,(Proteobacteri_Gammaproteobacteria_Shewanella_pealeana_ATCC_700345_ATCC_700345_GCA_000018285:0.00585,Proteobacteri_Gammaproteobacteria_Shewanella_halifaxensis_HAW_EB4_HAW-EB4_GCA_000019185:0.00721)0.995:0.01426)0.972:0.01606,(Proteobacteri_Gammaproteobacteria_Shewanella_woodyi_ATCC_51908_ATCC_51908_GCA_000019525:0.00855,(Proteobacteri_Gammaproteobacteria_Shewanella_violacea_DSS12_DSS12_GCA_000091325:0.02676,Proteobacteri_Gammaproteobacteria_Shewanella_sediminis_HAW_EB3_HAW-EB3_GCA_000018025:0.00548)0.923:0.00714)0.966:0.01054)0.990:0.01601)0.994:0.02031)0.717:0.01937)1.000:0.06616)0.928:0.01812)0.111:0.01060,(((Proteobacteri_Gammaproteobacteria_Thalassotalea_LPB0090_LPB0090_GCA_001831495:0.04727,(Proteobacteri_Gammaproteobacteria_Colwellia_PAMC_20917_PAMC_20917_GCA_001767295:0.02728,(Proteobacteri_Gammaproteobacteria_Colwellia_MT41_MT41_GCA_001444365:0.02480,Proteobacteri_Gammaproteobacteria_Colwellia_psychrerythraea_34H_34H_BAA_681_GCA_000012325:0.01617)1.000:0.02779)1.000:0.04169)1.000:0.11069,(((Proteobacteri_Gammaproteobacteria_Idiomarina_loihiensis_L2TR_L2TR_GCA_000008465:0.0,Proteobacteri_Gammaproteobacteria_Idiomarina_loihiensis_GSL_199_GSL_199_GCA_000401175:0.0):0.07470,Proteobacteri_Gammaproteobacteria_Idiomarinaceae_bacterium_HL_53_HL-53_GCA_001458075:0.06666)1.000:0.04347,((Proteobacteri_Gammaproteobacteria_Lacimicrobium_alkaliphilum_YelD216_GCA_001466725:0.04933,((Proteobacteri_Gammaproteobacteria_Paraglaciecola_psychrophila_170_170_GCA_000347635:0.03842,(Proteobacteri_Gammaproteobacteria_Pseudoalteromonas_atlantica_T6c_T6c_GCA_000014225:0.00113,Proteobacteri_Gammaproteobacteria_Glaciecola_4H_3-7+YE-5_4H-3-7+YE-5_GCA_000212335:0.00579)0.993:0.02043)1.000:0.03275,(Proteobacteri_Gammaproteobacteria_Glaciecola_nitratireducens_FR1064_FR1064_GCA_000226565:0.04866,((Proteobacteri_Gammaproteobacteria_Alteromonas_naphthalenivorans_SN2_GCA_000213655:0.00152,((Proteobacteri_Gammaproteobacteria_Alteromonas_addita_R10SW13_GCA_001562195:0.0,Proteobacteri_Gammaproteobacteria_Alteromonas_stellipolaris_LMG_21856_LMG_21856_GCA_001433715:0.0,Proteobacteri_Gammaproteobacteria_Alteromonas_stellipolaris_PQQ_44_GCA_001632825:0.0,Proteobacteri_Gammaproteobacteria_Alteromonas_Mac2_Mac2_GCA_001562155:0.0):0.00059,Proteobacteri_Gammaproteobacteria_Alteromonas_Mac1_Mac1_GCA_001562125:0.00078)0.000:0.00059)0.998:0.01499,(Proteobacteri_Gammaproteobacteria_Alteromonas_australica_H_17_GCA_000730385:0.00434,(((Proteobacteri_Gammaproteobacteria_Alteromonas_macleodii_str_Balearic_Sea_AD45_Balearic_Sea_AD45_GCA_000300175:0.00175,(Proteobacteri_Gammaproteobacteria_Alteromonas_Mex14_Mex14_GCA_001886375:0.00366,(Proteobacteri_Gammaproteobacteria_Alteromonas_macleodii_str_Black_Sea_11_Black_Sea_11_GCA_000299995:0.00152,((Proteobacteri_Gammaproteobacteria_Alteromonas_macleodii_HOT1A3_GCA_001578515:0.0,Proteobacteri_Gammaproteobacteria_Alteromonas_macleodii_str_English_Channel_673_English_Channel_673_GCA_000299955:0.0):0.00059,Proteobacteri_Gammaproteobacteria_Alteromonas_macleodii_ATCC_27126_ATCC_27126_GCA_000172635:0.00079)0.889:0.00152)0.880:0.00162)0.833:0.00290)0.610:0.00302,((Proteobacteri_Gammaproteobacteria_Alteromonas_mediterranea_U8_Ionian_Sea_U8_GCA_000439555:0.00059,(Proteobacteri_Gammaproteobacteria_Alteromonas_mediterranea_DE_Deep_ecotype_GCA_000020585:0.0,Proteobacteri_Gammaproteobacteria_Alteromonas_mediterranea_U7_Ionian_Sea_U7_GCA_000439535:0.0,Proteobacteri_Gammaproteobacteria_Alteromonas_mediterranea_U4_Ionian_Sea_U4_GCA_000439515:0.0):0.00059)1.000:0.00059,(Proteobacteri_Gammaproteobacteria_Alteromonas_mediterranea_615_English_Channel_615_GCA_000439475:0.00059,(Proteobacteri_Gammaproteobacteria_Alteromonas_mediterranea_U10_GCA_001562295:0.00080,(Proteobacteri_Gammaproteobacteria_Alteromonas_mediterranea_MED64_Aegean_Sea_MED64_GCA_000439495:0.0,Proteobacteri_Gammaproteobacteria_Alteromonas_mediterranea_UM4b_Ionian_Sea_UM4b_GCA_000439595:0.0,Proteobacteri_Gammaproteobacteria_Alteromonas_mediterranea_UM7_Ionian_Sea_UM7_GCA_000439575:0.0,Proteobacteri_Gammaproteobacteria_Alteromonas_mediterranea_DE1_AltDE1_GCA_000310085:0.0):0.00059)0.911:0.00152)0.828:0.00070)0.883:0.00231)0.995:0.00960,Proteobacteri_Gammaproteobacteria_Alteromonas_RW2A1_RW2A1_GCA_001886475:0.01386)0.913:0.00728)0.869:0.00797)1.000:0.03311)0.736:0.01863)0.979:0.02231)1.000:0.05509,(Proteobacteri_Gammaproteobacteria_Pseudoalteromonas_OCN003_OCN003_GCA_000788395:0.02311,(((Proteobacteri_Gammaproteobacteria_Pseudoalteromonas_haloplanktis_TAC125_TAC125_GCA_000026085:0.00059,Proteobacteri_Gammaproteobacteria_Pseudoalteromonas_translucida_KMM_520_KMM_520_GCA_001465295:0.00059)0.993:0.00814,((Proteobacteri_Gammaproteobacteria_Pseudoalteromonas_issachenkonii_KCTC_12958_GCA_001455325:0.0,Proteobacteri_Gammaproteobacteria_Pseudoalteromonas_SM9913_nan_GCA_000184065:0.0):0.00552,Proteobacteri_Gammaproteobacteria_Pseudoalteromonas_Bsw20308_BSW20308_GCA_000310105:0.00847)0.281:0.00260)1.000:0.03044,(Proteobacteri_Gammaproteobacteria_Pseudoalteromonas_phenolica_KCTC_12086_GCA_001444405:0.01066,(Proteobacteri_Gammaproteobacteria_Pseudoalteromonas_rubra_SCSIO_6842_GCA_001482385:0.01351,Proteobacteri_Gammaproteobacteria_Pseudoalteromonas_luteoviolacea_S40542_GCA_001750405:0.01431)0.996:0.01592)0.879:0.00800)0.961:0.01493)1.000:0.07081)0.886:0.01616)0.763:0.01290)0.730:0.01347,((Proteobacteri_Gammaproteobacteria_Kangiella_koreensis_DSM_16069_DSM_16069_GCA_000024085:0.03388,(Proteobacteri_Gammaproteobacteria_Kangiella_sediminilitoris_KCTC_23892_GCA_001708405:0.01817,Proteobacteri_Gammaproteobacteria_Kangiella_geojedonensis_YCS_5_GCA_000981765:0.01041)1.000:0.03965)1.000:0.14242,(((Proteobacteri_Gammaproteobacteria_gamma_proteobacterium_HdN1_nan_GCA_000198515:0.20689,((((Proteobacteri_Gammaproteobacteria_Acinetobacter_BRTC_1_BRTC-1_GCA_001704115:0.01887,(((Proteobacteri_Gammaproteobacteria_Acinetobacter_johnsonii_XBB1_XBB1_GCA_001484935:0.0,Proteobacteri_Gammaproteobacteria_Acinetobacter_lwoffii_WJ10621_WJ10621_GCA_000219275:0.0):0.00758,(Proteobacteri_Gammaproteobacteria_Acinetobacter_TTH0_4_TTH0-4_GCA_001278715:0.01245,Proteobacteri_Gammaproteobacteria_Acinetobacter_TGL_Y2_TGL-Y2_GCA_001612555:0.02398)1.000:0.01673)0.319:0.00229,(Proteobacteri_Gammaproteobacteria_Acinetobacter_equi_114_GCA_001307195:0.01456,Proteobacteri_Gammaproteobacteria_Acinetobacter_NCu2D_2_NCu2D-2_GCA_001647675:0.00831)0.956:0.00886)0.997:0.01441)0.562:0.00554,((Proteobacteri_Gammaproteobacteria_Acinetobacter_ADP1_ADP1_GCA_000046845:0.00507,Proteobacteri_Gammaproteobacteria_Acinetobacter_soli_GFJ2_GCA_001953195:0.00171)0.995:0.01117,((Proteobacteri_Gammaproteobacteria_Acinetobacter_venetianus_VE_C3_VE-C3_GCA_000308235:0.00423,(Proteobacteri_Gammaproteobacteria_Acinetobacter_haemolyticus_TJS01_GCA_001932555:0.00210,Proteobacteri_Gammaproteobacteria_Acinetobacter_junii_65_GCA_001941805:0.00623)0.303:0.00226)0.991:0.00962,(((Proteobacteri_Gammaproteobacteria_Acinetobacter_baumannii_D1279779_D1279779_GCA_000186665:0.0,Proteobacteri_Gammaproteobacteria_Acinetobacter_baumannii_DU202_DU202_GCA_000498375:0.0,Proteobacteri_Gammaproteobacteria_Acinetobacter_baumannii_PR07_PR07_GCA_000372585:0.0,Proteobacteri_Gammaproteobacteria_Acinetobacter_baumannii_ATCC_17978_ATCC_17978_GCA_000015425:0.0,Proteobacteri_Gammaproteobacteria_Acinetobacter_baumannii_1656_2_1656-2_GCA_000188215:0.0,Proteobacteri_Gammaproteobacteria_Acinetobacter_baumannii_AC30_AC30_GCA_000307975:0.0,Proteobacteri_Gammaproteobacteria_Acinetobacter_baumannii_AYE_AYE_GCA_000069245:0.0,Proteobacteri_Gammaproteobacteria_Acinetobacter_baumannii_MDR_ZJ06_MDR-ZJ06_GCA_000226275:0.0,Proteobacteri_Gammaproteobacteria_Acinetobacter_baumannii_AB307_0294_AB307-0294_GCA_000021145:0.0,Proteobacteri_Gammaproteobacteria_Acinetobacter_baumannii_ZW85_1_ZW85-1_GCA_000505685:0.0,Proteobacteri_Gammaproteobacteria_Acinetobacter_baumannii_MDR_TJ_MDR-TJ_GCA_000187205:0.0,Proteobacteri_Gammaproteobacteria_Acinetobacter_baumannii_BJAB0868_BJAB0868_GCA_000419425:0.0,Proteobacteri_Gammaproteobacteria_Acinetobacter_baumannii_ACICU_ACICU_GCA_000018445:0.0,Proteobacteri_Gammaproteobacteria_Acinetobacter_baumannii_NCGM_237_NCGM_237_GCA_000828795:0.0,Proteobacteri_Gammaproteobacteria_Acinetobacter_baumannii_LAC_4_LAC-4_GCA_000786735:0.0,Proteobacteri_Gammaproteobacteria_Acinetobacter_baumannii_TYTH_1_TYTH-1_GCA_000302575:0.0,Proteobacteri_Gammaproteobacteria_Acinetobacter_baumannii_AB0057_AB0057_GCA_000021245:0.0,Proteobacteri_Gammaproteobacteria_Acinetobacter_baumannii_TCDC_AB0715_TCDC-AB0715_GCA_000189735:0.0,Proteobacteri_Gammaproteobacteria_Acinetobacter_baumannii_Ab421_GEIH_2010_GCA_001628795:0.0,Proteobacteri_Gammaproteobacteria_Acinetobacter_baumannii_BJAB07104_BJAB07104_GCA_000419385:0.0):0.00059,(Proteobacteri_Gammaproteobacteria_Acinetobacter_baumannii_BJAB0715_BJAB0715_GCA_000419405:0.00078,Proteobacteri_Gammaproteobacteria_Acinetobacter_baumannii_SDF_SDF_GCA_000069205:0.00079)0.000:0.00059)0.965:0.00594,(Proteobacteri_Gammaproteobacteria_Acinetobacter_oleivorans_DR1_DR1_GCA_000196795:0.00562,(Proteobacteri_Gammaproteobacteria_Acinetobacter_nosocomialis_6411_GCA_000814165:0.00197,(Proteobacteri_Gammaproteobacteria_Acinetobacter_pittii_IEC338SC_GCA_001617545:0.00059,(Proteobacteri_Gammaproteobacteria_Acinetobacter_pittii_PHEA_2_PHEA-2_GCA_000191145:0.00059,Proteobacteri_Gammaproteobacteria_Acinetobacter_DUT_2_DUT-2_GCA_001581975:0.00078)0.976:0.00059)0.823:0.00226)0.813:0.00141)0.229:0.00341)0.780:0.00569)0.982:0.00983)0.123:0.00477)1.000:0.06287,(Proteobacteri_Gammaproteobacteria_Moraxella_osloensis_CCUG_350_GCA_001553955:0.06039,(((Proteobacteri_Gammaproteobacteria_Moraxella_bovoculi_58086_GCA_000988745:0.00059,Proteobacteri_Gammaproteobacteria_Moraxella_ovis_199_55_GCA_001636015:0.00208)1.000:0.02180,(Proteobacteri_Gammaproteobacteria_Moraxella_catarrhalis_BBH18_BBH18_GCA_000092265:0.00077,Proteobacteri_Gammaproteobacteria_Moraxella_catarrhalis_25239_GCA_000766665:0.00080)0.996:0.01701)1.000:0.04201,(Proteobacteri_Gammaproteobacteria_Psychrobacter_PRwf_1_PRwf-1_GCA_000016885:0.03721,(((Proteobacteri_Gammaproteobacteria_Psychrobacter_P11G5_P11G5_GCA_001593305:0.00151,Proteobacteri_Gammaproteobacteria_Psychrobacter_P2G3_P2G3_GCA_001593285:0.00150)0.977:0.00695,(Proteobacteri_Gammaproteobacteria_Psychrobacter_alimentarius_PAMC_27889_GCA_001606025:0.00649,(Proteobacteri_Gammaproteobacteria_Psychrobacter_AntiMn_1_AntiMn-1_GCA_001854065:0.00864,Proteobacteri_Gammaproteobacteria_Psychrobacter_P11G3_P11G3_GCA_001435845:0.00251)0.995:0.00797)0.853:0.00258)0.693:0.00600,(Proteobacteri_Gammaproteobacteria_Psychrobacter_P11F6_P11F6_GCA_001435295:0.00611,(Proteobacteri_Gammaproteobacteria_Psychrobacter_urativorans_R10.10B_GCA_001298525:0.01615,(Proteobacteri_Gammaproteobacteria_Psychrobacter_arcticus_273_4_273-4_GCA_000012305:0.00547,(Proteobacteri_Gammaproteobacteria_Psychrobacter_G_G_GCA_000418305:0.0,Proteobacteri_Gammaproteobacteria_Psychrobacter_cryohalolentis_K5_K5_GCA_000013905:0.0):0.00350)0.947:0.00424)0.180:0.00489)0.623:0.00714)1.000:0.05074)0.990:0.02555)0.687:0.02186)1.000:0.08969)1.000:0.14770,(Proteobacteri_Gammaproteobacteria_Alcanivorax_pacificus_W11_5_W11-5_GCA_000299335:0.07258,(Proteobacteri_Gammaproteobacteria_Alcanivorax_dieselolei_B5_B5_GCA_000300005:0.04749,(Proteobacteri_Gammaproteobacteria_Alcanivorax_borkumensis_SK2_SK2_GCA_000009365:0.0,Proteobacteri_Gammaproteobacteria_Alcanivorax_NBRC_101098_NBRC_101098_GCA_001010505:0.0):0.05154)0.981:0.02968)1.000:0.08023)0.145:0.01674)1.000:0.03684,(((Proteobacteri_Gammaproteobacteria_Endozoicomonas_montiporae_CL_33_CL-33_GCA_001583435:0.10320,(((Proteobacteri_Gammaproteobacteria_Oblitimonas_alkaliphila_D2441_GCA_001267235:0.08658,((Proteobacteri_Gammaproteobacteria_Pseudomonas_alcaligenes_NEB_585_GCA_001597285:0.02377,(Proteobacteri_Gammaproteobacteria_Pseudomonas_resinovorans_NBRC_106553_NBRC_106553_GCA_000412695:0.01001,Proteobacteri_Gammaproteobacteria_Pseudomonas_TCU_HL1_TCU-HL1_GCA_001708505:0.00293)0.995:0.01198)0.802:0.00496,(((Proteobacteri_Gammaproteobacteria_Pseudomonas_fulva_12_X_12-X_GCA_000213805:0.00948,((Proteobacteri_Gammaproteobacteria_Pseudomonas_alcaliphila_JAB1_JAB1_GCA_001941865:0.00078,(Proteobacteri_Gammaproteobacteria_Pseudomonas_pseudoalcaligenes_CECT_5344_CECT5344_GCA_000297075:0.0,Proteobacteri_Gammaproteobacteria_Pseudomonas_pseudoalcaligenes_nan_GCA_000953455:0.0):0.00535)0.869:0.00193,(Proteobacteri_Gammaproteobacteria_Pseudomonas_mendocina_ymp_ymp_GCA_000016565:0.00225,(Proteobacteri_Gammaproteobacteria_Pseudomonas_mendocina_NK_01_NK-01_GCA_000204295:0.00059,Proteobacteri_Gammaproteobacteria_Pseudomonas_mendocina_S5.2_S5.2_GCA_000733715:0.00162)0.352:0.00058)0.816:0.00288)0.978:0.00735)0.972:0.01070,((Proteobacteri_Gammaproteobacteria_Pseudomonas_monteilii_USDA_ARS-USMARC-56711_GCA_001534745:0.00469,(Proteobacteri_Gammaproteobacteria_Pseudomonas_parafulva_CRS01_1_GCA_000800255:0.00356,((Proteobacteri_Gammaproteobacteria_Pseudomonas_FGI182_FGI182_GCA_000511325:0.00058,(((Proteobacteri_Gammaproteobacteria_Pseudomonas_putida_S16_S16_GCA_000219705:0.00059,(Proteobacteri_Gammaproteobacteria_Pseudomonas_URMO17WK12:0.00058,(Proteobacteri_Gammaproteobacteria_Pseudomonas_cremoricolorata_ND07_GCA_000759535:0.00676,((Proteobacteri_Gammaproteobacteria_Pseudomonas_putida_NBRC_14164_NBRC_14164_GCA_000412675:0.0,Proteobacteri_Gammaproteobacteria_Pseudomonas_putida_H8234_H8234_GCA_000410575:0.0,Proteobacteri_Gammaproteobacteria_Pseudomonas_putida_S13.1.2_S13.1.2_GCA_000498395:0.0):0.00059,(Proteobacteri_Gammaproteobacteria_Pseudomonas_putida_GB_1_GB-1_GCA_000019125:0.00059,((Proteobacteri_Gammaproteobacteria_Pseudomonas_putida_S12_S12_GCA_000495455:0.0,Proteobacteri_Gammaproteobacteria_Pseudomonas_putida_SJTE_1_SJTE-1_GCA_000271965:0.0,Proteobacteri_Gammaproteobacteria_Pseudomonas_putida_B6_2_B6-2_GCA_000226035:0.0,Proteobacteri_Gammaproteobacteria_Pseudomonas_putida_JB_JB_GCA_001767335:0.0,Proteobacteri_Gammaproteobacteria_Pseudomonas_putida_ND6_ND6_GCA_000264665:0.0,Proteobacteri_Gammaproteobacteria_Pseudomonas_putida_DOT_T1E_DOT-T1E_GCA_000281215:0.0):0.00059,(Proteobacteri_Gammaproteobacteria_Pseudomonas_putida_F1_F1_GCA_000016865:0.0,Proteobacteri_Gammaproteobacteria_Pseudomonas_putida_KT2440_KT2440_GCA_000007565:0.0,Proteobacteri_Gammaproteobacteria_Pseudomonas_JY_Q_JY-Q_GCA_001655295:0.0,Proteobacteri_Gammaproteobacteria_Pseudomonas_putida_N1R_GCA_900156185:0.0,Proteobacteri_Gammaproteobacteria_Pseudomonas_putida_BIRD_1_BIRD-1_GCA_000183645:0.0):0.00079)0.899:0.00153)0.864:0.00152)0.675:0.00060)0.728:0.00152)0.934:0.00252)0.000:0.00059,((Proteobacteri_Gammaproteobacteria_Pseudomonas_DRA525_DRA525_GCA_001908395:0.0,Proteobacteri_Gammaproteobacteria_Pseudomonas_monteilii_SB3101_SB3101_GCA_000510325:0.0,Proteobacteri_Gammaproteobacteria_Pseudomonas_putida_HB3267_PC9_GCA_000325725:0.0):0.00059,(Proteobacteri_Gammaproteobacteria_Pseudomonas_plecoglossicida_NyZ12_GCA_000831585:0.0,Proteobacteri_Gammaproteobacteria_Pseudomonas_monteilii_SB3078_SB3078_GCA_000510285:0.0):0.00079)0.000:0.00059)0.811:0.00078,(Proteobacteri_Gammaproteobacteria_Pseudomonas_VLB120_VLB120_GCA_000494915:0.00303,Proteobacteri_Gammaproteobacteria_Pseudomonas_putida_W619_W619_GCA_000019445:0.00304)0.800:0.00082)0.889:0.00174)0.879:0.00172,(Proteobacteri_Gammaproteobacteria_Pseudomonas_entomophila_L48_L48_GCA_000026105:0.00190,(Proteobacteri_Gammaproteobacteria_Pseudomonas_mosselii_SJ10_SJ10_GCA_000498975:0.00096,Proteobacteri_Gammaproteobacteria_Pseudomonas_CCOS_191_CCOS_191_GCA_001007005:0.00059)0.875:0.00191)0.873:0.00190)0.797:0.00195)0.076:0.00302)0.974:0.00863,(Proteobacteri_Gammaproteobacteria_Pseudomonas_StFLB209_StFLB209_GCA_000829415:0.01449,((Proteobacteri_Gammaproteobacteria_Pseudomonas_rhizosphaerae_DSM_16299_GCA_000761155:0.00672,((Proteobacteri_Gammaproteobacteria_Pseudomonas_cichorii_JBC1_JBC1_GCA_000517305:0.00365,((((Proteobacteri_Gammaproteobacteria_Pseudomonas_syringae_pv._actinidiae_ICMP_9617_ICMP_9617_GCA_000658965:0.00059,(Proteobacteri_Gammaproteobacteria_Pseudomonas_syringae_pv._actinidiae_NZ_47_GCA_001913235:0.00059,(Proteobacteri_Gammaproteobacteria_Pseudomonas_syringae_pv._actinidiae_ICMP_18884_ICMP_18884_GCA_000648735:0.0,Proteobacteri_Gammaproteobacteria_Pseudomonas_syringae_pv._actinidiae_ICMP_18708_ICMP_18708_GCA_000344355:0.0):0.00079)0.768:0.00079)0.000:0.00059,Proteobacteri_Gammaproteobacteria_[Pseudomonas_syringae]_pv._tomato_str_DC3000_DC3000_GCA_000007805:0.00079)1.000:0.00059,((Proteobacteri_Gammaproteobacteria_Pseudomonas_savastanoi_pv._phaseolicola_1448A_1448A_BAA_978_GCA_000012205:0.00214,(Proteobacteri_Gammaproteobacteria_Pseudomonas_syringae_pv._syringae_B728a_B728a_GCA_000012245:0.00067,(Proteobacteri_Gammaproteobacteria_Pseudomonas_syringae_pv._syringae_HS191_HS191_GCA_000988395:0.0,Proteobacteri_Gammaproteobacteria_Pseudomonas_syringae_pv._lapsa_ATCC_10859_GCA_001482725:0.0,Proteobacteri_Gammaproteobacteria_Pseudomonas_syringae_pv._syringae_B301D_B301D_GCA_000988485:0.0,Proteobacteri_Gammaproteobacteria_Pseudomonas_syringae_UMAF0158_UMAF0158_GCA_001281365:0.0,Proteobacteri_Gammaproteobacteria_Pseudomonas_syringae_31R1_GCA_900105295:0.0,Proteobacteri_Gammaproteobacteria_Pseudomonas_syringae_pv._syringae_SM_SM_GCA_000412165:0.0,Proteobacteri_Gammaproteobacteria_Pseudomonas_syringae_pv._syringae_B64_B64_GCA_000331385:0.0,Proteobacteri_Gammaproteobacteria_Pseudomonas_cerasi_nan_GCA_900074915:0.0):0.00059)0.030:0.00079)0.855:0.00059,Proteobacteri_Gammaproteobacteria_Pseudomonas_savastanoi_pv._savastanoi_NCPPB_3335_NCPPB_3335_GCA_000164015:0.00059)0.919:0.00073)0.418:0.00079,Proteobacteri_Gammaproteobacteria_Pseudomonas_syringae_CC1557_CC1557_GCA_000452705:0.00059)0.982:0.00542)0.960:0.00465,(Proteobacteri_Gammaproteobacteria_Pseudomonas_umsongensis_BS3657_GCA_900105285:0.00065,(Proteobacteri_Gammaproteobacteria_Pseudomonas_GR_6_02_GR_6-02_GCA_001655615:0.00059,(((Proteobacteri_Gammaproteobacteria_Pseudomonas_fragi_NRRL_B_727_GCA_900105835:0.00384,(Proteobacteri_Gammaproteobacteria_Pseudomonas_L10.10_L10.10_GCA_001294575:0.00290,Proteobacteri_Gammaproteobacteria_Pseudomonas_psychrophila_BS3667_GCA_900106105:0.00093)0.153:0.00235)0.996:0.00964,((((Proteobacteri_Gammaproteobacteria_Pseudomonas_A32016_A3_GCA_001661075:0.00079,Proteobacteri_Gammaproteobacteria_Pseudomonas_fluorescens_NCIMB_11764_NCIMB_11764_GCA_000293885:0.00082)0.926:0.00059,((Proteobacteri_Gammaproteobacteria_Pseudomonas_lini_BS3782_GCA_900104735:0.00059,Proteobacteri_Gammaproteobacteria_Pseudomonas_frederiksbergensis_AS1_GCA_001952935:0.00079)0.926:0.00058,Proteobacteri_Gammaproteobacteria_Pseudomonas_mandelii_JR_1_JR-1_GCA_000257545:0.00058)0.415:0.00079)0.926:0.00059,Proteobacteri_Gammaproteobacteria_Pseudomonas_mandelii_LMG_21607_GCA_900106065:0.00059)0.967:0.00348,(((((Proteobacteri_Gammaproteobacteria_Pseudomonas_antarctica_BS2772_GCA_900103795:0.00153,(Proteobacteri_Gammaproteobacteria_Pseudomonas_trivialis_BS3111_GCA_900104885:0.00079,(Proteobacteri_Gammaproteobacteria_Pseudomonas_poae_BS2776_GCA_900103965:0.0,Proteobacteri_Gammaproteobacteria_Pseudomonas_poae_RE:0.0):0.00079)0.839:0.00079)0.817:0.00092,Proteobacteri_Gammaproteobacteria_Pseudomonas_orientalis_BS2775_GCA_900105795:0.00291)0.542:0.00153,Proteobacteri_Gammaproteobacteria_Pseudomonas_fluorescens_WH6_WH6_GCA_000166515:0.00058)0.769:0.00069,Proteobacteri_Gammaproteobacteria_Pseudomonas_fluorescens_SBW25_SBW25_GCA_000009225:0.00155)0.827:0.00127,((Proteobacteri_Gammaproteobacteria_Pseudomonas_TKP_TKP_GCA_000508205:0.00153,Proteobacteri_Gammaproteobacteria_Pseudomonas_extremaustralis_DSM_17835_GCA_900102035:0.00058)0.984:0.00451,(((Proteobacteri_Gammaproteobacteria_Pseudomonas_libanensis_BS2975_GCA_900101035:0.00059,((Proteobacteri_Gammaproteobacteria_Pseudomonas_simiae_WCS417_GCA_000698265:0.0,Proteobacteri_Gammaproteobacteria_Pseudomonas_fluorescens_PICF7_PICF7_GCA_000963495:0.0,Proteobacteri_Gammaproteobacteria_Pseudomonas_extremorientalis_BS2774_GCA_900104365:0.0):0.00059,Proteobacteri_Gammaproteobacteria_Pseudomonas_azotoformans_LMG_21611_GCA_900103345:0.00079)0.919:0.00058)0.445:0.00081,(Proteobacteri_Gammaproteobacteria_Pseudomonas_synxantha_BG33R_BG33R_GCA_000263715:0.00059,(Proteobacteri_Gammaproteobacteria_Pseudomonas_rhodesiae_BS2777_GCA_900105575:0.00080,(Proteobacteri_Gammaproteobacteria_Pseudomonas_fluorescens_SS101_SS101_GCA_000263675:0.0,Proteobacteri_Gammaproteobacteria_Pseudomonas_WCS374_WCS374_GCA_000698295:0.0,Proteobacteri_Gammaproteobacteria_Pseudomonas_fluorescens_A506_A506_GCA_000262325:0.0):0.00079)0.000:0.00059)0.919:0.00058)0.919:0.00059,Proteobacteri_Gammaproteobacteria_Pseudomonas_synxantha_LMG_2190_GCA_900105675:0.00059)0.568:0.00059)0.493:0.00108)0.775:0.00226)0.863:0.00059)0.650:0.00220,(((((Proteobacteri_Gammaproteobacteria_Pseudomonas_UW4_UW4_GCA_000316175:0.00302,Proteobacteri_Gammaproteobacteria_Pseudomonas_koreensis_BS3658_GCA_900101415:0.00059)0.830:0.00079,Proteobacteri_Gammaproteobacteria_Pseudomonas_fluorescens_R124_R124_GCA_000292795:0.00059)0.887:0.00068,((Proteobacteri_Gammaproteobacteria_Pseudomonas_moraviensis_R28_S_R28-S_GCA_000512275:0.00079,(Proteobacteri_Gammaproteobacteria_Pseudomonas_moraviensis_BS3668_GCA_900105805:0.0,Proteobacteri_Gammaproteobacteria_Pseudomonas_B10_B10_GCA_900156235:0.0):0.00059)0.919:0.00065,Proteobacteri_Gammaproteobacteria_Pseudomonas_fluorescens_CREA_C16_GCA_001878715:0.00059)0.282:0.00105)0.598:0.00211,(Proteobacteri_Gammaproteobacteria_Pseudomonas_fluorescens_Pf0_1_Pf0-1_GCA_000012445:0.00059,(Proteobacteri_Gammaproteobacteria_Pseudomonas_DR_5_09_DR_5-09_GCA_001655595:0.00059,Proteobacteri_Gammaproteobacteria_Pseudomonas_MS586_MS586_GCA_001594225:0.00059)0.753:0.00091)0.946:0.00058)0.894:0.00126,(((((Proteobacteri_Gammaproteobacteria_Pseudomonas_chlororaphis_sub_aurantiaca_JD37_GCA_000761195:0.0,Proteobacteri_Gammaproteobacteria_Pseudomonas_chlororaphis_sub_aureofaciens_30_84_30-84_GCA_000281915:0.0,Proteobacteri_Gammaproteobacteria_Pseudomonas_chlororaphis_O6_O6_GCA_000264555:0.0):0.00059,Proteobacteri_Gammaproteobacteria_Pseudomonas_chlororaphis_DSM_21509_GCA_900104995:0.00079)0.932:0.00152,((Proteobacteri_Gammaproteobacteria_Pseudomonas_MRSN12121_MRSN12121_GCA_000931465:0.00519,(Proteobacteri_Gammaproteobacteria_Pseudomonas_protegens_Cab57_nan_GCA_000828695:0.00059,((Proteobacteri_Gammaproteobacteria_Pseudomonas_St29_St29_GCA_001547915:0.00059,Proteobacteri_Gammaproteobacteria_Pseudomonas_Os17_Os17_GCA_001547895:0.00059)0.727:0.00098,(Proteobacteri_Gammaproteobacteria_Pseudomonas_protegens_CHA0_CHA0_GCA_000397205:0.00059,Proteobacteri_Gammaproteobacteria_Pseudomonas_protegens_Pf_5_Pf-5_GCA_000012265:0.00059)0.443:0.00059)0.000:0.00059)0.595:0.00060)0.913:0.00318,Proteobacteri_Gammaproteobacteria_Pseudomonas_protegens_UCT_GCA_001874665:0.00058)0.740:0.00071)0.849:0.00058,(Proteobacteri_Gammaproteobacteria_Pseudomonas_agarici_NCPPB_2472_GCA_001543125:0.00191,Proteobacteri_Gammaproteobacteria_Pseudomonas_fuscovaginae_LMG_2158_GCA_900108595:0.00414)0.926:0.00377)0.937:0.00266,((((Proteobacteri_Gammaproteobacteria_Pseudomonas_7SR1_7SR1_GCA_900156465:0.00059,(Proteobacteri_Gammaproteobacteria_Pseudomonas_corrugata_BS3649_GCA_900106085:0.0,Proteobacteri_Gammaproteobacteria_Pseudomonas_mediterranea_DSM_16733_GCA_900106005:0.0):0.00059)0.986:0.00513,Proteobacteri_Gammaproteobacteria_Pseudomonas_thivervalensis_BS3779_GCA_900102295:0.00078)0.000:0.00059,(Proteobacteri_Gammaproteobacteria_Pseudomonas_fluorescens_Q8r1_96_Q8r1-96_GCA_000263695:0.0,Proteobacteri_Gammaproteobacteria_Pseudomonas_brassicacearum_sub_brassicacearum_NFM421_NFM421_GCA_000194805:0.0,Proteobacteri_Gammaproteobacteria_Pseudomonas_brassicacearum_BS3663_GCA_900103245:0.0,Proteobacteri_Gammaproteobacteria_Pseudomonas_A214_A214_GCA_900156295:0.0):0.00059)0.000:0.00060,(Proteobacteri_Gammaproteobacteria_Pseudomonas_fluorescens_F113_F113_GCA_000237065:0.00059,Proteobacteri_Gammaproteobacteria_Pseudomonas_fluorescens_Q2_87_Q2-87_GCA_000281895:0.00078)0.751:0.00077)0.877:0.00152)0.812:0.00079)0.918:0.00067)1.000:0.00058)1.000:0.00056)0.963:0.00447)0.944:0.00477)0.954:0.00607,Proteobacteri_Gammaproteobacteria_Pseudomonas_alkylphenolica_KL28_GCA_000746525:0.00694)0.836:0.00368)0.902:0.00602)0.999:0.01609)0.979:0.01376,((Proteobacteri_Gammaproteobacteria_Azotobacter_chroococcum_NCIMB_8003_NCIMB_8003_GCA_000817975:0.00769,((Proteobacteri_Gammaproteobacteria_Azotobacter_vinelandii_CA6_CA6_GCA_000380365:0.0,Proteobacteri_Gammaproteobacteria_Azotobacter_vinelandii_DJ_DJ_ATCC_BAA_1303_GCA_000021045:0.0):0.00059,Proteobacteri_Gammaproteobacteria_Azotobacter_vinelandii_CA_CA_GCA_000380335:0.00079)1.000:0.01553)0.999:0.01510,(Proteobacteri_Gammaproteobacteria_Pseudomonas_balearica_DSM_6083_DSM6083SP1402_GCA_000818015:0.01659,((((Proteobacteri_Gammaproteobacteria_Pseudomonas_xanthomarina_LMG_23572_GCA_900108535:0.00226,(Proteobacteri_Gammaproteobacteria_Pseudomonas_stutzeri_273_GCA_001648195:0.00059,Proteobacteri_Gammaproteobacteria_Pseudomonas_MT_1_MT-1_GCA_000828755:0.00081)0.900:0.00153)0.997:0.01018,(Proteobacteri_Gammaproteobacteria_Pseudomonas_saudiphocaensis_20_BN_GCA_000756775:0.00977,Proteobacteri_Gammaproteobacteria_Pseudomonas_stutzeri_DSM_10701_DSM_10701_GCA_000279165:0.00703)0.908:0.00596)0.956:0.00529,(Proteobacteri_Gammaproteobacteria_Pseudomonas_stutzeri_RCH2_RCH2_GCA_000327065:0.00079,Proteobacteri_Gammaproteobacteria_Pseudomonas_stutzeri_CCUG_29243_CCUG_29243_GCA_000267545:0.00229)0.822:0.00082)0.083:0.00198,(Proteobacteri_Gammaproteobacteria_Pseudomonas_stutzeri_A1501_A1501_GCA_000013785:0.00059,Proteobacteri_Gammaproteobacteria_Pseudomonas_stutzeri_DSM_4166_DSM_4166_GCA_000195105:0.00079)0.991:0.00770)0.980:0.00822)0.989:0.01043)0.167:0.00465)0.954:0.01060)0.784:0.00420)0.978:0.01428,((Proteobacteri_Gammaproteobacteria_Pseudomonas_aeruginosa_PA38182_PA38182_GCA_000531435:0.00059,(Proteobacteri_Gammaproteobacteria_Pseudomonas_aeruginosa_MTB_1_MTB-1_GCA_000504045:0.00059,(((Proteobacteri_Gammaproteobacteria_Pseudomonas_aeruginosa_DK2_DK2_GCA_000271365:0.00059,Proteobacteri_Gammaproteobacteria_Pseudomonas_aeruginosa_PA7_PA7_GCA_000017205:0.00235)0.000:0.00059,(Proteobacteri_Gammaproteobacteria_Pseudomonas_aeruginosa_19BR_19BR_GCA_000223945:0.0,Proteobacteri_Gammaproteobacteria_Pseudomonas_aeruginosa_YL84_YL84_GCA_000524595:0.0,Proteobacteri_Gammaproteobacteria_Pseudomonas_aeruginosa_PA1R_PA1R_GCA_000496645:0.0):0.00081)0.000:0.00059,(Proteobacteri_Gammaproteobacteria_Pseudomonas_aeruginosa_NCGM2.S1_NCGM2.S1_GCA_000284555:0.0,Proteobacteri_Gammaproteobacteria_Pseudomonas_aeruginosa_PA1_PA1_GCA_000496605:0.0,Proteobacteri_Gammaproteobacteria_Pseudomonas_aeruginosa_LESlike1_LESlike1_GCA_000583975:0.0,Proteobacteri_Gammaproteobacteria_Pseudomonas_aeruginosa_AES_1R_AES-1R_GCA_000220025:0.0,Proteobacteri_Gammaproteobacteria_Pseudomonas_aeruginosa_PAO1_VE13_PAO1-VE13_GCA_000484545:0.0,Proteobacteri_Gammaproteobacteria_Pseudomonas_aeruginosa_B136_33_B136-33_GCA_000359505:0.0,Proteobacteri_Gammaproteobacteria_Pseudomonas_aeruginosa_LESlike4_LESlike4_GCA_000583995:0.0,Proteobacteri_Gammaproteobacteria_Pseudomonas_aeruginosa_LESB65_LESB65_GCA_000583955:0.0,Proteobacteri_Gammaproteobacteria_Pseudomonas_aeruginosa_DSM_50071_DSM_50071_GCA_001045685:0.0,Proteobacteri_Gammaproteobacteria_Pseudomonas_aeruginosa_PAO581_PAO581_GCA_000468555:0.0,Proteobacteri_Gammaproteobacteria_Pseudomonas_aeruginosa_PA96_PA96_GCA_000626655:0.0,Proteobacteri_Gammaproteobacteria_Pseudomonas_aeruginosa_PAO1_VE2_PAO1-VE2_GCA_000484495:0.0,Proteobacteri_Gammaproteobacteria_Pseudomonas_aeruginosa_LES431_LES431_GCA_000508765:0.0,Proteobacteri_Gammaproteobacteria_Pseudomonas_aeruginosa_39016_39016_GCA_000148745:0.0,Proteobacteri_Gammaproteobacteria_Pseudomonas_aeruginosa_LES400_LES400_GCA_000583935:0.0,Proteobacteri_Gammaproteobacteria_Pseudomonas_aeruginosa_VRFPA04_VRFPA04_GCA_000473745:0.0,Proteobacteri_Gammaproteobacteria_Pseudomonas_aeruginosa_UCBPP_PA14_UCBPP-PA14_GCA_000014625:0.0,Proteobacteri_Gammaproteobacteria_Pseudomonas_aeruginosa_SJTD_1_SJTD-1_GCA_000271985:0.0,Proteobacteri_Gammaproteobacteria_Pseudomonas_aeruginosa_DHS01_DHS01_GCA_000496455:0.0,Proteobacteri_Gammaproteobacteria_Pseudomonas_aeruginosa_LESlike5_LESlike5_GCA_000583895:0.0,Proteobacteri_Gammaproteobacteria_Pseudomonas_aeruginosa_LESlike7_LESlike7_GCA_000583915:0.0,Proteobacteri_Gammaproteobacteria_Pseudomonas_aeruginosa_SCV20265_SCV20265_GCA_000510305:0.0,Proteobacteri_Gammaproteobacteria_Pseudomonas_aeruginosa_RP73_RP73_GCA_000414035:0.0,Proteobacteri_Gammaproteobacteria_Pseudomonas_aeruginosa_c7447m_C7447m_GCA_000468935:0.0,Proteobacteri_Gammaproteobacteria_Pseudomonas_aeruginosa_PAO1_PAO1_GCA_000006765:0.0,Proteobacteri_Gammaproteobacteria_Pseudomonas_aeruginosa_213BR_213BR_GCA_000223965:0.0,Proteobacteri_Gammaproteobacteria_Pseudomonas_aeruginosa_M18_M18_GCA_000226155:0.0,Proteobacteri_Gammaproteobacteria_Pseudomonas_aeruginosa_LESB58_LESB58_GCA_000026645:0.0,Proteobacteri_Gammaproteobacteria_Pseudomonas_aeruginosa_PAO1H2O_PAO1H2O_GCA_000714515:0.0,Proteobacteri_Gammaproteobacteria_Pseudomonas_aeruginosa_PACS2_PACS2_GCA_000168335:0.0):0.00059)0.913:0.00059)0.690:0.00058)0.980:0.00853,(Proteobacteri_Gammaproteobacteria_Pseudomonas_denitrificans_ATCC_13867_ATCC_13867_GCA_000349845:0.00738,(Proteobacteri_Gammaproteobacteria_Pseudomonas_citronellolis_SJTE_3_GCA_001654435:0.00602,Proteobacteri_Gammaproteobacteria_Pseudomonas_knackmussii_B13_B13_GCA_000689415:0.00312)0.950:0.00573)0.985:0.01272)0.916:0.00909)0.317:0.00774,(Proteobacteri_Gammaproteobacteria_Pseudomonas_psychrotolerans_PRS08_11306_GCA_001913135:0.00095,Proteobacteri_Gammaproteobacteria_Pseudomonas_oryzihabitans_USDA_ARS-USMARC-56511_GCA_001518815:0.00297)1.000:0.02695)1.000:0.08616)0.989:0.03275,((((Proteobacteri_Gammaproteobacteria_Zhongshania_aliphaticivorans_SM2_GCA_001586255:0.06082,Proteobacteri_Gammaproteobacteria_Spongiibacter_IMCC21906_IMCC21906_GCA_001010805:0.02834)1.000:0.06696,((TMED122:0.06050,(TMED21:0.02402,(TMED157:0.01054,TMED79:0.01396)0.972:0.01659)0.998:0.03627)1.000:0.04229,(Proteobacteri_Gammaproteobacteria_Congregibacter_litoralis_KT71_KT71_GCA_000153125:0.06928,Proteobacteri_Gammaproteobacteria_Halioglobus_pacificus_RR3_57_GCA_001953075:0.06015)0.865:0.02944)1.000:0.04837)0.998:0.03952,(((Proteobacteri_Gammaproteobacteria_Saccharophagus_degradans_2_40_2-40_GCA_000013665:0.06268,Proteobacteri_Gammaproteobacteria_Teredinibacter_turnerae_T7901_T7901_GCA_000023025:0.05566)1.000:0.03080,((Proteobacteri_Gammaproteobacteria_Microbulbifer_CCB_MM1_CCB-MM1_GCA_001750105:0.02677,Proteobacteri_Gammaproteobacteria_Microbulbifer_thermotolerans_DAU221_GCA_001617625:0.02117)1.000:0.06561,(TMED47:0.07055,(TMED49:0.14217,TMED148:0.12577)0.914:0.04144)1.000:0.09015)0.547:0.01741)0.767:0.01193,(Proteobacteri_Gammaproteobacteria_Simiduia_agarivorans_SA1_DSM_21679_SA1__DSM_21679_GCA_000305785:0.05740,Proteobacteri_Gammaproteobacteria_Cellvibrio_japonicus_Ueda107_Ueda107_GCA_000019225:0.07834)0.999:0.02789)1.000:0.03820)0.986:0.02744,((Proteobacteri_Gammaproteobacteria_Pseudohongiella_spirulinae_KCTC_32221_GCA_001444425:0.09302,(TMED139:0.08801,(TMED107:0.03217,TMED260:0.02707)0.998:0.03583)0.997:0.04543)1.000:0.10807,((TMED243:0.06476,(TMED30:0.01478,TMED92:0.01781)1.000:0.04902)1.000:0.15448,((TMED34:0.01892,TMED50:0.02676)1.000:0.12561,((TMED182:0.04848,TMED95:0.03667)1.000:0.08328,(TMED180:0.16490,TMED133:0.12548)0.889:0.02482)0.956:0.02754)1.000:0.08584)0.799:0.03818)0.879:0.03245)0.957:0.01523)0.945:0.02002,((TMED33:0.02437,(TMED59:0.00943,TMED91:0.01198)0.924:0.00933)1.000:0.16771,(((Proteobacteri_Gammaproteobacteria_Marinomonas_mediterranea_MMB_1_MMB-1_GCA_000192865:0.02784,(Proteobacteri_Gammaproteobacteria_Marinomonas_posidonica_IVIA_Po-181_IVIA-Po-181_GCA_000214215:0.00529,Proteobacteri_Gammaproteobacteria_Marinomonas_MWYL1_MWYL1_GCA_000017285:0.02006)0.989:0.01935)1.000:0.09212,(Proteobacteri_Gammaproteobacteria_Marinobacterium_ST58_10_ST58-10_GCA_001651805:0.11592,(Proteobacteri_Gammaproteobacteria_Gynuella_sunshinyii_YC6258_YC6258_GCA_000940805:0.13127,((Proteobacteri_Gammaproteobacteria_Thalassolituus_oleivorans_R6_15_R6-15_GCA_000582555:0.0,Proteobacteri_Gammaproteobacteria_Thalassolituus_oleivorans_K188_GCA_001932535:0.0,Proteobacteri_Gammaproteobacteria_Thalassolituus_oleivorans_MIL_1_MIL-1_GCA_000355675:0.0):0.07916,Proteobacteri_Gammaproteobacteria_Oleispira_antarctica_RB_8_nan_GCA_000967895:0.07960)0.999:0.05018)0.989:0.03628)0.639:0.01925)0.985:0.02926,((Proteobacteri_Gammaproteobacteria_Hahella_chejuensis_KCTC_2396_KCTC_2396_GCA_000012985:0.12045,((Proteobacteri_Gammaproteobacteria_Marinobacter_LQ44_LQ44_GCA_001447155:0.00608,(Proteobacteri_Gammaproteobacteria_Marinobacter_hydrocarbonoclasticus_ATCC_49840_ATCC_49840_GCA_000284615:0.00079,Proteobacteri_Gammaproteobacteria_Marinobacter_hydrocarbonoclasticus_VT8_VT8_GCA_000015365:0.00059)0.979:0.00678)0.867:0.00417,((Proteobacteri_Gammaproteobacteria_Marinobacter_psychrophilus_20041_GCA_001043175:0.00282,Proteobacteri_Gammaproteobacteria_Marinobacter_BSs20148_BSs20148_GCA_000283275:0.00170)1.000:0.04323,(((Proteobacteri_Gammaproteobacteria_Marinobacter_CP1_CP1_GCA_001266795:0.00058,Proteobacteri_Gammaproteobacteria_Marinobacter_adhaerens_HP15_HP15_GCA_000166295:0.00080)0.855:0.00316,(Proteobacteri_Gammaproteobacteria_Marinobacter_Hb8_Hb8_GCA_001854125:0.01057,Proteobacteri_Gammaproteobacteria_Marinobacter_similis_A3d10_GCA_000830985:0.00866)0.935:0.00605)0.147:0.00576,Proteobacteri_Gammaproteobacteria_Marinobacter_salarius_R9SW1_GCA_000831005:0.02763)0.959:0.00851)0.908:0.00735)1.000:0.07119)1.000:0.05311,(Proteobacteri_Gammaproteobacteria_Halotalea_alkalilenta_IHB_B_13600_GCA_001648175:0.05960,(Proteobacteri_Gammaproteobacteria_Chromohalobacter_salexigens_DSM_3043_DSM_3043_GCA_000055785:0.04943,((Proteobacteri_Gammaproteobacteria_Halomonas_campaniensis_LS21_GCA_000696485:0.00825,(Proteobacteri_Gammaproteobacteria_Halomonas_HL_93_HL-93_GCA_900086985:0.01711,(Proteobacteri_Gammaproteobacteria_Halomonas_A3H3_A3H3_GCA_000982975:0.00070,Proteobacteri_Gammaproteobacteria_Halomonas_KO116_KO116_GCA_000734975:0.00314)0.995:0.00998)0.797:0.00544)0.993:0.01496,(Proteobacteri_Gammaproteobacteria_Halomonas_chromatireducens_AGD_8_3_GCA_001545155:0.02895,(Proteobacteri_Gammaproteobacteria_Halomonas_huangheensis_BJGMM_B45_GCA_001431725:0.01969,(Euryarchaeot_Halobacteria_Halolamina_sediminis_Hb3_GCA_001886615:0.01025,Proteobacteri_Gammaproteobacteria_Halomonas_elongata_DSM_2581_type_strain:0.03087)0.973:0.01042)0.722:0.00880)0.191:0.00774)0.997:0.02734)0.877:0.02375)1.000:0.08600)0.755:0.02317)0.833:0.01490)0.790:0.01116)0.965:0.02163)0.978:0.02458,(((((Proteobacteri_Gammaproteobacteria_Halothiobacillus_neapolitanus_c2_c2_GCA_000024765:0.03907,Proteobacteri_Gammaproteobacteria_Halothiobacillus_LS2_LS2_GCA_001663815:0.04854)1.000:0.21692,(Proteobacteri_Gammaproteobacteria_Thiomicrospira_crunogena_XCL_2_XCL-2_GCA_000012605:0.13304,(Proteobacteri_Gammaproteobacteria_Thioalkalimicrobium_cyclicum_ALM1_ALM1_GCA_000214825:0.01663,Proteobacteri_Gammaproteobacteria_Thioalkalimicrobium_aerophilum_AL3_AL3_GCA_000227665:0.01231)1.000:0.07509)1.000:0.16089)0.990:0.05782,(((((Proteobacteri_Gammaproteobacteria_Methylococcus_capsulatus_str_Bath_Bath_GCA_000008325:0.23291,((Proteobacteri_Gammaproteobacteria_Cycloclasticus_zancles_78_ME_78-ME_GCA_000442595:0.0,Proteobacteri_Gammaproteobacteria_Cycloclasticus_P1_P1_MCCC_1A01040_GCA_000299965:0.0):0.25195,(Proteobacteri_Gammaproteobacteria_Methylomicrobium_album_BG8_BG8_GCA_000214275:0.09396,((Proteobacteri_Gammaproteobacteria_Methylomonas_methanica_MC09_MC09_GCA_000214665:0.03203,(Proteobacteri_Gammaproteobacteria_Methylomonas_DH_1_DH-1_GCA_001644685:0.04163,Proteobacteri_Gammaproteobacteria_Methylomonas_denitrificans_FJG1_GCA_000785705:0.01578)0.988:0.02326)1.000:0.08419,Proteobacteri_Gammaproteobacteria_Methylomicrobium_alcaliphilum_20Z_20Z_GCA_000968535:0.07617)0.856:0.02506)1.000:0.08270)0.383:0.02608)0.998:0.04418,(TMED69:0.24044,TMED282:0.16103)1.000:0.10021)0.521:0.01978,(((Proteobacteri_Gammaproteobacteria_Steroidobacter_denitrificans_DSM_18526_GCA_001579945:0.25918,((TMED36:0.30866,TMED78:0.22581)0.827:0.04946,Proteobacteri_Gammaproteobacteria_Woeseia_oceani_XK5_GCA_001677435:0.15411)0.551:0.03275)0.999:0.05486,(TMED257:0.36853,Proteobacteri_Gammaproteobacteria_Dichelobacter_nodosus_VCS1703A_VCS1703A_GCA_000015345:0.27233)0.988:0.06479)0.138:0.02640,TMED119:0.21426)0.688:0.01937)0.762:0.01581,(((Proteobacteri_Gammaproteobacteria_Candidatus_Tenderia_electrophaga_nan_GCA_001447805:0.16176,(Proteobacteri_Gammaproteobacteria_Thioploca_ingrica_nan_GCA_000828835:0.14935,Proteobacteri_Gammaproteobacteria_Beggiatoa_leptomitiformis_D_402_GCA_001305575:0.11377)1.000:0.07806)0.599:0.02873,(((Proteobacteri_Gammaproteobacteria_Spiribacter_salinus_M19_40_M19-40_GCA_000319575:0.05117,Proteobacteri_Gammaproteobacteria_Spiribacter_curvatus_UAH_SP71_GCA_000485905:0.08359)1.000:0.13460,(Proteobacteri_Gammaproteobacteria_Halorhodospira_halophila_SL1_SL1_GCA_000015585:0.14859,Proteobacteri_Gammaproteobacteria_Alkalilimnicola_ehrlichii_MLHE_1_MLHE-1_GCA_000014785:0.10897)0.667:0.02932)1.000:0.07508,((Proteobacteri_Gammaproteobacteria_Acidihalobacter_prosperus_V6_GCA_001753165:0.15923,(((Proteobacteri_Gammaproteobacteria_Thioalkalivibrio_nitratireducens_DSM_14787_DSM_14787_GCA_000321415:0.02146,Proteobacteri_Gammaproteobacteria_Thioalkalivibrio_paradoxus_ARh_1_ARh_1_GCA_000227685:0.01116)1.000:0.07089,(Proteobacteri_Gammaproteobacteria_Thioalkalivibrio_K90mix_K90mix_GCA_000025545:0.02773,Proteobacteri_Gammaproteobacteria_Thioalkalivibrio_versutus_D301_GCA_001020955:0.04077)1.000:0.08834)1.000:0.11976,(Proteobacteri_Gammaproteobacteria_Thioalkalivibrio_sulfidiphilus_HL_EbGr7_HL-EbGR7_GCA_000021985:0.06810,(Proteobacteri_Gammaproteobacteria_Halorhodospira_halochloris_str_A_A_GCA_000583815:0.00060,Proteobacteri_Gammaproteobacteria_Ectothiorhodospira_BSL_9_BSL-9_GCA_001632845:0.00190)1.000:0.09255)0.977:0.03358)0.966:0.03344)1.000:0.05449,(Proteobacteri_Gammaproteobacteria_Wenzhouxiangella_marina_KCTC_42284_GCA_001187785:0.18352,((Proteobacteri_Gammaproteobacteria_Luteimonas_JM171_JM171_GCA_001717465:0.07478,((Proteobacteri_Gammaproteobacteria_Lysobacter_capsici_55_GCA_001442785:0.00591,(Proteobacteri_Gammaproteobacteria_Lysobacter_antibioticus_76_GCA_001442745:0.00377,(Proteobacteri_Gammaproteobacteria_Lysobacter_gummosus_3.2.11_GCA_001442805:0.00155,Proteobacteri_Gammaproteobacteria_Lysobacter_enzymogenes_C3_GCA_001442515:0.02630)0.724:0.00158)0.926:0.00480)1.000:0.04103,((Proteobacteri_Gammaproteobacteria_Pseudoxanthomonas_suwonensis_11_1_11-1_GCA_000185965:0.01781,Proteobacteri_Gammaproteobacteria_Pseudoxanthomonas_suwonensis_J1_GCA_000972865:0.01391)1.000:0.03299,(Proteobacteri_Gammaproteobacteria_Pseudoxanthomonas_spadix_BD_a59_BD-a59_GCA_000233915:0.05981,((Proteobacteri_Gammaproteobacteria_Xylella_fastidiosa_9a5c_9a5c_GCA_000006725:0.00549,(Proteobacteri_Gammaproteobacteria_Xylella_fastidiosa_M12_M12_GCA_000019325:0.00595,(Proteobacteri_Gammaproteobacteria_Xylella_fastidiosa_sub_sandyi_Ann_1_Ann-1_GCA_000698805:0.00299,(Proteobacteri_Gammaproteobacteria_Xylella_fastidiosa_MUL0034_MUL0034_GCA_000698825:0.00059,(Proteobacteri_Gammaproteobacteria_Xylella_fastidiosa_sub_fastidiosa_GB514_GB514_GCA_000148405:0.00059,(Proteobacteri_Gammaproteobacteria_Xylella_fastidiosa_Temecula1_Temecula1_GCA_000007245:0.00059,Proteobacteri_Gammaproteobacteria_Xylella_fastidiosa_M23_M23_GCA_000019765:0.00078)0.000:0.00059)0.912:0.00149)0.879:0.00148)0.988:0.00671)0.859:0.00498)1.000:0.17862,((((((Proteobacteri_Gammaproteobacteria_Xanthomonas_vesicatoria_ATCC_35937_LMG_911_GCA_001908725:0.00078,Proteobacteri_Gammaproteobacteria_Xanthomonas_vesicatoria_LM159_GCA_001908815:0.00059)0.824:0.00078,((Proteobacteri_Gammaproteobacteria_Xanthomonas_oryzae_pv._oryzae_PXO602_GCA_001746735:0.00079,((Proteobacteri_Gammaproteobacteria_Xanthomonas_oryzae_pv._oryzae_MAFF_311018_MAFF_311018_GCA_000010025:0.0,Proteobacteri_Gammaproteobacteria_Xanthomonas_oryzae_pv._oryzae_KACC_10331_KACC10331_GCA_000007385:0.0):0.00059,(Proteobacteri_Gammaproteobacteria_Xanthomonas_oryzae_pv._oryzae_PXO99A_PXO99A_GCA_000019585:0.00078,Proteobacteri_Gammaproteobacteria_Xanthomonas_oryzae_pv._oryzae_PXO86_PXO86_GCA_000948075:0.00059)0.857:0.00078)0.000:0.00059)0.950:0.00226,(Proteobacteri_Gammaproteobacteria_Xanthomonas_oryzae_pv._oryzicola_BLS256_BLS256_GCA_000168315:0.00080,Proteobacteri_Gammaproteobacteria_Xanthomonas_oryzae_pv._oryzicola_RS105_GCA_001042875:0.00059)0.000:0.00059)0.954:0.00305)0.404:0.00060,(Proteobacteri_Gammaproteobacteria_Xanthomonas_cassavae_CFBP_4642_CFBP_4642_GCA_000454545:0.00133,(((((Proteobacteri_Gammaproteobacteria_Xanthomonas_axonopodis_pv._citrumelo_F1_F1_GCA_000225915:0.0,Proteobacteri_Gammaproteobacteria_Xanthomonas_axonopodis_pv._allii_CFBP6369_CFBP6369_GCA_000730305:0.0,Proteobacteri_Gammaproteobacteria_Xanthomonas_euvesicatoria_LMG930_GCA_001908795:0.0,Proteobacteri_Gammaproteobacteria_Xanthomonas_perforans_LH3_GCA_001908855:0.0):0.00059,Proteobacteri_Gammaproteobacteria_Xanthomonas_campestris_pv._vesicatoria_str_85_10_85-10_GCA_001854165:0.00079)0.781:0.00078,Proteobacteri_Gammaproteobacteria_Xanthomonas_alfalfae_sub_alfalfae_CFBP_3836_CFBP_3836_GCA_000488955:0.00059)0.000:0.00059,((((Proteobacteri_Gammaproteobacteria_Xanthomonas_axonopodis_Xac29_1_Xac29-1_GCA_000348585:0.0,Proteobacteri_Gammaproteobacteria_Xanthomonas_axonopodis_pv._glycines_CFBP_2526_CFBP_2526_GCA_000495275:0.0,Proteobacteri_Gammaproteobacteria_Xanthomonas_citri_pv._malvacearum_X20_X20_GCA_000454525:0.0,Proteobacteri_Gammaproteobacteria_Xanthomonas_axonopodis_pv._citri_str_306_306_GCA_000007165:0.0,Proteobacteri_Gammaproteobacteria_Xanthomonas_citri_pv._citri_LM180_GCA_001939985:0.0,Proteobacteri_Gammaproteobacteria_Xanthomonas_axonopodis_pv._glycines_CFBP_7119_CFBP_7119_GCA_000488895:0.0):0.00059,(Proteobacteri_Gammaproteobacteria_Xanthomonas_citri_pv._malvacearum_X18_X18_GCA_000454505:0.00059,(Proteobacteri_Gammaproteobacteria_Xanthomonas_citri_sub_citri_AW16_GCA_000961495:0.00059,Proteobacteri_Gammaproteobacteria_Xanthomonas_citri_pv._malvacearum_MSCT_GCA_001719145:0.00059)0.448:0.00080)0.997:0.00059)0.000:0.00059,(Proteobacteri_Gammaproteobacteria_Xanthomonas_axonopodis_pv._glycines_str_8ra_8ra_GCA_001854145:0.0,Proteobacteri_Gammaproteobacteria_Xanthomonas_citri_sub_citri_A306_A306_GCA_000816885:0.0,Proteobacteri_Gammaproteobacteria_Xanthomonas_citri_sub_citri_Aw12879_Aw12879_GCA_000349225:0.0,Proteobacteri_Gammaproteobacteria_Xanthomonas_citri_sub_citri_UI6_UI6_GCA_000961175:0.0):0.00059)0.847:0.00078,Proteobacteri_Gammaproteobacteria_Xanthomonas_fuscans_sub_fuscans_4834_R_GCA_000969685:0.00078)0.819:0.00078)0.893:0.00152,Proteobacteri_Gammaproteobacteria_Xanthomonas_axonopodis_pv._dieffenbachiae_LMG_695_LMG_695_GCA_001564415:0.00151)0.894:0.00168)0.165:0.00078)0.936:0.00295,((Proteobacteri_Gammaproteobacteria_Xanthomonas_hortorum_pv._carotae_str_M081_M081_GCA_000505565:0.00059,Proteobacteri_Gammaproteobacteria_Xanthomonas_gardneri_JS749_3_GCA_001908755:0.00059)0.952:0.00295,(Proteobacteri_Gammaproteobacteria_Xanthomonas_arboricola_pv._juglandis_Xaj_417_GCA_001237985:0.00303,((Proteobacteri_Gammaproteobacteria_Xanthomonas_campestris_pv._incanae_CFBP_2527R_GCA_000590335:0.00225,(((Proteobacteri_Gammaproteobacteria_Xanthomonas_campestris_pv._campestris_str_CN14_CN14_GCA_000401735:0.0,Proteobacteri_Gammaproteobacteria_Xanthomonas_campestris_pv._campestris_str_CN16_CN16_GCA_000403555:0.0,Proteobacteri_Gammaproteobacteria_Xanthomonas_campestris_pv._campestris_str_CN15_CN15_GCA_000403575:0.0):0.00152,(Proteobacteri_Gammaproteobacteria_Xanthomonas_campestris_pv._campestris_str_CFBP_1869_CFBP_1869_GCA_000589915:0.00079,((Proteobacteri_Gammaproteobacteria_Xanthomonas_campestris_pv._campestris_str_CFBP_5817_CFBP_5817_GCA_000590075:0.0,Proteobacteri_Gammaproteobacteria_Xanthomonas_campestris_pv._campestris_17_GCA_001293445:0.0):0.00078,(Proteobacteri_Gammaproteobacteria_Xanthomonas_campestris_pv._campestris_str_8004_8004_GCA_000012105:0.0,Proteobacteri_Gammaproteobacteria_Xanthomonas_campestris_pv._campestris_str_ATCC_33913_ATCC_33913_GCA_000007145:0.0):0.00059)0.000:0.00059)0.908:0.00154)0.843:0.00080,((Proteobacteri_Gammaproteobacteria_Xanthomonas_campestris_pv._raphani_756C_756C_GCA_000221965:0.00078,Proteobacteri_Gammaproteobacteria_Xanthomonas_fragariae_nan_GCA_001705545:0.02130)0.000:0.00060,Proteobacteri_Gammaproteobacteria_Xanthomonas_campestris_pv._raphani_CFBP_5828R_GCA_000590355:0.00078)0.877:0.00080)0.000:0.00059)0.000:0.00059,Proteobacteri_Gammaproteobacteria_Xanthomonas_campestris_CFBP_5825R_GCA_000590375:0.00226)0.922:0.00225)0.897:0.00233)0.380:0.00077)1.000:0.01834,((Proteobacteri_Gammaproteobacteria_Stenotrophomonas_rhizophila_DSM14405_GCA_000661955:0.00613,Proteobacteri_Gammaproteobacteria_Stenotrophomonas_LM091_LM091_GCA_001806305:0.00639)0.995:0.01284,((Proteobacteri_Gammaproteobacteria_Stenotrophomonas_maltophilia_JV3_JV3_GCA_000223885:0.00178,((Proteobacteri_Gammaproteobacteria_Stenotrophomonas_maltophilia_D457_D457_GCA_000284595:0.00117,Proteobacteri_Gammaproteobacteria_Stenotrophomonas_maltophilia_R551_3_R551-3_GCA_000020665:0.00630)0.946:0.00491,(Proteobacteri_Gammaproteobacteria_Stenotrophomonas_maltophilia_EPM1_EPM1_GCA_000344215:0.00059,(Proteobacteri_Gammaproteobacteria_Stenotrophomonas_maltophilia_K279a_K279a_GCA_000072485:0.0,Proteobacteri_Gammaproteobacteria_Stenotrophomonas_maltophilia_13637_GCA_000742995:0.0):0.00059)0.866:0.00176)0.724:0.00262)1.000:0.02557,((Proteobacteri_Gammaproteobacteria_Stenotrophomonas_KCTC_12332_YM1_GCA_001562215:0.0,Proteobacteri_Gammaproteobacteria_Stenotrophomonas_nitritireducens_2001_GCA_001700965:0.0):0.02267,Proteobacteri_Gammaproteobacteria_Stenotrophomonas_acidaminiphila_ZAC14D2_NAIMI4_2_GCA_001314305:0.02147)0.888:0.01020)0.245:0.00343)0.993:0.01375)0.699:0.00664,((Proteobacteri_Gammaproteobacteria_Xanthomonas_translucens_pv._undulosa_Xtu_4699_GCA_001021935:0.00207,(Proteobacteri_Gammaproteobacteria_Xanthomonas_translucens_pv._translucens_DSM_18974_nan_GCA_900094325:0.00537,Proteobacteri_Gammaproteobacteria_Xanthomonas_translucens_pv._cerealis_CFBP_2541_GCA_000807145:0.00595)0.135:0.00136)0.940:0.00542,(Proteobacteri_Gammaproteobacteria_Xanthomonas_sacchari_R1_GCA_000815185:0.00467,Proteobacteri_Gammaproteobacteria_Xanthomonas_albilineans_GPE_PC73_GPE_PC73_GCA_000087965:0.02184)0.957:0.00638)0.940:0.00825)0.898:0.00700)0.966:0.01387)0.922:0.01242)0.972:0.01750)0.944:0.02624)1.000:0.06650,(Proteobacteri_Gammaproteobacteria_Dokdonella_koreensis_DS_123_DS-123_GCA_001632775:0.09978,(Proteobacteri_Gammaproteobacteria_Frateuria_aurantia_DSM_6220_DSM_6220_GCA_000242255:0.02686,(Proteobacteri_Gammaproteobacteria_Luteibacter_rhizovicinus_DSM_16549_LJ96T_GCA_001887595:0.06206,(Proteobacteri_Gammaproteobacteria_Rhodanobacter_denitrificans_2APBS1_GCA_000230695:0.04749,(Proteobacteri_Gammaproteobacteria_Dyella_thiooxydans_ATSB10_GCA_001641285:0.02723,(Proteobacteri_Gammaproteobacteria_Dyella_japonica_A8_A8_GCA_000725385:0.01116,Proteobacteri_Gammaproteobacteria_Dyella_jiangningensis_SBZ_3_12_GCA_000632805:0.00451)1.000:0.02350)0.481:0.00840)0.368:0.00719)0.074:0.01045)1.000:0.07409)0.997:0.04113)1.000:0.09544)1.000:0.06684)0.180:0.01482)0.798:0.02266)0.098:0.01426,(((Proteobacteri_Gammaproteobacteria_Methylophaga_frappieri_JAM7_GCA_000260965:0.03952,Proteobacteri_Gammaproteobacteria_Methylophaga_nitratireducenticrescens_JAM1_GCA_000260985:0.04032)1.000:0.15808,(Proteobacteri_Gammaproteobacteria_Nitrosococcus_halophilus_Nc_4_Nc_4_GCA_000024725:0.04395,(Proteobacteri_Gammaproteobacteria_Nitrosococcus_oceani_ATCC_19707_ATCC_19707_GCA_000012805:0.01996,Proteobacteri_Gammaproteobacteria_Nitrosococcus_watsonii_C_113_C-113_GCA_000143085:0.02401)1.000:0.04641)1.000:0.14436)0.998:0.05192,(TMED61:0.29133,(Proteobacteri_Gammaproteobacteria_Immundisolibacter_cernigliae_TR3.2_GCA_001697225:0.26376,(((((Proteobacteri_Betaproteobacteria_Betaproteobacteria_bacterium_UKL13_2_nan_GCA_001602455:0.10717,Proteobacteri_Betaproteobacteria_Betaproteobacteria_bacterium_GR16_43_GR16-43_GCA_001953215:0.13450)1.000:0.06373,((((Proteobacteri_Betaproteobacteria_Candidatus_Accumulibacter_phosphatis_clade_IIA_str_UW_1_UW-1_GCA_000024165:0.11945,(Proteobacteri_Betaproteobacteria_Dechlorosoma_suillum_PS_PS_GCA_000236665:0.07352,Proteobacteri_Betaproteobacteria_Dechloromonas_aromatica_RCB_RCB_GCA_000012425:0.08134)0.978:0.02659)0.996:0.02365,((Proteobacteri_Betaproteobacteria_Sulfuritalea_hydrogenivorans_sk43H_DSM_22779_GCA_000828635:0.03317,Proteobacteri_Betaproteobacteria_Rugosibacter_aromaticivorans_Ca6_GCA_000934545:0.09548)1.000:0.06511,(Proteobacteri_Betaproteobacteria_Methyloversatilis_RAC08_RAC08_GCA_001713355:0.10148,((Proteobacteri_Betaproteobacteria_Azoarcus_KH32C_KH32C_GCA_000349945:0.03279,(Proteobacteri_Betaproteobacteria_Azoarcus_CIB_CIB_GCA_001190925:0.02140,Proteobacteri_Betaproteobacteria_Aromatoleum_aromaticum_EbN1_EbN1_GCA_000025965:0.03461)0.296:0.01177)0.999:0.03037,((Proteobacteri_Betaproteobacteria_Azoarcus_olearius_DQS4_GCA_001682385:0.0,Proteobacteri_Betaproteobacteria_Azoarcus_BH72_BH72_GCA_000061505:0.0):0.04822,(Proteobacteri_Betaproteobacteria_Thauera_humireducens_SgZ_1_GCA_001051995:0.00956,(Proteobacteri_Betaproteobacteria_Thauera_chlorobenzoica_3CB1_GCA_001922305:0.02307,Proteobacteri_Betaproteobacteria_Thauera_MZ1T_MZ1T_GCA_000021765:0.02806)0.993:0.01500)1.000:0.02760)0.998:0.02760)1.000:0.05119)0.316:0.01962)0.962:0.01771)0.976:0.02654,((((((Proteobacteri_Betaproteobacteria_Advenella_mimigardefordensis_DPN7_DPN7_GCA_000521505:0.00492,Proteobacteri_Betaproteobacteria_Advenella_kashmirensis_WT001_WT001_GCA_000219915:0.01518)1.000:0.03382,((Proteobacteri_Betaproteobacteria_Taylorella_asinigenitalis_MCE3_MCE3_GCA_000226625:0.00874,(Proteobacteri_Betaproteobacteria_Taylorella_equigenitalis_ATCC_35865_ATCC_35865_GCA_000276685:0.00059,Proteobacteri_Betaproteobacteria_Taylorella_equigenitalis_MCE9_MCE9_GCA_000185745:0.00147)0.990:0.01111)1.000:0.07639,Proteobacteri_Betaproteobacteria_Basilea_psittacipulmonis_DSM_24701_DSM_24701_GCA_000743945:0.07526)0.783:0.01454)0.996:0.02771,((((Proteobacteri_Betaproteobacteria_Candidatus_Kinetoplastibacterium_galatii_TCC219_TCC219_GCA_000340905:0.00835,(Proteobacteri_Betaproteobacteria_Candidatus_Kinetoplastibacterium_oncopeltii_TCC290E_TCC290E_GCA_000340865:0.02082,(Proteobacteri_Betaproteobacteria_Candidatus_Kinetoplastibacterium_blastocrithidii_ex_Strigomonas_culicis_nan_GCA_000319245:0.0,Proteobacteri_Betaproteobacteria_Candidatus_Kinetoplastibacterium_blastocrithidii_TCC012E_TCC012E_GCA_000340925:0.0):0.02762)0.153:0.00429)1.000:0.08270,(Proteobacteri_Betaproteobacteria_Candidatus_Kinetoplastibacterium_desouzaii_TCC079E_TCC079E_GCA_000340795:0.05232,(Proteobacteri_Betaproteobacteria_Candidatus_Kinetoplastibacterium_crithidii_ex_Angomonas_deanei_ATCC_30255_nan_GCA_000319225:0.0,Proteobacteri_Betaproteobacteria_Candidatus_Kinetoplastibacterium_crithidii_TCC036E_TCC036E_GCA_000340825:0.0):0.05061)1.000:0.04536)1.000:0.08837,(((Proteobacteri_Betaproteobacteria_Bordetella_petrii_DSM_12804_GCA_000067205:0.01882,((Proteobacteri_Betaproteobacteria_Bordetella_bronchiseptica_ATCC:0.00379,((Proteobacteri_Betaproteobacteria_Bordetella_bronchiseptica_253_253_GCA_000318015:0.0,Proteobacteri_Betaproteobacteria_Bordetella_bronchiseptica_RB50_RB50_GCA_000195675:0.0,Proteobacteri_Betaproteobacteria_Bordetella_bronchiseptica_MO149_MO149_GCA_000317955:0.0):0.00059,(Proteobacteri_Betaproteobacteria_Bordetella_parapertussis_Bpp5_Bpp5_GCA_000317935:0.00078,((Proteobacteri_Betaproteobacteria_Bordetella_parapertussis_H904_GCA_001704255:0.0,Proteobacteri_Betaproteobacteria_Bordetella_parapertussis_12822_12822_GCA_000195695:0.0):0.00147,(Proteobacteri_Betaproteobacteria_Bordetella_pertussis_ATCC:0.00059,(Proteobacteri_Betaproteobacteria_Bordetella_pertussis_18323_18323_GCA_000306945:0.0,Proteobacteri_Betaproteobacteria_Bordetella_pertussis_137_137_GCA_000812165:0.0,Proteobacteri_Betaproteobacteria_Bordetella_pertussis_Tohama_I_Tohama_I_GCA_000195715:0.0,Proteobacteri_Betaproteobacteria_Bordetella_pertussis_CS_CS_GCA_000212975:0.0,Proteobacteri_Betaproteobacteria_Bordetella_pertussis_B1917_B1917_GCA_000193595:0.0):0.00059)0.872:0.00126)0.761:0.00059)0.000:0.00059)0.670:0.00058)0.997:0.01316,(Proteobacteri_Betaproteobacteria_Bordetella_trematum_H044680328_GCA_900078695:0.02308,(Proteobacteri_Betaproteobacteria_Bordetella_avium_197N_197N_GCA_000070465:0.00808,((Proteobacteri_Betaproteobacteria_Bordetella_holmesii_H903_GCA_001704215:0.00078,((Proteobacteri_Betaproteobacteria_Bordetella_holmesii_44057_44057_GCA_000765395:0.0,Proteobacteri_Betaproteobacteria_Bordetella_holmesii_H558_H558_GCA_000341485:0.0,Proteobacteri_Betaproteobacteria_Bordetella_holmesii_F627_F627_GCA_000341465:0.0):0.00059,Proteobacteri_Betaproteobacteria_Bordetella_holmesii_ATCC_51541_ATCC_51541_GCA_000612485:0.00059)0.000:0.00059)0.998:0.00970,(Proteobacteri_Betaproteobacteria_Bordetella_hinzii_H568_GCA_001078295:0.00078,Proteobacteri_Betaproteobacteria_Bordetella_pseudohinzii_HI4681_GCA_001698185:0.00077)0.906:0.00300)0.376:0.00242)0.510:0.00492)0.673:0.01122)0.984:0.01055)0.334:0.00410,(Proteobacteri_Betaproteobacteria_Achromobacter_xylosoxidans_A8_A8_GCA_000165835:0.00453,(Proteobacteri_Betaproteobacteria_Achromobacter_MFA1_R4_MFA1_R4_GCA_900156745:0.00457,(Proteobacteri_Betaproteobacteria_Achromobacter_xylosoxidans_FDAARGOS_150_GCA_001559195:0.00901,((Proteobacteri_Betaproteobacteria_Achromobacter_denitrificans_USDA_ARS-USMARC-56712_GCA_001514355:0.0,Proteobacteri_Betaproteobacteria_Achromobacter_xylosoxidans_NH44784_1996_NH44784-1996_GCA_000967095:0.0):0.00059,Proteobacteri_Betaproteobacteria_Achromobacter_xylosoxidans_C54_C54_GCA_000758265:0.00078)0.823:0.00059)0.945:0.00360)0.984:0.00691)0.995:0.01552)0.938:0.00770,(Proteobacteri_Betaproteobacteria_Bordetella_N_N_GCA_001433395:0.04210,(Proteobacteri_Betaproteobacteria_Bordetella_flabilis_AU10664_GCA_001676725:0.01792,(Proteobacteri_Betaproteobacteria_Bordetella_bronchialis_AU17976_GCA_001676745:0.01345,Proteobacteri_Betaproteobacteria_Bordetella_H567_H567_GCA_001704295:0.00934)0.930:0.00967)1.000:0.01997)0.986:0.01328)0.971:0.01526)0.874:0.01375,((Proteobacteri_Betaproteobacteria_Castellaniella_defragrans_65Phen_65Phen_GCA_000612685:0.04773,Proteobacteri_Betaproteobacteria_Alcaligenes_faecalis_ZD02_GCA_000967305:0.06469)0.910:0.01845,Proteobacteri_Betaproteobacteria_Pusillimonas_T7_7_T7-7_GCA_000209655:0.03174)0.731:0.01842)0.934:0.02030)1.000:0.08992,((((Proteobacteri_Betaproteobacteria_Paraburkholderia_rhizoxinica_HKI_454_HKI_454_GCA_000198775:0.04220,(((Proteobacteri_Betaproteobacteria_Paraburkholderia_SOS3_SOS3_GCA_001922345:0.01769,(Proteobacteri_Betaproteobacteria_Paraburkholderia_phymatum_STM815_STM815_GCA_000020045:0.00401,(Proteobacteri_Betaproteobacteria_Paraburkholderia_caribensis_Bcrs1W_GCA_001611015:0.00268,Proteobacteri_Betaproteobacteria_Paraburkholderia_caribensis_MBA4_MBA4_GCA_000522545:0.00122)0.983:0.00720)0.945:0.00537)0.977:0.00670,((((Proteobacteri_Betaproteobacteria_Paraburkholderia_phenoliruptrix_BR3459a_BR3459a_GCA_000300095:0.0,Proteobacteri_Betaproteobacteria_Burkholderia_CCGE1001_CCGE1001_GCA_000176935:0.0):0.00136,((Proteobacteri_Betaproteobacteria_Burkholderia_HB1_HB1_GCA_001293045:0.00153,((Proteobacteri_Betaproteobacteria_Paraburkholderia_fungorum_ATCC_BAA_463_GCA_000961515:0.00059,(Proteobacteri_Betaproteobacteria_Burkholderia_OLGA172_OLGA172_GCA_001634365:0.00059,Proteobacteri_Betaproteobacteria_Paraburkholderia_xenovorans_LB400_LB400_GCA_000756045:0.00153)0.795:0.00079)0.819:0.00080,Proteobacteri_Betaproteobacteria_Paraburkholderia_phytofirmans_PsJN_PsJN_GCA_000020125:0.00150)0.964:0.00297)0.794:0.00077,Proteobacteri_Betaproteobacteria_Burkholderia_CCGE1003_CCGE1003_GCA_000148685:0.00079)0.891:0.00166)0.974:0.00514,(Proteobacteri_Betaproteobacteria_Burkholderia_CCGE1002_CCGE1002_GCA_000092885:0.00152,Proteobacteri_Betaproteobacteria_Paraburkholderia_sprentiae_WSM5005_WSM5005_GCA_001865575:0.00489)0.988:0.00794)0.879:0.00187,((Proteobacteri_Betaproteobacteria_Burkholderia_PAMC_26561_PAMC_26561_GCA_001557535:0.00083,Proteobacteri_Betaproteobacteria_Burkholderia_PAMC_28687_PAMC28687_GCA_001577465:0.00082)1.000:0.02250,(Proteobacteri_Betaproteobacteria_Burkholderia_RPE64_nan_GCA_000402035:0.00792,(Proteobacteri_Betaproteobacteria_Burkholderia_RPE67_RPE67_GCA_000828875:0.00059,Proteobacteri_Betaproteobacteria_Burkholderia_YI23_YI23_GCA_000236065:0.00059)1.000:0.01268)0.978:0.00608)0.998:0.01151)0.858:0.00245)0.876:0.00360,(((((Proteobacteri_Betaproteobacteria_Burkholderia_dolosa_AU0158_AU0158_GCA_000959505:0.00059,Proteobacteri_Betaproteobacteria_Burkholderia_dolosa_PC543_PC543_GCA_000497165:0.00059)0.977:0.00435,(Proteobacteri_Betaproteobacteria_Burkholderia_ubonensis_MSMB1157_GCA_001546975:0.00059,Proteobacteri_Betaproteobacteria_Burkholderia_ubonensis_MSMB22_MSMB22_GCA_000959245:0.00059)0.830:0.00097)0.889:0.00152,((Proteobacteri_Betaproteobacteria_Burkholderia_multivorans_ATCC_BAA_247_ATCC_BAA-247_GCA_000959525:0.00059,(Proteobacteri_Betaproteobacteria_Burkholderia_multivorans_MSMB1640WGS_GCA_001718995:0.00089,Proteobacteri_Betaproteobacteria_Burkholderia_multivorans_ATCC_17616_ATCC_17616_GCA_000018505:0.00059)0.000:0.00059)0.978:0.00564,Proteobacteri_Betaproteobacteria_Burkholderia_pseudomultivorans_SUB_INT23-BP2_GCA_001718415:0.00669)0.939:0.00269)0.915:0.00285,(Proteobacteri_Betaproteobacteria_Burkholderia_Bp7605_MSMB0175_GCA_001718875:0.00758,(((Proteobacteri_Betaproteobacteria_Burkholderia_thailandensis_2002721643_GCA_001718635:0.00059,(Proteobacteri_Betaproteobacteria_Burkholderia_thailandensis_34_34_GCA_000959605:0.0,Proteobacteri_Betaproteobacteria_Burkholderia_thailandensis_H0587_H0587_GCA_000567905:0.0):0.00059)0.000:0.00059,((Proteobacteri_Betaproteobacteria_Burkholderia_thailandensis_2002721723_2002721723_GCA_000567925:0.0,Proteobacteri_Betaproteobacteria_Burkholderia_thailandensis_USAMRU_Malaysia_20_USAMRU_Malaysia_20_GCA_000706745:0.0,Proteobacteri_Betaproteobacteria_Burkholderia_thailandensis_E444_E444_GCA_000567945:0.0,Proteobacteri_Betaproteobacteria_Burkholderia_thailandensis_2002721643_2002721643_GCA_000959425:0.0,Proteobacteri_Betaproteobacteria_Burkholderia_thailandensis_E254_E254_GCA_000765375:0.0,Proteobacteri_Betaproteobacteria_Burkholderia_thailandensis_MSMB59_MSMB59_GCA_000764595:0.0):0.00059,Proteobacteri_Betaproteobacteria_Burkholderia_thailandensis_E264_ATCC_700388_GCA_000152285:0.01565)0.781:0.00078)0.920:0.00214,((Proteobacteri_Betaproteobacteria_Burkholderia_pseudomallei_NCTC_13179_NCTC_13179_GCA_000494855:0.00208,((Proteobacteri_Betaproteobacteria_Burkholderia_pseudomallei_MSHR5848_MSHR5848_GCA_000755965:0.00059,Proteobacteri_Betaproteobacteria_Burkholderia_pseudomallei_MSHR5855_MSHR5855_GCA_000756065:0.00059)0.928:0.00062,(((((((Proteobacteri_Betaproteobacteria_Burkholderia_mallei_NCTC_10247_NCTC_10247_GCA_000762285:0.0,Proteobacteri_Betaproteobacteria_Burkholderia_mallei_NCTC_10229_NCTC_10229_GCA_000015605:0.0):0.00080,(Proteobacteri_Betaproteobacteria_Burkholderia_pseudomallei_406e_406e_GCA_000959145:0.0,Proteobacteri_Betaproteobacteria_Burkholderia_pseudomallei_MSHR1328_MSHR1328_GCA_000970935:0.0,Proteobacteri_Betaproteobacteria_Burkholderia_pseudomallei_HBPUB10134a_HBPUB10134a_GCA_000755925:0.0,Proteobacteri_Betaproteobacteria_Burkholderia_pseudomallei_Pasteur_52237_Pasteur_52237_GCA_000757035:0.0,Proteobacteri_Betaproteobacteria_Burkholderia_pseudomallei_NAU20B_16_NAU20B-16_GCA_000511915:0.0,Proteobacteri_Betaproteobacteria_Burkholderia_pseudomallei_1106b_1106b_GCA_000193475:0.0,Proteobacteri_Betaproteobacteria_Burkholderia_pseudomallei_K42_K42_GCA_000770515:0.0,Proteobacteri_Betaproteobacteria_Burkholderia_pseudomallei_PB08298010_PB08298010_GCA_000959345:0.0,Proteobacteri_Betaproteobacteria_Burkholderia_pseudomallei_7894_7894_GCA_000959265:0.0,Proteobacteri_Betaproteobacteria_Burkholderia_pseudomallei_MSHR491_MSHR491_GCA_000959205:0.0,Proteobacteri_Betaproteobacteria_Burkholderia_pseudomallei_Bp22_Bp22_GCA_000195145:0.0,Proteobacteri_Betaproteobacteria_Burkholderia_pseudomallei_MSHR2243_MSHR2243_GCA_000770415:0.0,Proteobacteri_Betaproteobacteria_Burkholderia_pseudomallei_TSV_48_TSV_48_GCA_000770495:0.0,Proteobacteri_Betaproteobacteria_Burkholderia_pseudomallei_BPC006_BPC006_GCA_000294635:0.0,Proteobacteri_Betaproteobacteria_Burkholderia_pseudomallei_K96243_K96243_GCA_000959285:0.0,Proteobacteri_Betaproteobacteria_Burkholderia_pseudomallei_576_576_GCA_000756185:0.0,Proteobacteri_Betaproteobacteria_Burkholderia_pseudomallei_MSHR511_MSHR511_GCA_000520895:0.0):0.00059)0.719:0.00059,(((Proteobacteri_Betaproteobacteria_Burkholderia_Bp5365_MSMB43_GCA_001513745:0.0,Proteobacteri_Betaproteobacteria_Burkholderia_thailandensis_MSMB121_MSMB121_GCA_000385525:0.0,Proteobacteri_Betaproteobacteria_Burkholderia_MSMB1588_MSMB1588_GCA_001546925:0.0):0.00059,(Proteobacteri_Betaproteobacteria_Burkholderia_2002721687_2002721687_GCA_000959325:0.0,Proteobacteri_Betaproteobacteria_Burkholderia_humptydooensis_MSMB122_GCA_001462435:0.0):0.00059)0.959:0.00227,Proteobacteri_Betaproteobacteria_Burkholderia_pseudomallei_MSHR346_MSHR346_GCA_000182585:0.00058)0.000:0.00059)0.000:0.00059,Proteobacteri_Betaproteobacteria_Burkholderia_mallei_SAVP1_SAVP1_GCA_000015465:0.00059)0.000:0.00059,(Proteobacteri_Betaproteobacteria_Burkholderia_pseudomallei_1106a_1106a_GCA_000015925:0.0,Proteobacteri_Betaproteobacteria_Burkholderia_pseudomallei_MSHR2543_MSHR2543_GCA_000959225:0.0,Proteobacteri_Betaproteobacteria_Burkholderia_pseudomallei_1710b_1710b_GCA_000012785:0.0,Proteobacteri_Betaproteobacteria_Burkholderia_mallei_KC_1092_GCA_000959585:0.0,Proteobacteri_Betaproteobacteria_Burkholderia_pseudomallei_MSHR520_MSHR520_GCA_000583835:0.0,Proteobacteri_Betaproteobacteria_Burkholderia_pseudomallei_MSHR435_MSHR435_GCA_000775165:0.0):0.00059)1.000:0.00059,Proteobacteri_Betaproteobacteria_Burkholderia_pseudomallei_MSHR840_MSHR840_GCA_000959185:0.00078)0.000:0.00059,(((Proteobacteri_Betaproteobacteria_Burkholderia_pseudomallei_A79A_A79A_GCA_000770535:0.0,Proteobacteri_Betaproteobacteria_Burkholderia_pseudomallei_1710a_1710a_GCA_000193455:0.0,Proteobacteri_Betaproteobacteria_Burkholderia_pseudomallei_1026b_1026b_GCA_000959125:0.0,Proteobacteri_Betaproteobacteria_Burkholderia_pseudomallei_MSHR146_MSHR146_GCA_000521645:0.0,Proteobacteri_Betaproteobacteria_Burkholderia_pseudomallei_MSHR305_MSHR305_GCA_000439695:0.0,Proteobacteri_Betaproteobacteria_Burkholderia_pseudomallei_MSHR1153_MSHR1153_GCA_000770435:0.0,Proteobacteri_Betaproteobacteria_Burkholderia_pseudomallei_NAU35A_3_NAU35A-3_GCA_000764575:0.0,Proteobacteri_Betaproteobacteria_Burkholderia_pseudomallei_HBPUB10303a_HBPUB10303a_GCA_000755905:0.0,Proteobacteri_Betaproteobacteria_Burkholderia_mallei_ATCC_23344_ATCC_23344_GCA_000011705:0.0,Proteobacteri_Betaproteobacteria_Burkholderia_pseudomallei_MSHR1079_MSHR1079_GCA_000970955:0.0,Proteobacteri_Betaproteobacteria_Burkholderia_pseudomallei_NCTC_13178_NCTC_13178_GCA_000511895:0.0,Proteobacteri_Betaproteobacteria_Burkholderia_pseudomallei_B03_B03_GCA_000770455:0.0):0.00059,Proteobacteri_Betaproteobacteria_Burkholderia_pseudomallei_MSHR3965_MSHR3965_GCA_000770475:0.00077)0.000:0.00059,(Proteobacteri_Betaproteobacteria_Burkholderia_pseudomallei_MSHR62_MSHR62_GCA_000770395:0.0,Proteobacteri_Betaproteobacteria_Burkholderia_pseudomallei_350105_GCA_001275585:0.0,Proteobacteri_Betaproteobacteria_Burkholderia_pseudomallei_668_668_GCA_000015905:0.0,Proteobacteri_Betaproteobacteria_Burkholderia_pseudomallei_MSHR5858_MSHR5858_GCA_000755945:0.0):0.00059)0.722:0.00059)0.999:0.00059)0.445:0.00077)0.816:0.00109,(Proteobacteri_Betaproteobacteria_Burkholderia_oklahomensis_EO147_GCA_000755985:0.0,Proteobacteri_Betaproteobacteria_Burkholderia_oklahomensis_C6786_C6786_GCA_000959365:0.0):0.00604)0.403:0.00078)0.917:0.00296)0.861:0.00279)0.306:0.00459,((Proteobacteri_Betaproteobacteria_Burkholderia_stagnalis_MSMB735WGS_GCA_001718955:0.00395,((Proteobacteri_Betaproteobacteria_Burkholderia_vietnamiensis_G4_G4_GCA_000016205:0.0,Proteobacteri_Betaproteobacteria_Burkholderia_vietnamiensis_LMG_10929_LMG_10929_GCA_000959445:0.0,Proteobacteri_Betaproteobacteria_Burkholderia_vietnamiensis_MSMB608WGS_GCA_001718915:0.0,Proteobacteri_Betaproteobacteria_Burkholderia_KJ006_KJ006_GCA_000262695:0.0):0.00155,((Proteobacteri_Betaproteobacteria_Burkholderia_diffusa_RF2_non-BP9_GCA_001718315:0.00059,((Proteobacteri_Betaproteobacteria_Burkholderia_ambifaria_AMMD_AMMD_GCA_000959545:0.00286,Proteobacteri_Betaproteobacteria_Burkholderia_territorii_MSMB2203WGS_GCA_001636095:0.00058)0.417:0.00105,Proteobacteri_Betaproteobacteria_Burkholderia_latens_AU17928_GCA_001718795:0.00094)0.535:0.00085)0.858:0.00104,(((Proteobacteri_Betaproteobacteria_Burkholderia_seminalis_FL_5-4-10-S1-D7_GCA_001718535:0.00059,((Proteobacteri_Betaproteobacteria_Burkholderia_pyrrocinia_DSM_10685_GCA_001028665:0.00080,(((Proteobacteri_Betaproteobacteria_Burkholderia_cenocepacia_MC0_3_MC0-3_GCA_000019505:0.0,Proteobacteri_Betaproteobacteria_Burkholderia_cenocepacia_AU_1054_AU_1054_GCA_000014085:0.0):0.00059,(Proteobacteri_Betaproteobacteria_Burkholderia_cenocepacia_HI2424_HI2424_GCA_000203955:0.00079,Proteobacteri_Betaproteobacteria_Burkholderia_metallica_FL_6-5-30-S1-D7_GCA_001718555:0.00059)0.000:0.00059)0.832:0.00079,(Proteobacteri_Betaproteobacteria_Burkholderia_cepacia_JBK9_JBK9_GCA_000701165:0.00059,(Proteobacteri_Betaproteobacteria_Burkholderia_stabilis_ATCC_BAA_67_GCA_001742165:0.00059,(Proteobacteri_Betaproteobacteria_Burkholderia_cepacia_MSMB1184WGS_GCA_001718835:0.00079,(Proteobacteri_Betaproteobacteria_Burkholderia_contaminans_MS14_GCA_001029145:0.00079,Proteobacteri_Betaproteobacteria_Burkholderia_lata_FL_7-5-30-S1-D0_GCA_001718575:0.00059)0.815:0.00079)0.918:0.00059)0.447:0.00106)0.918:0.00068)0.000:0.00059)0.734:0.00059,((Proteobacteri_Betaproteobacteria_Burkholderia_cenocepacia_H111_H111_GCA_000236215:0.0,Proteobacteri_Betaproteobacteria_Burkholderia_cenocepacia_MSMB384WGS_GCA_001718895:0.0,Proteobacteri_Betaproteobacteria_Burkholderia_anthina_AZ_4-2-10-S1-D7_GCA_001547525:0.0,Proteobacteri_Betaproteobacteria_Burkholderia_cenocepacia_J2315_J2315_GCA_000009485:0.0):0.00059,Proteobacteri_Betaproteobacteria_Burkholderia_cepacia_ATCC_25416_UCB_717_GCA_001411495:0.00059)0.826:0.00079)0.906:0.00150)0.902:0.00133,Proteobacteri_Betaproteobacteria_Burkholderia_cepacia_GG4_GG4_GCA_000292915:0.00058)0.157:0.00078,Proteobacteri_Betaproteobacteria_Burkholderia_ambifaria_MC40_6_MC40-6_GCA_000019925:0.00059)0.918:0.00063)0.802:0.00077)0.971:0.00596)0.349:0.00394,((Proteobacteri_Betaproteobacteria_Burkholderia_gladioli_BSR3_BSR3_GCA_000194745:0.00059,Proteobacteri_Betaproteobacteria_Burkholderia_gladioli_ATCC_10248_GCA_000959725:0.00059)0.989:0.00802,((Proteobacteri_Betaproteobacteria_Burkholderia_glumae_BGR1_BGR1_GCA_000022645:0.00058,Proteobacteri_Betaproteobacteria_Burkholderia_glumae_LMG_2196_ATCC_33617_ATCC_33617_GCA_000960995:0.00153)0.921:0.00225,(Proteobacteri_Betaproteobacteria_Burkholderia_glumae_PG1_PG1_GCA_000835205:0.00152,Proteobacteri_Betaproteobacteria_Burkholderia_plantarii_ATCC_43733_GCA_001411805:0.00058)0.941:0.00225)0.972:0.00557)0.970:0.00801)0.923:0.00672)0.983:0.00971)0.990:0.02154)0.998:0.03809,(Proteobacteri_Betaproteobacteria_Pandoraea_thiooxydans_ATSB16_GCA_001931675:0.05060,(Proteobacteri_Betaproteobacteria_Pandoraea_norimbergensis_DSM_11628_GCA_001465545:0.01245,((((Proteobacteri_Betaproteobacteria_Pandoraea_sputorum_DSM_21091_GCA_000814845:0.00059,Proteobacteri_Betaproteobacteria_Pandoraea_oxalativorans_DSM_23570_GCA_000972785:0.00304)0.966:0.00359,Proteobacteri_Betaproteobacteria_Pandoraea_vervacti_NS15_GCA_000934605:0.00059)0.815:0.00058,Proteobacteri_Betaproteobacteria_Pandoraea_faecigallinarum_DSM_23572_GCA_001029105:0.00059)0.965:0.00326,((Proteobacteri_Betaproteobacteria_Pandoraea_pnomenusa_MCB032_GCA_001636275:0.0,Proteobacteri_Betaproteobacteria_Pandoraea_pnomenusa_3kgm_3kgm_GCA_000590495:0.0):0.00566,(Proteobacteri_Betaproteobacteria_Pandoraea_pulmonicola_DSM_16583_GCA_000815105:0.00307,Proteobacteri_Betaproteobacteria_Pandoraea_apista_DSM_16535_GCA_001465595:0.00425)0.911:0.00403)0.853:0.00232)0.876:0.00629)1.000:0.05489)0.705:0.01822)0.199:0.01473,((((Proteobacteri_Betaproteobacteria_Cupriavidus_metallidurans_CH34_CH34_GCA_000196015:0.01226,(((Proteobacteri_Betaproteobacteria_Cupriavidus_USMAHM13_USMAHM13_GCA_001854285:0.00080,(Proteobacteri_Betaproteobacteria_Cupriavidus_USMAA1020_USMAA1020_GCA_001854325:0.00154,Proteobacteri_Betaproteobacteria_Cupriavidus_USMAA2_4_USMAA2-4_GCA_001854305:0.00059)0.000:0.00059)0.995:0.00871,Proteobacteri_Betaproteobacteria_Cupriavidus_gilardii_CR3_CR3_GCA_001281465:0.02128)0.956:0.00540,(Proteobacteri_Betaproteobacteria_Ralstonia_eutropha_JMP134_JMP134_GCA_000203875:0.00446,(((Proteobacteri_Betaproteobacteria_Cupriavidus_necator_N_1_N-1_GCA_000219215:0.00083,Proteobacteri_Betaproteobacteria_Ralstonia_pickettii_DTP0602_DTP0602_GCA_000471925:0.00607)0.864:0.00240,Proteobacteri_Betaproteobacteria_Ralstonia_eutropha_H16_H16_GCA_000009285:0.00145)0.309:0.00221,(Proteobacteri_Betaproteobacteria_Cupriavidus_taiwanensis_LMG_19424_LMG19424_GCA_000069785:0.0,Proteobacteri_Betaproteobacteria_Cupriavidus_nantongensis_X1_GCA_001598055:0.0):0.00367)0.949:0.00405)0.954:0.00423)0.797:0.00221)0.947:0.00644,Proteobacteri_Betaproteobacteria_Cupriavidus_basilensis_4G11_GCA_000832305:0.01313)1.000:0.03120,((Proteobacteri_Betaproteobacteria_Ralstonia_mannitolilytica_SN83A39_GCA_001628775:0.00505,(Proteobacteri_Betaproteobacteria_Ralstonia_insidiosa_ATCC_49129_GCA_001663855:0.00315,(Proteobacteri_Betaproteobacteria_Ralstonia_pickettii_12D_12D_GCA_000023425:0.00103,Proteobacteri_Betaproteobacteria_Ralstonia_pickettii_12J_12J_GCA_000020205:0.00126)0.906:0.00317)0.841:0.00397)0.949:0.00671,((Proteobacteri_Betaproteobacteria_Ralstonia_solanacearum_CMR15_CMR15_GCA_000427195:0.00300,((Proteobacteri_Betaproteobacteria_Ralstonia_solanacearum_FQY_4_FQY_4_GCA_000348545:0.0,Proteobacteri_Betaproteobacteria_Ralstonia_solanacearum_FJAT_1458_FJAT-1458_GCA_001887535:0.0,Proteobacteri_Betaproteobacteria_Ralstonia_solanacearum_Rs_10-244_Rs-10-244_GCA_000671315:0.0,Proteobacteri_Betaproteobacteria_Ralstonia_solanacearum_OE1_1_OE1-1_GCA_001879565:0.0,Proteobacteri_Betaproteobacteria_Ralstonia_solanacearum_GMI1000_GMI1000_GCA_000009125:0.0):0.00059,(Proteobacteri_Betaproteobacteria_Ralstonia_solanacearum_YC45_GCA_001267515:0.01548,Proteobacteri_Betaproteobacteria_Ralstonia_solanacearum_Rs_09-161_Rs-09-161_GCA_000671335:0.00058)0.416:0.00060)0.899:0.00148)0.935:0.00368,((Proteobacteri_Betaproteobacteria_Ralstonia_solanacearum_CFBP2957_CFBP2957_GCA_000197855:0.00077,Proteobacteri_Betaproteobacteria_Ralstonia_solanacearum_Po82_Po82_GCA_000215325:0.00527)0.957:0.00306,Proteobacteri_Betaproteobacteria_Ralstonia_solanacearum_PSI07_PSI07_GCA_000283475:0.00293)0.905:0.00239)0.993:0.01160)0.995:0.01915)0.965:0.02660,((Proteobacteri_Betaproteobacteria_beta_proteobacterium_CB_CB_GCA_000342265:0.00489,Proteobacteri_Betaproteobacteria_Polynucleobacter_duraquae_MWH_MoK4_GCA_000973625:0.00486)0.976:0.00850,((Proteobacteri_Betaproteobacteria_Polynucleobacter_asymbioticus_QLW_P1DMWA-1_QLW-P1DMWA-1_GCA_000016345:0.00059,Proteobacteri_Betaproteobacteria_Polynucleobacter_asymbioticus_Tro8F10W22_GCA_001874585:0.00079)0.988:0.00848,(Proteobacteri_Betaproteobacteria_Polynucleobacter_wuianus_QLW_P1FAT50C-4_GCA_001659725:0.00265,Proteobacteri_Betaproteobacteria_Polynucleobacter_necessarius_sub_necessarius_STIR1_STIR1_GCA_000019745:0.01981)0.640:0.00354)0.831:0.00604)1.000:0.13214)0.997:0.03380)1.000:0.04296,((((Proteobacteri_Betaproteobacteria_Janthinobacterium_1_2014MBL_MicDiv_1_2014MBL_MicDiv_GCA_001865675:0.00457,Proteobacteri_Betaproteobacteria_Janthinobacterium_agaricidamnosum_NBRC_102515_DSM_9628_DSM_9628_GCA_000723165:0.00295)1.000:0.02142,(Proteobacteri_Betaproteobacteria_Massilia_NR_4_1_NR_4-1_GCA_001191005:0.01296,(Proteobacteri_Betaproteobacteria_Massilia_putida_6NM_7T_GCA_001941825:0.01219,Proteobacteri_Betaproteobacteria_Massilia_WG5_WG5_GCA_001412595:0.01116)1.000:0.02883)0.989:0.01400)1.000:0.02623,(((Proteobacteri_Betaproteobacteria_Collimonas_arenae_Ter282_GCA_001584205:0.00151,(Proteobacteri_Betaproteobacteria_Collimonas_pratensis_Ter291_GCA_001584225:0.00165,(Proteobacteri_Betaproteobacteria_Collimonas_fungivorans_Ter6_GCA_001584145:0.00177,Proteobacteri_Betaproteobacteria_Collimonas_fungivorans_Ter331_Ter331_GCA_000221045:0.00151)0.955:0.00348)0.922:0.00386)1.000:0.02678,(Proteobacteri_Betaproteobacteria_Herbaspirillum_hiltneri_N3_N3_GCA_001267925:0.01008,(Proteobacteri_Betaproteobacteria_Herbaspirillum_rubrisubalbicans_M1_M1_GCA_001483945:0.00071,(Proteobacteri_Betaproteobacteria_Herbaspirillum_seropedicae_SmR1_SmR1_GCA_000143225:0.00059,Proteobacteri_Betaproteobacteria_Herbaspirillum_seropedicae_AU14040_GCA_001721865:0.00059)1.000:0.00059)1.000:0.03808)0.999:0.02241)0.271:0.00773,(Proteobacteri_Betaproteobacteria_Herminiimonas_arsenicoxydans_nan_GCA_000026125:0.01567,(Proteobacteri_Betaproteobacteria_Herminiimonas_AS8_AS8_GCA_900130075:0.01156,Proteobacteri_Betaproteobacteria_Janthinobacterium_Marseille_Marseille_GCA_000013625:0.00147)0.000:0.00466)0.996:0.01959)0.988:0.01640)0.967:0.02820,Proteobacteri_Betaproteobacteria_Candidatus_Profftella_armatura_YCPA_GCA_001278785:0.26932)1.000:0.05640)0.991:0.03800)0.021:0.01381,((Proteobacteri_Betaproteobacteria_Thiomonas_intermedia_K12_K12_GCA_000092605:0.00059,Proteobacteri_Betaproteobacteria_Thiomonas_arsenitoxydans_3As_GCA_000253115:0.00130)1.000:0.14173,((((Proteobacteri_Betaproteobacteria_Leptothrix_cholodnii_SP_6_SP-6_GCA_000019785:0.07642,Proteobacteri_Betaproteobacteria_Methylibium_petroleiphilum_PM1_PM1_GCA_000015725:0.03842)0.239:0.01541,((Proteobacteri_Betaproteobacteria_Burkholderiales_bacterium_JOSHI_001_JOSHI_001_GCA_000244995:0.06121,Proteobacteri_Betaproteobacteria_Rubrivivax_gelatinosus_IL144_IL144_GCA_000284255:0.05431)0.939:0.01866,(Proteobacteri_Betaproteobacteria_Paucibacter_KCTC_42545_KCTC_42545_GCA_001477625:0.04373,(Proteobacteri_Betaproteobacteria_Roseateles_depolymerans_KCTC_42856_GCA_001483865:0.00959,Proteobacteri_Betaproteobacteria_Mitsuaria_7_7_GCA_001653795:0.01645)1.000:0.03164)0.970:0.01750)0.567:0.00969)0.564:0.01208,Proteobacteri_Betaproteobacteria_[Polyangium]_brachysporum_DSM_7029_GCA_001017435:0.03761)1.000:0.03647,(Proteobacteri_Betaproteobacteria_Candidatus_Symbiobacter_mobilis_CR_CR_GCA_000477435:0.20452,(((Proteobacteri_Betaproteobacteria_Comamonadaceae_bacterium_A1_A1_GCA_000828895:0.01546,Proteobacteri_Betaproteobacteria_Comamonadaceae_bacterium_B1_B1_GCA_000828915:0.00763)1.000:0.05157,(Proteobacteri_Betaproteobacteria_Hydrogenophaga_PBC_PBC_GCA_000263795:0.03602,(Proteobacteri_Betaproteobacteria_Hydrogenophaga_RAC07_RAC07_GCA_001713375:0.03074,Proteobacteri_Betaproteobacteria_Hydrogenophaga_LPB0072_LPB0072_GCA_001761385:0.04316)0.497:0.01183)0.971:0.01462)1.000:0.03869,(((((Proteobacteri_Betaproteobacteria_Rhodoferax_saidenbachensis_DSM_22694_GCA_001955715:0.02952,(Proteobacteri_Betaproteobacteria_Rhodoferax_ferrireducens_T118_DSM_15236_GCA_000013605:0.03053,Proteobacteri_Betaproteobacteria_Rhodoferax_antarcticus_DSM_24876_GCA_001955735:0.04558)1.000:0.02233)0.993:0.01628,(Proteobacteri_Betaproteobacteria_Rhodoferax_DCY110_DCY110_GCA_001955695:0.03284,(Proteobacteri_Betaproteobacteria_Polaromonas_JS666_JS666_GCA_000013865:0.01082,Proteobacteri_Betaproteobacteria_Polaromonas_naphthalenivorans_CJ2_CJ2_GCA_000015505:0.02089)1.000:0.04041)0.259:0.00795)0.337:0.00948,(Proteobacteri_Betaproteobacteria_Variovorax_PAMC_28711_PAMC_28711_GCA_001577265:0.02073,(Proteobacteri_Betaproteobacteria_Variovorax_paradoxus_EPS_EPS_GCA_000184745:0.00747,(Proteobacteri_Betaproteobacteria_Variovorax_paradoxus_S110_S110_GCA_000023345:0.00085,Proteobacteri_Betaproteobacteria_Variovorax_paradoxus_B4_B4_GCA_000463015:0.00290)0.961:0.00471)0.974:0.00933)1.000:0.02979)0.988:0.01461,((Proteobacteri_Betaproteobacteria_Limnohabitans_103DPR2_103DPR2_GCA_001412575:0.01171,Proteobacteri_Betaproteobacteria_Limnohabitans_63ED37_2_63ED37-2_GCA_001412535:0.03757)0.993:0.02286,(((Proteobacteri_Betaproteobacteria_Delftia_tsuruhatensis_CM13_GCA_001753225:0.00058,((Proteobacteri_Betaproteobacteria_Delftia_Cs1_4_Cs1-4_GCA_000214395:0.0,Proteobacteri_Betaproteobacteria_Delftia_HK171_HK171_GCA_001886655:0.0):0.00058,Proteobacteri_Betaproteobacteria_Delftia_acidovorans_SPH_1_SPH-1_GCA_000018665:0.00371)0.995:0.00516)0.998:0.01889,(Proteobacteri_Betaproteobacteria_Comamonas_aquatica_CJG_GCA_000935165:0.03848,(Proteobacteri_Betaproteobacteria_Comamonas_testosteroni_TK102_TK102_GCA_000739375:0.00152,(Proteobacteri_Betaproteobacteria_Comamonas_testosteroni_P19_nan_GCA_001406795:0.00300,Proteobacteri_Betaproteobacteria_Comamonas_testosteroni_CNB_2_CNB-1_substr_CNB-2_GCA_000093145:0.00059)0.768:0.00076)0.996:0.01343)0.489:0.01306)0.999:0.02729,(((Proteobacteri_Betaproteobacteria_Acidovorax_JS42_JS42_GCA_000015545:0.00233,Proteobacteri_Betaproteobacteria_Acidovorax_ebreus_TPSY_TPSY_GCA_000022305:0.00084)0.991:0.01295,(Proteobacteri_Betaproteobacteria_Alicycliphilus_denitrificans_K601_K601_GCA_000204645:0.00152,Proteobacteri_Betaproteobacteria_Alicycliphilus_denitrificans_BC_BC_GCA_000179015:0.00151)0.999:0.01642)0.990:0.01332,((Proteobacteri_Betaproteobacteria_Acidovorax_avenae_sub_avenae_ATCC_19860_ATCC_19860_GCA_000176855:0.00517,Proteobacteri_Betaproteobacteria_Acidovorax_citrulli_AAC00_1_AAC00-1_GCA_000015325:0.00566)0.967:0.01076,(Proteobacteri_Betaproteobacteria_Acidovorax_RAC01_RAC01_GCA_001714725:0.00593,(Proteobacteri_Betaproteobacteria_Acidovorax_KKS102_KKS102_GCA_000302535:0.00392,Proteobacteri_Betaproteobacteria_Verminephrobacter_eiseniae_EF01_2_EF01-2_GCA_000015565:0.04040)0.838:0.00261)1.000:0.02364)0.828:0.00894)0.686:0.01179)0.983:0.02051)0.591:0.00763)0.489:0.01230,((Proteobacteri_Betaproteobacteria_Ramlibacter_tataouinensis_5_10_GCA_001580455:0.03563,Proteobacteri_Betaproteobacteria_Ramlibacter_tataouinensis_TTB310_TTB310_GCA_000215705:0.02990)0.976:0.01833,Proteobacteri_Betaproteobacteria_Ottowia_oral_taxon_894_W10237_GCA_001262075:0.08688)0.000:0.01107)0.996:0.02881)0.125:0.02038)0.997:0.03961)0.942:0.02475)1.000:0.06081)0.912:0.03160,(Proteobacteri_Betaproteobacteria_Burkholderiales_bacterium_GJ_E10_GJ-E10_GCA_000828975:0.10575,Proteobacteri_Betaproteobacteria_Burkholderiales_bacterium_YL45_YL45_GCA_001688905:0.16657)1.000:0.07199)0.999:0.04117)0.928:0.01903,(((((Proteobacteri_Betaproteobacteria_Methylophilales_bacterium_MBRSG12_MBRSG12_GCA_001044375:0.0,Proteobacteri_Betaproteobacteria_Methylophilales_bacterium_MBRSF5_MBRSF5_GCA_001044335:0.0):0.00069,Proteobacteri_Betaproteobacteria_Methylophilales_bacterium_MBRS_H7_MBRS-H7_GCA_001044355:0.00164)1.000:0.20068,(Proteobacteri_Betaproteobacteria_Candidatus_Methylopumilus_planktonicus_MMS_10A-171_GCA_000981505:0.09754,((Proteobacteri_Betaproteobacteria_Methylophilus_TWE2_TWE2_GCA_001183865:0.07302,(Proteobacteri_Betaproteobacteria_Methylotenera_mobilis_JLW8_JLW8_GCA_000023705:0.00787,Proteobacteri_Betaproteobacteria_Methylotenera_versatilis_301_301_GCA_000093025:0.03281)1.000:0.02711)0.851:0.02220,(Proteobacteri_Betaproteobacteria_Candidatus_Methylopumilus_turicensis_MMS_10A-171_GCA_000953015:0.02712,(Proteobacteri_Betaproteobacteria_Methylobacillus_flagellatus_KT_KT_GCA_000013705:0.05197,(Proteobacteri_Betaproteobacteria_Methylovorus_glucosetrophus_SIP3_4_SIP3-4_GCA_000023745:0.0,Proteobacteri_Betaproteobacteria_Methylovorus_MP688_MP688_GCA_000183115:0.0):0.03528)1.000:0.02798)0.982:0.01985)0.957:0.02270)0.559:0.03078)1.000:0.08821,((Proteobacteri_Betaproteobacteria_Laribacter_hongkongensis_HLHK9_HLHK9_GCA_000021025:0.07324,((Proteobacteri_Betaproteobacteria_Pseudogulbenkiania_NH8B_NH8B_GCA_000283535:0.03234,(Proteobacteri_Betaproteobacteria_Chromobacterium_vaccinii_21_1_GCA_001855275:0.00871,Proteobacteri_Betaproteobacteria_Chromobacterium_violaceum_ATCC_12472_ATCC_12472_GCA_000007705:0.00432)1.000:0.04030)0.991:0.03038,(Proteobacteri_Betaproteobacteria_Snodgrassella_alvi_wkB2_wkB2_GCA_000600005:0.07087,(Proteobacteri_Betaproteobacteria_Kingella_kingae_KWG1_GCA_001458475:0.05088,(Proteobacteri_Betaproteobacteria_Neisseria_weaveri_NCTC13585_GCA_900086555:0.04806,(Proteobacteri_Betaproteobacteria_Neisseria_elongata_sub_glycolytica_ATCC_29315_ATCC_29315_GCA_000818035:0.04622,(Proteobacteri_Betaproteobacteria_Neisseria_lactamica_020_06_020-06_GCA_000196295:0.00975,(((Proteobacteri_Betaproteobacteria_Neisseria_gonorrhoeae_FA_1090_FA_1090_GCA_000006845:0.00077,Proteobacteri_Betaproteobacteria_Neisseria_gonorrhoeae_34769_GCA_001661135:0.00059)0.000:0.00058,((Proteobacteri_Betaproteobacteria_Neisseria_gonorrhoeae_MS11_MS11_GCA_000156855:0.00226,Proteobacteri_Betaproteobacteria_Neisseria_gonorrhoeae_NG_k51.05_NG-k51.05_GCA_001956715:0.00058)0.243:0.00058,Proteobacteri_Betaproteobacteria_Neisseria_gonorrhoeae_NCCP11945_NCCP11945_GCA_000020105:0.00058)0.871:0.00148)0.991:0.00523,(((((Proteobacteri_Betaproteobacteria_Neisseria_meningitidis_053442_053442_GCA_000014105:0.00363,(Proteobacteri_Betaproteobacteria_Neisseria_meningitidis_LNP21362_LNP21362_GCA_000816165:0.0,Proteobacteri_Betaproteobacteria_Neisseria_meningitidis_WUE_2594_WUE_2594_GCA_000253215:0.0,Proteobacteri_Betaproteobacteria_Neisseria_meningitidis_H44_76_H44_76_GCA_000191445:0.0):0.00059)0.176:0.00059,Proteobacteri_Betaproteobacteria_Neisseria_meningitidis_8013_8013_GCA_000026965:0.00079)0.766:0.00059,(Proteobacteri_Betaproteobacteria_Neisseria_meningitidis_G2136_G2136_GCA_000191425:0.00059,(Proteobacteri_Betaproteobacteria_Neisseria_meningitidis_M7124_M7124_GCA_000800275:0.00059,Proteobacteri_Betaproteobacteria_Neisseria_meningitidis_FAM18_FAM18_GCA_000009465:0.00059)0.000:0.00059)0.900:0.00058)0.000:0.00058,(Proteobacteri_Betaproteobacteria_Neisseria_meningitidis_M04_240196_M04-240196_GCA_000191505:0.0,Proteobacteri_Betaproteobacteria_Neisseria_meningitidis_alpha14_alpha14_GCA_000083565:0.0,Proteobacteri_Betaproteobacteria_Neisseria_meningitidis_MC58_MC58_GCA_000008805:0.0,Proteobacteri_Betaproteobacteria_Neisseria_meningitidis_Z2491_Z2491_GCA_000009105:0.0,Proteobacteri_Betaproteobacteria_Neisseria_meningitidis_M01_240355_M01-240355_GCA_000191485:0.0):0.00059)0.872:0.00059,(Proteobacteri_Betaproteobacteria_Neisseria_meningitidis_M22790_GCA_001703735:0.00103,((Proteobacteri_Betaproteobacteria_Neisseria_meningitidis_NZ_05_33_NZ-05_33_GCA_000191525:0.0,Proteobacteri_Betaproteobacteria_Neisseria_meningitidis_M01_240149_M01-240149_GCA_000191465:0.0,Proteobacteri_Betaproteobacteria_Neisseria_meningitidis_alpha710_alpha710_GCA_000152165:0.0):0.00059,Proteobacteri_Betaproteobacteria_Neisseria_meningitidis_M0579_M0579_GCA_001029835:0.00078)0.869:0.00059)0.184:0.00078)0.851:0.00120)0.994:0.00977)0.983:0.01112)0.034:0.00672)0.197:0.01269)0.988:0.02112)1.000:0.09299)0.988:0.03193)0.985:0.03139,(Proteobacteri_Betaproteobacteria_Janthinobacterium_B9_8_B9-8_GCA_000969645:0.06199,Proteobacteri_Betaproteobacteria_Jeongeupia_USM3_USM3_GCA_001808185:0.05167)1.000:0.05546)1.000:0.05039)0.962:0.02379,(Proteobacteri_Betaproteobacteria_Sulfuricella_denitrificans_skB26_skB26_GCA_000297055:0.13550,((((Proteobacteri_Betaproteobacteria_Nitrosomonas_communis_Nm2_GCA_001007935:0.17511,(Proteobacteri_Betaproteobacteria_Nitrosomonas_europaea_ATCC_19718_ATCC_19718_GCA_000009145:0.05279,Proteobacteri_Betaproteobacteria_Nitrosomonas_eutropha_C91_C91_GCA_000014765:0.07208)1.000:0.14757)1.000:0.07430,(Proteobacteri_Betaproteobacteria_Nitrosomonas_Is79A3_Is79A3_GCA_000219585:0.06103,(Proteobacteri_Betaproteobacteria_Nitrosomonas_ureae_Nm10_GCA_001455205:0.01742,Proteobacteri_Betaproteobacteria_Nitrosomonas_AL212_AL212_GCA_000175095:0.01962)1.000:0.10379)1.000:0.09565)0.956:0.03450,(Proteobacteri_Betaproteobacteria_Nitrosospira_briensis_C_128_C-128_GCA_000619905:0.05059,Proteobacteri_Betaproteobacteria_Nitrosospira_multiformis_ATCC_25196_ATCC_25196_GCA_000196355:0.04940)1.000:0.05569)1.000:0.06355,(Proteobacteri_Betaproteobacteria_Thiobacillus_denitrificans_ATCC_25259_ATCC_25259_GCA_000012745:0.14296,(Proteobacteri_Betaproteobacteria_Gallionella_capsiferriformans_ES_2_ES-2_GCA_000145255:0.10440,Proteobacteri_Betaproteobacteria_Sideroxydans_lithotrophicus_ES_1_ES-1_GCA_000025705:0.06269)1.000:0.07210)0.261:0.01889)0.774:0.01556)0.874:0.02353)0.977:0.01477)0.582:0.01014)0.999:0.04555,(TMED82:0.14154,(TMED156:0.07794,(TMED41:0.04601,TMED100:0.05678)0.976:0.03489)1.000:0.07420)1.000:0.17579)0.293:0.01676,TMED22:0.21195)1.000:0.10444,((Proteobacteri_Acidithiobacillia_Acidithiobacillus_caldus_SM_1_SM-1_GCA_000221025:0.00368,Proteobacteri_Acidithiobacillia_Acidithiobacillus_caldus_ATCC_51756_ATCC_51756_GCA_000175575:0.00110)1.000:0.05753,(Proteobacteri_Acidithiobacillia_Acidithiobacillus_ferrivorans_SS3_SS3_GCA_000214095:0.02119,(Proteobacteri_Acidithiobacillia_Acidithiobacillus_ferrooxidans_ATCC_23270_ATCC_23270_GCA_000021485:0.0,Proteobacteri_Acidithiobacillia_Acidithiobacillus_ferrooxidans_ATCC_53993_ATCC_53993_GCA_000020825:0.0):0.02425)1.000:0.06445)1.000:0.21428)0.552:0.03077)0.630:0.03179)0.878:0.02521)0.946:0.01839)0.310:0.00950)0.982:0.01822,((Proteobacteri_Gammaproteobacteria_Thioflavicoccus_mobilis_8321_8321_GCA_000327045:0.09413,(Proteobacteri_Gammaproteobacteria_Marichromatium_purpuratum_984_984_GCA_000224005:0.03981,(Proteobacteri_Gammaproteobacteria_Allochromatium_vinosum_DSM_180_DSM_180_GCA_000025485:0.04114,Proteobacteri_Gammaproteobacteria_Thiocystis_violascens_DSM_198_DSM_198_GCA_000227745:0.06277)0.979:0.02264)0.982:0.03468)1.000:0.11302,(Proteobacteri_Gammaproteobacteria_Sedimenticola_thiotaurini_SIP_G1_GCA_001007875:0.13071,(Proteobacteri_Gammaproteobacteria_endosymbiont_of_unidentified_scaly_snail_isolate_Monju_nan_GCA_000801295:0.08837,Proteobacteri_Gammaproteobacteria_Thiolapillus_brandeum_Hiromi_1_GCA_000828615:0.10098)0.997:0.04191)0.455:0.02016)1.000:0.04442)0.685:0.01461)0.697:0.02427,((((TMED218:0.00851,(Proteobacteri_Gammaproteobacteria_Candidatus_Thioglobus_singularis_nan_GCA_001682155:0.00059,Proteobacteri_Gammaproteobacteria_Candidatus_Thioglobus_singularis_PS1_PS1_GCA_001281385:0.00076)0.994:0.01561)1.000:0.07237,(Proteobacteri_Gammaproteobacteria_endosymbiont_of_Bathymodiolus_septemdierum_str_Myojin_knoll_Myojin_Knoll_GCA_001547755:0.05548,(Proteobacteri_Gammaproteobacteria_Candidatus_Thioglobus_autotrophicus_EF1_GCA_001293165:0.05050,(Proteobacteri_Gammaproteobacteria_Candidatus_Ruthia_magnifica_str_Cm_Calyptogena_magnifica_Cm_GCA_000015105:0.04336,Proteobacteri_Gammaproteobacteria_Candidatus_Vesicomyosocius_okutanii_HA_HA_GCA_000010405:0.07094)1.000:0.04584)0.902:0.02385)0.991:0.04160)1.000:0.28634,(((TMED159:0.14904,TMED222:0.15154)1.000:0.26055,((TMED219:0.12064,TMED112:0.08451)1.000:0.29763,(TMED236:0.12099,(TMED186:0.07518,((TMED225:0.04171,(TMED234:0.03282,TMED226:0.03878)0.995:0.02140)1.000:0.05991,(TMED278:0.06710,TMED242:0.05229)0.377:0.01675)0.996:0.03273)0.992:0.04752)1.000:0.15798)0.967:0.06795)1.000:0.06577,(((Proteobacteri_Gammaproteobacteria_Candidatus_Evansia_muelleri_nan_GCA_000953435:0.39204,(Proteobacteri_Gammaproteobacteria_Candidatus_Portiera_aleyrodidarum_AF_CAI_GCA_000953415:0.07201,(((Proteobacteri_Gammaproteobacteria_Candidatus_Portiera_aleyrodidarum_MED_Bemisia_tabaci_BT_Q_GCA_000827855:0.0,Proteobacteri_Gammaproteobacteria_Candidatus_Portiera_aleyrodidarum_BT_QVLC_BT-QVLC_GCA_000300035:0.0):0.00059,Proteobacteri_Gammaproteobacteria_Candidatus_Portiera_aleyrodidarum_BT_B-HRs_BT-B_GCA_000292685:0.00078)1.000:0.17630,Proteobacteri_Gammaproteobacteria_Candidatus_Portiera_aleyrodidarum_TV_TV_GCA_000349745:0.02957)0.988:0.04305)1.000:0.24683)0.983:0.08572,(((Proteobacteri_Betaproteobacteria_Candidatus_Tremblaya_phenacola_PAVE_PAVE_GCA_000412755:0.53645,(Proteobacteri_Betaproteobacteria_Candidatus_Tremblaya_princeps_nan_GCA_900019315:0.15541,(Proteobacteri_Betaproteobacteria_Candidatus_Tremblaya_princeps_PCIT_PCIT_GCA_000219195:0.03087,Proteobacteri_Betaproteobacteria_Candidatus_Tremblaya_princeps_PCVAL_PCVAL_GCA_000220965:0.00792)1.000:0.17038)1.000:0.79397)1.000:0.27106,(Proteobacteri_Betaproteobacteria_Candidatus_Zinderia_insecticola_CARI_CARI_GCA_000147015:0.41883,((Proteobacteri_Betaproteobacteria_Candidatus_Nasuia_deltocephalinicola_str_NAS_ALF_ALF_GCA_000442605:0.05808,Proteobacteri_Betaproteobacteria_Candidatus_Nasuia_deltocephalinicola_PUNC_GCA_001447885:0.07895)1.000:0.96387,(unclassifie_Bacteria_unclassified_Bacteria_miscellaneous_bacterium_AB1_nan_GCA_001729625:1.28917,((Proteobacteri_Gammaproteobacteria_Candidatus_Carsonella_ruddii_PV_PV_GCA_000010365:0.09858,Proteobacteri_Gammaproteobacteria_Candidatus_Carsonella_ruddii_PC_isolate_NHV_PC_GCA_000287315:0.11145)1.000:0.21881,((Proteobacteri_Gammaproteobacteria_Candidatus_Carsonella_ruddii_CE_isolate_Thao2000_CE_GCA_000287235:0.06547,Proteobacteri_Gammaproteobacteria_Candidatus_Carsonella_ruddii_CS_isolate_Thao2000_CS_GCA_000287255:0.07688)1.000:0.37839,((Proteobacteri_Gammaproteobacteria_Candidatus_Carsonella_ruddii_DC_DC_GCA_000441575:0.00250,Proteobacteri_Gammaproteobacteria_Candidatus_Carsonella_ruddii_YCCR_GCA_001274515:0.00080)1.000:0.30999,(Proteobacteri_Gammaproteobacteria_Candidatus_Carsonella_ruddii_HC_isolate_Thao2000_HC_GCA_000287275:0.09242,Proteobacteri_Gammaproteobacteria_Candidatus_Carsonella_ruddii_HT_isolate_Thao2000_HT_GCA_000287295:0.14091)1.000:0.16155)1.000:0.15979)0.328:0.08900)1.000:0.64704)0.983:0.20419)0.971:0.17975)0.996:0.20225)1.000:0.20603,TMED281:0.57712)0.966:0.05603)0.921:0.05645,(((((Proteobacteri_delta_epsilon_subdivisions_Halobacteriovorax_marinus_SJ_SJ_GCA_000210915:0.46008,(Proteobacteri_delta_epsilon_subdivisions_Bdellovibrio_exovorus_JSS_JSS_GCA_000348725:0.13481,(Proteobacteri_delta_epsilon_subdivisions_Bdellovibrio_bacteriovorus_W_W_GCA_000525675:0.05732,(Proteobacteri_delta_epsilon_subdivisions_Bdellovibrio_bacteriovorus_109J_GCA_000691605:0.00127,(Proteobacteri_delta_epsilon_subdivisions_Bdellovibrio_bacteriovorus_HD100_HD100_GCA_000196175:0.00065,Proteobacteri_delta_epsilon_subdivisions_Bdellovibrio_bacteriovorus_str_Tiberius_Tiberius_GCA_000317895:0.00815)0.127:0.00216)0.998:0.03785)0.998:0.09587)1.000:0.34536)1.000:0.10400,((((Proteobacteri_delta_epsilon_subdivisions_Anaeromyxobacter_Fw109_5_Fw109-5_GCA_000017505:0.03646,(Proteobacteri_delta_epsilon_subdivisions_Anaeromyxobacter_dehalogenans_2CP_C_2CP-C_GCA_000013385:0.00326,(Proteobacteri_delta_epsilon_subdivisions_Anaeromyxobacter_dehalogenans_2CP_1_2CP-1_GCA_000022145:0.00059,Proteobacteri_delta_epsilon_subdivisions_Anaeromyxobacter_K_K_GCA_000020805:0.00152)0.966:0.00510)1.000:0.04654)1.000:0.18125,(Proteobacteri_delta_epsilon_subdivisions_Vulgatibacter_incomptus_DSM_27710_GCA_001263175:0.20955,(Proteobacteri_delta_epsilon_subdivisions_Archangium_gephyra_DSM_2261_GCA_001027285:0.05222,(Proteobacteri_delta_epsilon_subdivisions_Corallococcus_coralloides_DSM_2259_DSM_2259_GCA_000255295:0.03480,(Proteobacteri_delta_epsilon_subdivisions_Stigmatella_aurantiaca_DW4_3_1_DW4_3-1_GCA_000165485:0.05547,((Proteobacteri_delta_epsilon_subdivisions_Myxococcus_stipitatus_DSM_14675_DSM_14675_GCA_000331735:0.01282,Proteobacteri_delta_epsilon_subdivisions_Myxococcus_fulvus_124B02_124B02_GCA_000988565:0.01159)0.996:0.01770,(Proteobacteri_delta_epsilon_subdivisions_Myxococcus_xanthus_DK_1622_DK_1622_GCA_000012685:0.01921,(Proteobacteri_delta_epsilon_subdivisions_Myxococcus_hansupus_mixupus_GCA_000280925:0.00578,Proteobacteri_delta_epsilon_subdivisions_Myxococcus_fulvus_HW_1_HW-1_GCA_000219105:0.00642)0.383:0.00316)0.999:0.01900)0.995:0.02144)0.095:0.01787)0.988:0.03422)1.000:0.17295)0.806:0.04485)1.000:0.14168,(Proteobacteri_delta_epsilon_subdivisions_Haliangium_ochraceum_DSM_14365_DSM_14365_GCA_000024805:0.37884,(Proteobacteri_delta_epsilon_subdivisions_Sandaracinus_amylolyticus_DSM_53668_GCA_000737325:0.25024,((Proteobacteri_delta_epsilon_subdivisions_Minicystis_rosea_DSM_24000_GCA_001931535:0.06478,(Proteobacteri_delta_epsilon_subdivisions_Chondromyces_crocatus_Cm_c5_GCA_001189295:0.09526,(Proteobacteri_delta_epsilon_subdivisions_Sorangium_cellulosum_So_ce56_So_ce_56_GCA_000067165:0.01094,Proteobacteri_delta_epsilon_subdivisions_Sorangium_cellulosum_So0157_2_So0157-2_GCA_000418325:0.01787)1.000:0.05022)0.942:0.02850)1.000:0.14178,(Proteobacteri_delta_epsilon_subdivisions_Labilithrix_luteola_DSM_27648_GCA_001263205:0.14281,Proteobacteri_delta_epsilon_subdivisions_Pajaroellobacter_abortibovis_BTF92_0548A_99-0131_GCA_001931505:0.23004)1.000:0.08330)1.000:0.11416)1.000:0.12755)0.968:0.05346)1.000:0.09731,((Proteobacteri_delta_epsilon_subdivisions_Desulfomonile_tiedjei_DSM_6799_DSM_6799_GCA_000266945:0.34475,(((((Proteobacteri_delta_epsilon_subdivisions_Desulfococcus_oleovorans_Hxd3_Hxd3_GCA_000018405:0.21135,(Proteobacteri_delta_epsilon_subdivisions_Desulfobacterium_autotrophicum_HRM2_HRM2_GCA_000020365:0.12526,(Proteobacteri_delta_epsilon_subdivisions_Desulfobacula_toluolica_Tol2_Tol2_GCA_000307105:0.07168,Proteobacteri_delta_epsilon_subdivisions_Desulfobacter_postgatei_2ac9_2ac9_GCA_000233695:0.07521)1.000:0.13787)1.000:0.16691)0.432:0.03309,Proteobacteri_delta_epsilon_subdivisions_Desulfococcus_multivorans_DSM_2059_GCA_001854245:0.16893)0.807:0.04538,Proteobacteri_delta_epsilon_subdivisions_Desulfatibacillum_alkenivorans_AK_01_AK-01_GCA_000021905:0.19044)1.000:0.10946,((Proteobacteri_delta_epsilon_subdivisions_Desulfurivibrio_alkaliphilus_AHT_2_AHT_2_GCA_000092205:0.17871,(Proteobacteri_delta_epsilon_subdivisions_Desulfobulbus_propionicus_DSM_2032_DSM_2032_GCA_000186885:0.20713,(Proteobacteri_delta_epsilon_subdivisions_Desulfocapsa_sulfexigens_DSM_10523_DSM_10523_GCA_000341395:0.13392,Proteobacteri_delta_epsilon_subdivisions_Desulfotalea_psychrophila_LSv54_LSv54_GCA_000025945:0.11283)1.000:0.11835)0.901:0.05549)1.000:0.15647,Proteobacteri_delta_epsilon_subdivisions_Desulfarculus_baarsii_DSM_2075_DSM_2075_GCA_000143965:0.27351)0.799:0.04484)0.903:0.02370,(((((Proteobacteri_delta_epsilon_subdivisions_Desulfovibrio_africanus_str_Walvis_Bay_Walvis_Bay_GCA_000212675:0.18476,((Proteobacteri_delta_epsilon_subdivisions_Desulfovibrio_hydrothermalis_AM13_DSM_14728_AM13_GCA_000331025:0.03220,Proteobacteri_delta_epsilon_subdivisions_Desulfovibrio_salexigens_DSM_2638_DSM_2638_GCA_000023445:0.01409)1.000:0.08818,((Proteobacteri_delta_epsilon_subdivisions_Desulfovibrio_J2_J2_GCA_001563225:0.01466,Proteobacteri_delta_epsilon_subdivisions_Desulfovibrio_desulfuricans_ND132_ND132_GCA_000189295:0.03184)1.000:0.04299,(Proteobacteri_delta_epsilon_subdivisions_Desulfovibrio_aespoeensis_Aspo_2_Aspo-2_GCA_000176915:0.05768,Proteobacteri_delta_epsilon_subdivisions_Desulfovibrio_piezophilus_C1TLV30_type_strain:0.03329)0.964:0.01724)1.000:0.09152)0.996:0.05014)0.996:0.03877,(Proteobacteri_delta_epsilon_subdivisions_Desulfovibrio_alaskensis_G20_G20_GCA_000012665:0.09725,(((Proteobacteri_delta_epsilon_subdivisions_Desulfovibrio_vulgaris_RCH1_RCH1_GCA_000166115:0.0,Proteobacteri_delta_epsilon_subdivisions_Desulfovibrio_vulgaris_str_Hildenborough_Hildenborough_GCA_000195755:0.0,Proteobacteri_delta_epsilon_subdivisions_Desulfovibrio_vulgaris_DP4_DP4_GCA_000015485:0.0):0.07509,Proteobacteri_delta_epsilon_subdivisions_Desulfovibrio_vulgaris_str_Miyazaki_F_Miyazaki_F_GCA_000021385:0.05182)0.884:0.02415,((Proteobacteri_delta_epsilon_subdivisions_Desulfovibrio_piger_nan_GCA_900116045:0.02954,(Proteobacteri_delta_epsilon_subdivisions_Desulfovibrio_fairfieldensis_CCUG_45958_GCA_001553605:0.03148,Proteobacteri_delta_epsilon_subdivisions_Desulfovibrio_desulfuricans_sub_desulfuricans_str_ATCC_27774_ATCC_27774_GCA_000022125:0.04814)0.099:0.01142)1.000:0.07073,(Proteobacteri_delta_epsilon_subdivisions_Lawsonia_intracellularis_PHE_MN1_00_PHE_MN1-00_GCA_000055945:0.0,Proteobacteri_delta_epsilon_subdivisions_Lawsonia_intracellularis_N343_N343_GCA_000331715:0.0):0.18353)0.978:0.02660)1.000:0.04911)1.000:0.07017)0.822:0.02040,(Proteobacteri_delta_epsilon_subdivisions_Desulfovibrio_gigas_DSM_1382_ATCC_19364_ATCC_19364_GCA_000468495:0.18159,(Proteobacteri_delta_epsilon_subdivisions_Desulfovibrio_FW1012B_FW1012B_GCA_000177215:0.03688,Proteobacteri_delta_epsilon_subdivisions_Desulfovibrio_magneticus_RS_1_RS-1_GCA_000010665:0.04150)1.000:0.14489)0.502:0.02909)0.969:0.04792,(Proteobacteri_delta_epsilon_subdivisions_Desulfohalobium_retbaense_DSM_5692_DSM_5692_GCA_000024325:0.21154,(Proteobacteri_delta_epsilon_subdivisions_Desulfomicrobium_baculatum_DSM_4028_DSM_4028_GCA_000023225:0.05366,Proteobacteri_delta_epsilon_subdivisions_Desulfomicrobium_orale_DSM_12838_DSM_12838_GCA_001553625:0.06973)1.000:0.18552)0.928:0.04613)1.000:0.22456,((Proteobacteri_delta_epsilon_subdivisions_Syntrophobacter_fumaroxidans_MPOB_MPOB_GCA_000014965:0.29475,Proteobacteri_delta_epsilon_subdivisions_Desulfobacca_acetoxidans_DSM_11109_DSM_11109_GCA_000195295:0.25521)0.889:0.05119,(Proteobacteri_delta_epsilon_subdivisions_Candidatus_Desulfofervidus_auxilii_HS1_GCA_001577525:0.26310,(Thermodesulfobacteri_Thermodesulfobacteria_Thermodesulfatator_indicus_DSM_15286_DSM_15286_GCA_000217795:0.12102,(Thermodesulfobacteri_Thermodesulfobacteria_Caldimicrobium_thiodismutans_TF1_GCA_001548275:0.14417,(Thermodesulfobacteri_Thermodesulfobacteria_Thermodesulfobacterium_commune_DSM_2178_DSM_2178_GCA_000734015:0.05336,Thermodesulfobacteri_Thermodesulfobacteria_Thermodesulfobacterium_geofontis_OPF15_OPF15_GCA_000215975:0.06322)0.740:0.04306)1.000:0.13401)1.000:0.15845)0.995:0.04872)0.270:0.02533)0.901:0.02638)0.988:0.03731)0.861:0.02447,(Proteobacteri_delta_epsilon_subdivisions_Syntrophus_aciditrophicus_SB_SB_GCA_000013405:0.33035,((Proteobacteri_delta_epsilon_subdivisions_Geoalkalibacter_subterraneus_Red1_GCA_000827125:0.11389,((Proteobacteri_delta_epsilon_subdivisions_Desulfuromonas_soudanensis_WTL_GCA_001278055:0.07480,Proteobacteri_delta_epsilon_subdivisions_Desulfuromonas_DDH964_DDH964_GCA_001611275:0.09679)0.760:0.02130,(Proteobacteri_delta_epsilon_subdivisions_Pelobacter_SFB93_SFB93_GCA_001887775:0.08142,(Proteobacteri_delta_epsilon_subdivisions_Pelobacter_carbinolicus_DSM_2380_DSM_2380_GCA_000012885:0.01415,Proteobacteri_delta_epsilon_subdivisions_Pelobacter_acetylenicus_DSM_3247_GCA_001887715:0.03508)1.000:0.08595)0.999:0.04526)0.958:0.03064)1.000:0.11458,((((Proteobacteri_delta_epsilon_subdivisions_Geobacter_M18_M18_GCA_000175115:0.01138,(Proteobacteri_delta_epsilon_subdivisions_Geobacter_bemidjiensis_Bem_Bem_GCA_000020725:0.00369,Proteobacteri_delta_epsilon_subdivisions_Geobacter_M21_M21_GCA_000023645:0.00241)0.998:0.01670)1.000:0.06950,(Proteobacteri_delta_epsilon_subdivisions_Geobacter_daltonii_FRC_32_FRC-32_GCA_000022265:0.03412,Proteobacteri_delta_epsilon_subdivisions_Geobacter_uraniireducens_Rf4_Rf4_GCA_000016745:0.02790)0.999:0.03420)1.000:0.04728,(Proteobacteri_delta_epsilon_subdivisions_Geobacter_pickeringii_G13_GCA_000817955:0.05184,(Proteobacteri_delta_epsilon_subdivisions_Geobacter_metallireducens_GS_15_GS-15_GCA_000012925:0.06807,(Proteobacteri_delta_epsilon_subdivisions_Geobacter_anodireducens_SD_1_GCA_001628815:0.01275,(Proteobacteri_delta_epsilon_subdivisions_Geobacter_sulfurreducens_KN400_KN400_GCA_000210155:0.00059,(Proteobacteri_delta_epsilon_subdivisions_Geobacter_sulfurreducens_AM_1_GCA_000961035:0.00059,Proteobacteri_delta_epsilon_subdivisions_Geobacter_sulfurreducens_PCA_PCA_GCA_000007985:0.00081)0.000:0.00059)0.869:0.00285)1.000:0.04749)0.590:0.01845)0.654:0.02814)0.996:0.04357,(Proteobacteri_delta_epsilon_subdivisions_Pelobacter_propionicus_DSM_2379_DSM_2379_GCA_000015045:0.11781,Proteobacteri_delta_epsilon_subdivisions_Geobacter_lovleyi_SZ_SZ_GCA_000020385:0.09243)0.998:0.05810)0.999:0.09125)1.000:0.07616)0.891:0.04550)0.825:0.03437)0.786:0.03378)0.593:0.02822,((Chrysiogenete_Chrysiogenetes_Desulfurispirillum_indicum_S5_S5_GCA_000177635:0.31896,((Deferribactere_Deferribacteres_Denitrovibrio_acetiphilus_DSM_12809_DSM_12809_GCA_000025725:0.23913,Deferribactere_Deferribacteres_Deferribacter_desulfuricans_SSM1_SSM1_GCA_000010985:0.12517)0.000:0.02987,(Deferribactere_Deferribacteres_Calditerrivibrio_nitroreducens_DSM_19672_DSM_19672_GCA_000183405:0.16799,Deferribactere_Deferribacteres_Flexistipes_sinusarabici_DSM_4947_DSM_4947_GCA_000218625:0.20218)0.174:0.01893)1.000:0.19388)0.997:0.07264,((((unclassifie_Bacteria_Bacteria_candidate_phyla_Candidatus_Methylomirabilis_oxyfera_nan_GCA_000091165:0.35732,TMED15:0.49454)0.950:0.07290,((Acidobacteri_unclassified_Acidobacteria_Acidobacteria_bacterium_DSM_100886_DSM_100886_HEG__6_39_GCA_001618865:0.29014,(Acidobacteri_Blastocatellia_Chloracidobacterium_thermophilum_B_B_GCA_000226295:0.42129,(Acidobacteri_Solibacteres_Candidatus_Solibacter_usitatus_Ellin6076_Ellin6076_GCA_000014905:0.20990,(Acidobacteri_Acidobacteriia_Candidatus_Koribacter_versatilis_Ellin345_Ellin345_GCA_000014005:0.16409,(Acidobacteri_Acidobacteriia_Acidobacterium_capsulatum_ATCC_51196_ATCC_51196_GCA_000022565:0.08007,((Acidobacteri_Acidobacteriia_Granulicella_mallensis_MP5ACTX8_MP5ACTX8_GCA_000178955:0.06299,Acidobacteri_Acidobacteriia_Granulicella_tundricola_MP5ACTX9_MP5ACTX9_GCA_000178975:0.06236)0.987:0.03798,(Acidobacteri_Acidobacteriia_Terriglobus_saanensis_SP1PR4_SP1PR4_GCA_000179915:0.05853,(Acidobacteri_Acidobacteriia_Terriglobus_roseus_DSM_18391_DSM_18391_GCA_000265425:0.04027,Acidobacteri_Acidobacteriia_Terriglobus_roseus_GAS232_GCA_900102185:0.04885)1.000:0.05430)1.000:0.05306)0.999:0.05154)0.998:0.06127)1.000:0.12639)1.000:0.10525)0.945:0.03805)1.000:0.13973,((Elusimicrobi_Elusimicrobia_Elusimicrobium_minutum_Pei191_Pei191_GCA_000020145:0.42784,(Elusimicrobi_Endomicrobia_Endomicrobium_proavitum_Rsa215_GCA_001027545:0.09684,Elusimicrobi_environmental_samples_uncultured_Termite_group_1_bacterium_phylotype_Rs_D17_nan_GCA_000146025:0.11629)1.000:0.28293)1.000:0.19597,((Nitrospira_Nitrospira_Leptospirillum_ferrooxidans_C2_3_C2-3_GCA_000284315:0.12873,(Nitrospira_Nitrospira_Leptospirillum_ferriphilum_YSK_YSK_GCA_000695975:0.00059,(Nitrospira_Nitrospira_Leptospirillum_Group_II_CF_1_CF-1_GCA_001186405:0.00059,Nitrospira_Nitrospira_Leptospirillum_ferriphilum_ML_04_ML-04_GCA_000299235:0.00058)0.911:0.00166)1.000:0.11963)1.000:0.30520,(Nitrospira_Nitrospira_Nitrospira_defluvii_nan_GCA_000196815:0.09181,(Nitrospira_Nitrospira_Nitrospira_moscoviensis_NSP_M_1_GCA_001273775:0.04560,Nitrospira_Nitrospira_Candidatus_Nitrospira_inopinata_nan_GCA_001458695:0.06559)0.980:0.05383)1.000:0.26080)0.987:0.06984)0.722:0.03455)0.217:0.02911)0.863:0.03365,(Nitrospira_Nitrospira_Thermodesulfovibrio_yellowstonii_DSM_11347_DSM_11347_GCA_000020985:0.36344,(Aquifica_Aquificae_Thermosulfidibacter_takaii_ABI70S6_ABI70S6_GCA_001547735:0.24149,((Aquifica_Aquificae_Desulfurobacterium_thermolithotrophum_DSM_11699_DSM_11699_GCA_000191045:0.03357,Aquifica_Aquificae_Thermovibrio_ammonificans_HB_1_HB-1_GCA_000185805:0.04371)1.000:0.21047,((Aquifica_Aquificae_Persephonella_marina_EX_H1_EX-H1_GCA_000021565:0.08158,(Aquifica_Aquificae_Sulfurihydrogenibium_azorense_Az_Fu1_Az-Fu1_GCA_000021545:0.04044,Aquifica_Aquificae_Sulfurihydrogenibium_YO3AOP1_YO3AOP1_GCA_000020325:0.08282)1.000:0.08048)1.000:0.13453,(Aquifica_Aquificae_Aquifex_aeolicus_VF5_VF5_GCA_000008625:0.18009,(((Aquifica_Aquificae_Hydrogenobaculum_SHO_SHO_GCA_000215065:0.00058,Aquifica_Aquificae_Hydrogenobaculum_3684_3684_GCA_000213785:0.00059)0.889:0.00406,((Aquifica_Aquificae_Hydrogenobaculum_HO_HO_GCA_000341855:0.00059,Aquifica_Aquificae_Hydrogenobaculum_SN_SN_GCA_000348765:0.00077)0.918:0.00455,Aquifica_Aquificae_Hydrogenobaculum_Y04AAS1_Y04AAS1_GCA_000020785:0.02365)0.957:0.00835)1.000:0.28498,(Aquifica_Aquificae_Hydrogenobacter_thermophilus_TK_6_TK-6_GCA_000164905:0.14047,(Aquifica_Aquificae_Thermocrinis_albus_DSM_14484_DSM_14484_GCA_000025605:0.09813,Aquifica_Aquificae_Thermocrinis_ruber_DSM_23557_GCA_000512735:0.08092)0.680:0.03419)0.774:0.03415)0.736:0.04624)1.000:0.17914)1.000:0.14330)1.000:0.07780)0.990:0.06151)0.878:0.05114)0.546:0.02225,((((FC_group_Fibrobacteres_Fibrobacter_succinogenes_sub_succinogenes_S85_S85_GCA_000024665:0.45853,FC_group_Candidatus_Cloacimonetes_Candidatus_Cloacimonas_acidaminovorans_str_Evry_Evry_GCA_000146065:0.48316)0.995:0.09117,((((TMED6:0.27225,TMED198:0.26789)1.000:0.19869,(TMED274:0.34868,((TMED46:0.16172,(TMED217:0.08663,TMED80:0.10999)1.000:0.10601)1.000:0.09378,(TMED108:0.14111,TMED144:0.17579)1.000:0.09186)0.115:0.04907)1.000:0.10105)1.000:0.16956,((((TMED105:0.38496,((FC_group_Bacteroidetes_Chlorobi_group_Salinibacter_ruber_M8_M8_GCA_000090405:0.00059,FC_group_Bacteroidetes_Chlorobi_group_Salinibacter_ruber_DSM_13855_DSM_13855_M31_GCA_000013045:0.00219)1.000:0.31807,(FC_group_Bacteroidetes_Chlorobi_group_Rhodothermus_marinus_SG0.5JP17_172_SG0.5JP17-172_GCA_000224745:0.00117,FC_group_Bacteroidetes_Chlorobi_group_Rhodothermus_marinus_DSM_4252_DSM_4252_GCA_000024845:0.00059)1.000:0.18918)0.998:0.09271)0.890:0.04748,(((TMED214:0.26997,(FC_group_Bacteroidetes_Chlorobi_group_Saprospira_grandis_str_Lewin_Lewin_GCA_000250635:0.24474,FC_group_Bacteroidetes_Chlorobi_group_Haliscomenobacter_hydrossis_DSM_1100_DSM_1100_GCA_000212735:0.20508)0.986:0.06261)0.698:0.03602,(FC_group_Bacteroidetes_Chlorobi_group_Chitinophaga_pinensis_DSM_2588_DSM_2588_GCA_000024005:0.09094,(FC_group_Bacteroidetes_Chlorobi_group_Niastella_koreensis_GR20_10_GR20-10_GCA_000246855:0.08731,(FC_group_Bacteroidetes_Chlorobi_group_Arachidicoccus_BS20_BS20_GCA_001659705:0.12590,(FC_group_Bacteroidetes_Chlorobi_group_Flavisolibacter_LCS9_LCS9_GCA_001644645:0.06966,(FC_group_Bacteroidetes_Chlorobi_group_Niabella_ginsenosidivorans_BS26_GCA_001654455:0.00790,FC_group_Bacteroidetes_Chlorobi_group_Niabella_soli_DSM_19437_JS13_8_DSM_19437_GCA_000243115:0.02080)1.000:0.08466)0.998:0.04502)0.334:0.02348)0.998:0.05300)1.000:0.21266)0.908:0.04924,(((((FC_group_Bacteroidetes_Chlorobi_group_Marivirga_tractuosa_DSM_4126_DSM_4126_GCA_000183425:0.15668,(TMED32:0.25379,FC_group_Bacteroidetes_Chlorobi_group_Persicobacter_JZB09_JZB09_GCA_001308105:0.12487)0.978:0.05217)0.907:0.02739,((((((FC_group_Bacteroidetes_Chlorobi_group_Hymenobacter_DG25A_DG25A_GCA_001280305:0.00145,FC_group_Bacteroidetes_Chlorobi_group_Hymenobacter_DG25B_DG25B_GCA_000801315:0.00059)1.000:0.03003,(FC_group_Bacteroidetes_Chlorobi_group_Hymenobacter_APR13_APR13_GCA_000737515:0.01868,FC_group_Bacteroidetes_Chlorobi_group_Hymenobacter_swuensis_DY53_DY53_GCA_000576555:0.01800)0.203:0.00911)0.884:0.02499,(FC_group_Bacteroidetes_Chlorobi_group_Hymenobacter_PAMC_26554_PAMC_26554_GCA_001596155:0.05769,(FC_group_Bacteroidetes_Chlorobi_group_Hymenobacter_PAMC_26628_PAMC_26628_GCA_001562275:0.02833,FC_group_Bacteroidetes_Chlorobi_group_Hymenobacter_sedentarius_DG5B_GCA_001507645:0.01740)0.995:0.02268)0.999:0.03227)1.000:0.09375,((FC_group_Bacteroidetes_Chlorobi_group_Rufibacter_DG15C_DG15C_GCA_001577755:0.02377,(FC_group_Bacteroidetes_Chlorobi_group_Rufibacter_tibetensis_1351_GCA_001310085:0.01446,FC_group_Bacteroidetes_Chlorobi_group_Rufibacter_DG31D_DG31D_GCA_001078055:0.01495)0.963:0.02082)1.000:0.08024,(FC_group_Bacteroidetes_Chlorobi_group_Pontibacter_akesuensis_AKS_1T_GCA_001611675:0.03396,FC_group_Bacteroidetes_Chlorobi_group_Pontibacter_korlensis_X14_1T_GCA_000973725:0.02381)1.000:0.07194)0.691:0.02282)1.000:0.07719,(FC_group_Bacteroidetes_Chlorobi_group_Cytophaga_hutchinsonii_ATCC_33406_ATCC_33406_GCA_000014145:0.17247,((FC_group_Bacteroidetes_Chlorobi_group_Emticicia_oligotrophica_DSM_17448_DSM_17448_GCA_000263195:0.10761,FC_group_Bacteroidetes_Chlorobi_group_Leadbetterella_byssophila_DSM_17132_DSM_17132_GCA_000166395:0.14308)1.000:0.08867,((FC_group_Bacteroidetes_Chlorobi_group_Fibrella_aestuarina_BUZ_2_BUZ_2_GCA_000331105:0.07283,(FC_group_Bacteroidetes_Chlorobi_group_Spirosoma_linguale_DSM_74_DSM_74_GCA_000024525:0.01000,FC_group_Bacteroidetes_Chlorobi_group_Spirosoma_radiotolerans_DG5A_GCA_000974425:0.00766)1.000:0.06210)1.000:0.08349,(FC_group_Bacteroidetes_Chlorobi_group_Dyadobacter_fermentans_DSM_18053_DSM_18053_GCA_000023125:0.10567,FC_group_Bacteroidetes_Chlorobi_group_Runella_slithyformis_DSM_19594_DSM_19594_GCA_000218895:0.11374)0.545:0.02522)0.290:0.02614)1.000:0.05691)0.268:0.02855)0.888:0.02292,(FC_group_Bacteroidetes_Chlorobi_group_Flammeovirgaceae_bacterium_311_311_GCA_000597885:0.15620,((FC_group_Bacteroidetes_Chlorobi_group_Cyclobacterium_amurskyense_KCTC_12363_GCA_001050135:0.01295,FC_group_Bacteroidetes_Chlorobi_group_Cyclobacterium_marinum_DSM_745_DSM_745_GCA_000222485:0.00692)1.000:0.06053,(FC_group_Bacteroidetes_Chlorobi_group_Echinicola_vietnamensis_DSM_17526_DSM_17526_GCA_000325705:0.06455,(FC_group_Bacteroidetes_Chlorobi_group_Belliella_baltica_DSM_15883_DSM_15883_GCA_000265405:0.04803,(FC_group_Bacteroidetes_Chlorobi_group_Algoriphagus_M8_2_M8-2_GCA_001593605:0.04574,FC_group_Bacteroidetes_Chlorobi_group_Algoriphagus_machipongonensis_PR1_GCA_000166275:0.04381)0.483:0.01341)0.939:0.01498)0.870:0.02207)1.000:0.06943)0.877:0.02868)0.254:0.01886)0.814:0.02185,(FC_group_Bacteroidetes_Chlorobi_group_Bernardetia_litoralis_DSM_6794_DSM_6794_GCA_000265505:0.21725,FC_group_Bacteroidetes_Chlorobi_group_Flammeovirga_MY04_MY04_GCA_001682195:0.20048)0.986:0.04922)0.201:0.01790,(TMED152:0.25493,(FC_group_Bacteroidetes_Chlorobi_group_Candidatus_Amoebophilus_asiaticus_5a2_5a2_GCA_000020565:0.18365,FC_group_Bacteroidetes_Chlorobi_group_Cardinium_endosymbiont_cEper1_of_Encarsia_pergandiella_cEper1_GCA_000304455:0.33408)1.000:0.11096)0.111:0.02465)1.000:0.05687,(((FC_group_Bacteroidetes_Chlorobi_group_Solitalea_canadensis_DSM_3403_DSM_3403_GCA_000242635:0.11292,((FC_group_Bacteroidetes_Chlorobi_group_Sphingobacterium_21_21_GCA_000192845:0.03817,(FC_group_Bacteroidetes_Chlorobi_group_Sphingobacterium_ML3W_ML3W_GCA_000747525:0.03589,FC_group_Bacteroidetes_Chlorobi_group_Sphingobacterium_B29_B29_GCA_001952815:0.03113)1.000:0.04246)0.970:0.01594,((FC_group_Bacteroidetes_Chlorobi_group_Mucilaginibacter_paludis_DSM_18603_DSM_18603_GCA_000166195:0.02383,FC_group_Bacteroidetes_Chlorobi_group_Mucilaginibacter_PAMC_26640_PAMC_26640_GCA_001596135:0.04790)0.999:0.03656,((FC_group_Bacteroidetes_Chlorobi_group_Pedobacter_heparinus_DSM_2366_DSM_2366_GCA_000023825:0.00808,(FC_group_Bacteroidetes_Chlorobi_group_Pedobacter_cryoconitis_PAMC_27485_GCA_001590605:0.02017,(FC_group_Bacteroidetes_Chlorobi_group_Pedobacter_PACM_27299_PAMC_27299_GCA_001412655:0.01614,FC_group_Bacteroidetes_Chlorobi_group_Pedobacter_steynii_DX4_GCA_001721645:0.00760)0.803:0.00782)0.900:0.00754)1.000:0.05635,FC_group_Bacteroidetes_Chlorobi_group_Pseudopedobacter_saltans_DSM_12145_DSM_12145_GCA_000190735:0.07632)0.113:0.01698)0.773:0.01333)0.994:0.02935)1.000:0.07571,(FC_group_Bacteroidetes_Chlorobi_group_Bacteroidetes_bacterium_UKL13_3_nan_GCA_001602415:0.19023,TMED39:0.29186)0.995:0.06763)0.692:0.02575,((((TMED114:0.12939,(TMED45:0.07456,TMED209:0.07863)1.000:0.06877)1.000:0.11574,(TMED135:0.18260,(TMED16:0.12440,FC_group_Bacteroidetes_Chlorobi_group_Fluviicola_taffensis_DSM_16823_DSM_16823_GCA_000194605:0.09030)1.000:0.07953)0.833:0.04169)0.989:0.05154,(((TMED84:0.19237,TMED123:0.14408)1.000:0.09284,(TMED113:0.20481,TMED191:0.19287)1.000:0.12747)0.129:0.03377,(((((FC_group_Bacteroidetes_Chlorobi_group_Lutibacter_LPB0138_LPB0138_GCA_001761325:0.05142,FC_group_Bacteroidetes_Chlorobi_group_Lutibacter_LP1_LP1_GCA_001543325:0.07625)0.871:0.02042,(((FC_group_Bacteroidetes_Chlorobi_group_Polaribacter_MED152_MED152_GCA_000152945:0.02045,FC_group_Bacteroidetes_Chlorobi_group_Polaribacter_vadi_LPB0003_GCA_001761365:0.03132)0.748:0.01634,(FC_group_Bacteroidetes_Chlorobi_group_Tenacibaculum_dicentrarchi_AY7486TD_GCA_001483385:0.04856,FC_group_Bacteroidetes_Chlorobi_group_Tenacibaculum_LPB0136_LPB0136_GCA_001889045:0.04126)0.978:0.02288)1.000:0.04783,FC_group_Bacteroidetes_Chlorobi_group_Wenyingzhuangia_fucanilytica_CZ1127_GCA_001697185:0.08882)0.908:0.01677)1.000:0.04789,(((((TMED238:0.09822,(TMED81:0.01214,TMED204:0.02427)1.000:0.09040)0.985:0.02554,((TMED116:0.12082,(TMED220:0.11893,(TMED206:0.05073,TMED96:0.03830)1.000:0.13943)0.889:0.03268)0.923:0.02778,((TMED121:0.06900,(TMED212:0.05542,TMED42:0.02260)0.995:0.02796)1.000:0.04249,(TMED120:0.08406,(TMED48:0.04005,(TMED68:0.10926,(TMED147:0.03405,(TMED179:0.05740,TMED208:0.03126)0.194:0.00478)0.954:0.01731)0.989:0.02419)1.000:0.03905)0.341:0.01523)0.982:0.02016)0.999:0.03762)0.933:0.01865,TMED145:0.13987)0.451:0.02105,((((FC_group_Bacteroidetes_Chlorobi_group_Sediminicola_YIK13_YIK13_GCA_001430825:0.05990,(FC_group_Bacteroidetes_Chlorobi_group_Cellulophaga_lytica_DSM_7489_DSM_7489_GCA_000190595:0.00080,FC_group_Bacteroidetes_Chlorobi_group_Cellulophaga_lytica_DAU203_GCA_001941605:0.00059)1.000:0.04119)0.781:0.01137,((FC_group_Bacteroidetes_Chlorobi_group_Cellulophaga_baltica_NN016038_NN016038_GCA_000477035:0.00059,(FC_group_Bacteroidetes_Chlorobi_group_Cellulophaga_algicola_DSM_14237_DSM_14237_GCA_000186265:0.01974,FC_group_Bacteroidetes_Chlorobi_group_Cellulophaga_baltica_18_18_GCA_000468615:0.00080)0.891:0.00230)1.000:0.05040,(FC_group_Bacteroidetes_Chlorobi_group_Maribacter_HTCC2170_HTCC2170_GCA_000153165:0.04407,(FC_group_Bacteroidetes_Chlorobi_group_Zobellia_galactanivorans_DsiJT_GCA_000973105:0.03536,(FC_group_Bacteroidetes_Chlorobi_group_Maribacter_1_2014MBL_MicDiv_1_2014MBL_MicDiv_GCA_001865655:0.01195,FC_group_Bacteroidetes_Chlorobi_group_Maribacter_T28_T28_GCA_001913155:0.01587)1.000:0.03499)0.923:0.01389)0.898:0.01288)0.926:0.01645)0.945:0.01226,(FC_group_Bacteroidetes_Chlorobi_group_Robiginitalea_biformata_HTCC2501_HTCC2501_GCA_000024125:0.06138,(FC_group_Bacteroidetes_Chlorobi_group_Muricauda_lutaonensis_CC_HSB-11_GCA_000963865:0.04043,(FC_group_Bacteroidetes_Chlorobi_group_Muricauda_ruestringensis_DSM_13258_DSM_13258_GCA_000224085:0.01255,TMED12:0.00515)1.000:0.04676)0.663:0.01431)0.642:0.00864)0.999:0.03260,((FC_group_Bacteroidetes_Chlorobi_group_Capnocytophaga_canimorsus_Cc5_Cc5_GCA_000220625:0.02431,(FC_group_Bacteroidetes_Chlorobi_group_Capnocytophaga_haemolytica_CCUG_32990_GCA_001553545:0.02640,(FC_group_Bacteroidetes_Chlorobi_group_Capnocytophaga_ochracea_DSM_7271_DSM_7271_GCA_000023285:0.00354,FC_group_Bacteroidetes_Chlorobi_group_Capnocytophaga_oral_taxon_323_F0383_GCA_001278825:0.00486)1.000:0.02625)1.000:0.02908)1.000:0.05061,((FC_group_Bacteroidetes_Chlorobi_group_Myroides_odoratus_DSM_2801_DSM_2801_GCA_000243275:0.01948,(FC_group_Bacteroidetes_Chlorobi_group_Myroides_profundi_D25_GCA_000833025:0.00059,((FC_group_Bacteroidetes_Chlorobi_group_Myroides_ZB35_ZB35_GCA_001865835:0.0,FC_group_Bacteroidetes_Chlorobi_group_Myroides_A21_A21_GCA_000807225:0.0):0.00059,FC_group_Bacteroidetes_Chlorobi_group_Myroides_odoratimimus_PR63039_GCA_001481655:0.00059)0.897:0.00059)1.000:0.02731)1.000:0.04453,(FC_group_Bacteroidetes_Chlorobi_group_Flavobacterium_indicum_GPTSA100_9_DSM_17447_GPTSA100-9_GCA_000455605:0.04333,(((FC_group_Bacteroidetes_Chlorobi_group_Flavobacterium_columnare_ATCC_49512_ATCC_49512_GCA_000240075:0.00074,FC_group_Bacteroidetes_Chlorobi_group_Flavobacterium_columnare_TC_1691_GCA_001936395:0.00082)1.000:0.04402,(((FC_group_Bacteroidetes_Chlorobi_group_Flavobacterium_psychrophilum_FPG101_FPG101_GCA_000754365:0.0,FC_group_Bacteroidetes_Chlorobi_group_Flavobacterium_psychrophilum_FPG3_FPG3_GCA_000754405:0.0):0.00066,FC_group_Bacteroidetes_Chlorobi_group_Flavobacterium_psychrophilum_JIP02_86_JIP02_86_GCA_000064305:0.00059)1.000:0.03904,(FC_group_Bacteroidetes_Chlorobi_group_Flavobacterium_branchiophilum_FL_15_FL-15_GCA_000253275:0.01929,(FC_group_Bacteroidetes_Chlorobi_group_Flavobacterium_LPB0076_LPB0076_GCA_001831475:0.02552,((FC_group_Bacteroidetes_Chlorobi_group_Flavobacterium_johnsoniae_GSE09_GCA_001705175:0.00387,FC_group_Bacteroidetes_Chlorobi_group_Flavobacterium_johnsoniae_UW101_UW101_ATCC_17061_GCA_000016645:0.00792)0.996:0.01357,(FC_group_Bacteroidetes_Chlorobi_group_Flavobacterium_gilvum_EM1308_GCA_001761465:0.01277,FC_group_Bacteroidetes_Chlorobi_group_Flavobacterium_PK15_PK15_GCA_001857965:0.01534)0.544:0.00533)0.474:0.00492)0.373:0.00356)0.923:0.01344)0.999:0.02621)0.156:0.01886,FC_group_Bacteroidetes_Chlorobi_group_Flavobacterium_psychrophilum_Z1_GCA_001708385:0.04514)0.218:0.01134)0.120:0.01131)1.000:0.04834)0.872:0.02475)0.939:0.02065)0.577:0.01150,(((FC_group_Bacteroidetes_Chlorobi_group_Nonlabens_MIC269_MIC269_GCA_001430865:0.03838,(FC_group_Bacteroidetes_Chlorobi_group_Nonlabens_dokdonensis_DSW_6_DSW-6_GCA_000332115:0.05261,FC_group_Bacteroidetes_Chlorobi_group_Nonlabens_marinus_S1_08_S1-08_GCA_000831385:0.04604)0.970:0.02472)1.000:0.06709,FC_group_Bacteroidetes_Chlorobi_group_Psychroflexus_torquis_ATCC_700755_ATCC_700755_GCA_000153485:0.16974)0.939:0.01591,(((FC_group_Bacteroidetes_Chlorobi_group_Winogradskyella_PG_2_PG-2_GCA_000828715:0.04960,((FC_group_Bacteroidetes_Chlorobi_group_Formosa_Hel3_A1_48_Hel3_A1_48_GCA_001735715:0.04354,FC_group_Bacteroidetes_Chlorobi_group_Formosa_Hel1_33_131_Hel1_33_131_GCA_001735745:0.03878)1.000:0.02321,(((FC_group_Bacteroidetes_Chlorobi_group_Siansivirga_zeaxanthinifaciens_CC_SAMT-1_CC-SAMT-1_GCA_000941055:0.02298,FC_group_Bacteroidetes_Chlorobi_group_Algibacter_alginolytica_HZ22_GCA_001310225:0.03592)0.973:0.01681,FC_group_Bacteroidetes_Chlorobi_group_Lacinutrix_5H_3-7-4_5H-3-7-4_GCA_000211855:0.03481)0.223:0.00683,FC_group_Bacteroidetes_Chlorobi_group_Formosa_agariphila_KMM_3901_type_strain:0.03215)0.908:0.01236)0.974:0.01492)0.990:0.02074,(((FC_group_Bacteroidetes_Chlorobi_group_Dokdonia_MED134_MED134_GCA_000152925:0.00059,FC_group_Bacteroidetes_Chlorobi_group_Dokdonia_donghaensis_DSW_1_DSW-1_GCA_001653755:0.00148)0.980:0.01106,(FC_group_Bacteroidetes_Chlorobi_group_Dokdonia_PRO95_PRO95_GCA_000355805:0.00134,FC_group_Bacteroidetes_Chlorobi_group_Dokdonia_4H_3-7-5_4H-3-7-5_GCA_000212355:0.00400)0.938:0.00853)1.000:0.08679,FC_group_Bacteroidetes_Chlorobi_group_Aequorivita_sublithincola_DSM_14238_DSM_14238_GCA_000265385:0.08013)0.180:0.01266)0.862:0.01227,((FC_group_Bacteroidetes_Chlorobi_group_Salegentibacter_T436_T436_GCA_001932675:0.03256,((FC_group_Bacteroidetes_Chlorobi_group_Gramella_flava_JLT2011_JLT2011_GCA_001951155:0.01598,(FC_group_Bacteroidetes_Chlorobi_group_Gramella_forsetii_KT0803_KT0803_GCA_000060345:0.01911,FC_group_Bacteroidetes_Chlorobi_group_Gramella_LPB0144_LPB0144_GCA_001889005:0.01158)0.997:0.01852)0.990:0.01784,FC_group_Bacteroidetes_Chlorobi_group_Zunongwangia_profunda_SM_A87_SMA-87_GCA_000023465:0.04417)0.763:0.01446)0.999:0.02876,FC_group_Bacteroidetes_Chlorobi_group_Croceibacter_atlanticus_HTCC2559_HTCC2559_GCA_000196315:0.09889)0.957:0.01817)0.639:0.01076)0.720:0.01646)0.980:0.02304)1.000:0.05713,(FC_group_Bacteroidetes_Chlorobi_group_Flavobacteriaceae_bacterium_UJ101_UJ101_GCA_001880285:0.12094,(((FC_group_Bacteroidetes_Chlorobi_group_endosymbiont_of_Llaveia_axin_axin_nan_GCA_000709555:0.21702,FC_group_Bacteroidetes_Chlorobi_group_Candidatus_Uzinura_diaspidicola_str_ASNER_ASNER_GCA_000331975:0.27294)1.000:0.09054,(((FC_group_Bacteroidetes_Chlorobi_group_Candidatus_Sulcia_muelleri_SMDSEM_SMDSEM_GCA_000022945:0.00697,FC_group_Bacteroidetes_Chlorobi_group_Candidatus_Sulcia_muelleri_nan_GCA_001272615:0.01425)1.000:0.12869,((FC_group_Bacteroidetes_Chlorobi_group_Candidatus_Sulcia_muelleri_CARI_CARI_GCA_000147035:0.01021,FC_group_Bacteroidetes_Chlorobi_group_Candidatus_Sulcia_muelleri_PSPU_PSPU_GCA_000829155:0.01590)1.000:0.09087,(FC_group_Bacteroidetes_Chlorobi_group_Candidatus_Sulcia_muelleri_str_Sulcia_ALF_ALF_GCA_000442635:0.02236,(FC_group_Bacteroidetes_Chlorobi_group_Candidatus_Sulcia_muelleri_GWSS_GWSS_GCA_000017525:0.00250,FC_group_Bacteroidetes_Chlorobi_group_Candidatus_Sulcia_muelleri_DMIN_DMIN_GCA_000025785:0.00095)0.995:0.01470)1.000:0.09030)0.553:0.03519)1.000:0.23879,((FC_group_Bacteroidetes_Chlorobi_group_Blattabacterium_Blattella_germanica_str_Bge_Alboraia_GCA_000022605:0.07042,(FC_group_Bacteroidetes_Chlorobi_group_Blattabacterium_Panesthia_angustipennis_spadica_str_BPAA_BPAA_GCA_000348805:0.07756,(FC_group_Bacteroidetes_Chlorobi_group_Blattabacterium_Blaberus_giganteus_BGIGA_GCA_000262715:0.05689,FC_group_Bacteroidetes_Chlorobi_group_Blattabacterium_Nauphoeta_cinerea_nan_GCA_000471965:0.06847)0.614:0.01881)0.997:0.03819)0.999:0.04749,((FC_group_Bacteroidetes_Chlorobi_group_Blattabacterium_Periplaneta_americana_str_BPLAN_BPLAN_GCA_000093165:0.01752,FC_group_Bacteroidetes_Chlorobi_group_Blattabacterium_Blatta_orientalis_str_Tarazona_Tarazona_GCA_000334405:0.02109)1.000:0.06605,(FC_group_Bacteroidetes_Chlorobi_group_Blattabacterium_Cryptocercus_punctulatus_str_Cpu_Cpu_GCA_000236405:0.10853,FC_group_Bacteroidetes_Chlorobi_group_Blattabacterium_Mastotermes_darwiniensis_str_MADAR_MADAR_GCA_000233435:0.09648)0.989:0.02934)0.990:0.03544)1.000:0.18947)0.999:0.08903)1.000:0.13350,(((((FC_group_Bacteroidetes_Chlorobi_group_Riemerella_anatipestifer_Yb2_Yb2_GCA_001077795:0.00059,((FC_group_Bacteroidetes_Chlorobi_group_Riemerella_anatipestifer_CH3_CH3_GCA_000734055:0.00058,(FC_group_Bacteroidetes_Chlorobi_group_Riemerella_anatipestifer_RA_GD_RA-GD_GCA_000191565:0.00154,FC_group_Bacteroidetes_Chlorobi_group_Riemerella_anatipestifer_ATCC_11845_DSM_15868_DSM_15868_GCA_000183155:0.00059)0.821:0.00059)0.924:0.00165,FC_group_Bacteroidetes_Chlorobi_group_Riemerella_anatipestifer_RA_CH-1_RA-CH-1_GCA_000295655:0.00059)0.851:0.00078)0.893:0.00059,(FC_group_Bacteroidetes_Chlorobi_group_Riemerella_anatipestifer_153_GCA_001051115:0.0,FC_group_Bacteroidetes_Chlorobi_group_Riemerella_anatipestifer_RA_CH-2_RA-CH-2_GCA_000331695:0.0):0.00129)1.000:0.03882,(((FC_group_Bacteroidetes_Chlorobi_group_Chryseobacterium_StRB126_StRB126_GCA_000829375:0.01767,FC_group_Bacteroidetes_Chlorobi_group_Chryseobacterium_gallinarum_DSM_27622_GCA_001021975:0.00867)0.941:0.00962,(FC_group_Bacteroidetes_Chlorobi_group_Chryseobacterium_IHB_B_17019_IHB_B_17019_GCA_001456155:0.01048,FC_group_Bacteroidetes_Chlorobi_group_Chryseobacterium_IHB_B_10212_IHBB_10212_GCA_001648155:0.03325)0.651:0.01294)0.349:0.01562,FC_group_Bacteroidetes_Chlorobi_group_Flavobacteriaceae_bacterium_3519_10_3519-10_GCA_000023725:0.05795)0.981:0.01491)0.210:0.01288,(FC_group_Bacteroidetes_Chlorobi_group_Elizabethkingia_miricola_BM10_GCA_000955665:0.00375,(FC_group_Bacteroidetes_Chlorobi_group_Elizabethkingia_anophelis_NUHP1_NUHP1_GCA_000495935:0.00059,(FC_group_Bacteroidetes_Chlorobi_group_Elizabethkingia_anophelis_CSID_3015183681_GCA_001618545:0.0,FC_group_Bacteroidetes_Chlorobi_group_Elizabethkingia_anophelis_FMS_007_FMS-007_GCA_001011675:0.0):0.00059)0.840:0.00077)0.999:0.02477)1.000:0.12899,(FC_group_Bacteroidetes_Chlorobi_group_Weeksella_virosa_DSM_16922_DSM_16922_GCA_000189415:0.12426,(FC_group_Bacteroidetes_Chlorobi_group_Ornithobacterium_rhinotracheale_ORT_UMN_88_ORT-UMN_88_GCA_000756505:0.00058,FC_group_Bacteroidetes_Chlorobi_group_Ornithobacterium_rhinotracheale_DSM_15997_DSM_15997_GCA_000265465:0.00354)1.000:0.12155)0.975:0.03078)0.784:0.02028)0.976:0.03064)0.997:0.05118)0.997:0.04450,(FC_group_Bacteroidetes_Chlorobi_group_Owenweeksia_hongkongensis_DSM_17368_DSM_17368_GCA_000236705:0.13499,TMED14:0.23733)1.000:0.07740)0.925:0.03073)0.699:0.02972)0.868:0.03758,(((((((((FC_group_Bacteroidetes_Chlorobi_group_Bacteroides_fragilis_638R_638R_GCA_000210835:0.0,FC_group_Bacteroidetes_Chlorobi_group_Bacteroides_fragilis_S14_GCA_001682215:0.0):0.00059,(FC_group_Bacteroidetes_Chlorobi_group_Bacteroides_fragilis_NCTC_9343_nan_GCA_000025985:0.0,FC_group_Bacteroidetes_Chlorobi_group_Bacteroides_fragilis_YCH46_YCH46_GCA_000009925:0.0):0.00059)0.972:0.00930,((FC_group_Bacteroidetes_Chlorobi_group_Bacteroides_cellulosilyticus_WH2_GCA_001318345:0.01228,FC_group_Bacteroidetes_Chlorobi_group_Bacteroides_helcogenes_P_36_108_P_36-108_GCA_000186225:0.01326)0.956:0.00650,((FC_group_Bacteroidetes_Chlorobi_group_Bacteroides_thetaiotaomicron_7330_GCA_001314975:0.00059,FC_group_Bacteroidetes_Chlorobi_group_Bacteroides_thetaiotaomicron_VPI_5482_VPI-5482_GCA_000011065:0.00082)0.992:0.00794,(FC_group_Bacteroidetes_Chlorobi_group_Bacteroides_caecimuris_I48_GCA_001688725:0.00144,(FC_group_Bacteroidetes_Chlorobi_group_Bacteroides_xylanisolvens_XB1A_XB1A_GCA_000210075:0.00264,(FC_group_Bacteroidetes_Chlorobi_group_Bacteroides_ovatus_ATCC_8483_GCA_001314995:0.00059,FC_group_Bacteroidetes_Chlorobi_group_Bacteroides_ovatus_V975_V975_GCA_900095495:0.00059)0.890:0.00184)0.742:0.00185)0.815:0.00362)0.979:0.00829)0.820:0.00413)0.994:0.01645,((FC_group_Bacteroidetes_Chlorobi_group_Bacteroides_vulgatus_mpk_GCA_001412315:0.00059,(FC_group_Bacteroidetes_Chlorobi_group_Bacteroides_dorei_CL03T12C01_CL03T12C01_GCA_001640865:0.0,FC_group_Bacteroidetes_Chlorobi_group_Bacteroides_vulgatus_ATCC_8482_ATCC_8482_GCA_000012825:0.0,FC_group_Bacteroidetes_Chlorobi_group_Bacteroides_dorei_nan_GCA_001274835:0.0):0.00059)0.980:0.00990,FC_group_Bacteroidetes_Chlorobi_group_Bacteroides_salanitronis_DSM_18170_DSM_18170_GCA_000190575:0.04196)0.972:0.02006)0.968:0.01641,(FC_group_Bacteroidetes_Chlorobi_group_Bacteroides_coprosuis_DSM_18011_DSM_18011_GCA_000212915:0.10378,(FC_group_Bacteroidetes_Chlorobi_group_Prevotella_ruminicola_23_Bryant_23_GCA_000025925:0.04947,((FC_group_Bacteroidetes_Chlorobi_group_Prevotella_enoeca_F0113_GCA_001444445:0.03220,FC_group_Bacteroidetes_Chlorobi_group_Prevotella_oral_taxon_299_str_F0039_F0039_GCA_000163055:0.04178)0.817:0.00836,(FC_group_Bacteroidetes_Chlorobi_group_Prevotella_dentalis_DSM_3688_DSM_3688_GCA_000242335:0.05921,((FC_group_Bacteroidetes_Chlorobi_group_Prevotella_intermedia_17_17_GCA_000261025:0.00059,(FC_group_Bacteroidetes_Chlorobi_group_Prevotella_intermedia_ATCC_25611_DSM_20706_ATCC_25611_GCA_001953955:0.00077,FC_group_Bacteroidetes_Chlorobi_group_Prevotella_intermedia_strain_17_GCA_001953935:0.00059)0.728:0.00151)1.000:0.03562,(FC_group_Bacteroidetes_Chlorobi_group_Prevotella_denticola_F0289_F0289_GCA_000193395:0.00780,(FC_group_Bacteroidetes_Chlorobi_group_Prevotella_scopos_JCM_17725_W2052_GCA_001683355:0.00745,(FC_group_Bacteroidetes_Chlorobi_group_Prevotella_fusca_JCM_17724_W1435_GCA_001262015:0.00375,FC_group_Bacteroidetes_Chlorobi_group_Prevotella_melaninogenica_ATCC_25845_ATCC_25845_GCA_000144405:0.00226)0.000:0.00374)0.829:0.00282)0.986:0.00987)1.000:0.02998)0.999:0.02197)0.951:0.01226)1.000:0.09667)0.137:0.01201)1.000:0.04853,((FC_group_Bacteroidetes_Chlorobi_group_Barnesiella_viscericola_DSM_18177_C46:0.05906,FC_group_Bacteroidetes_Chlorobi_group_Parabacteroides_YL27_YL27_GCA_001688845:0.12950)0.999:0.03768,(((((FC_group_Bacteroidetes_Chlorobi_group_Porphyromonas_gingivalis_HG66_GCA_000739415:0.0,FC_group_Bacteroidetes_Chlorobi_group_Porphyromonas_gingivalis_ATCC_33277_ATCC_33277_GCA_000010505:0.0):0.00059,FC_group_Bacteroidetes_Chlorobi_group_Porphyromonas_gingivalis_381_381_GCA_001314265:0.00079)0.807:0.00075,((FC_group_Bacteroidetes_Chlorobi_group_Porphyromonas_gingivalis_AJW4_AJW4_GCA_001274615:0.0,FC_group_Bacteroidetes_Chlorobi_group_Porphyromonas_gingivalis_W83_W83_GCA_000007585:0.0):0.00059,(FC_group_Bacteroidetes_Chlorobi_group_Porphyromonas_gingivalis_TDC60_TDC60_GCA_000270225:0.00059,(FC_group_Bacteroidetes_Chlorobi_group_Porphyromonas_gingivalis_A7A1_28_A7A1-28_GCA_001444325:0.01387,FC_group_Bacteroidetes_Chlorobi_group_Porphyromonas_gingivalis_JCVI_SC001_JCVI_SC001_GCA_000380305:0.00079)0.966:0.00059)0.000:0.00059)0.352:0.00059)1.000:0.05970,FC_group_Bacteroidetes_Chlorobi_group_Porphyromonas_asaccharolytica_DSM_20707_DSM_20707_GCA_000212375:0.19657)0.995:0.03662,(((FC_group_Bacteroidetes_Chlorobi_group_Fermentimonas_caenicola_nan_GCA_000953535:0.07093,FC_group_Bacteroidetes_Chlorobi_group_Petrimonas_mucosa_nan_GCA_900095795:0.05330)0.999:0.05284,FC_group_Bacteroidetes_Chlorobi_group_Candidatus_Azobacteroides_pseudotrichonymphae_genomovar._CFP2_nan_GCA_000010645:0.23858)0.858:0.02034,(FC_group_Bacteroidetes_Chlorobi_group_Parabacteroides_distasonis_ATCC_8503_ATCC_8503_GCA_000012845:0.04279,(FC_group_Bacteroidetes_Chlorobi_group_Tannerella_forsythia_3313_3313_GCA_001547875:0.0,FC_group_Bacteroidetes_Chlorobi_group_Tannerella_forsythia_KS16_KS16_GCA_001547855:0.0,FC_group_Bacteroidetes_Chlorobi_group_Tannerella_forsythia_92A2_92A2_GCA_000238215:0.0):0.06537)0.982:0.02377)0.160:0.00680)0.999:0.03150)0.455:0.01073)0.970:0.02574,FC_group_Bacteroidetes_Chlorobi_group_Paludibacter_propionicigenes_WB4_WB4_GCA_000183135:0.10484)1.000:0.08446,((Euryarchaeota_Methanomicrobia_Methanomicrobiales_archaeon_Methan_06_nan_GCA_001602695:0.39369,(FC_group_Bacteroidetes_Chlorobi_group_Bacteroidales_bacterium_CF_CF_GCA_000473305:0.16276,(FC_group_Bacteroidetes_Chlorobi_group_Mucinivorans_hirudinis_nan_GCA_000723505:0.12853,(FC_group_Bacteroidetes_Chlorobi_group_Alistipes_finegoldii_DSM_17242_DSM_17242_GCA_000265365:0.01468,FC_group_Bacteroidetes_Chlorobi_group_Alistipes_shahii_WAL_8301_WAL_8301_GCA_000210575:0.01690)1.000:0.10443)0.997:0.04310)0.921:0.03744)0.826:0.02732,FC_group_Bacteroidetes_Chlorobi_group_Odoribacter_splanchnicus_DSM_20712_DSM_220712_GCA_000190535:0.16646)0.705:0.03396)0.221:0.01606,(FC_group_Bacteroidetes_Chlorobi_group_Draconibacterium_orientale_FH5_GCA_000626635:0.13320,unclassifie_Bacteria_unclassified_Bacteria_miscellaneous_bacterium_L21_Spi-D4_L21-Spi-D4_GCA_001443605:0.18136)1.000:0.04467)1.000:0.06299)0.986:0.04231)0.436:0.02865)0.903:0.04267)1.000:0.10981)0.977:0.05495,((FC_group_Bacteroidetes_Chlorobi_group_Chloroherpeton_thalassium_ATCC_35110_ATCC_35110_GCA_000020525:0.14805,((FC_group_Bacteroidetes_Chlorobi_group_Chlorobium_phaeobacteroides_BS1_BS1_GCA_000020545:0.07852,(FC_group_Bacteroidetes_Chlorobi_group_Prosthecochloris_CIB_2401_CIB_2401_GCA_001687065:0.06999,FC_group_Bacteroidetes_Chlorobi_group_Prosthecochloris_aestuarii_DSM_271_DSM_271_GCA_000020625:0.04639)1.000:0.03873)0.995:0.04316,((FC_group_Bacteroidetes_Chlorobi_group_Chlorobaculum_parvum_NCIB_8327_NCIB_8327_GCA_000020505:0.03281,(FC_group_Bacteroidetes_Chlorobi_group_Chlorobium_tepidum_TLS_TLS_GCA_000006985:0.02281,FC_group_Bacteroidetes_Chlorobi_group_Chlorobaculum_limnaeum_DSM_1677_GCA_001747405:0.00948)1.000:0.02972)1.000:0.05757,((FC_group_Bacteroidetes_Chlorobi_group_Chlorobium_phaeobacteroides_DSM_266_DSM_266_GCA_000015125:0.05304,FC_group_Bacteroidetes_Chlorobi_group_Chlorobium_limicola_DSM_245_DSM_245_GCA_000020465:0.04152)0.966:0.01749,((FC_group_Bacteroidetes_Chlorobi_group_Chlorobium_chlorochromatii_CaD3_CaD3_GCA_000012585:0.08037,FC_group_Bacteroidetes_Chlorobi_group_Pelodictyon_phaeoclathratiforme_BU_1_BU-1_GCA_000020645:0.04340)0.992:0.02163,(FC_group_Bacteroidetes_Chlorobi_group_Chlorobium_luteolum_DSM_273_DSM_273_GCA_000012485:0.03985,FC_group_Bacteroidetes_Chlorobi_group_Chlorobium_phaeovibrioides_DSM_265_DSM_265_GCA_000016085:0.06394)0.999:0.03296)0.910:0.01385)1.000:0.04102)0.459:0.02151)1.000:0.14491)1.000:0.19771,(FC_group_Bacteroidetes_Chlorobi_group_Ignavibacterium_album_JCM_16511_JCM_16511_GCA_000258405:0.15131,FC_group_Bacteroidetes_Chlorobi_group_Melioribacter_roseus_P3M_2_P3M-2_GCA_000279145:0.12730)1.000:0.12552)0.992:0.06338)0.985:0.04983,Calditrichaeot_Caldithrix_Caldithrix_abyssi_DSM_13497_DSM_13497_GCA_000241815:0.29187)0.791:0.04491)0.996:0.05521,(TACK_group_Candidatus_Bathyarchaeota_miscellaneous_Crenarchaeota_group_archaeon_SMTZ1-55_nan_GCA_001273375:0.23686,(FC_group_Gemmatimonadetes_Gemmatirosa_kalamazoonesis_KBS708_GCA_000522985:0.09678,(FC_group_Gemmatimonadetes_Gemmatimonas_aurantiaca_T_27_T-27_GCA_000010305:0.03880,FC_group_Gemmatimonadetes_Gemmatimonas_phototrophica_AP64_GCA_000695095:0.02267)1.000:0.11314)1.000:0.18174)1.000:0.24159)0.163:0.03518)0.869:0.03695,((Spirochaete_Spirochaetia_Turneriella_parva_DSM_21527_DSM_21527_GCA_000266885:0.52080,((Spirochaete_Spirochaetia_Leptospira_biflexa_serovar_Patoc_strain_Patoc_1_Paris_Patoc_1_Paris_GCA_000017685:0.00059,Spirochaete_Spirochaetia_Leptospira_biflexa_serovar_Patoc_strain_Patoc_1_Ames_Patoc_1_Ames_GCA_000017605:0.00059)1.000:0.16698,((Spirochaete_Spirochaetia_Leptospira_interrogans_serovar_Hardjo_prajitno_Hardjoprajitno_GCA_001443305:0.00059,((Spirochaete_Spirochaetia_Leptospira_interrogans_serovar_Copenhageni_str_Fiocruz_L1_130_Fiocruz_L1-130_GCA_000007685:0.00076,(Spirochaete_Spirochaetia_Leptospira_interrogans_serovar_Lai_str_IPAV_IPAV_GCA_000231175:0.0,Spirochaete_Spirochaetia_Leptospira_interrogans_serovar_Bratislava_PigK151_GCA_001010765:0.0,Spirochaete_Spirochaetia_Leptospira_interrogans_serovar_Hardjo_str_Norma_Norma_GCA_001293065:0.0,Spirochaete_Spirochaetia_Leptospira_interrogans_serovar_Lai_str_56601_56601_GCA_000092565:0.0,Spirochaete_Spirochaetia_Leptospira_interrogans_serovar_Linhai_str_56609_56609_GCA_000941035:0.0):0.00059)0.000:0.00059,Spirochaete_Spirochaetia_Leptospira_interrogans_serovar_Manilae_UP_MMC-NIID_HP_GCA_001047655:0.00058)0.000:0.00059)0.988:0.01728,(Spirochaete_Spirochaetia_Leptospira_santarosai_serovar_Shermani_str_LT_821_nan_GCA_000313175:0.00856,(Spirochaete_Spirochaetia_Leptospira_alstonii_GWTS_1_GCA_001729245:0.01776,((Spirochaete_Spirochaetia_Leptospira_borgpetersenii_str_4E_4E_GCA_001652525:0.00080,Spirochaete_Spirochaetia_Leptospira_borgpetersenii_serovar_Ballum_56604_GCA_001444465:0.00059)0.927:0.00267,(Spirochaete_Spirochaetia_Leptospira_borgpetersenii_serovar_Hardjo_bovis_str_JB197_JB197_GCA_000013965:0.00059,Spirochaete_Spirochaetia_Leptospira_borgpetersenii_serovar_Hardjo_NVSL_S_1343_GCA_001618585:0.00059)0.980:0.00396)0.966:0.00815)0.820:0.00733)0.973:0.01723)1.000:0.17417)1.000:0.23624)1.000:0.17302,(((Spirochaete_Spirochaetia_Brachyspira_pilosicoli_P43_6_78_P43_6_78_GCA_000325665:0.00059,((Spirochaete_Spirochaetia_Brachyspira_pilosicoli_WesB_WesB_GCA_000319185:0.0,Spirochaete_Spirochaetia_Brachyspira_pilosicoli_95_1000_95_1000_GCA_000143725:0.0):0.00059,Spirochaete_Spirochaetia_Brachyspira_pilosicoli_B2904_B2904_GCA_000296575:0.00059)0.000:0.00058)0.954:0.01278,(Spirochaete_Spirochaetia_Brachyspira_murdochii_DSM_12563_DSM_12563_GCA_000092845:0.00923,(Spirochaete_Spirochaetia_Brachyspira_hyodysenteriae_WA1_WA1_ATCC_49526_GCA_000022105:0.00059,(Spirochaete_Spirochaetia_Brachyspira_intermedia_PWS_A_PWS_A_GCA_000223215:0.00075,Spirochaete_Spirochaetia_Brachyspira_hyodysenteriae_ATCC_27164_B_78_GCA_001676785:0.00059)0.000:0.00059)0.985:0.00752)0.983:0.02493)1.000:0.46196,((Spirochaete_Spirochaetia_Spirochaeta_thermophila_DSM_6192_DSM_6192_GCA_000147075:0.00358,Spirochaete_Spirochaetia_Spirochaeta_thermophila_DSM_6578_DSM_6578_GCA_000184345:0.00889)1.000:0.24556,(((Spirochaete_Spirochaetia_Borreliella_chilensis_VA1_GCA_000808095:0.01195,(((Spirochaete_Spirochaetia_Borreliella_valaisiana_Tom4006_Tom4006_GCA_000739475:0.00058,Spirochaete_Spirochaetia_Borreliella_valaisiana_VS116_VS116_GCA_000170955:0.00267)1.000:0.01752,(Spirochaete_Spirochaetia_Borrelia_afzelii_HLJ01_HLJ01_GCA_000304735:0.00084,(((Spirochaete_Spirochaetia_Borrelia_afzelii_PKo_PKo_GCA_000165595:0.00059,Spirochaete_Spirochaetia_Borreliella_afzelii_BO23_GCA_001900865:0.00060)0.786:0.00076,Spirochaete_Spirochaetia_Borrelia_afzelii_K78_K78_GCA_000962775:0.00588)0.000:0.00059,Spirochaete_Spirochaetia_Borrelia_afzelii_Tom3107_Tom3107_GCA_000741005:0.00059)0.962:0.00525)0.872:0.01070)0.448:0.00126,((((Spirochaete_Spirochaetia_Borrelia_garinii_NMJW1_NMJW1_GCA_000300045:0.00058,(Spirochaete_Spirochaetia_Borreliella_bavariensis_PBi_PBi_GCA_000196215:0.00370,Spirochaete_Spirochaetia_Borreliella_garinii_CIP_103362_GCA_001922545:0.00596)0.979:0.00506)0.926:0.00455,Spirochaete_Spirochaetia_Borrelia_garinii_SZ_SZ_GCA_000691545:0.00089)0.510:0.00297,Spirochaete_Spirochaetia_Borrelia_garinii_BgVir_BgVir_GCA_000239475:0.00299)1.000:0.01596,((Spirochaete_Spirochaetia_Borreliella_burgdorferi_B31_GCA_000769595:0.00079,(((Spirochaete_Spirochaetia_Borrelia_burgdorferi_JD1_JD1_GCA_000166655:0.00348,Spirochaete_Spirochaetia_Borrelia_burgdorferi_ZS7_ZS7_GCA_000021405:0.00059)0.940:0.00058,Spirochaete_Spirochaetia_Borrelia_burgdorferi_N40_N40_GCA_000166635:0.00221)0.785:0.00078,(Spirochaete_Spirochaetia_Borrelia_burgdorferi_B31_B31_GCA_000008685:0.00059,Spirochaete_Spirochaetia_Borrelia_burgdorferi_CA382_CA382_GCA_000444465:0.00059)0.000:0.00059)0.984:0.00369)0.947:0.00372,(Spirochaete_Spirochaetia_Borreliella_bissettii_DN127_DN127_GCA_000222305:0.00736,Spirochaete_Spirochaetia_Borrelia_mayonii_MN14_1420_GCA_001945665:0.01049)0.870:0.00145)0.983:0.00697)0.687:0.00566)0.963:0.01793)1.000:0.06552,((Spirochaete_Spirochaetia_Borrelia_miyamotoi_FR64b_FR64b_GCA_000568695:0.00388,(Spirochaete_Spirochaetia_Borrelia_miyamotoi_LB_2001_LB-2001_GCA_000445425:0.00059,Spirochaete_Spirochaetia_Borrelia_miyamotoi_CT13_2396_GCA_001767415:0.00151)0.997:0.00882)1.000:0.04122,(((Spirochaete_Spirochaetia_Borrelia_anserina_Es_Es_GCA_001936255:0.0,Spirochaete_Spirochaetia_Borrelia_anserina_BA2_BA2_GCA_000568655:0.0):0.04202,(((Spirochaete_Spirochaetia_Borrelia_hermsii_YBT_YBT_GCA_000568775:0.00079,(Spirochaete_Spirochaetia_Borrelia_hermsii_CC1_CC1_GCA_000956315:0.00078,((Spirochaete_Spirochaetia_Borrelia_hermsii_DAH_2E7_GCA_001598195:0.0,Spirochaete_Spirochaetia_Borrelia_hermsii_HS1_HS1_GCA_001660005:0.0):0.00059,Spirochaete_Spirochaetia_Borrelia_hermsii_DAH_DAH_GCA_000012065:0.00059)0.000:0.00059)0.888:0.00149)0.982:0.00607,(Spirochaete_Spirochaetia_Borrelia_hermsii_MTW_MTW_GCA_000568795:0.00221,Spirochaete_Spirochaetia_Borrelia_hermsii_YOR_YOR_GCA_000568675:0.03744)1.000:0.01229)0.988:0.00917,(Spirochaete_Spirochaetia_Borrelia_turicatae_91E135_91E135_GCA_000012085:0.00316,(Spirochaete_Spirochaetia_Borrelia_parkeri_SLO_SLO_GCA_000568735:0.00622,Spirochaete_Spirochaetia_Borrelia_parkeri_HR1_HR1_GCA_000512145:0.00059)0.872:0.00140)1.000:0.02197)0.829:0.00544)0.804:0.00218,(Spirochaete_Spirochaetia_Borrelia_coriaceae_Co53_Co53_GCA_000568755:0.02375,((Spirochaete_Spirochaetia_Borrelia_crocidurae_DOU_DOU_GCA_000568715:0.00150,Spirochaete_Spirochaetia_Borrelia_crocidurae_str_Achema_Achema_GCA_000259345:0.00077)0.932:0.00227,(Spirochaete_Spirochaetia_Borrelia_recurrentis_A1_A1_GCA_000019705:0.00518,Spirochaete_Spirochaetia_Borrelia_duttonii_Ly_Ly_GCA_000019685:0.00227)0.720:0.00077)1.000:0.04163)0.536:0.00356)0.961:0.00967)1.000:0.05549)1.000:0.33937,((Spirochaete_Spirochaetia_Spirochaeta_africana_DSM_8902_DSM_8902_GCA_000242595:0.21529,Spirochaete_Spirochaetia_Salinispira_pacifica_L21_RPul-D2_GCA_000507245:0.20823)1.000:0.07728,((Spirochaete_Spirochaetia_Sediminispirochaeta_smaragdinae_DSM_11293_DSM_11293_GCA_000143985:0.19272,(Spirochaete_Spirochaetia_Sphaerochaeta_coccoides_DSM_17374_DSM_17374_GCA_000208385:0.08911,(Spirochaete_Spirochaetia_Sphaerochaeta_pleomorpha_str_Grapes_Grapes_GCA_000236685:0.05661,Spirochaete_Spirochaetia_Sphaerochaeta_globosa_str_Buddy_Buddy_GCA_000190435:0.04685)1.000:0.05861)1.000:0.13934)1.000:0.07608,((Spirochaete_Spirochaetia_Treponema_caldarium_DSM_7334_DSM_7334_GCA_000219725:0.06912,(Spirochaete_Spirochaetia_Treponema_primitia_ZAS_2_ZAS-2_GCA_000214375:0.05132,Spirochaete_Spirochaetia_Treponema_azotonutricium_ZAS_9_ZAS-9_GCA_000214355:0.08540)1.000:0.07370)0.999:0.07642,((Spirochaete_Spirochaetia_Treponema_brennaborense_DSM_12168_DSM_12168_GCA_000212415:0.08066,Spirochaete_Spirochaetia_Treponema_succinifaciens_DSM_2489_DSM_2489_GCA_000195275:0.13803)1.000:0.07589,((Spirochaete_Spirochaetia_Treponema_pedis_str_T_A4_T_A4_GCA_000447675:0.03792,(Spirochaete_Spirochaetia_Treponema_putidum_OMZ_758_GCA_000755145:0.00952,(Spirochaete_Spirochaetia_Treponema_denticola_OTK_OTK_GCA_000340705:0.00059,((Spirochaete_Spirochaetia_Treponema_denticola_ATCC_35404_ATCC_35404_GCA_000340685:0.00078,((Spirochaete_Spirochaetia_Treponema_denticola_H_22_H-22_GCA_000340645:0.0,Spirochaete_Spirochaetia_Treponema_denticola_H1_T_H1-T_GCA_000340605:0.0):0.00059,Spirochaete_Spirochaetia_Treponema_denticola_ATCC_35405_ATCC_35405_GCA_000008185:0.00059)0.000:0.00059)0.907:0.00151,Spirochaete_Spirochaetia_Treponema_denticola_AL_2_AL-2_GCA_000340725:0.00058)0.000:0.00059)0.967:0.00668)0.982:0.02076)1.000:0.09922,(Spirochaete_Spirochaetia_Treponema_OMZ_838_OMZ_838_GCA_000775995:0.08288,(Spirochaete_Spirochaetia_Treponema_paraluiscuniculi_Cuniculi_A_Cuniculi_A_GCA_000217655:0.00456,(Spirochaete_Spirochaetia_Treponema_pallidum_sub_pallidum_str_Chicago_Chicago_GCA_000024485:0.00059,((Spirochaete_Spirochaetia_Treponema_pallidum_sub_pertenue_str_SamoaD_SamoaD_GCA_000246755:0.00059,(Spirochaete_Spirochaetia_Treponema_pallidum_sub_pertenue_str_Gauthier_Gauthier_GCA_000246795:0.00059,(Spirochaete_Spirochaetia_Treponema_pallidum_sub_pertenue_str_CDC2_CDC2_GCA_000246775:0.00079,Spirochaete_Spirochaetia_Treponema_pallidum_str_Fribourg_Blanc_Fribourg-Blanc_GCA_000387485:0.00079)0.000:0.00059)0.000:0.00059)0.820:0.00079,((Spirochaete_Spirochaetia_Treponema_pallidum_sub_pallidum_Seattle_Nichols_GCA_001941545:0.0,Spirochaete_Spirochaetia_Treponema_pallidum_sub_pallidum_str_Nichols_Nichols_GCA_000410535:0.0,Spirochaete_Spirochaetia_Treponema_pallidum_sub_pallidum_str_Sea_81_4_Sea_81-4_GCA_000604125:0.0,Spirochaete_Spirochaetia_Treponema_pallidum_sub_pallidum_str_Mexico_A_Mexico_A_GCA_000304295:0.0,Spirochaete_Spirochaetia_Treponema_pallidum_sub_endemicum_str_Bosnia_A_Bosnia_A_GCA_000813285:0.0,Spirochaete_Spirochaetia_Treponema_pallidum_sub_pallidum_SS14_SS14_GCA_000410555:0.0):0.00059,Spirochaete_Spirochaetia_Treponema_pallidum_sub_pallidum_DAL_1_DAL-1_GCA_000246815:0.00152)0.000:0.00059)0.906:0.00152)0.843:0.00153)1.000:0.22091)0.869:0.03112)1.000:0.08165)1.000:0.07062)1.000:0.12715)0.437:0.03008)0.971:0.05181)0.424:0.03902)1.000:0.18923)0.662:0.05980)0.998:0.06938)0.838:0.03044,((((((((Fusobacteri_Fusobacteriia_Sneathia_amnii_SN35_GCA_000973085:0.10213,Fusobacteri_Fusobacteriia_Streptobacillus_moniliformis_DSM_12112_DSM_12112_GCA_000024565:0.09248)0.994:0.03962,(Fusobacteri_Fusobacteriia_Leptotrichia_oral_taxon_212_W10393_GCA_001274535:0.04593,(Fusobacteri_Fusobacteriia_Leptotrichia_oral_taxon_847_F0260_GCA_001553645:0.04499,Fusobacteri_Fusobacteriia_Leptotrichia_buccalis_C_1013-b_DSM_1135_GCA_000023905:0.03409)0.992:0.02504)0.992:0.02749)0.740:0.02280,Fusobacteri_Fusobacteriia_Sebaldella_termitidis_ATCC_33386_ATCC_33386_GCA_000024405:0.09854)1.000:0.14002,(Fusobacteri_Fusobacteriia_Ilyobacter_polytropus_DSM_2926_DSM_2926_GCA_000165505:0.07939,((Fusobacteri_Fusobacteriia_Fusobacterium_nucleatum_sub_vincentii_ChDC_F8_KCOM_1231_GCA_001296125:0.00059,Fusobacteri_Fusobacteriia_Fusobacterium_nucleatum_sub_vincentii_3_1_27_3_1_27_GCA_000163915:0.00078)0.415:0.00058,(Fusobacteri_Fusobacteriia_Fusobacterium_nucleatum_sub_vincentii_3_1_36A2_3_1_36A2_GCA_000162235:0.00055,(((Fusobacteri_Fusobacteriia_Fusobacterium_nucleatum_sub_nucleatum_ChDC_F316_KCOM_1322_GCA_001296165:0.00342,(Fusobacteri_Fusobacteriia_Fusobacterium_nucleatum_sub_nucleatum_KCOM_1250_GCA_001296185:0.00207,Fusobacteri_Fusobacteriia_Fusobacterium_nucleatum_sub_nucleatum_ATCC_25586_ATCC_25586_GCA_000007325:0.00059)0.895:0.00058)0.850:0.01005,((Fusobacteri_Fusobacteriia_Fusobacterium_nucleatum_sub_polymorphum_ChDC_F319_GCA_001455125:0.00059,Fusobacteri_Fusobacteriia_Fusobacterium_nucleatum_sub_polymorphum_ATCC_10953_ATCC_10953_GCA_000153625:0.00148)0.424:0.00141,(Fusobacteri_Fusobacteriia_Fusobacterium_hwasookii_ChDC_F174_ChDC_F174_GCA_001455145:0.00059,(Fusobacteri_Fusobacteriia_Fusobacterium_hwasookii_ChDC_F300_ChDC_F300_GCA_001455105:0.00147,Fusobacteri_Fusobacteriia_Fusobacterium_hwasookii_ChDC_F206_ChDC_F206_GCA_001455085:0.00688)0.988:0.00967)0.752:0.00244)0.924:0.00343)0.887:0.00566,((Fusobacteri_Fusobacteriia_Fusobacterium_nucleatum_sub_animalis_21_1A_21_1A_GCA_000218645:0.0,Fusobacteri_Fusobacteriia_Fusobacterium_nucleatum_sub_animalis_KCOM_1325_GCA_001296145:0.0):0.00058,(Fusobacteri_Fusobacteriia_Fusobacterium_nucleatum_sub_animalis_4_8_4_8_GCA_000400875:0.00300,Fusobacteri_Fusobacteriia_Fusobacterium_nucleatum_sub_animalis_7_1_7_1_GCA_000158275:0.00077)0.905:0.00149)1.000:0.01855)0.835:0.00208)0.879:0.00122)1.000:0.12050)1.000:0.10678)1.000:0.25523,((((Terrabacteri_group_Firmicutes_Erysipelothrix_LV19_LV19_GCA_001545095:0.10025,(Terrabacteri_group_Firmicutes_Erysipelothrix_rhusiopathiae_WH13013_GCA_001723625:0.00059,(Terrabacteri_group_Firmicutes_Erysipelothrix_rhusiopathiae_SY1027_SY1027_GCA_000404205:0.00172,Terrabacteri_group_Firmicutes_Erysipelothrix_rhusiopathiae_str_Fujisawa_Fujisawa_GCA_000270085:0.00074)0.000:0.00078)1.000:0.10290)1.000:0.12349,(Terrabacteri_group_Firmicutes_Erysipelotrichaceae_bacterium_I46_I46_GCA_001688965:0.09915,(Terrabacteri_group_Firmicutes_Faecalibaculum_rodentium_Alo17_GCA_001564455:0.09836,Terrabacteri_group_Firmicutes_Faecalitalea_cylindroides_T2_87_T2-87_GCA_000210615:0.07167)1.000:0.09784)1.000:0.05792)1.000:0.13040,(((((Terrabacteri_group_Tenericutes_Spiroplasma_atrichopogonis_GNAT3597_GCA_001029245:0.0,Terrabacteri_group_Tenericutes_Spiroplasma_mirum_ATCC_29335_ATCC_29335_GCA_000517365:0.0):0.00849,Terrabacteri_group_Tenericutes_Spiroplasma_eriocheiris_DSM_21848_GCA_001029265:0.00856)1.000:0.06133,((Terrabacteri_group_Tenericutes_Spiroplasma_chrysopicola_DF_1_DF-1_GCA_000400935:0.01062,Terrabacteri_group_Tenericutes_Spiroplasma_syrphidicola_EA_1_EA-1_GCA_000400955:0.00661)1.000:0.06586,((Terrabacteri_group_Tenericutes_Spiroplasma_TU_14_TU-14_GCA_001792795:0.0,Terrabacteri_group_Tenericutes_Spiroplasma_NBRC_100390_NBRC_100390_GCA_001886495:0.0):0.02531,(Terrabacteri_group_Tenericutes_Spiroplasma_citri_R8_A2_GCA_001886855:0.01585,Terrabacteri_group_Tenericutes_Spiroplasma_kunkelii_CR2_3x_CR2-3x_GCA_001274875:0.02782)0.999:0.01973)1.000:0.03927)0.922:0.03504)1.000:0.11177,(((Terrabacteri_group_Tenericutes_Mesoplasma_florum_W37_W37_GCA_000479355:0.00160,Terrabacteri_group_Tenericutes_Mesoplasma_florum_L1_L1_ATCC_33453_GCA_000008305:0.00075)1.000:0.07039,(((((Terrabacteri_group_Tenericutes_Mycoplasma_mycoides_sub_capri_GM12_GCA_001267815:0.00059,(Terrabacteri_group_Tenericutes_Mycoplasma_mycoides_sub_mycoides_Ben326_GCA_001554115:0.00057,(Terrabacteri_group_Tenericutes_Mycoplasma_mycoides_sub_mycoides_SC_str_Gladysdale_Gladysdale_GCA_000143865:0.00059,Terrabacteri_group_Tenericutes_Mycoplasma_mycoides_sub_mycoides_SC_str_PG1_PG1_GCA_000011445:0.00076)0.894:0.00201)0.866:0.00364)0.916:0.00129,Terrabacteri_group_Tenericutes_Mycoplasma_mycoides_sub_capri_str_GM12_GM12_GCA_000023685:0.00059)0.898:0.00145,Terrabacteri_group_Tenericutes_Mycoplasma_mycoides_sub_capri_LC_str_95010_95010_GCA_000253075:0.00057)0.966:0.00685,((Terrabacteri_group_Tenericutes_Mycoplasma_leachii_99_014_6_99_014_6_GCA_000253095:0.00059,Terrabacteri_group_Tenericutes_Mycoplasma_leachii_PG50_PG50_GCA_000183365:0.00146)0.932:0.00214,(Terrabacteri_group_Tenericutes_Mycoplasma_capricolum_sub_capricolum_ATCC_27343_ATCC_27343_GCA_000012765:0.00059,(Terrabacteri_group_Tenericutes_Mycoplasma_capricolum_sub_capripneumoniae_M1601_M1601_GCA_000192395:0.00076,(Terrabacteri_group_Tenericutes_Mycoplasma_capricolum_sub_capripneumoniae_type_strain:0.00059,Terrabacteri_group_Tenericutes_Mycoplasma_capricolum_sub_capripneumoniae_87001_87001_GCA_000835085:0.00059)0.000:0.00059)0.984:0.00428)0.772:0.00079)0.912:0.00411)1.000:0.05218,(Terrabacteri_group_Tenericutes_Mycoplasma_yeatsii_GM274B_GM274B_GCA_000875755:0.02317,(Terrabacteri_group_Tenericutes_Mycoplasma_putrefaciens_Mput9231_Mput9231_GCA_000376625:0.00059,Terrabacteri_group_Tenericutes_Mycoplasma_putrefaciens_KS1_KS1_GCA_000224105:0.00147)1.000:0.03500)0.987:0.02289)1.000:0.05887)1.000:0.08455,(Terrabacteri_group_Tenericutes_Spiroplasma_sabaudiense_Ar_1343_Ar-1343_GCA_000565215:0.08055,((Terrabacteri_group_Tenericutes_Spiroplasma_cantharicola_CC_1_GCA_001281045:0.02126,Terrabacteri_group_Tenericutes_Spiroplasma_diminutum_CUAS_1_CUAS-1_GCA_000439455:0.02134)0.999:0.02119,((Terrabacteri_group_Tenericutes_Spiroplasma_taiwanense_CT_1_CT-1_GCA_000439435:0.03437,(Terrabacteri_group_Tenericutes_Spiroplasma_turonicum_Tab4c_GCA_001513715:0.02366,Terrabacteri_group_Tenericutes_Spiroplasma_litorale_TN_1_GCA_001267155:0.02536)1.000:0.06579)0.994:0.01807,(Terrabacteri_group_Tenericutes_Spiroplasma_apis_B31_B31_GCA_000500935:0.04658,(Terrabacteri_group_Tenericutes_Spiroplasma_helicoides_TABS_2_GCA_001715535:0.06771,Terrabacteri_group_Tenericutes_Spiroplasma_culicicola_AES_1_AES-1_GCA_000565175:0.03101)0.418:0.00890)0.889:0.00996)0.290:0.00626)1.000:0.04766)1.000:0.05246)1.000:0.10064)1.000:0.12417,(Terrabacteri_group_Tenericutes_Mycoplasma_ex_Biomphalaria_glabrata_nan_GCA_001484045:0.43682,((((Terrabacteri_group_Tenericutes_Ureaplasma_diversum_ATCC_49782_GCA_000941095:0.07344,(Terrabacteri_group_Tenericutes_Ureaplasma_urealyticum_serovar_10_str_ATCC_33699_ATCC_33699_GCA_000021265:0.00213,(Terrabacteri_group_Tenericutes_Ureaplasma_parvum_serovar_3_str_ATCC_27815_ATCC_27815_GCA_000019345:0.00148,(Terrabacteri_group_Tenericutes_Ureaplasma_parvum_serovar_3_str_ATCC_700970_ATCC_700970_GCA_000006625:0.00059,Terrabacteri_group_Tenericutes_Ureaplasma_parvum_serovar_3_SV3F4_GCA_000828735:0.00059)0.000:0.00059)0.525:0.00377)1.000:0.08594)1.000:0.23563,((Terrabacteri_group_Tenericutes_Mycoplasma_gallisepticum_S6_S6_GCA_000211545:0.00329,((Terrabacteri_group_Tenericutes_Mycoplasma_gallisepticum_str_Rlow_R_GCA_000092585:0.00059,Terrabacteri_group_Tenericutes_Mycoplasma_gallisepticum_str_F_F_GCA_000025385:0.00059)0.000:0.00059,(((Terrabacteri_group_Tenericutes_Mycoplasma_gallisepticum_NY01_2001.047_5-1P_NY01_2001.047-5-1P_GCA_000286735:0.00059,(Terrabacteri_group_Tenericutes_Mycoplasma_gallisepticum_NC08_2008.031_4-3P_NC08_2008.031-4-3P_GCA_000286815:0.00077,((Terrabacteri_group_Tenericutes_Mycoplasma_gallisepticum_NC96_1596_4-2P_NC96_1596-4-2P_GCA_000286715:0.00059,Terrabacteri_group_Tenericutes_Mycoplasma_gallisepticum_VA94_7994_1-7P_VA94_7994-1-7P_GCA_000286675:0.00059)0.734:0.00077,(Terrabacteri_group_Tenericutes_Mycoplasma_gallisepticum_WI01_2001.043_13-2P_WI01_2001.043-13-2P_GCA_000286755:0.0,Terrabacteri_group_Tenericutes_Mycoplasma_gallisepticum_NC95_13295_2-2P_NC95_13295-2-2P_GCA_000286695:0.0):0.00059)0.386:0.00059)0.000:0.00059)0.782:0.00075,(Terrabacteri_group_Tenericutes_Mycoplasma_gallisepticum_NC06_2006.080_5-2P_NC06_2006.080-5-2P_GCA_000286775:0.00059,Terrabacteri_group_Tenericutes_Mycoplasma_gallisepticum_CA06_2006.052_5-2P_CA06_2006.052-5-2P_GCA_000286795:0.00146)0.000:0.00059)0.893:0.00148,Terrabacteri_group_Tenericutes_Mycoplasma_gallisepticum_str_Rhigh_Rhigh_GCA_000025365:0.00059)0.000:0.00059)0.839:0.00183)1.000:0.17095,((Terrabacteri_group_Tenericutes_Mycoplasma_genitalium_M2288_M2288_GCA_000292505:0.00059,(Terrabacteri_group_Tenericutes_Mycoplasma_genitalium_M2321_M2321_GCA_000292405:0.00059,(Terrabacteri_group_Tenericutes_Mycoplasma_genitalium_G37_G_37_GCA_000027325:0.00059,(Terrabacteri_group_Tenericutes_Mycoplasma_genitalium_M6282_M6282_GCA_000292445:0.00148,Terrabacteri_group_Tenericutes_Mycoplasma_genitalium_M6320_M6320_GCA_000292485:0.00059)0.894:0.00072)0.946:0.00205)0.918:0.00239)1.000:0.11157,(Terrabacteri_group_Tenericutes_Mycoplasma_pneumoniae_M29_M29_GCA_000733995:0.00056,((Terrabacteri_group_Tenericutes_Mycoplasma_pneumoniae_54524_54524_GCA_001272775:0.0,Terrabacteri_group_Tenericutes_Mycoplasma_pneumoniae_54089_54089_GCA_001272755:0.0,Terrabacteri_group_Tenericutes_Mycoplasma_pneumoniae_M129_B7_M129-B7_GCA_000331085:0.0,Terrabacteri_group_Tenericutes_Mycoplasma_pneumoniae_M129_M129_ATCC_29342_GCA_000027345:0.0,Terrabacteri_group_Tenericutes_Mycoplasma_pneumoniae_PI_1428_PI_1428_GCA_000319675:0.0,Terrabacteri_group_Tenericutes_Mycoplasma_pneumoniae_85084_85084_GCA_001272795:0.0,Terrabacteri_group_Tenericutes_Mycoplasma_pneumoniae_51494_51494_GCA_001272735:0.0,Terrabacteri_group_Tenericutes_Mycoplasma_pneumoniae_85138_85138_GCA_001272815:0.0):0.00059,(Terrabacteri_group_Tenericutes_Mycoplasma_pneumoniae_309_309_GCA_000283755:0.00076,((Terrabacteri_group_Tenericutes_Mycoplasma_pneumoniae_MAC_Mac_GCA_001272915:0.0,Terrabacteri_group_Tenericutes_Mycoplasma_pneumoniae_M1139_M1139_GCA_001272855:0.0):0.00059,(Terrabacteri_group_Tenericutes_Mycoplasma_pneumoniae_19294_19294_GCA_000387745:0.0,Terrabacteri_group_Tenericutes_Mycoplasma_pneumoniae_FH_FH_GCA_001272835:0.0,Terrabacteri_group_Tenericutes_Mycoplasma_pneumoniae_FH_2009_GCA_001901705:0.0,Terrabacteri_group_Tenericutes_Mycoplasma_pneumoniae_39443_39443_GCA_001272715:0.0,Terrabacteri_group_Tenericutes_Mycoplasma_pneumoniae_M2592_M2592_GCA_001272895:0.0,Terrabacteri_group_Tenericutes_Mycoplasma_pneumoniae_PO1_PO1_GCA_000319655:0.0):0.00076)0.000:0.00059)0.913:0.00147)0.865:0.00107)1.000:0.06879)1.000:0.22373)1.000:0.15904)0.727:0.03712,((Terrabacteri_group_Tenericutes_Mycoplasma_penetrans_HF_2_HF-2_GCA_000011225:0.24431,Terrabacteri_group_Tenericutes_Candidatus_Mycoplasma_girerdii_VCU_M1_GCA_000770195:0.37473)0.000:0.04514,((Terrabacteri_group_Tenericutes_Mycoplasma_haemocanis_str_Illinois_Illinois_GCA_000238995:0.02009,(Terrabacteri_group_Tenericutes_Mycoplasma_haemofelis_Ohio2_Ohio2_GCA_000186985:0.00377,Terrabacteri_group_Tenericutes_Mycoplasma_haemofelis_str_Langford_1_Langford_1_GCA_000200735:0.00081)0.878:0.01319)1.000:0.27413,((Terrabacteri_group_Tenericutes_Mycoplasma_parvum_str_Indiana_Indiana_GCA_000477415:0.06918,(Terrabacteri_group_Tenericutes_Mycoplasma_suis_KI3806_KI3806_GCA_000203215:0.00433,Terrabacteri_group_Tenericutes_Mycoplasma_suis_str_Illinois_Illinois_GCA_000179035:0.00136)1.000:0.06491)0.995:0.06597,(Terrabacteri_group_Tenericutes_Candidatus_Mycoplasma_haemolamae_str_Purdue_Purdue_GCA_000281235:0.12745,(Terrabacteri_group_Tenericutes_Mycoplasma_ovis_str_Michigan_Michigan_GCA_000508245:0.06470,Terrabacteri_group_Tenericutes_Mycoplasma_wenyonii_str_Massachusetts_Massachusetts_GCA_000277795:0.04740)1.000:0.12310)0.930:0.05302)1.000:0.41450)1.000:0.34697)0.504:0.03383)1.000:0.24439,(Terrabacteri_group_Tenericutes_Candidatus_Hepatoplasma_crinochetorum_Av_Av_GCA_000582535:0.40222,(Terrabacteri_group_Tenericutes_Mycoplasma_mobile_163K_163K_GCA_000008365:0.27527,(((Terrabacteri_group_Tenericutes_Mycoplasma_arthritidis_158L3_1_158L3-1_GCA_000020065:0.09381,((Terrabacteri_group_Tenericutes_Mycoplasma_hominis_Sprott_GCA_001017595:0.00253,(Terrabacteri_group_Tenericutes_Mycoplasma_hominis_ATCC_27545_LBD_4_GCA_000767725:0.00076,Terrabacteri_group_Tenericutes_Mycoplasma_hominis_ATCC_23114_ATCC_23114_GCA_000085865:0.00076)0.838:0.00059)1.000:0.09412,(Terrabacteri_group_Tenericutes_Mycoplasma_canadense_HAZ360_1_GCA_000828855:0.02209,Terrabacteri_group_Tenericutes_Mycoplasma_arginini_HAZ145_1_GCA_001547975:0.01878)1.000:0.05719)0.768:0.03245)1.000:0.21672,(((Terrabacteri_group_Tenericutes_Mycoplasma_hyorhinis_MCLD_MCLD_GCA_000211295:0.00208,((Terrabacteri_group_Tenericutes_Mycoplasma_hyorhinis_GDL_1_GDL-1_GCA_000241125:0.00059,Terrabacteri_group_Tenericutes_Mycoplasma_hyorhinis_SK76_SK76_GCA_000313635:0.00079)0.863:0.00086,((Terrabacteri_group_Tenericutes_Mycoplasma_hyorhinis_MDBK_IPV_GCA_001705605:0.00076,Terrabacteri_group_Tenericutes_Mycoplasma_hyorhinis_HUB_1_HUB-1_GCA_000145705:0.00982)0.000:0.00059,Terrabacteri_group_Tenericutes_Mycoplasma_hyorhinis_DBS_1050_DBS_1050_GCA_000496815:0.00059)0.912:0.00248)0.945:0.00291)1.000:0.14311,(((Terrabacteri_group_Tenericutes_Mycoplasma_hyopneumoniae_168_168_GCA_000183185:0.00292,(Terrabacteri_group_Tenericutes_Mycoplasma_hyopneumoniae_168_L_168-L_GCA_000400855:0.00059,((Terrabacteri_group_Tenericutes_Mycoplasma_hyopneumoniae_7448_7448_GCA_000008225:0.00078,Terrabacteri_group_Tenericutes_Mycoplasma_hyopneumoniae_232_232_GCA_000008405:0.00301)0.934:0.00238,(Terrabacteri_group_Tenericutes_Mycoplasma_hyopneumoniae_7422_7422_GCA_000427215:0.00093,Terrabacteri_group_Tenericutes_Mycoplasma_hyopneumoniae_J_J_GCA_000008205:0.00341)0.373:0.00094)0.844:0.00204)0.623:0.00226)1.000:0.06939,(Terrabacteri_group_Tenericutes_Mycoplasma_flocculare_ATCC_27399_Ms42_GCA_000815065:0.05554,Terrabacteri_group_Tenericutes_Mycoplasma_dispar_ATCC_27140_GCA_000941075:0.04556)0.078:0.01713)1.000:0.20400,(Terrabacteri_group_Tenericutes_Mycoplasma_bovoculi_M165_69_M165_69_GCA_000524555:0.12503,Terrabacteri_group_Tenericutes_Mycoplasma_conjunctivae_HRC_581T_GCA_000026765:0.11738)0.333:0.02960)0.983:0.05401)1.000:0.13541,Terrabacteri_group_Tenericutes_Mycoplasma_pulmonis_UAB_CTIP_UAB_CTIP_GCA_000195875:0.23612)0.139:0.03084)0.953:0.03795,(((Terrabacteri_group_Tenericutes_Mycoplasma_californicum_HAZ160_1_HAZ160_1_GCA_000829335:0.00084,Terrabacteri_group_Tenericutes_Mycoplasma_californicum_ST_6_GCA_000695835:0.00292)1.000:0.15698,((Terrabacteri_group_Tenericutes_Mycoplasma_fermentans_PG18_PG18_GCA_000209735:0.00702,(Terrabacteri_group_Tenericutes_Mycoplasma_fermentans_M64_M64_GCA_000186005:0.00075,Terrabacteri_group_Tenericutes_Mycoplasma_fermentans_JER_JER_GCA_000148625:0.00076)0.969:0.00697)1.000:0.10086,((Terrabacteri_group_Tenericutes_Mycoplasma_agalactiae_5632_GCA_000089865:0.00284,Terrabacteri_group_Tenericutes_Mycoplasma_agalactiae_PG2_PG2_GCA_000063605:0.00594)0.995:0.01635,((Terrabacteri_group_Tenericutes_Mycoplasma_bovis_PG45_PG45_GCA_000183385:0.00562,Terrabacteri_group_Tenericutes_Mycoplasma_bovis_HB0801_HB0801_GCA_000270525:0.00423)0.833:0.00197,(Terrabacteri_group_Tenericutes_Mycoplasma_bovis_Hubei_1_Hubei-1_GCA_000219375:0.00073,(Terrabacteri_group_Tenericutes_Mycoplasma_bovis_CQ_W70_CQ-W70_GCA_000696015:0.00289,Terrabacteri_group_Tenericutes_Mycoplasma_bovis_HB0801_P180_GCA_001611935:0.00059)1.000:0.01021)0.753:0.00083)0.889:0.00527)1.000:0.11678)0.872:0.03253)1.000:0.06743,((Terrabacteri_group_Tenericutes_Mycoplasma_crocodyli_MP145_MP145_GCA_000025845:0.08975,Terrabacteri_group_Tenericutes_Mycoplasma_pullorum_B359_6_GCA_001900245:0.07781)0.908:0.03141,((Terrabacteri_group_Tenericutes_Mycoplasma_synoviae_ATCC_25204_WVU1853_GCA_000969765:0.01236,Terrabacteri_group_Tenericutes_Mycoplasma_synoviae_53_53_GCA_000008245:0.00513)1.000:0.20571,(Terrabacteri_group_Tenericutes_Mycoplasma_gallinaceum_B2096_8B_GCA_000965765:0.11131,(Terrabacteri_group_Tenericutes_Mycoplasma_cynos_C142_C142_GCA_000328725:0.06214,(Terrabacteri_group_Tenericutes_Mycoplasma_canis_PG_14_PG_14_GCA_001553195:0.00369,Terrabacteri_group_Tenericutes_Mycoplasma_canis_LV_GCA_000988065:0.00074)0.999:0.03640)1.000:0.08018)0.122:0.02950)0.946:0.03146)1.000:0.06408)1.000:0.10011)0.978:0.05433)1.000:0.20729)0.305:0.05734)0.969:0.05987)0.616:0.04258)1.000:0.07464)0.976:0.03219,((Terrabacteri_group_Firmicutes_Turicibacter_H121_H121_GCA_001543345:0.14618,(((((Terrabacteri_group_Firmicutes_Paenibacillus_naphthalenovorans_32O_Y_GCA_001465255:0.02460,((Terrabacteri_group_Firmicutes_Paenibacillus_mucilaginosus_K02_K02_GCA_000258535:0.0,Terrabacteri_group_Firmicutes_Paenibacillus_mucilaginosus_KNP414_KNP414_GCA_000218915:0.0):0.00059,Terrabacteri_group_Firmicutes_Paenibacillus_mucilaginosus_3016_3016_GCA_000250655:0.00059)1.000:0.02624)0.999:0.03804,(((Terrabacteri_group_Firmicutes_Paenibacillus_bovis_BD3526_GCA_001421015:0.05877,(((Terrabacteri_group_Firmicutes_Paenibacillus_xylanexedens_PAMC_22703_GCA_001908275:0.04300,(((Terrabacteri_group_Firmicutes_Paenibacillus_peoriae_HS311_GCA_001272655:0.00059,Terrabacteri_group_Firmicutes_Paenibacillus_polymyxa_CR1_CR1_GCA_000507205:0.00059)0.911:0.00075,(Terrabacteri_group_Firmicutes_Paenibacillus_polymyxa_E681_E681_GCA_000146875:0.00059,((Terrabacteri_group_Firmicutes_Paenibacillus_polymyxa_CF05_GCA_000785455:0.00059,Terrabacteri_group_Firmicutes_Paenibacillus_polymyxa_SQR_21_SQR21_GCA_000597985:0.00059)1.000:0.00059,(Terrabacteri_group_Firmicutes_Paenibacillus_polymyxa_M1_M1_GCA_000237325:0.00059,Terrabacteri_group_Firmicutes_Paenibacillus_polymyxa_SC2_SC2_GCA_000164985:0.00059)0.932:0.00068)0.920:0.00148)0.000:0.00059)0.203:0.00080,(Terrabacteri_group_Firmicutes_Paenibacillus_terrae_HPL_003_HPL-003_GCA_000235585:0.00149,Terrabacteri_group_Firmicutes_Paenibacillus_IHB_B_3084_IHB_B_3084_GCA_001447315:0.00223)0.836:0.00077)1.000:0.02592)0.993:0.01844,((Terrabacteri_group_Firmicutes_Paenibacillus_IHBB_10380_IHBB_10380_GCA_000949425:0.02101,Terrabacteri_group_Firmicutes_Paenibacillus_LPB0068_LPB0068_GCA_001857945:0.04869)1.000:0.02336,(((Terrabacteri_group_Firmicutes_Paenibacillus_FSL_H7_0357_FSL_H7-0357_GCA_000758525:0.00888,((Terrabacteri_group_Firmicutes_Paenibacillus_borealis_DSM_13188_GCA_000758665:0.00094,(Terrabacteri_group_Firmicutes_Paenibacillus_FSL_P4_0081_FSL_P4-0081_GCA_000758565:0.00059,Terrabacteri_group_Firmicutes_Paenibacillus_FSL_R5_0912_FSL_R5-0912_GCA_000758605:0.00077)0.811:0.00130)0.996:0.01033,(Terrabacteri_group_Firmicutes_Paenibacillus_odorifer_DSM_15391_GCA_000758725:0.00215,(Terrabacteri_group_Firmicutes_Paenibacillus_FSL_H7_0737_FSL_H7-0737_GCA_000758545:0.00059,Terrabacteri_group_Firmicutes_Paenibacillus_FSL_R5_0345_FSL_R5-0345_GCA_000758585:0.00148)0.910:0.00237)0.996:0.00990)0.849:0.00319)0.709:0.00294,((Terrabacteri_group_Firmicutes_Paenibacillus_FSL_R7_0331_FSL_R7-0331_GCA_000758645:0.00146,Terrabacteri_group_Firmicutes_Paenibacillus_FSL_R7_0273_FSL_R7-0273_GCA_000758625:0.00222)0.986:0.00799,(Terrabacteri_group_Firmicutes_Paenibacillus_riograndensis_SBR5_nan_GCA_000981585:0.00436,Terrabacteri_group_Firmicutes_Paenibacillus_graminis_DSM_15220_GCA_000758705:0.00081)0.987:0.00895)0.305:0.00214)0.994:0.01704,(Terrabacteri_group_Firmicutes_Paenibacillus_sabinae_T27_T27_GCA_000612505:0.00144,(Terrabacteri_group_Firmicutes_Paenibacillus_stellifer_DSM_14472_GCA_000758685:0.01122,(Terrabacteri_group_Firmicutes_Paenibacillus_durus_DSM_1735_GCA_000756615:0.00087,Terrabacteri_group_Firmicutes_Paenibacillus_durus_ATCC_35681_ATCC_35681_GCA_000993825:0.00388)0.162:0.00206)0.266:0.00180)0.998:0.01816)0.996:0.02219)0.992:0.01299)0.376:0.00698,(Terrabacteri_group_Firmicutes_Paenibacillus_yonginensis_DCY84_GCA_001685395:0.03916,(Terrabacteri_group_Firmicutes_Paenibacillus_glucanolyticus_5162_GCA_001632305:0.00494,Terrabacteri_group_Firmicutes_Paenibacillus_Y412MC10_Y412MC10_GCA_000024685:0.00321)1.000:0.03065)0.914:0.00939)0.963:0.01291)1.000:0.03251,((Terrabacteri_group_Firmicutes_Paenibacillus_beijingensis_DSM_24997_GCA_000961095:0.03474,Terrabacteri_group_Firmicutes_Paenibacillus_JDR_2_JDR-2_GCA_000023585:0.04605)0.920:0.01392,(Terrabacteri_group_Firmicutes_Paenibacillus_32O_W_32O-W_GCA_001465275:0.03997,Terrabacteri_group_Firmicutes_Thermobacillus_composti_KWC4_KWC4_GCA_000227705:0.07675)0.911:0.01386)0.988:0.01990)0.960:0.01789,Terrabacteri_group_Firmicutes_Paenibacillus_swuensis_DY6_GCA_001644605:0.08301)0.928:0.01953)0.903:0.01773,Terrabacteri_group_Firmicutes_Paenibacillus_larvae_sub_larvae_DSM_25430_DSM_25430_GCA_000511405:0.05339)1.000:0.09314,(Terrabacteri_group_Firmicutes_Aneurinibacillus_XH2_Xh2_GCA_001439585:0.10818,(Terrabacteri_group_Firmicutes_Brevibacillus_brevis_NBRC_100599_NBRC_100599_47_GCA_000010165:0.04307,Terrabacteri_group_Firmicutes_Brevibacillus_laterosporus_LMG_15441_LMG_15441_GCA_000219535:0.06345)1.000:0.09245)0.235:0.02368)1.000:0.07528,(((((((Terrabacteri_group_Firmicutes_Listeria_innocua_FSL_S4_378_FSL_S4-378_GCA_000183885:0.00059,((((((Terrabacteri_group_Firmicutes_Listeria_monocytogenes_L99_L99_GCA_000209755:0.00059,((Terrabacteri_group_Firmicutes_Listeria_monocytogenes_SLCC2755_SLCC2755_GCA_000197755:0.0,Terrabacteri_group_Firmicutes_Listeria_monocytogenes_serotype_7_str_SLCC2482_SLCC2482_GCA_000210795:0.0):0.00059,((Terrabacteri_group_Firmicutes_Listeria_monocytogenes_HCC23_HCC23_GCA_000021185:0.0,Terrabacteri_group_Firmicutes_Listeria_monocytogenes_serotype_1_2a_str_10_0815_10-0815_GCA_000513655:0.0,Terrabacteri_group_Firmicutes_Listeria_monocytogenes_SLCC2479_SLCC2479_GCA_000307005:0.0,Terrabacteri_group_Firmicutes_Listeria_monocytogenes_serotype_1_2a_str_01_1280_01-1280_GCA_000567965:0.0,Terrabacteri_group_Firmicutes_Listeria_monocytogenes_R479a_R479a_GCA_000613085:0.0,Terrabacteri_group_Firmicutes_Listeria_monocytogenes_WSLC1042_WSLC1042_GCA_000568935:0.0,Terrabacteri_group_Firmicutes_Listeria_monocytogenes_serotype_1_2a_str_88_0478_88-0478_GCA_000513695:0.0,Terrabacteri_group_Firmicutes_Listeria_monocytogenes_La111_GCA_000382925:0.0,Terrabacteri_group_Firmicutes_Listeria_monocytogenes_str_Scott_A_Scott_A_GCA_000212455:0.0,Terrabacteri_group_Firmicutes_Listeria_monocytogenes_SLCC2378_SLCC2378_GCA_000307615:0.0,Terrabacteri_group_Firmicutes_Listeria_monocytogenes_Finland_1998_Finland_1988_GCA_000168595:0.0,Terrabacteri_group_Firmicutes_Listeria_monocytogenes_SLCC2376_SLCC2376_GCA_000307065:0.0,Terrabacteri_group_Firmicutes_Listeria_monocytogenes_J0161_J0161_GCA_000168635:0.0,Terrabacteri_group_Firmicutes_Listeria_monocytogenes_L312_L312_GCA_000307085:0.0,Terrabacteri_group_Firmicutes_Listeria_monocytogenes_FSL_R2_561_FSL_R2-561_GCA_000168575:0.0,Terrabacteri_group_Firmicutes_Listeria_monocytogenes_serotype_1_2a_str_10_1047_10-1047_GCA_000513675:0.0,Terrabacteri_group_Firmicutes_Listeria_monocytogenes_WSLC1001_WSLC1001_GCA_000568475:0.0,Terrabacteri_group_Firmicutes_Listeria_monocytogenes_07PF0776_07PF0776_GCA_000258905:0.0,Terrabacteri_group_Firmicutes_Listeria_monocytogenes_J1816_J1816_GCA_000195435:0.0,Terrabacteri_group_Firmicutes_Listeria_monocytogenes_ATCC_19117_WSLC_1033_GCA_001454905:0.0,Terrabacteri_group_Firmicutes_Listeria_monocytogenes_EGD_e_EGD-e_GCA_000196035:0.0,Terrabacteri_group_Firmicutes_Listeria_monocytogenes_SLCC2372_SLCC2372_GCA_000210815:0.0,Terrabacteri_group_Firmicutes_Listeria_monocytogenes_08_5578_08-5578_GCA_000093125:0.0,Terrabacteri_group_Firmicutes_Listeria_monocytogenes_serotype_4b_str_81_0861_81-0861_GCA_000513615:0.0,Terrabacteri_group_Firmicutes_Listeria_monocytogenes_serotype_4b_str_F2365_4b_F2365_GCA_000008285:0.0,Terrabacteri_group_Firmicutes_Listeria_monocytogenes_08_5923_08-5923_GCA_000022925:0.0,Terrabacteri_group_Firmicutes_Listeria_monocytogenes_serotype_1_2a_str_08_6997_08-6997_GCA_000513635:0.0,Terrabacteri_group_Firmicutes_Listeria_monocytogenes_N53_1_N53-1_GCA_000382945:0.0,Terrabacteri_group_Firmicutes_Listeria_monocytogenes_6179_6179_GCA_000577745:0.0,Terrabacteri_group_Firmicutes_Listeria_monocytogenes_EGD_EGD_GCA_000582845:0.0,Terrabacteri_group_Firmicutes_Listeria_monocytogenes_SLCC2540_SLCC2540_GCA_000306905:0.0,Terrabacteri_group_Firmicutes_Listeria_monocytogenes_M7_M7_GCA_000218305:0.0,Terrabacteri_group_Firmicutes_Listeria_monocytogenes_serotype_4b_str_CLIP_80459_Clip80459_GCA_000026705:0.0,Terrabacteri_group_Firmicutes_Listeria_monocytogenes_J1_220_J1-220_GCA_000195395:0.0,Terrabacteri_group_Firmicutes_Listeria_monocytogenes_serotype_1_2a_str_08_6569_08-6569_GCA_000513595:0.0):0.00059,(Terrabacteri_group_Firmicutes_Listeria_monocytogenes_SLCC5850_SLCC5850_GCA_000307045:0.0,Terrabacteri_group_Firmicutes_Listeria_monocytogenes_serotype_4b_str_LL195_LL195_GCA_000318055:0.0,Terrabacteri_group_Firmicutes_Listeria_monocytogenes_10403S_10403S_GCA_000168695:0.0):0.00059)0.000:0.00059)0.865:0.00059)0.758:0.00059,((Terrabacteri_group_Firmicutes_Listeria_seeligeri_serovar_1_2b_str_SLCC3954_SLCC3954_GCA_000027145:0.00059,Terrabacteri_group_Firmicutes_Listeria_ivanovii_sub_londoniensis_WSLC_30151_GCA_000763495:0.00078)0.926:0.00055,(Terrabacteri_group_Firmicutes_Listeria_welshimeri_serovar_6b_str_SLCC5334_SLCC5334_GCA_000060285:0.00078,((Terrabacteri_group_Firmicutes_Listeria_ivanovii_sub_ivanovii_WSLC_3010_GCA_000763515:0.0,Terrabacteri_group_Firmicutes_Listeria_ivanovii_WSLC3009_WSLC3009_GCA_000565155:0.0):0.00059,(Terrabacteri_group_Firmicutes_Listeria_monocytogenes_FSL_J1_208_FSL_J1-208_GCA_000250715:0.0,Terrabacteri_group_Firmicutes_Listeria_ivanovii_sub_ivanovii_PAM_55_PAM_55_GCA_000252975:0.0):0.00059)0.894:0.00059)1.000:0.00058)0.166:0.00077)0.425:0.00059,Terrabacteri_group_Firmicutes_Listeria_monocytogenes_SLCC7179_SLCC7179_GCA_000306985:0.00059)0.768:0.00059,Terrabacteri_group_Firmicutes_Listeria_innocua_Clip11262_Clip11262_GCA_000195795:0.00059)1.000:0.00058,(Terrabacteri_group_Firmicutes_Listeria_seeligeri_FSL_N1_067_FSL_N1-067_GCA_000183945:0.00588,(Terrabacteri_group_Firmicutes_Listeria_ivanovii_FSL_F6_596_FSL_F6-596_GCA_000183925:0.00130,Terrabacteri_group_Firmicutes_Listeria_innocua_FSL_J1_023_FSL_J1-023_GCA_000183905:0.01169)0.763:0.00158)0.993:0.00059)0.258:0.00059,Terrabacteri_group_Firmicutes_Listeria_seeligeri_FSL_S4_171_FSL_S4-171_GCA_000183965:0.00247)0.000:0.00059)0.908:0.00059,(Terrabacteri_group_Firmicutes_Listeria_monocytogenes_FSL_F2_208_FSL_F2-208_GCA_000183845:0.00228,Terrabacteri_group_Firmicutes_Listeria_marthii_FSL_S4_120_FSL_S4-120_GCA_000183865:0.00396)0.801:0.00395)1.000:0.06422,(((Terrabacteri_group_Firmicutes_Carnobacterium_maltaromaticum_LMA28_LMA28_GCA_000317975:0.04299,(Terrabacteri_group_Firmicutes_Carnobacterium_CP1_CP1_GCA_001483965:0.05720,(Terrabacteri_group_Firmicutes_Carnobacterium_inhibens_sub_gilichinskyi_WN1359_GCA_000493735:0.00596,Terrabacteri_group_Firmicutes_Carnobacterium_17_4_17-4_GCA_000195575:0.01452)1.000:0.05372)1.000:0.03490)0.999:0.03390,(Terrabacteri_group_Firmicutes_Vagococcus_teuberi_DSM_21459_GCA_001870205:0.07945,(((((Terrabacteri_group_Firmicutes_Enterococcus_mundtii_QU_25_QU25_GCA_000504125:0.01539,((((Terrabacteri_group_Firmicutes_Enterococcus_faecium_DO_DO_GCA_000174395:0.00241,Terrabacteri_group_Firmicutes_Enterococcus_faecium_T110_T110_GCA_000737555:0.00058)0.000:0.00059,(Terrabacteri_group_Firmicutes_Enterococcus_faecium_Aus0085_AUS0085_GCA_000444405:0.0,Terrabacteri_group_Firmicutes_Enterococcus_faecium_Aus0004_Aus0004_GCA_000250945:0.0,Terrabacteri_group_Firmicutes_Enterococcus_faecium_ATCC_700221_GCA_001594345:0.0):0.00059)0.000:0.00059,Terrabacteri_group_Firmicutes_Enterococcus_faecium_NRRL_B_2354_NRRL_B-2354_GCA_000336405:0.00078)0.959:0.00417,((Terrabacteri_group_Firmicutes_Enterococcus_hirae_R17_GCA_001641305:0.0,Terrabacteri_group_Firmicutes_Enterococcus_hirae_ATCC_9790_ATCC_9790_GCA_000271405:0.0):0.00337,Terrabacteri_group_Firmicutes_Enterococcus_durans_KLDS6.0933_GCA_001267395:0.00601)0.781:0.00267)0.311:0.00363)1.000:0.01910,(((Terrabacteri_group_Firmicutes_Enterococcus_rotai_LMG_26678_GCA_001465345:0.00059,Terrabacteri_group_Firmicutes_Enterococcus_silesiacus_LMG_23085_GCA_001465115:0.00676)1.000:0.02182,(Terrabacteri_group_Firmicutes_Melissococcus_plutonius_DAT561_DAT561_GCA_000283975:0.00059,(Terrabacteri_group_Firmicutes_Melissococcus_plutonius_ATCC_35311_ATCC_35311_GCA_000270185:0.00058,Terrabacteri_group_Firmicutes_Melissococcus_plutonius_S1_S1_GCA_000747585:0.00077)0.783:0.00077)1.000:0.05787)0.691:0.01056,(Terrabacteri_group_Firmicutes_Enterococcus_faecalis_D32_D32_GCA_000281195:0.00078,(Terrabacteri_group_Firmicutes_Enterococcus_faecalis_AMB05_GCA_001931845:0.00059,((Terrabacteri_group_Firmicutes_Enterococcus_faecalis_DENG1_DENG1_GCA_000550745:0.0,Terrabacteri_group_Firmicutes_Enterococcus_7L76_7L76_GCA_000210115:0.0,Terrabacteri_group_Firmicutes_Enterococcus_faecalis_ATCC_29212_ATCC_29212_GCA_000742975:0.0,Terrabacteri_group_Firmicutes_Enterococcus_faecalis_62_62_GCA_000211255:0.0,Terrabacteri_group_Firmicutes_Enterococcus_faecalis_OG1RF_OG1RF_GCA_000172575:0.0):0.00059,(Terrabacteri_group_Firmicutes_Enterococcus_faecalis_str_Symbioflor_1_Symbioflor_1_GCA_000317915:0.00059,Terrabacteri_group_Firmicutes_Enterococcus_faecalis_V583_V583_GCA_000007785:0.00078)0.000:0.00059)0.000:0.00059)0.000:0.00059)0.996:0.01437)0.980:0.01332)0.901:0.01372,(Terrabacteri_group_Firmicutes_Enterococcus_cecorum_CE3_GCA_001318365:0.02446,(Terrabacteri_group_Firmicutes_Enterococcus_HSIEG1_HSIEG1_GCA_000448585:0.00318,(Terrabacteri_group_Firmicutes_Enterococcus_casseliflavus_EC20_EC20_GCA_000157355:0.00059,Terrabacteri_group_Firmicutes_Enterococcus_gallinarum_FDAARGOS_163_GCA_001558875:0.00150)0.956:0.00433)0.998:0.01699)0.562:0.00706)0.909:0.01290,(Terrabacteri_group_Firmicutes_Tetragenococcus_halophilus_MJ4_GCA_001712815:0.00148,Terrabacteri_group_Firmicutes_Tetragenococcus_halophilus_NBRC_12172_NBRC_12172_GCA_000283615:0.00081)1.000:0.13676)0.911:0.01525,((((((((Terrabacteri_group_Firmicutes_Streptococcus_A12_A12_GCA_001587175:0.00173,(Terrabacteri_group_Firmicutes_Streptococcus_I_P16_nan_GCA_000479315:0.00080,Terrabacteri_group_Firmicutes_Streptococcus_I_G2_I-G2_GCA_000479335:0.00079)0.907:0.00210)0.945:0.00615,((Terrabacteri_group_Firmicutes_Streptococcus_mitis_B6_B6_GCA_000027165:0.00464,((Terrabacteri_group_Firmicutes_Streptococcus_pseudopneumoniae_IS7493_IS7493_GCA_000221985:0.00152,((Terrabacteri_group_Firmicutes_Streptococcus_oral_taxon_064_W10853_GCA_001683375:0.0,Terrabacteri_group_Firmicutes_Streptococcus_VT_162_VT_162_GCA_000688775:0.0):0.00152,(Terrabacteri_group_Firmicutes_Streptococcus_oralis_Uo5_Uo5_GCA_000253155:0.00155,(((Terrabacteri_group_Firmicutes_Streptococcus_pneumoniae_Taiwan19F_14_Taiwan19F-14_GCA_000019025:0.00058,(Terrabacteri_group_Firmicutes_Streptococcus_pneumoniae_Hungary19A_6_Hungary19A-6_GCA_000019265:0.00367,Terrabacteri_group_Firmicutes_Streptococcus_pneumoniae_ST556_ST556_GCA_000251085:0.00058)0.188:0.00082)0.717:0.00059,((Terrabacteri_group_Firmicutes_Streptococcus_pneumoniae_TIGR4_TIGR4_GCA_000273445:0.0,Terrabacteri_group_Firmicutes_Streptococcus_pneumoniae_INV200_INV200_GCA_000210935:0.0):0.00078,((Terrabacteri_group_Firmicutes_Streptococcus_pneumoniae_PCS8235_PCS8235_GCA_000348705:0.0,Terrabacteri_group_Firmicutes_Streptococcus_pneumoniae_P1031_P1031_GCA_000019005:0.0):0.00078,((Terrabacteri_group_Firmicutes_Streptococcus_pneumoniae_SPN994039_SNP994039_GCA_000211055:0.0,Terrabacteri_group_Firmicutes_Streptococcus_pneumoniae_D122_GCA_001715525:0.0,Terrabacteri_group_Firmicutes_Streptococcus_pneumoniae_G54_G54_GCA_000019825:0.0,Terrabacteri_group_Firmicutes_Streptococcus_pneumoniae_D39_D39_GCA_000014365:0.0,Terrabacteri_group_Firmicutes_Streptococcus_pneumoniae_SPN033038_SPN033038_GCA_000211095:0.0,Terrabacteri_group_Firmicutes_Streptococcus_pneumoniae_INV104_INV104_GCA_000210975:0.0,Terrabacteri_group_Firmicutes_Streptococcus_pneumoniae_R6_R6_GCA_000007045:0.0,Terrabacteri_group_Firmicutes_Streptococcus_pneumoniae_SPN034183_SNP034183_GCA_000211015:0.0,Terrabacteri_group_Firmicutes_Streptococcus_pneumoniae_CGSP14_CGSP14_GCA_000019985:0.0,Terrabacteri_group_Firmicutes_Streptococcus_pneumoniae_A026_A026_GCA_000494795:0.0,Terrabacteri_group_Firmicutes_Streptococcus_pneumoniae_SPN034156_SNP034156_GCA_000210995:0.0,Terrabacteri_group_Firmicutes_Streptococcus_pneumoniae_gamPNI0373_gamPNI0373_GCA_000299015:0.0,Terrabacteri_group_Firmicutes_Streptococcus_pneumoniae_70585_70585_GCA_000018965:0.0,Terrabacteri_group_Firmicutes_Streptococcus_pneumoniae_670_6B_670-6B_GCA_000147095:0.0,Terrabacteri_group_Firmicutes_Streptococcus_pneumoniae_SPN994038_SNP994038_GCA_000211035:0.0,Terrabacteri_group_Firmicutes_Streptococcus_pneumoniae_TCH8431_19A_TCH8431_19A_GCA_000196595:0.0,Terrabacteri_group_Firmicutes_Streptococcus_pneumoniae_JJA_JJA_GCA_000018985:0.0,Terrabacteri_group_Firmicutes_Streptococcus_pneumoniae_OXC141_OXC141_GCA_000210955:0.0,Terrabacteri_group_Firmicutes_Streptococcus_pneumoniae_ATCC_700669_ATCC_700669_GCA_000026665:0.0,Terrabacteri_group_Firmicutes_Streptococcus_pneumoniae_SPN032672_SPN032672_GCA_000211075:0.0):0.00059,Terrabacteri_group_Firmicutes_Streptococcus_pneumoniae_SPNA45_A45_GCA_000180515:0.00294)0.000:0.00059)0.000:0.00059)0.919:0.00059)0.754:0.00078,(Terrabacteri_group_Firmicutes_Streptococcus_pneumoniae_AP200_AP200_GCA_000146975:0.00059,Terrabacteri_group_Firmicutes_Streptococcus_mitis_SVGS_061_GCA_001560895:0.00078)0.000:0.00059)0.903:0.00150)0.000:0.00059)0.899:0.00151)0.868:0.00150,Terrabacteri_group_Firmicutes_Streptococcus_oral_taxon_431_F0610_5_114_GCA_001553685:0.00450)0.953:0.00364)0.969:0.00769,(Terrabacteri_group_Firmicutes_Streptococcus_HSISM1_HSISM1_GCA_000448565:0.00058,(Terrabacteri_group_Firmicutes_Streptococcus_parasanguinis_FW213_FW213_GCA_000262145:0.00561,Terrabacteri_group_Firmicutes_Streptococcus_parasanguinis_ATCC_15912_ATCC_15912_GCA_000164675:0.00059)0.657:0.00058)0.970:0.00660)0.867:0.00545)0.980:0.01213,(Terrabacteri_group_Firmicutes_Streptococcus_himalayensis_HTS2_GCA_001708305:0.00787,(Terrabacteri_group_Firmicutes_Streptococcus_marmotae_HTS5_GCA_001623565:0.00820,((Terrabacteri_group_Firmicutes_Streptococcus_suis_TL13_TL13_GCA_000390245:0.00078,((Terrabacteri_group_Firmicutes_Streptococcus_suis_D9_D9_GCA_000231885:0.00077,((((((Terrabacteri_group_Firmicutes_Streptococcus_suis_SS12_SS12_GCA_000231865:0.00059,Terrabacteri_group_Firmicutes_Streptococcus_suis_S735_S735_GCA_000294495:0.00079)0.000:0.00059,Terrabacteri_group_Firmicutes_Streptococcus_suis_SC070731_SC070731_GCA_000344765:0.00059)0.880:0.00059,((Terrabacteri_group_Firmicutes_Streptococcus_suis_GZ1_GZ1_GCA_000018185:0.0,Terrabacteri_group_Firmicutes_Streptococcus_suis_P1_7_P1_7_GCA_000091905:0.0):0.00059,Terrabacteri_group_Firmicutes_Streptococcus_suis_98HAH33_98HAH33_GCA_000014325:0.00059)0.000:0.00059)0.978:0.00058,(Terrabacteri_group_Firmicutes_Streptococcus_suis_T15_T15_GCA_000494895:0.00219,((Terrabacteri_group_Firmicutes_Streptococcus_suis_SC84_SC84_GCA_000026725:0.0,Terrabacteri_group_Firmicutes_Streptococcus_suis_05ZYH33_05ZYH33_GCA_000014305:0.0,Terrabacteri_group_Firmicutes_Streptococcus_suis_BM407_BM407_GCA_000026745:0.0,Terrabacteri_group_Firmicutes_Streptococcus_suis_A7_A7_GCA_000233575:0.0):0.00059,Terrabacteri_group_Firmicutes_Streptococcus_suis_JS14_JS14_GCA_000186405:0.00079)0.253:0.00059)0.792:0.00158)0.751:0.00076,(Terrabacteri_group_Firmicutes_Streptococcus_suis_D12_D12_GCA_000231905:0.00059,Terrabacteri_group_Firmicutes_Streptococcus_suis_ST1_ST1_GCA_000231925:0.00058)0.789:0.00079)0.845:0.00081,Terrabacteri_group_Firmicutes_Streptococcus_suis_6407_6407_GCA_000732355:0.00059)0.395:0.00059)0.000:0.00059,((Terrabacteri_group_Firmicutes_Streptococcus_suis_05HAS68_05HAS68_GCA_000168355:0.0,Terrabacteri_group_Firmicutes_Streptococcus_suis_YB51_YB51_GCA_000471985:0.0):0.00059,Terrabacteri_group_Firmicutes_Streptococcus_suis_ST3_ST3_GCA_000204625:0.00078)0.781:0.00080)0.000:0.00059)0.885:0.00156,Terrabacteri_group_Firmicutes_Streptococcus_suis_LS9N_GCA_900143575:0.00152)0.999:0.01651)1.000:0.01691)0.955:0.00871)0.848:0.00335,(Terrabacteri_group_Firmicutes_Streptococcus_cristatus_AS_1.3089_AS_1.3089_GCA_000385925:0.00914,(Terrabacteri_group_Firmicutes_Streptococcus_sanguinis_SK36_SK36_GCA_000014205:0.00963,(Terrabacteri_group_Firmicutes_Streptococcus_gordonii_str_Challis_substr_CH1_Challis_substr_CH1_GCA_000017005:0.00059,Terrabacteri_group_Firmicutes_Streptococcus_gordonii_KCOM_1506_ChDC_B679_GCA_001281105:0.00151)0.980:0.00576)0.572:0.00271)0.205:0.00245)0.958:0.00789,(((((Terrabacteri_group_Firmicutes_Streptococcus_constellatus_sub_pharyngis_C818_C818_GCA_000463445:0.0,Terrabacteri_group_Firmicutes_Streptococcus_constellatus_sub_pharyngis_C232_C232_GCA_000463395:0.0):0.00080,Terrabacteri_group_Firmicutes_Streptococcus_constellatus_sub_pharyngis_C1050_C1050_GCA_000463425:0.00059)0.978:0.00458,(Terrabacteri_group_Firmicutes_Streptococcus_intermedius_JTH08_JTH08_GCA_000306805:0.00382,((Terrabacteri_group_Firmicutes_Streptococcus_intermedius_B196_B196_GCA_000463355:0.0,Terrabacteri_group_Firmicutes_Streptococcus_intermedius_C270_C270_GCA_000463385:0.0):0.00059,Terrabacteri_group_Firmicutes_Streptococcus_intermedius_KCOM_1545_GCA_001296205:0.00153)0.000:0.00059)0.995:0.00612)0.939:0.00232,(Terrabacteri_group_Firmicutes_Streptococcus_anginosus_J4206_GCA_001697145:0.00460,Terrabacteri_group_Firmicutes_Streptococcus_anginosus_C1051_C1051_GCA_000463465:0.00151)0.773:0.00079)0.732:0.00083,(Terrabacteri_group_Firmicutes_Streptococcus_anginosus_C238_C238_GCA_000463505:0.0,Terrabacteri_group_Firmicutes_Streptococcus_anginosus_sub_whileyi_MAS624_MAS624_GCA_000478925:0.0):0.00379)0.997:0.01152)0.995:0.01855,((((((((Terrabacteri_group_Firmicutes_Streptococcus_HSISS2_HSISS2_GCA_000448665:0.00085,Terrabacteri_group_Firmicutes_Streptococcus_HSISS3_HSISS3_GCA_000448605:0.00153)0.976:0.00381,(Terrabacteri_group_Firmicutes_Streptococcus_HSISS1_HSISS1_GCA_000448645:0.00059,((Terrabacteri_group_Firmicutes_Streptococcus_salivarius_57.I_57.I_GCA_000305335:0.0,Terrabacteri_group_Firmicutes_Streptococcus_salivarius_CCHSS3_CCHSS3_GCA_000253335:0.0):0.00059,Terrabacteri_group_Firmicutes_Streptococcus_salivarius_JIM8777_JIM8777_GCA_000253315:0.00059)0.000:0.00059)0.000:0.00059)0.761:0.00079,Terrabacteri_group_Firmicutes_Streptococcus_salivarius_JF_GCA_001543085:0.00059)0.861:0.00145,(Terrabacteri_group_Firmicutes_Streptococcus_thermophilus_TH1477_TH1477_GCA_000572095:0.00456,((Terrabacteri_group_Firmicutes_Streptococcus_thermophilus_TH1435_TH1435_GCA_000521285:0.00149,((Terrabacteri_group_Firmicutes_Streptococcus_thermophilus_ASCC_1275_ASCC_1275_GCA_000698885:0.0,Terrabacteri_group_Firmicutes_Streptococcus_thermophilus_MN_ZLW-002_MN-ZLW-002_GCA_000262675:0.0,Terrabacteri_group_Firmicutes_Streptococcus_thermophilus_LMD_9_LMD-9_GCA_000014485:0.0,Terrabacteri_group_Firmicutes_Streptococcus_thermophilus_ND07_GCA_001855705:0.0,Terrabacteri_group_Firmicutes_Streptococcus_thermophilus_JIM_8232_JIM_8232_GCA_000253395:0.0,Terrabacteri_group_Firmicutes_Streptococcus_thermophilus_TH982_TH982_GCA_000572065:0.0,Terrabacteri_group_Firmicutes_Streptococcus_thermophilus_TH985_TH985_GCA_000836675:0.0,Terrabacteri_group_Firmicutes_Streptococcus_thermophilus_TH1436_TH1436_GCA_000521305:0.0):0.00059,Terrabacteri_group_Firmicutes_Streptococcus_thermophilus_ND03_ND03_GCA_000182875:0.00078)0.366:0.00059)0.852:0.00219,(Terrabacteri_group_Firmicutes_Streptococcus_thermophilus_1F8CT_1F8CT_GCA_000836595:0.00190,(Terrabacteri_group_Firmicutes_Streptococcus_thermophilus_MTH17CL396_MTH17CL396_GCA_000521325:0.00323,(Terrabacteri_group_Firmicutes_Streptococcus_thermophilus_CNRZ1066_CNRZ1066_GCA_000011845:0.00128,Terrabacteri_group_Firmicutes_Streptococcus_thermophilus_LMG_18311_LMG_18311_GCA_000011825:0.00058)0.425:0.00181)0.793:0.00167)0.443:0.00191)0.855:0.00059)0.988:0.00687)0.999:0.01088,((((((Terrabacteri_group_Firmicutes_Streptococcus_agalactiae_S25_GCA_001655175:0.0,Terrabacteri_group_Firmicutes_Streptococcus_agalactiae_SA20_06_SA20-06_GCA_000302475:0.0):0.00152,Terrabacteri_group_Firmicutes_Streptococcus_agalactiae_138P_138P_GCA_000599965:0.00153)0.833:0.00079,Terrabacteri_group_Firmicutes_Streptococcus_agalactiae_COH1_COH1_GCA_000689235:0.00153)0.000:0.00059,((Terrabacteri_group_Firmicutes_Streptococcus_agalactiae_A909_A909_GCA_000012705:0.0,Terrabacteri_group_Firmicutes_Streptococcus_agalactiae_NEM316_NEM316_GCA_000196055:0.0,Terrabacteri_group_Firmicutes_Streptococcus_agalactiae_ILRI112_ILRI112_GCA_000427055:0.0,Terrabacteri_group_Firmicutes_Streptococcus_agalactiae_CNCTC_10_84_CNCTC_10_84_GCA_000782855:0.0,Terrabacteri_group_Firmicutes_Streptococcus_agalactiae_GD201008_001_GD201008-001_GCA_000299135:0.0):0.00059,Terrabacteri_group_Firmicutes_Streptococcus_agalactiae_ILRI005_ILRI005_GCA_000427075:0.00080)0.000:0.00059)0.000:0.00059,(Terrabacteri_group_Firmicutes_Streptococcus_agalactiae_2603V_R_2603V_R_GCA_000007265:0.00059,Terrabacteri_group_Firmicutes_Streptococcus_agalactiae_09mas018883_09mas018883_GCA_000427035:0.00154)0.821:0.00078)1.000:0.01466,((((((((((Terrabacteri_group_Firmicutes_Streptococcus_pyogenes_M1_476_M1_476_GCA_000349925:0.0,Terrabacteri_group_Firmicutes_Streptococcus_pyogenes_A20_A20_GCA_000307535:0.0,Terrabacteri_group_Firmicutes_Streptococcus_pyogenes_MGAS5005_MGAS5005_GCA_000011765:0.0,Terrabacteri_group_Firmicutes_Streptococcus_pyogenes_MTB313_GCA_001547815:0.0):0.00059,Terrabacteri_group_Firmicutes_Streptococcus_pyogenes_M1_GAS_SF370_GCA_000006785:0.00080)0.785:0.00079,((Terrabacteri_group_Firmicutes_Streptococcus_pyogenes_JRS4_JRS4_GCA_001547715:0.0,Terrabacteri_group_Firmicutes_Streptococcus_pyogenes_HSC5_HSC5_GCA_000422045:0.0,Terrabacteri_group_Firmicutes_Streptococcus_pyogenes_str_Manfredo_Manfredo_GCA_000009385:0.0,Terrabacteri_group_Firmicutes_Streptococcus_pyogenes_SSI_1_SSI-1_GCA_000011285:0.0,Terrabacteri_group_Firmicutes_Streptococcus_pyogenes_MGAS315_MGAS315_GCA_000007425:0.0,Terrabacteri_group_Firmicutes_Streptococcus_pyogenes_MGAS8232_MGAS8232_GCA_000007285:0.0,Terrabacteri_group_Firmicutes_Streptococcus_pyogenes_MGAS10394_MGAS10394_GCA_000011665:0.0,Terrabacteri_group_Firmicutes_Streptococcus_pyogenes_STAB1102_STAB1102_GCA_000732345:0.0):0.00059,((Terrabacteri_group_Firmicutes_Streptococcus_pyogenes_MGAS10750_MGAS10750_GCA_000013545:0.00059,(Terrabacteri_group_Firmicutes_Streptococcus_pyogenes_MGAS1882_MGAS1882_GCA_000250925:0.0,Terrabacteri_group_Firmicutes_Streptococcus_pyogenes_MGAS15252_MGAS15252_GCA_000250905:0.0):0.00083)1.000:0.00075,Terrabacteri_group_Firmicutes_Streptococcus_pyogenes_Alab49_Alab49_GCA_000230295:0.00059)0.000:0.00059)0.922:0.00059)1.000:0.00058,((Terrabacteri_group_Firmicutes_Streptococcus_pyogenes_HKU_QMH11M0907901_HKU_QMH11M0907901_GCA_000275625:0.0,Terrabacteri_group_Firmicutes_Streptococcus_pyogenes_MGAS9429_MGAS9429_GCA_000013485:0.0):0.00081,(Terrabacteri_group_Firmicutes_Streptococcus_pyogenes_MGAS10270_MGAS10270_GCA_000013505:0.00078,(Terrabacteri_group_Firmicutes_Streptococcus_pyogenes_NZ131_NZ131_ATCC_BAA_1633_GCA_000018125:0.00079,(Terrabacteri_group_Firmicutes_Streptococcus_pyogenes_STAB901_STAB901_GCA_000732385:0.00059,Terrabacteri_group_Firmicutes_Streptococcus_pyogenes_MGAS6180_MGAS6180_GCA_000012165:0.00059)0.000:0.00059)0.000:0.00059)0.000:0.00059)0.923:0.00076)0.795:0.00112,(Terrabacteri_group_Firmicutes_Streptococcus_pyogenes_STAB902_STAB902_GCA_000732425:0.00058,Terrabacteri_group_Firmicutes_Streptococcus_pyogenes_MGAS2096_MGAS2096_GCA_000013525:0.00158)0.828:0.00069)0.996:0.00882,(((Terrabacteri_group_Firmicutes_Streptococcus_dysgalactiae_sub_equisimilis_167_167_GCA_000493775:0.00059,Terrabacteri_group_Firmicutes_Streptococcus_dysgalactiae_sub_equisimilis_ATCC_12394_ATCC_12394_GCA_000188715:0.00059)0.961:0.00236,Terrabacteri_group_Firmicutes_Streptococcus_dysgalactiae_sub_equisimilis_AC_2713_AC-2713_GCA_000317855:0.00081)0.000:0.00059,(Terrabacteri_group_Firmicutes_Streptococcus_dysgalactiae_sub_equisimilis_RE378_RE378_GCA_000307185:0.0,Terrabacteri_group_Firmicutes_Streptococcus_dysgalactiae_sub_equisimilis_GGS_124_GGS_124_GCA_000010705:0.0):0.00059)0.923:0.00058)0.746:0.00451,Terrabacteri_group_Firmicutes_Streptococcus_dysgalactiae_sub_dysgalactiae_ATCC_27957_ATCC_27957_GCA_000188315:0.00235)0.965:0.00522,(Terrabacteri_group_Firmicutes_Streptococcus_equi_sub_equi_4047_4047_GCA_000026585:0.00233,(Terrabacteri_group_Firmicutes_Streptococcus_equi_sub_zooepidemicus_H70_GCA_000026605:0.00059,((Terrabacteri_group_Firmicutes_Streptococcus_equi_sub_zooepidemicus_CY_CY_GCA_000696505:0.0,Terrabacteri_group_Firmicutes_Streptococcus_equi_sub_zooepidemicus_ATCC_35246_ATCC_35246_GCA_000219765:0.0):0.00153,Terrabacteri_group_Firmicutes_Streptococcus_equi_sub_zooepidemicus_MGCS10565_MGCS10565_ATCC_BAA1716_GCA_000020765:0.00078)0.837:0.00079)0.806:0.00074)0.995:0.00848)0.913:0.00422,((Terrabacteri_group_Firmicutes_Streptococcus_iniae_SF1_SF1_GCA_000403625:0.00079,Terrabacteri_group_Firmicutes_Streptococcus_iniae_ISNO_GCA_000648555:0.00059)0.966:0.00538,((Terrabacteri_group_Firmicutes_Streptococcus_parauberis_KCTC_11537_KCTC_11537_GCA_000213825:0.0,Terrabacteri_group_Firmicutes_Streptococcus_parauberis_NCFD_2020_NCFD_2020_GCA_000187935:0.0):0.01564,Terrabacteri_group_Firmicutes_Streptococcus_uberis_0140J_0140J_GCA_000009545:0.01199)0.941:0.00539)0.948:0.00728)0.673:0.00434,Terrabacteri_group_Firmicutes_Streptococcus_halotolerans_HTS9_GCA_001598035:0.02646)0.776:0.00343)0.366:0.00163)0.990:0.00902,(((Terrabacteri_group_Firmicutes_Streptococcus_HSISB1_HSISB1_GCA_000448625:0.00088,(Terrabacteri_group_Firmicutes_Streptococcus_infantarius_ICDDRB_NRC-S5_GCA_001477615:0.0,Terrabacteri_group_Firmicutes_Streptococcus_lutetiensis_033_033_GCA_000441535:0.0):0.00154)0.895:0.00152,(((Terrabacteri_group_Firmicutes_Streptococcus_gallolyticus_UCN34_UCN34_GCA_000027185:0.0,Terrabacteri_group_Firmicutes_Streptococcus_gallolyticus_sub_gallolyticus_ATCC_BAA_2069_ATCC_BAA-2069_GCA_000203195:0.0,Terrabacteri_group_Firmicutes_Streptococcus_gallolyticus_sub_gallolyticus_ATCC_43143_ATCC_43143_GCA_000270145:0.0):0.00078,(Terrabacteri_group_Firmicutes_Streptococcus_gallolyticus_ICDDRB_NRC-S1_GCA_001477575:0.00078,Terrabacteri_group_Firmicutes_Streptococcus_macedonicus_ACA_DC_198_ACA-DC_198_GCA_000283635:0.00059)0.994:0.00530)0.888:0.00152,Terrabacteri_group_Firmicutes_Streptococcus_pasteurianus_ATCC_43144_ATCC_43144_GCA_000270165:0.00303)0.862:0.00153)0.051:0.00068,Terrabacteri_group_Firmicutes_Streptococcus_infantarius_sub_infantarius_CJ18_CJ18_GCA_000246835:0.00242)0.952:0.00464)0.845:0.00585,Terrabacteri_group_Firmicutes_Streptococcus_pantholopis_TA_26_GCA_001642085:0.05309)0.398:0.00896,((Terrabacteri_group_Firmicutes_Streptococcus_mutans_NG8_GCA_001558215:0.0,Terrabacteri_group_Firmicutes_Streptococcus_mutans_NN2025_NN2025_GCA_000091645:0.0,Terrabacteri_group_Firmicutes_Streptococcus_mutans_GS_5_GS-5_GCA_000271865:0.0):0.00059,((Terrabacteri_group_Firmicutes_Streptococcus_mutans_UA159_UA159_GCA_000007465:0.0,Terrabacteri_group_Firmicutes_Streptococcus_mutans_UA159_FR_UA159-FR_GCA_000817065:0.0):0.00152,Terrabacteri_group_Firmicutes_Streptococcus_mutans_LJ23_LJ23_GCA_000284575:0.00079)0.894:0.00138)1.000:0.02626)0.967:0.01191)1.000:0.04476,(Terrabacteri_group_Firmicutes_Lactococcus_piscium_MKFS47_MKFS47_GCA_000981525:0.05870,((Terrabacteri_group_Firmicutes_Lactococcus_garvieae_ATCC_49156_ATCC_49156_GCA_000269925:0.00204,Terrabacteri_group_Firmicutes_Lactococcus_garvieae_Lg2_Lg2_GCA_000269945:0.00059)1.000:0.03645,(Terrabacteri_group_Firmicutes_Lactococcus_lactis_sub_cremoris_SK11_SK11_GCA_000014545:0.00059,(((Terrabacteri_group_Firmicutes_Lactococcus_lactis_sub_lactis_CV56_CV56_GCA_000192705:0.00078,((Terrabacteri_group_Firmicutes_Lactococcus_lactis_sub_lactis_NCDO_2118_NCDO_2118_GCA_000478255:0.0,Terrabacteri_group_Firmicutes_Lactococcus_lactis_sub_lactis_IO_1_IO-1_GCA_000344575:0.0,Terrabacteri_group_Firmicutes_Lactococcus_lactis_sub_lactis_A12_GCA_900088425:0.0,Terrabacteri_group_Firmicutes_Lactococcus_lactis_sub_lactis_Il1403_IL1403_GCA_000006865:0.0,Terrabacteri_group_Firmicutes_Lactococcus_lactis_sub_lactis_KF147_KF147_GCA_000025045:0.0):0.00059,(Terrabacteri_group_Firmicutes_Lactococcus_lactis_AI06_GCA_000761115:0.0,Terrabacteri_group_Firmicutes_Lactococcus_lactis_sub_lactis_KLDS_4.0325_KLDS_4.0325_GCA_000479375:0.0):0.00059)0.000:0.00059)0.987:0.00377,((Terrabacteri_group_Firmicutes_Lactococcus_lactis_sub_cremoris_NZ9000_NZ9000_GCA_000143205:0.0,Terrabacteri_group_Firmicutes_Lactococcus_lactis_sub_cremoris_MG1363_MG1363_GCA_000009425:0.0):0.00077,(Terrabacteri_group_Firmicutes_Lactococcus_lactis_sub_cremoris_KW2_KW2_GCA_000468955:0.00059,Terrabacteri_group_Firmicutes_Lactococcus_lactis_sub_cremoris_IBB477_IBB477_GCA_001856165:0.00152)0.000:0.00059)0.000:0.00059)0.808:0.00077,(Terrabacteri_group_Firmicutes_Lactococcus_lactis_sub_cremoris_UC509.9_UC509.9_GCA_000312685:0.00079,Terrabacteri_group_Firmicutes_Lactococcus_lactis_sub_cremoris_A76_A76_GCA_000236475:0.01230)0.000:0.00059)0.863:0.00088)1.000:0.05006)1.000:0.05784)1.000:0.03682)1.000:0.05757,((Terrabacteri_group_Firmicutes_Lactobacillus_ruminis_ATCC_27782_ATCC_27782_GCA_000224985:0.03201,((Terrabacteri_group_Firmicutes_Lactobacillus_salivarius_str_Ren_Ren_GCA_001011095:0.00212,Terrabacteri_group_Firmicutes_Lactobacillus_salivarius_UCC118_UCC118_GCA_000008925:0.00059)0.928:0.00061,(Terrabacteri_group_Firmicutes_Lactobacillus_salivarius_CECT_5713_CECT_5713_GCA_000143435:0.00227,Terrabacteri_group_Firmicutes_Lactobacillus_salivarius_CICC_23174_GCA_001723525:0.00078)0.580:0.00059)1.000:0.03925)1.000:0.05950,(((((Terrabacteri_group_Firmicutes_Lactobacillus_plantarum_sub_plantarum_CGMCC_1.557_GCA_001272315:0.00059,(((Terrabacteri_group_Firmicutes_Lactobacillus_plantarum_JDM1_JDM1_GCA_000023085:0.0,Terrabacteri_group_Firmicutes_Lactobacillus_plantarum_DOMLa_DOMLa_GCA_000604105:0.0):0.00078,(Terrabacteri_group_Firmicutes_Lactobacillus_plantarum_CMPG5300_CMPG5300_GCA_000762955:0.00077,(Terrabacteri_group_Firmicutes_Lactobacillus_plantarum_sub_plantarum_P_8_plantarum_GCA_000392485:0.0,Terrabacteri_group_Firmicutes_Lactobacillus_plantarum_MF1298_GCA_001880185:0.0,Terrabacteri_group_Firmicutes_Lactobacillus_plantarum_sub_plantarum_ST_III_ST-III_GCA_000148815:0.0,Terrabacteri_group_Firmicutes_Lactobacillus_plantarum_WCFS1_WCFS1_GCA_000203855:0.0,Terrabacteri_group_Firmicutes_Lactobacillus_plantarum_ZJ316_ZJ316_GCA_000338115:0.0):0.00059)0.000:0.00059)0.000:0.00058,(Terrabacteri_group_Firmicutes_Lactobacillus_pentosus_KCA1_KCA1_GCA_000271445:0.00516,Terrabacteri_group_Firmicutes_Lactobacillus_plantarum_16_16_GCA_000412205:0.00078)0.979:0.00374)0.821:0.00076)0.848:0.00146,Terrabacteri_group_Firmicutes_Lactobacillus_paraplantarum_L_ZS9_GCA_001443645:0.00227)1.000:0.08315,(((Terrabacteri_group_Firmicutes_Weissella_koreensis_KACC_15510_KACC_15510_GCA_000219805:0.04312,(Terrabacteri_group_Firmicutes_Weissella_ceti_WS74_GCA_000750515:0.06433,(Terrabacteri_group_Firmicutes_Weissella_jogaejeotgali_FOL01_GCA_001932615:0.05630,Terrabacteri_group_Firmicutes_Weissella_cibaria_CMS3_GCA_001951095:0.01281)0.000:0.00616)0.136:0.00940)0.999:0.04027,(((((Terrabacteri_group_Firmicutes_Leuconostoc_mesenteroides_sub_mesenteroides_J18_J18_GCA_000234825:0.00227,(Terrabacteri_group_Firmicutes_Leuconostoc_mesenteroides_sub_mesenteroides_BD3749_GCA_001583825:0.00059,Terrabacteri_group_Firmicutes_Leuconostoc_mesenteroides_DRC1506_GCA_001886915:0.00296)0.000:0.00059)0.826:0.00077,((Terrabacteri_group_Firmicutes_Leuconostoc_mesenteroides_sub_dextranicum_DSM_20484_GCA_001047695:0.00076,Terrabacteri_group_Firmicutes_Leuconostoc_mesenteroides_sub_mesenteroides_ATCC_8293_ATCC_8293_GCA_000014445:0.00059)0.798:0.00076,Terrabacteri_group_Firmicutes_Leuconostoc_mesenteroides_KFRI_MG_KFRI-MG_GCA_000512955:0.00219)0.000:0.00059)0.783:0.00077,Terrabacteri_group_Firmicutes_Leuconostoc_mesenteroides_sub_suionicum_DSM_20241_GCA_001891125:0.00146)0.998:0.01828,(Terrabacteri_group_Firmicutes_Leuconostoc_citreum_KM20_KM20_GCA_000026405:0.01026,((Terrabacteri_group_Firmicutes_Leuconostoc_lactis_WiKim40_GCA_001698145:0.01975,((Terrabacteri_group_Firmicutes_Leuconostoc_C2_C2_GCA_000219785:0.00145,Terrabacteri_group_Firmicutes_Leuconostoc_kimchii_IMSNU_11154_IMSNU_11154_GCA_000092505:0.00059)0.997:0.01052,(Terrabacteri_group_Firmicutes_Leuconostoc_gelidum_sub_gasicomitatum_LMG_18811_type_strain:0.00110,(Terrabacteri_group_Firmicutes_Leuconostoc_gelidum_JB7_JB7_GCA_000298875:0.00217,Terrabacteri_group_Firmicutes_Leuconostoc_gelidum_sub_gasicomitatum_KG16_1_nan_GCA_001536305:0.00078)0.869:0.00256)1.000:0.01371)0.943:0.00611)0.820:0.00417,Terrabacteri_group_Firmicutes_Leuconostoc_carnosum_JB16_JB16_GCA_000300135:0.02344)0.818:0.00516)0.983:0.01557)1.000:0.06002,(Terrabacteri_group_Firmicutes_Oenococcus_oeni_PSU_1_PSU-1_GCA_000014385:0.04188,Terrabacteri_group_Firmicutes_Oenococcus_kitaharae_DSM_17330_DSM_17330_GCA_000241055:0.03939)1.000:0.14380)1.000:0.06384)1.000:0.09350,(Terrabacteri_group_Firmicutes_Lactobacillus_hokkaidonensis_JCM_18461_LOOC260_GCA_000829395:0.05365,((((Terrabacteri_group_Firmicutes_Lactobacillus_reuteri_JCM_1112_JCM_1112_GCA_000010005:0.0,Terrabacteri_group_Firmicutes_Lactobacillus_reuteri_DSM_20016_DSM_20016_GCA_000016825:0.0):0.00058,(Terrabacteri_group_Firmicutes_Lactobacillus_reuteri_I5007_I5007_GCA_000410995:0.00058,Terrabacteri_group_Firmicutes_Lactobacillus_reuteri_SD2112_SD2112_GCA_000159455:0.00059)0.854:0.00149)0.935:0.00058,(Terrabacteri_group_Firmicutes_Lactobacillus_reuteri_I49_GCA_001688685:0.00059,Terrabacteri_group_Firmicutes_Lactobacillus_reuteri_TD1_TD1_GCA_000439275:0.00077)0.000:0.00059)1.000:0.03138,(Terrabacteri_group_Firmicutes_Lactobacillus_mucosae_LM1_LM1_GCA_000248095:0.04574,(((Terrabacteri_group_Firmicutes_Lactobacillus_fermentum_47_7_GCA_001854105:0.00078,Terrabacteri_group_Firmicutes_Lactobacillus_fermentum_F_6_F-6_GCA_000397165:0.00059)0.784:0.00078,Terrabacteri_group_Firmicutes_Lactobacillus_fermentum_IFO_3956_IFO_3956_GCA_000010145:0.00058)0.000:0.00059,(Terrabacteri_group_Firmicutes_Lactobacillus_fermentum_3872_3872_GCA_000466785:0.0,Terrabacteri_group_Firmicutes_Lactobacillus_fermentum_CECT_5716_CECT_5716_GCA_000210515:0.0):0.00059)1.000:0.03745)0.999:0.02831)1.000:0.06649)1.000:0.04572)0.906:0.02019)0.735:0.01610,((Terrabacteri_group_Firmicutes_Pediococcus_damnosus_TMW_2.1536_GCA_001611155:0.06651,((Terrabacteri_group_Firmicutes_Pediococcus_claussenii_ATCC_BAA_344_ATCC_BAA-344_GCA_000237995:0.00059,Terrabacteri_group_Firmicutes_Pediococcus_claussenii_TMW_2.54_GCA_001702235:0.00075)1.000:0.03655,(Terrabacteri_group_Firmicutes_Pediococcus_acidilactici_BCC1_GCA_001922325:0.02209,((Terrabacteri_group_Firmicutes_Pediococcus_pentosaceus_wikim20_GCA_001411765:0.0,Terrabacteri_group_Firmicutes_Pediococcus_pentosaceus_ATCC_25745_ATCC_25745_GCA_000014505:0.0):0.00059,Terrabacteri_group_Firmicutes_Pediococcus_pentosaceus_SL4_SL4_GCA_000496265:0.00118)1.000:0.01521)0.999:0.02298)0.997:0.03506)1.000:0.05173,((Terrabacteri_group_Firmicutes_Lactobacillus_paracollinoides_TMW_1.1995_GCA_001702195:0.07404,((Terrabacteri_group_Firmicutes_Lactobacillus_parabuchneri_FAM21731_GCA_001922025:0.00420,(Terrabacteri_group_Firmicutes_Lactobacillus_buchneri_CD034_CD034_GCA_000298115:0.00059,Terrabacteri_group_Firmicutes_Lactobacillus_buchneri_NRRL_B_30929_NRRL_B-30929_GCA_000211375:0.00149)0.996:0.01151)1.000:0.06673,(Terrabacteri_group_Firmicutes_Lactobacillus_kunkeei_MP2_GCA_001314945:0.06351,(Terrabacteri_group_Firmicutes_Lactobacillus_sanfranciscensis_TMW_1.1304_TMW_1.1304_GCA_000225325:0.04399,Terrabacteri_group_Firmicutes_Lactobacillus_lindneri_TMW_1.1993_GCA_001702115:0.04602)1.000:0.12479)0.983:0.03078)1.000:0.04629)0.596:0.01492,(Terrabacteri_group_Firmicutes_Lactobacillus_koreensis_26_25_GCA_001050435:0.02364,(Terrabacteri_group_Firmicutes_Lactobacillus_brevis_NPS_QW-145_GCA_001676805:0.00150,((Terrabacteri_group_Firmicutes_Lactobacillus_brevis_BSO_464_BSO_464_GCA_000807975:0.0,Terrabacteri_group_Firmicutes_Lactobacillus_brevis_ATCC_367_ATCC_367_GCA_000014465:0.0):0.00059,Terrabacteri_group_Firmicutes_Lactobacillus_brevis_KB290_KB290_GCA_000359625:0.00059)0.827:0.00077)0.972:0.00948)1.000:0.07025)0.999:0.02484)0.937:0.02023)0.999:0.04106,(((((Terrabacteri_group_Firmicutes_Lactobacillus_casei_12A_12A_GCA_000309565:0.0,Terrabacteri_group_Firmicutes_Lactobacillus_casei_LOCK919_LOCK919_GCA_000418515:0.0,Terrabacteri_group_Firmicutes_Lactobacillus_casei_str_Zhang_Zhang_GCA_000019245:0.0,Terrabacteri_group_Firmicutes_Lactobacillus_paracasei_sub_paracasei_8700:0.0):0.00059,((((Terrabacteri_group_Firmicutes_Lactobacillus_casei_LC2W_LC2W_GCA_000194785:0.0,Terrabacteri_group_Firmicutes_Lactobacillus_casei_LcA_LcA_GCA_000400585:0.0,Terrabacteri_group_Firmicutes_Lactobacillus_casei_BD_II_BD-II_GCA_000194765:0.0,Terrabacteri_group_Firmicutes_Lactobacillus_casei_LcY_LcY_GCA_000388095:0.0,Terrabacteri_group_Firmicutes_Lactobacillus_casei_W56_W56_GCA_000318035:0.0):0.00078,Terrabacteri_group_Firmicutes_Lactobacillus_paracasei_ATCC_334_ATCC_334_GCA_000014525:0.00076)0.000:0.00059,(Terrabacteri_group_Firmicutes_Lactobacillus_paracasei_sub_paracasei_JCM_8130_JCM_8130_GCA_000829035:0.00077,Terrabacteri_group_Firmicutes_Lactobacillus_paracasei_N1115_N1115_GCA_000582665:0.00058)0.000:0.00059)0.000:0.00059,(Terrabacteri_group_Firmicutes_Lactobacillus_paracasei_KL1_GCA_001514415:0.0,Terrabacteri_group_Firmicutes_Lactobacillus_casei_BL23_BL23_GCA_000026485:0.0):0.00059)0.834:0.00073)0.961:0.00679,(Terrabacteri_group_Firmicutes_Lactobacillus_casei_sub_casei_ATCC_393_ATCC_393_GCA_000829055:0.00447,(Terrabacteri_group_Firmicutes_Lactobacillus_rhamnosus_ATCC_8530_ATCC_8530_GCA_000233755:0.00079,(Terrabacteri_group_Firmicutes_Lactobacillus_rhamnosus_GG_ATCC_53103_GCA_000011045:0.0,Terrabacteri_group_Firmicutes_Lactobacillus_rhamnosus_LOCK908_LOCK908_GCA_000418495:0.0,Terrabacteri_group_Firmicutes_Lactobacillus_rhamnosus_LOCK900_LOCK900_GCA_000418475:0.0,Terrabacteri_group_Firmicutes_Lactobacillus_rhamnosus_Lc_705_Lc_705_GCA_000026525:0.0,Terrabacteri_group_Firmicutes_Lactobacillus_rhamnosus_LRB_GCA_001721925:0.0):0.00059)0.940:0.00362)0.871:0.00611)1.000:0.11518,((Terrabacteri_group_Firmicutes_Lactobacillus_sakei_sub_sakei_23K_23K_GCA_000026065:0.00925,Terrabacteri_group_Firmicutes_Lactobacillus_curvatus_WiKim38_GCA_001723545:0.00646)1.000:0.08579,((Terrabacteri_group_Firmicutes_Lactobacillus_ginsenosidimutans_EMML_3041_GCA_001050475:0.03546,(Terrabacteri_group_Firmicutes_Lactobacillus_crustorum_MN047_GCA_001951175:0.01258,(Terrabacteri_group_Firmicutes_Lactobacillus_farciminis_CNCM_I-3699-R_GCA_001188635:0.01729,Terrabacteri_group_Firmicutes_Lactobacillus_heilongjiangensis_DSM_28069_GCA_000831645:0.01725)0.117:0.00428)0.999:0.03493)1.000:0.10003,(Terrabacteri_group_Firmicutes_Lactobacillus_amylophilus_DSM_20533_JCM_1125_DSM_20533_GCA_001936335:0.06361,((((Terrabacteri_group_Firmicutes_Lactobacillus_johnsonii_NCC_533_NCC_533_GCA_000008065:0.00075,Terrabacteri_group_Firmicutes_Lactobacillus_johnsonii_BS15_GCA_001714745:0.03130)0.969:0.00377,(Terrabacteri_group_Firmicutes_Lactobacillus_johnsonii_N6.2_N6.2_GCA_000498675:0.00079,(Terrabacteri_group_Firmicutes_Lactobacillus_johnsonii_DPC_6026_DPC_6026_GCA_000204985:0.00154,Terrabacteri_group_Firmicutes_Lactobacillus_johnsonii_FI9785_FI9785_GCA_000091405:0.00059)0.175:0.00059)0.760:0.00059)0.946:0.00059,Terrabacteri_group_Firmicutes_Lactobacillus_gasseri_ATCC_33323_JCM_1131_ATCC_33323_GCA_000014425:0.00352)1.000:0.05931,((Terrabacteri_group_Firmicutes_Lactobacillus_jensenii_JV_V16_JV-V16_GCA_000159335:0.00077,Terrabacteri_group_Firmicutes_Lactobacillus_jensenii_SNUV360_GCA_001936235:0.00154)1.000:0.04580,((((Terrabacteri_group_Firmicutes_Lactobacillus_delbrueckii_sub_bulgaricus_2038_2038_GCA_000191165:0.00148,(Terrabacteri_group_Firmicutes_Lactobacillus_delbrueckii_sub_bulgaricus_ATCC_BAA_365_ATCC_BAA-365_GCA_000014405:0.00059,(Terrabacteri_group_Firmicutes_Lactobacillus_delbrueckii_sub_bulgaricus_DSM_20080_GCA_001953135:0.00059,Terrabacteri_group_Firmicutes_Lactobacillus_delbrueckii_sub_bulgaricus_ATCC_11842_JCM_1002_ATCC_11842_GCA_000056065:0.00078)0.826:0.00077)0.823:0.00079)0.912:0.00155,((Terrabacteri_group_Firmicutes_Lactobacillus_delbrueckii_sub_sunkii_JCM_17838_GCA_001888965:0.00327,Terrabacteri_group_Firmicutes_Lactobacillus_delbrueckii_sub_indicus_JCM_15610_GCA_001908415:0.00649)0.921:0.00292,(Terrabacteri_group_Firmicutes_Lactobacillus_delbrueckii_sub_bulgaricus_ND02_ND02_GCA_000182835:0.00149,(Terrabacteri_group_Firmicutes_Lactobacillus_delbrueckii_sub_delbrueckii_KCTC_13731_GCA_001888945:0.00077,(Terrabacteri_group_Firmicutes_Lactobacillus_delbrueckii_sub_jakobsenii_ZN7a_9_DSM_26046_DSM_26046_GCA_001888925:0.00059,Terrabacteri_group_Firmicutes_Lactobacillus_delbrueckii_sub_lactis_KCTC_3035_GCA_001888985:0.00059)0.329:0.00059)0.000:0.00059)0.939:0.00220)0.415:0.00076)0.933:0.00318,Terrabacteri_group_Firmicutes_Lactobacillus_delbrueckii_sub_delbrueckii_DSM_20074_JCM_1012_DSM_20074_GCA_001908495:0.00208)1.000:0.06750,((Terrabacteri_group_Firmicutes_Lactobacillus_kefiranofaciens_ZW3_ZW3_GCA_000214785:0.01815,((Terrabacteri_group_Firmicutes_Lactobacillus_acidophilus_NCFM_NCFM_GCA_000011985:0.00079,(Terrabacteri_group_Firmicutes_Lactobacillus_acidophilus_FSI4_GCA_000934625:0.00059,Terrabacteri_group_Firmicutes_Lactobacillus_acidophilus_La_14_La-14_GCA_000389675:0.00059)0.832:0.00059)0.997:0.01299,(((Terrabacteri_group_Firmicutes_Lactobacillus_helveticus_H9_H9_GCA_000525715:0.00214,(Terrabacteri_group_Firmicutes_Lactobacillus_helveticus_CNRZ32_CNRZ32_GCA_000422165:0.00215,(Terrabacteri_group_Firmicutes_Lactobacillus_gallinarum_HFD4_GCA_001314245:0.01060,(Terrabacteri_group_Firmicutes_Lactobacillus_helveticus_H10_H10_GCA_000189515:0.00374,Terrabacteri_group_Firmicutes_Lactobacillus_helveticus_DPC_4571_DPC_4571_GCA_000015385:0.00058)0.240:0.00151)0.987:0.00058)0.921:0.00380)0.955:0.00056,(Terrabacteri_group_Firmicutes_Lactobacillus_helveticus_R0052_R0052_GCA_000165775:0.00592,Terrabacteri_group_Firmicutes_Lactobacillus_helveticus_D76_GCA_001702095:0.00060)0.800:0.00151)0.999:0.00883,(Terrabacteri_group_Firmicutes_Lactobacillus_crispatus_ST1_ST1_GCA_000091765:0.00899,((Terrabacteri_group_Firmicutes_Lactobacillus_amylovorus_GRL1118_GRL1118_GCA_000194115:0.0,Terrabacteri_group_Firmicutes_Lactobacillus_amylovorus_GRL_1112_GRL_1112_GCA_000182855:0.0):0.00059,Terrabacteri_group_Firmicutes_Lactobacillus_amylovorus_30SC_GCA_000191545:0.00077)0.966:0.00393)0.934:0.00363)0.784:0.00217)0.294:0.00415)0.991:0.01512,(Terrabacteri_group_Firmicutes_Lactobacillus_wkB8_wkB8_GCA_000761135:0.03064,Terrabacteri_group_Firmicutes_Lactobacillus_acetotolerans_NBRC_13120_GCA_001042405:0.04649)0.988:0.01740)1.000:0.02386)0.984:0.01668)0.961:0.02589)1.000:0.09170)1.000:0.05500)0.971:0.02420)0.656:0.02064)0.961:0.02873,Terrabacteri_group_Firmicutes_Lactobacillus_backii_TMW_1.2002_GCA_001663755:0.12685)0.981:0.03056)0.917:0.04379)1.000:0.07109)0.723:0.01846)0.931:0.02717)0.841:0.02154)0.949:0.01797,(Terrabacteri_group_Firmicutes_Marinilactibacillus_15R_15R_GCA_001895285:0.14647,((Terrabacteri_group_Firmicutes_Aerococcus_viridans_CCUG4311_GCA_001543285:0.00734,Terrabacteri_group_Firmicutes_Aerococcus_urinaeequi_CCUG28094_GCA_001543205:0.00702)1.000:0.07994,((Terrabacteri_group_Firmicutes_Aerococcus_sanguinicola_CCUG43001_GCA_001543145:0.07276,(Terrabacteri_group_Firmicutes_Aerococcus_christensenii_CCUG28831_GCA_001543105:0.07358,(Terrabacteri_group_Firmicutes_Aerococcus_urinae_CCUG36881_GCA_001543175:0.00075,Terrabacteri_group_Firmicutes_Aerococcus_urinae_ACS_120-V-Col10a_ACS-120-V-Col10a_GCA_000193205:0.00311)1.000:0.05501)1.000:0.05778)0.956:0.02680,Terrabacteri_group_Firmicutes_Aerococcus_urinaehominis_CCUG42038B_GCA_001543245:0.08274)0.407:0.01919)1.000:0.10687)0.994:0.03617)1.000:0.06299)1.000:0.04872,(Terrabacteri_group_Firmicutes_Gemella_oral_taxon_928_W2231_GCA_001553915:0.14203,((Terrabacteri_group_Firmicutes_Salinicoccus_halodurans_H3B36_GCA_001005905:0.06824,Terrabacteri_group_Firmicutes_Jeotgalicoccus_saudimassiliensis_13MG44_air_GCA_000756715:0.06768)1.000:0.07162,(Terrabacteri_group_Firmicutes_Macrococcus_caseolyticus_JCSC5402_JCSC5402_GCA_000010585:0.04413,(((Terrabacteri_group_Firmicutes_Staphylococcus_hyicus_ATCC_11249_GCA_000816085:0.00059,Terrabacteri_group_Firmicutes_Staphylococcus_agnetis_908_GCA_001442815:0.00220)0.976:0.00794,(Terrabacteri_group_Firmicutes_Staphylococcus_schleiferi_TSCC54_GCA_001548255:0.00746,((Terrabacteri_group_Firmicutes_Staphylococcus_pseudintermedius_ED99_ED99_GCA_000189495:0.0,Terrabacteri_group_Firmicutes_Staphylococcus_pseudintermedius_HKU10_03_HKU10-03_GCA_000185885:0.0,Terrabacteri_group_Firmicutes_Staphylococcus_pseudintermedius_E140_E140_GCA_000478385:0.0):0.00059,Terrabacteri_group_Firmicutes_Staphylococcus_pseudintermedius_063228_GCA_001685665:0.00076)1.000:0.01747)0.413:0.00650)0.999:0.02844,((Terrabacteri_group_Firmicutes_Staphylococcus_simulans_FDAARGOS_124_GCA_001559115:0.01096,(Terrabacteri_group_Firmicutes_Staphylococcus_condimenti_StO_2014_01_GCA_001922405:0.00078,(Terrabacteri_group_Firmicutes_Staphylococcus_carnosus_sub_carnosus_TM300_TM300_GCA_000009405:0.00059,Terrabacteri_group_Firmicutes_Staphylococcus_carnosus_LTH_3730_SK_13_JCM_6069_GCA_001701005:0.00155)0.820:0.00078)0.997:0.01394)1.000:0.02600,((Terrabacteri_group_Firmicutes_Staphylococcus_succinus_14BME20_GCA_001902315:0.00902,((Terrabacteri_group_Firmicutes_Staphylococcus_AntiMn_1_AntiMn-1_GCA_001663395:0.00125,Terrabacteri_group_Firmicutes_Staphylococcus_equorum_KM1031_GCA_001683315:0.00184)1.000:0.02501,(Terrabacteri_group_Firmicutes_Staphylococcus_xylosus_C2a_GCA_000953575:0.00851,(Terrabacteri_group_Firmicutes_Staphylococcus_saprophyticus_FDAARGOS_137_GCA_001558375:0.00059,Terrabacteri_group_Firmicutes_Staphylococcus_saprophyticus_sub_saprophyticus_ATCC_15305_ATCC_15305_GCA_000010125:0.00076)0.968:0.00471)0.904:0.00818)0.411:0.00738)1.000:0.03637,((Terrabacteri_group_Firmicutes_Staphylococcus_argenteus_BN75_GCA_001891145:0.00059,((((((Terrabacteri_group_Firmicutes_Staphylococcus_aureus_sub_aureus_HO_5096_0412_HO_5096_0412_GCA_000284535:0.00078,Terrabacteri_group_Firmicutes_Staphylococcus_aureus_CA_347_CA-347_GCA_000412775:0.00079)0.000:0.00059,((Terrabacteri_group_Firmicutes_Staphylococcus_aureus_sub_aureus_SA40_SA40_GCA_000470865:0.00077,(Terrabacteri_group_Firmicutes_Staphylococcus_aureus_93b_S9_GCA_000934925:0.00152,Terrabacteri_group_Firmicutes_Staphylococcus_aureus_sub_aureus_ST772_MRSA-V_DAR4145_GCA_000828035:0.00077)0.098:0.00059)0.197:0.00059,(((Terrabacteri_group_Firmicutes_Staphylococcus_aureus_sub_aureus_Mu50_Mu50_GCA_000009665:0.00059,Terrabacteri_group_Firmicutes_Staphylococcus_aureus_sub_aureus_Mu3_Mu3_GCA_000010445:0.00059)0.871:0.00059,Terrabacteri_group_Firmicutes_Staphylococcus_aureus_sub_aureus_COL_COL_GCA_000012045:0.00135)0.414:0.00079,Terrabacteri_group_Firmicutes_Staphylococcus_aureus_sub_aureus_N315_N315_GCA_000009645:0.00059)0.920:0.00065)0.000:0.00059)0.000:0.00059,((((Terrabacteri_group_Firmicutes_Staphylococcus_aureus_sub_aureus_71193_71193_GCA_000258685:0.0,Terrabacteri_group_Firmicutes_Staphylococcus_aureus_sub_aureus_M013_M013_GCA_000237125:0.0,Terrabacteri_group_Firmicutes_Staphylococcus_aureus_sub_aureus_USA300_FPR3757_USA300_FPR3757_GCA_000013465:0.0,Terrabacteri_group_Firmicutes_Staphylococcus_aureus_08BA02176_08BA02176_GCA_000296595:0.0,Terrabacteri_group_Firmicutes_Staphylococcus_aureus_USA300_ISMMS1_USA300-ISMMS1_GCA_000568455:0.0,Terrabacteri_group_Firmicutes_Staphylococcus_aureus_sub_aureus_LGA251_LGA251_GCA_000237265:0.0,Terrabacteri_group_Firmicutes_Staphylococcus_aureus_sub_aureus_JKD6159_JKD6159_GCA_000144955:0.0,Terrabacteri_group_Firmicutes_Staphylococcus_aureus_Bmb9393_Bmb9393_GCA_000418345:0.0,Terrabacteri_group_Firmicutes_Staphylococcus_aureus_sub_aureus_SA957_SA957_GCA_000470845:0.0,Terrabacteri_group_Firmicutes_Staphylococcus_aureus_sub_aureus_USA300_TCH1516_TCH1516_GCA_000017085:0.0,Terrabacteri_group_Firmicutes_Staphylococcus_aureus_sub_aureus_11819_97_11819-97_GCA_000239235:0.0,Terrabacteri_group_Firmicutes_Staphylococcus_aureus_sub_aureus_CN1_CN1_GCA_000463055:0.0,Terrabacteri_group_Firmicutes_Staphylococcus_aureus_sub_aureus_str_JKD6008_JKD6008_GCA_000145595:0.0,Terrabacteri_group_Firmicutes_Staphylococcus_aureus_sub_aureus_JH1_JH1_GCA_000017125:0.0,Terrabacteri_group_Firmicutes_Staphylococcus_aureus_sub_aureus_ED133_ED133_GCA_000210315:0.0,Terrabacteri_group_Firmicutes_Staphylococcus_aureus_sub_aureus_ST228_ST228_GCA_000967405:0.0,Terrabacteri_group_Firmicutes_Staphylococcus_aureus_sub_aureus_Z172_Z172_GCA_000485885:0.0,Terrabacteri_group_Firmicutes_Staphylococcus_aureus_sub_aureus_str_Newman_Newman_GCA_000010465:0.0,Terrabacteri_group_Firmicutes_Staphylococcus_aureus_M1_M1_GCA_000367745:0.0,Terrabacteri_group_Firmicutes_Staphylococcus_aureus_sub_aureus_TW20_TW20_GCA_000027045:0.0,Terrabacteri_group_Firmicutes_Staphylococcus_aureus_sub_aureus_ST398_type_strain:0.0,Terrabacteri_group_Firmicutes_Staphylococcus_aureus_sub_aureus_SA268_SA268_GCA_000737615:0.0,Terrabacteri_group_Firmicutes_Staphylococcus_aureus_sub_aureus_ECT_R_2_nan_GCA_000253135:0.0,Terrabacteri_group_Firmicutes_Staphylococcus_aureus_sub_aureus_MW2_MW2_GCA_000011265:0.0,Terrabacteri_group_Firmicutes_Staphylococcus_aureus_04_02981_04-02981_GCA_000025145:0.0,Terrabacteri_group_Firmicutes_Staphylococcus_aureus_sub_aureus_NCTC_8325_NCTC_8325_GCA_000013425:0.0,Terrabacteri_group_Firmicutes_Staphylococcus_aureus_sub_aureus_MSSA476_MSSA476_GCA_000011525:0.0):0.00059,Terrabacteri_group_Firmicutes_Staphylococcus_aureus_sub_aureus_5118.N_GCA_001717645:0.00059)0.000:0.00059,((Terrabacteri_group_Firmicutes_Staphylococcus_aureus_sub_aureus_VC40_VC40_GCA_000245495:0.0,Terrabacteri_group_Firmicutes_Staphylococcus_aureus_sub_aureus_Tager_104_Tager_104_GCA_000452385:0.0):0.00059,Terrabacteri_group_Firmicutes_Staphylococcus_aureus_sub_aureus_JH9_JH9_GCA_000016805:0.00059)0.000:0.00059)0.000:0.00059,Terrabacteri_group_Firmicutes_Staphylococcus_aureus_sub_aureus_T0131_T0131_GCA_000204665:0.00078)0.000:0.00059)0.000:0.00059,(Terrabacteri_group_Firmicutes_Staphylococcus_aureus_RF122_RF122_GCA_000009005:0.00078,Terrabacteri_group_Firmicutes_Staphylococcus_aureus_sub_aureus_ED98_ED98_GCA_000024585:0.00059)0.000:0.00059)0.000:0.00059,(Terrabacteri_group_Firmicutes_Staphylococcus_aureus_sub_aureus_DSM_20231_DSM_20231_GCA_001027105:0.00059,Terrabacteri_group_Firmicutes_Staphylococcus_aureus_sub_aureus_6850_6850_GCA_000462955:0.00059)0.000:0.00059)0.803:0.00077,(Terrabacteri_group_Firmicutes_Staphylococcus_aureus_sub_aureus_MN8_MN8_GCA_000160195:0.00059,((Terrabacteri_group_Firmicutes_Staphylococcus_aureus_sub_aureus_TCH60_TCH60_GCA_000159535:0.0,Terrabacteri_group_Firmicutes_Staphylococcus_aureus_sub_aureus_MRSA252_MRSA252_GCA_000011505:0.0):0.00059,Terrabacteri_group_Firmicutes_Staphylococcus_aureus_sub_aureus_55_2053_55_2053_GCA_000160335:0.00079)0.000:0.00059)0.000:0.00059)0.815:0.00079)1.000:0.02363,((((Terrabacteri_group_Firmicutes_Staphylococcus_lugdunensis_HKU09_01_HKU09-01_GCA_000025085:0.00059,(Terrabacteri_group_Firmicutes_Staphylococcus_lugdunensis_FDAARGOS_143_GCA_001558815:0.00059,Terrabacteri_group_Firmicutes_Staphylococcus_lugdunensis_N920143_N920143_GCA_000270465:0.00058)0.000:0.00059)0.999:0.01617,(Terrabacteri_group_Firmicutes_Staphylococcus_haemolyticus_JCSC1435_JCSC1435_GCA_000009865:0.00152,Terrabacteri_group_Firmicutes_Staphylococcus_haemolyticus_Sh29_312_L2_GCA_000972725:0.00078)0.996:0.01284)0.908:0.00542,(Terrabacteri_group_Firmicutes_Staphylococcus_capitis_sub_capitis_AYP1020_GCA_001028645:0.00890,((Terrabacteri_group_Firmicutes_Staphylococcus_epidermidis_ATCC_12228_ATCC_12228_GCA_000007645:0.0,Terrabacteri_group_Firmicutes_Staphylococcus_epidermidis_RP62A_RP62A_GCA_000011925:0.0):0.00059,(Terrabacteri_group_Firmicutes_Staphylococcus_epidermidis_949_S8_GCA_000934225:0.00059,Terrabacteri_group_Firmicutes_Staphylococcus_epidermidis_PM221_PM221_GCA_000751035:0.00060)0.783:0.00078)0.999:0.01073)0.910:0.00360)0.095:0.00330,(Terrabacteri_group_Firmicutes_Staphylococcus_warneri_SG1_SG1_GCA_000332735:0.00059,Terrabacteri_group_Firmicutes_Staphylococcus_pasteuri_SP1_SP1_GCA_000494875:0.00061)0.996:0.01041)0.985:0.00994)0.963:0.00910)0.963:0.00929)0.695:0.01040)1.000:0.06809)0.965:0.03061)0.990:0.03828)1.000:0.07031)0.906:0.01157,(((((Terrabacteri_group_Firmicutes_Planococcus_plakortidis_DSM_23997_GCA_001687605:0.00322,(Terrabacteri_group_Firmicutes_Planococcus_maritimus_DSM_17275_GCA_001687625:0.00453,Terrabacteri_group_Firmicutes_Planococcus_rifietoensis_M8_GCA_001465795:0.00297)0.941:0.00356)0.990:0.01567,(Terrabacteri_group_Firmicutes_Planococcus_antarcticus_DSM_14505_DSM_14505_GCA_001687565:0.00557,(Terrabacteri_group_Firmicutes_Planococcus_kocurii_ATCC_43650_GCA_001465835:0.00364,((Terrabacteri_group_Firmicutes_Planococcus_PAMC_21323_PAMC_21323_GCA_000785555:0.00480,(Terrabacteri_group_Firmicutes_Planococcus_donghaensis_DSM_22276_GCA_001687665:0.00108,Terrabacteri_group_Firmicutes_Planococcus_halocryophilus_DSM_24743_GCA_001687585:0.00569)0.897:0.00300)0.732:0.00169,Terrabacteri_group_Firmicutes_Planococcus_L10.15_L10.15_GCA_001186155:0.00484)0.874:0.00369)0.941:0.00669)1.000:0.02786)1.000:0.05693,(Terrabacteri_group_Firmicutes_Bacillus_FJAT_22090_FJAT-22090_GCA_001278755:0.04941,(((Terrabacteri_group_Firmicutes_Solibacillus_silvestris_DSM_12223_GCA_001586195:0.00059,Terrabacteri_group_Firmicutes_Solibacillus_silvestris_StLB046_StLB046_GCA_000271325:0.00059)1.000:0.02447,(Terrabacteri_group_Firmicutes_Lysinibacillus_varians_GY32_GCA_000600105:0.00369,(Terrabacteri_group_Firmicutes_Lysinibacillus_sphaericus_C3_41_C3-41_GCA_000017965:0.00625,Terrabacteri_group_Firmicutes_Lysinibacillus_fusiformis_RB_21_GCA_000724775:0.00261)0.966:0.00747)0.982:0.01157)0.990:0.02053,(Terrabacteri_group_Firmicutes_Kurthia_11kri321_11kri321_GCA_001534765:0.03715,Terrabacteri_group_Firmicutes_Rummeliibacillus_stabekisii_PP9_GCA_001617605:0.03628)0.999:0.02591)0.751:0.01475)0.919:0.01715)0.858:0.01210,(Terrabacteri_group_Firmicutes_Lysinibacillus_sphaericus_LMG_22257_GCA_001753205:0.09077,(Terrabacteri_group_Firmicutes_Sporosarcina_psychrophila_DSM_6497_GCA_001590685:0.05556,Terrabacteri_group_Firmicutes_Bacillus_OxB_1_OxB-1_GCA_000829195:0.03387)0.945:0.02526)1.000:0.04115)0.999:0.03054,(((Terrabacteri_group_Firmicutes_Bacillus_muralis_G25_68_GCA_001645685:0.00542,Terrabacteri_group_Firmicutes_Bacillus_simplex_SH_B26_GCA_001578185:0.00586)1.000:0.06763,(((Terrabacteri_group_Firmicutes_Bacillus_Alg07_Alg07_GCA_001889165:0.05409,((Terrabacteri_group_Firmicutes_Bacillus_glycinifermentans_nan_GCA_900093775:0.01168,((Terrabacteri_group_Firmicutes_Bacillus_H15_1_H15-1_GCA_001896025:0.0,Terrabacteri_group_Firmicutes_Bacillus_licheniformis_YNP1_TSU_GCA_001914255:0.0,Terrabacteri_group_Firmicutes_Bacillus_licheniformis_DSM_13_ATCC_14580_DSM_13_GCA_000008425:0.0,Terrabacteri_group_Firmicutes_Bacillus_licheniformis_WX_02_WX-02_GCA_000258125:0.0):0.00267,(Terrabacteri_group_Firmicutes_Bacillus_paralicheniformis_BL_09_GCA_000876525:0.0,Terrabacteri_group_Firmicutes_Bacillus_paralicheniformis_ATCC_9945a_ATCC_9945a_GCA_000408885:0.0):0.00482)0.936:0.00546)0.965:0.00935,(((Terrabacteri_group_Firmicutes_Bacillus_JS_JS_GCA_000259365:0.00099,(((Terrabacteri_group_Firmicutes_Bacillus_FJAT_14266_FJAT-14266_GCA_001719225:0.00059,((Terrabacteri_group_Firmicutes_Bacillus_YP1_YP1_GCA_000877815:0.0,Terrabacteri_group_Firmicutes_Bacillus_subtilis_BSn5_BSn5_GCA_000186745:0.0,Terrabacteri_group_Firmicutes_Bacillus_subtilis_sub_subtilis_str_JH642_JH642_GCA_000155355:0.0,Terrabacteri_group_Firmicutes_Bacillus_subtilis_PY79_PY79_GCA_000497485:0.0,Terrabacteri_group_Firmicutes_Bacillus_subtilis_sub_subtilis_str_BAB_1_BAB-1_GCA_000349795:0.0,Terrabacteri_group_Firmicutes_Bacillus_subtilis_sub_natto_CGMCC_2108_GCA_001565875:0.0,Terrabacteri_group_Firmicutes_Bacillus_subtilis_sub_subtilis_str_SMY_SMY_GCA_000155375:0.0,Terrabacteri_group_Firmicutes_Bacillus_subtilis_sub_subtilis_str_168_168_GCA_000155325:0.0,Terrabacteri_group_Firmicutes_Bacillus_subtilis_sub_subtilis_6051_HGW_6051-HGW_GCA_000344745:0.0,Terrabacteri_group_Firmicutes_Bacillus_subtilis_HJ5_HJ5_GCA_000973605:0.0,Terrabacteri_group_Firmicutes_Bacillus_subtilis_XF_1_XF-1_GCA_000338735:0.0,Terrabacteri_group_Firmicutes_Bacillus_subtilis_KCTC_1028_KCTC_1028_GCA_000971925:0.0,Terrabacteri_group_Firmicutes_Bacillus_subtilis_QB928_QB928_GCA_000293765:0.0,Terrabacteri_group_Firmicutes_Bacillus_subtilis_TO_A_TO-A_GCA_000737405:0.0,Terrabacteri_group_Firmicutes_Bacillus_subtilis_sub_subtilis_str_AG1839_AG1839_GCA_000699525:0.0,Terrabacteri_group_Firmicutes_Bacillus_subtilis_sub_natto_BEST195_BEST195_GCA_000209795:0.0,Terrabacteri_group_Firmicutes_Bacillus_subtilis_sub_subtilis_str_RO_NN-1_RO-NN-1_GCA_000227485:0.0,Terrabacteri_group_Firmicutes_Bacillus_LM_4_2_LM_4-2_GCA_000978495:0.0):0.00059,Terrabacteri_group_Firmicutes_Bacillus_gibsonii_FJAT_10019_GCA_001719185:0.00059)0.000:0.00059)0.980:0.00054,(((Terrabacteri_group_Firmicutes_Bacillus_subtilis_sub_inaquosorum_DE111_GCA_001534785:0.00078,Terrabacteri_group_Firmicutes_Bacillus_subtilis_sub_spizizenii_TU_B-10_TU-B-10_GCA_000227465:0.00151)0.903:0.00152,Terrabacteri_group_Firmicutes_Bacillus_subtilis_sub_subtilis_str_OH_131.1_OH_131.1_GCA_000706705:0.00080)0.000:0.00059,Terrabacteri_group_Firmicutes_Bacillus_subtilis_sub_subtilis_str_BSP1_BSP1_GCA_000321395:0.00059)0.912:0.00058)0.186:0.00079,((Terrabacteri_group_Firmicutes_Bacillus_subtilis_sub_subtilis_str_JH642_substr_AG174_JH642_substr_AG174_GCA_000699465:0.0,Terrabacteri_group_Firmicutes_Bacillus_BS34A_GCA_000952895:0.0,Terrabacteri_group_Firmicutes_Bacillus_subtilis_sub_subtilis_str_NCIB_3610_NCIB_3610_GCA_000186085:0.0,Terrabacteri_group_Firmicutes_Bacillus_subtilis_BEST7003_BEST7003_GCA_000523045:0.0):0.00059,Terrabacteri_group_Firmicutes_Bacillus_subtilis_sub_subtilis_PS38_GCA_001698525:0.00059)0.912:0.00058)0.116:0.00058)0.952:0.00563,((Terrabacteri_group_Firmicutes_Bacillus_atrophaeus_NRS_1221A_GCA_000830075:0.00059,((Terrabacteri_group_Firmicutes_Bacillus_subtilis_sub_globigii_ATCC_49760_GCA_001597265:0.0,Terrabacteri_group_Firmicutes_Bacillus_atrophaeus_UCMB_5137_UCMB-5137_GCA_000385965:0.0,Terrabacteri_group_Firmicutes_Bacillus_atrophaeus_sub_globigii_BSS_GCA_000742675:0.0):0.00059,Terrabacteri_group_Firmicutes_Bacillus_atrophaeus_1942_1942_GCA_000165925:0.00078)0.000:0.00059)0.998:0.01046,(Terrabacteri_group_Firmicutes_Bacillus_SDLI1_SDLI1_GCA_001553895:0.00086,((Terrabacteri_group_Firmicutes_Bacillus_velezensis_SB1216_GCA_001634675:0.0,Terrabacteri_group_Firmicutes_Bacillus_BH072_BH072_GCA_000827045:0.0,Terrabacteri_group_Firmicutes_Bacillus_velezensis_YAU_B9601_Y2_YAU_B9601-Y2_GCA_000284395:0.0,Terrabacteri_group_Firmicutes_Bacillus_amyloliquefaciens_CC178_CC178_GCA_000494835:0.0):0.00058,(((Terrabacteri_group_Firmicutes_Bacillus_amyloliquefaciens_KHG19_KHG19_GCA_000835145:0.0,Terrabacteri_group_Firmicutes_Bacillus_amyloliquefaciens_WS_8_GCA_001922005:0.0,Terrabacteri_group_Firmicutes_Bacillus_Pc3_Pc3_GCA_000815145:0.0):0.00059,((((Terrabacteri_group_Firmicutes_Bacillus_amyloliquefaciens_XH7_XH7_GCA_000221645:0.00059,Terrabacteri_group_Firmicutes_Bacillus_amyloliquefaciens_DSM_7_DSM_7_GCA_000196735:0.00078)0.920:0.00059,Terrabacteri_group_Firmicutes_Bacillus_amyloliquefaciens_TA208_TA208_GCA_000195515:0.00059)0.918:0.00059,Terrabacteri_group_Firmicutes_Bacillus_amyloliquefaciens_LL3_LL3_GCA_000204275:0.00059)0.969:0.00327,(Terrabacteri_group_Firmicutes_Bacillus_velezensis_NJN_6_NJN-6_GCA_000973585:0.0,Terrabacteri_group_Firmicutes_Bacillus_velezensis_CAU_B946_CAU_B946_GCA_000283695:0.0,Terrabacteri_group_Firmicutes_Bacillus_subtilis_B_1_GCA_000769515:0.0,Terrabacteri_group_Firmicutes_Bacillus_amyloliquefaciens_LFB112_LFB112_GCA_000508265:0.0,Terrabacteri_group_Firmicutes_Bacillus_amyloliquefaciens_IT_45_IT-45_GCA_000242855:0.0):0.00058)0.946:0.00243)0.000:0.00058,(Terrabacteri_group_Firmicutes_Bacillus_amyloliquefaciens_UMAF6639_UMAF6639_GCA_001593765:0.0,Terrabacteri_group_Firmicutes_Bacillus_velezensis_UCMB5033_UCMB_5033_GCA_000455565:0.0,Terrabacteri_group_Firmicutes_Bacillus_velezensis_UCMB5113_UCMB5113_GCA_000455585:0.0,Terrabacteri_group_Firmicutes_Bacillus_amyloliquefaciens_Y2_Y2_GCA_000262385:0.0,Terrabacteri_group_Firmicutes_Bacillus_velezensis_AS43.3_AS43.3_GCA_000319475:0.0,Terrabacteri_group_Firmicutes_Bacillus_amyloliquefaciens_UMAF6614_UMAF6614_GCA_001593785:0.0,Terrabacteri_group_Firmicutes_Bacillus_velezensis_NAU_B3_NAU-B3_GCA_000493375:0.0,Terrabacteri_group_Firmicutes_Bacillus_velezensis_SQR9_SQR9_GCA_000685725:0.0,Terrabacteri_group_Firmicutes_Bacillus_velezensis_UCMB5036_UCMB5036_GCA_000341875:0.0,Terrabacteri_group_Firmicutes_Bacillus_velezensis_TrigoCor1448_TrigoCor1448_GCA_000583065:0.0,Terrabacteri_group_Firmicutes_Bacillus_velezensis_FZB42_FZB42_GCA_000015785:0.0):0.00059)0.760:0.00087)0.864:0.00156)0.991:0.00928)0.865:0.00248)0.991:0.01099,(Terrabacteri_group_Firmicutes_Bacillus_gobiensis_FJAT_4402_GCA_001278705:0.04768,(Terrabacteri_group_Firmicutes_Bacillus_xiamenensis_VV3_GCA_001857925:0.00260,((Terrabacteri_group_Firmicutes_Bacillus_WP8_WP8_GCA_000800825:0.00058,(Terrabacteri_group_Firmicutes_Bacillus_pumilus_SAFR_032_SAFR-032_GCA_000017885:0.00301,Terrabacteri_group_Firmicutes_Bacillus_pumilus_C4_GCA_001687085:0.00089)0.922:0.00248)0.919:0.00059,Terrabacteri_group_Firmicutes_Bacillus_safensis_U17_1_GCA_001938705:0.00059)0.908:0.00299)1.000:0.03242)0.404:0.00621)0.792:0.00849)1.000:0.04100)0.983:0.01825,((Terrabacteri_group_Firmicutes_Bacillus_cytotoxicus_NVH_391_98_NVH_391-98_GCA_000017425:0.01069,(((Terrabacteri_group_Firmicutes_Bacillus_cereus_Rock3_44_Rock3-44_GCA_000161255:0.00512,((((((((Terrabacteri_group_Firmicutes_Bacillus_thuringiensis_YBT_1518_YBT-1518_GCA_000497525:0.0,Terrabacteri_group_Firmicutes_Bacillus_thuringiensis_serovar_berliner_ATCC_10792_ATCC_10792_GCA_000161615:0.0,Terrabacteri_group_Firmicutes_Bacillus_thuringiensis_Bt407_Bt407_GCA_000161495:0.0,Terrabacteri_group_Firmicutes_Bacillus_thuringiensis_serovar_thuringiensis_str_IS5056_IS5056_GCA_000341665:0.0,Terrabacteri_group_Firmicutes_Bacillus_thuringiensis_serovar_thuringiensis_str_T01001_T01001_GCA_000161515:0.0):0.00059,Terrabacteri_group_Firmicutes_Bacillus_thuringiensis_serovar_chinensis_CT_43_CT-43_GCA_000193355:0.00229)0.802:0.00077,(Terrabacteri_group_Firmicutes_Bacillus_cereus_Rock4_18_Rock4-18_GCA_000161295:0.0,Terrabacteri_group_Firmicutes_Bacillus_cereus_Rock3_28_Rock3-28_GCA_000161195:0.0,Terrabacteri_group_Firmicutes_Bacillus_toyonensis_BCT_7112_BCT-7112_GCA_000496285:0.0,Terrabacteri_group_Firmicutes_Bacillus_cereus_MM3_MM3_GCA_000160955:0.0,Terrabacteri_group_Firmicutes_Bacillus_thuringiensis_MC28_MC28_GCA_000300475:0.0,Terrabacteri_group_Firmicutes_Bacillus_cereus_Rock1_3_Rock1-3_GCA_000161155:0.0,Terrabacteri_group_Firmicutes_Bacillus_cereus_Rock3_29_Rock3-29_GCA_000161215:0.0):0.00077)0.000:0.00059,(Terrabacteri_group_Firmicutes_Bacillus_cereus_G9842_G9842_GCA_000021305:0.00059,Terrabacteri_group_Firmicutes_Bacillus_thuringiensis_IBL_200_IBL_200_GCA_000161715:0.00059)0.724:0.00059)0.390:0.00059,(Terrabacteri_group_Firmicutes_Bacillus_thuringiensis_HD_771_HD-771_GCA_000292455:0.0,Terrabacteri_group_Firmicutes_Bacillus_thuringiensis_serovar_morrisoni_BGSC_4AA1_GCA_000940785:0.0,Terrabacteri_group_Firmicutes_Bacillus_thuringiensis_DAR_81934_DAR_81934_GCA_000342025:0.0,Terrabacteri_group_Firmicutes_Bacillus_thuringiensis_serovar_alesti_BGSC_4C1_GCA_001640965:0.0,Terrabacteri_group_Firmicutes_Bacillus_thuringiensis_HD_789_HD-789_GCA_000292705:0.0,Terrabacteri_group_Firmicutes_Bacillus_thuringiensis_HD1002_HD1002_GCA_000835025:0.0,Terrabacteri_group_Firmicutes_Bacillus_thuringiensis_serovar_sotto_str_T04001_T04001_GCA_000161535:0.0,Terrabacteri_group_Firmicutes_Bacillus_thuringiensis_IBL_4222_IBL_4222_GCA_000161735:0.0):0.00059)0.999:0.00059,Terrabacteri_group_Firmicutes_Bacillus_cereus_AH1271_AH1271_GCA_000161375:0.00144)0.913:0.00055,((Terrabacteri_group_Firmicutes_Bacillus_cereus_AH1273_AH1273_GCA_000003955:0.00059,(((Terrabacteri_group_Firmicutes_Bacillus_weihenstephanensis_WSBC_10204_GCA_000775975:0.0,Terrabacteri_group_Firmicutes_Bacillus_cereus_BDRD_ST196_BDRD-ST196_GCA_000161095:0.0,Terrabacteri_group_Firmicutes_Bacillus_cereus_AH621_AH621_GCA_000160975:0.0):0.00059,Terrabacteri_group_Firmicutes_Bacillus_mycoides_DSM_2048_DSM_2048_GCA_000003925:0.00373)0.804:0.00077,(Terrabacteri_group_Firmicutes_Bacillus_weihenstephanensis_KBAB4_KBAB4_GCA_000018825:0.00080,Terrabacteri_group_Firmicutes_Bacillus_cereus_AH603_AH603_GCA_000161335:0.00059)0.959:0.00298)0.943:0.00286)0.859:0.00059,Terrabacteri_group_Firmicutes_Bacillus_cereus_AH1272_AH1272_GCA_000161395:0.00059)0.856:0.00078)0.828:0.00093,Terrabacteri_group_Firmicutes_Bacillus_cereus_R309803_R309803_GCA_000160995:0.00134)0.662:0.00149)0.789:0.00194,((((Terrabacteri_group_Firmicutes_Bacillus_thuringiensis_serovar_pakistani_str_T13001_T13001_GCA_000161555:0.0,Terrabacteri_group_Firmicutes_Bacillus_thuringiensis_serovar_tolworthi_Pasteur_Institute_Standard_strain_GCA_001548175:0.0):0.00059,(Terrabacteri_group_Firmicutes_Bacillus_thuringiensis_KNU_07_GCA_001692675:0.00059,((Terrabacteri_group_Firmicutes_Bacillus_cereus_172560W_172560W_GCA_000160935:0.0,Terrabacteri_group_Firmicutes_Bacillus_thuringiensis_serovar_kurstaki_HD_1_GCA_000835235:0.0,Terrabacteri_group_Firmicutes_Bacillus_cereus_F65185_F65185_GCA_000161315:0.0,Terrabacteri_group_Firmicutes_Bacillus_thuringiensis_serovar_kurstaki_str_YBT_1520_YBT-1520_GCA_000747545:0.0,Terrabacteri_group_Firmicutes_Bacillus_thuringiensis_serovar_kurstaki_str_T03a001_T03a001_GCA_000161575:0.0,Terrabacteri_group_Firmicutes_Bacillus_cereus_B4264_B4264_GCA_000021205:0.0,Terrabacteri_group_Firmicutes_Bacillus_thuringiensis_serovar_galleriae_HD_29_GCA_000803665:0.0,Terrabacteri_group_Firmicutes_Bacillus_thuringiensis_serovar_huazhongensis_BGSC_4BD1_BGSC_4BD1_GCA_000161675:0.0,Terrabacteri_group_Firmicutes_Bacillus_thuringiensis_serovar_coreanensis_ST7_GCA_001675515:0.0,Terrabacteri_group_Firmicutes_Bacillus_cereus_BDRD_ST24_BDRD-ST24_GCA_000161055:0.0,Terrabacteri_group_Firmicutes_Bacillus_B252016b_B252016b_GCA_001679765:0.0,Terrabacteri_group_Firmicutes_Bacillus_cereus_BDRD_Cer4_BDRD-Cer4_GCA_000161115:0.0,Terrabacteri_group_Firmicutes_Bacillus_bombysepticus_str_Wang_Wang_GCA_000831065:0.0,Terrabacteri_group_Firmicutes_Bacillus_thuringiensis_serovar_indiana_HD521_GCA_001183785:0.0,Terrabacteri_group_Firmicutes_Bacillus_cereus_m1550_m1550_GCA_000161035:0.0,Terrabacteri_group_Firmicutes_Bacillus_cereus_Rock1_15_Rock1-15_GCA_000161175:0.0,Terrabacteri_group_Firmicutes_Bacillus_thuringiensis_BMB171_BMB171_GCA_000092165:0.0,Terrabacteri_group_Firmicutes_Bacillus_thuringiensis_serovar_kurstaki_str_HD73_HD73_GCA_000338755:0.0,Terrabacteri_group_Firmicutes_Bacillus_cereus_AH676_AH676_GCA_000161355:0.0,Terrabacteri_group_Firmicutes_Bacillus_cereus_ATCC_10876_ATCC_10876_GCA_000160895:0.0):0.00059,Terrabacteri_group_Firmicutes_Bacillus_cereus_ATCC_14579_ATCC_14579_GCA_000007825:0.00080)0.000:0.00059)0.000:0.00059)0.000:0.00059,(Terrabacteri_group_Firmicutes_Bacillus_thuringiensis_serovar_kurstaki_str_HD_1_HD-1_GCA_000717535:0.00163,Terrabacteri_group_Firmicutes_Bacillus_cereus_Rock4_2_Rock4-2_GCA_000161275:0.00059)0.000:0.00059)0.918:0.00260,((Terrabacteri_group_Firmicutes_Bacillus_cereus_m1293_m1293_GCA_000003645:0.00059,(((Terrabacteri_group_Firmicutes_Bacillus_cereus_ATCC_10987_ATCC_10987_GCA_000008005:0.00079,Terrabacteri_group_Firmicutes_Bacillus_cereus_Q1_Q1_GCA_000013065:0.00077)0.000:0.00059,(Terrabacteri_group_Firmicutes_Bacillus_cereus_F_F_GCA_000338315:0.0,Terrabacteri_group_Firmicutes_Bacillus_cereus_NC7401_NC7401_GCA_000283675:0.0,Terrabacteri_group_Firmicutes_Bacillus_cereus_FRI_35_FRI-35_GCA_000292415:0.0,Terrabacteri_group_Firmicutes_Bacillus_ABP14_ABP14_GCA_001831375:0.0,Terrabacteri_group_Firmicutes_Bacillus_thuringiensis_serovar_finitimus_YBT_020_YBT-020_GCA_000190515:0.0,Terrabacteri_group_Firmicutes_Bacillus_cereus_BDRD_ST26_BDRD-ST26_GCA_000161075:0.0):0.00059)0.000:0.00059,Terrabacteri_group_Firmicutes_Bacillus_cereus_AH187_AH187_GCA_000021225:0.00059)0.796:0.00077)0.904:0.00059,((Terrabacteri_group_Firmicutes_Bacillus_cereus_FT9_GCA_000724585:0.0,Terrabacteri_group_Firmicutes_Bacillus_cereus_03BB108_03BB108_GCA_000832865:0.0,Terrabacteri_group_Firmicutes_Bacillus_cereus_ATCC_4342_ATCC_4342_GCA_000161015:0.0,Terrabacteri_group_Firmicutes_Bacillus_thuringiensis_serovar_pulsiensis_BGSC_4CC1_BGSC_4CC1_GCA_000161695:0.0,Terrabacteri_group_Firmicutes_Bacillus_thuringiensis_serovar_pondicheriensis_BGSC_4BA1_BGSC_4BA1_GCA_000161655:0.0,Terrabacteri_group_Firmicutes_Bacillus_cereus_BGSC_6E1_BGSC_6E1_GCA_000160915:0.0,Terrabacteri_group_Firmicutes_Bacillus_cereus_biovar_anthracis_str_CI_CI_GCA_000143605:0.0,Terrabacteri_group_Firmicutes_Bacillus_cereus_E33L_E33L_GCA_000833045:0.0,Terrabacteri_group_Firmicutes_Bacillus_cereus_D17_D17_GCA_000832385:0.0,Terrabacteri_group_Firmicutes_Bacillus_cereus_95_8201_95_8201_GCA_000161135:0.0,Terrabacteri_group_Firmicutes_Bacillus_thuringiensis_serovar_andalousiensis_BGSC_4AW1_BGSC_4AW1_GCA_000161635:0.0,Terrabacteri_group_Firmicutes_Bacillus_cereus_F837_76_F837_76_GCA_000239195:0.0,Terrabacteri_group_Firmicutes_Bacillus_cereus_03BB102_03BB102_GCA_000832405:0.0,Terrabacteri_group_Firmicutes_Bacillus_cereus_Rock3_42_Rock3-42_GCA_000161235:0.0,Terrabacteri_group_Firmicutes_[Bacillus_thuringiensis]_serovar_konkukian_str_97_27_97-27_GCA_000008505:0.0,Terrabacteri_group_Firmicutes_Bacillus_thuringiensis_serovar_tochigiensis_BGSC_4Y1_BGSC_4Y1_GCA_000161475:0.0):0.00059,(((Terrabacteri_group_Firmicutes_Bacillus_cereus_AH820_AH820_GCA_000021785:0.00059,Terrabacteri_group_Firmicutes_Bacillus_cereus_G9241_G9241_GCA_000832805:0.00059)0.710:0.00059,Terrabacteri_group_Firmicutes_Bacillus_thuringiensis_serovar_monterrey_BGSC_4AJ1_BGSC_4AJ1_GCA_000161595:0.00059)0.726:0.00059,(((Terrabacteri_group_Firmicutes_Bacillus_anthracis_str_A0248_A0248_GCA_000022865:0.0,Terrabacteri_group_Firmicutes_Bacillus_anthracis_Han_GCA_000747375:0.0,Terrabacteri_group_Firmicutes_Bacillus_anthracis_str_Ames_Ancestor_Ames_Ancestor_A2084_GCA_000008445:0.0,Terrabacteri_group_Firmicutes_Bacillus_anthracis_str_Ames_Ames_GCA_000007845:0.0,Terrabacteri_group_Firmicutes_Bacillus_anthracis_str_V770_NP-1R_V770-NP-1R_GCA_000832785:0.0,Terrabacteri_group_Firmicutes_Bacillus_anthracis_52_G_52-G_GCA_000559005:0.0,Terrabacteri_group_Firmicutes_Bacillus_anthracis_str_A16_A16_GCA_000512835:0.0,Terrabacteri_group_Firmicutes_Bacillus_anthracis_str_CDC_684_CDC_684_GCA_000021445:0.0,Terrabacteri_group_Firmicutes_Bacillus_anthracis_str_Vollum_Vollum_GCA_000742895:0.0,Terrabacteri_group_Firmicutes_Bacillus_anthracis_str_Sterne_Sterne_GCA_000832635:0.0,Terrabacteri_group_Firmicutes_Bacillus_anthracis_str_SVA11_SVA11_GCA_000583105:0.0,Terrabacteri_group_Firmicutes_Bacillus_anthracis_str_A16R_A16R_GCA_000512775:0.0,Terrabacteri_group_Firmicutes_Bacillus_anthracis_str_H9401_H9401_GCA_000258885:0.0,Terrabacteri_group_Firmicutes_Bacillus_anthracis_9080_G_9080-G_GCA_000558985:0.0,Terrabacteri_group_Firmicutes_Bacillus_anthracis_8903_G_8903-G_GCA_000558965:0.0):0.00059,Terrabacteri_group_Firmicutes_Bacillus_anthracis_str_Turkey32_Turkey32_GCA_000833275:0.00059)0.922:0.00059,Terrabacteri_group_Firmicutes_Bacillus_anthracis_str_A2012_A2012_GCA_000006155:0.00394)0.716:0.00059)0.000:0.00059)0.904:0.00059)0.959:0.00375)0.618:0.00173)0.948:0.00359,(Terrabacteri_group_Firmicutes_Bacillus_pseudomycoides_DSM_12442_DSM_12442_GCA_000161455:0.00059,((Terrabacteri_group_Firmicutes_Bacillus_thuringiensis_str_Al_Hakam_Al_Hakam_GCA_000832885:0.0,Terrabacteri_group_Firmicutes_Bacillus_mycoides_219298_GCA_000742855:0.0,Terrabacteri_group_Firmicutes_Bacillus_mycoides_Rock3_17_Rock3-17_GCA_000161435:0.0):0.00059,Terrabacteri_group_Firmicutes_Bacillus_mycoides_Rock1_4_Rock1-4_GCA_000161415:0.00078)0.787:0.00078)0.769:0.00082)1.000:0.02105)1.000:0.07157,(Terrabacteri_group_Firmicutes_Bacillus_endophyticus_Hbe603_GCA_000972245:0.07065,(Terrabacteri_group_Firmicutes_Bacillus_megaterium_QM_B1551_QM_B1551_GCA_000025825:0.00059,(Terrabacteri_group_Firmicutes_Bacillus_IHB_B_7164_IHB_B_7164_GCA_001648135:0.00059,(Terrabacteri_group_Firmicutes_Bacillus_megaterium_NBRC_15308_ATCC_14581_ATCC_14581_GCA_000832985:0.00153,((Terrabacteri_group_Firmicutes_Bacillus_megaterium_DSM_319_DSM_319_GCA_000025805:0.0,Terrabacteri_group_Firmicutes_Bacillus_megaterium_Q3_Q3_GCA_001050455:0.0):0.00059,Terrabacteri_group_Firmicutes_Bacillus_megaterium_WSH_002_WSH-002_GCA_000225265:0.00059)0.742:0.00059)0.809:0.00078)0.906:0.00059)1.000:0.04779)0.992:0.02073)0.575:0.00868)0.916:0.01113,(((((Terrabacteri_group_Firmicutes_Parageobacillus_genomo_1_NUB3621_GCA_000632515:0.00603,((Terrabacteri_group_Firmicutes_Parageobacillus_thermoglucosidasius_C56_YS93_C56-YS93_GCA_000178395:0.0,Terrabacteri_group_Firmicutes_Parageobacillus_thermoglucosidasius_TNO_09.020_TNO-09.020_GCA_000258725:0.0,Terrabacteri_group_Firmicutes_Geobacillus_Y4.1MC1_Y4.1MC1_GCA_000166075:0.0,Terrabacteri_group_Firmicutes_Parageobacillus_thermoglucosidans_TM242_GCA_001902495:0.0):0.00519,Terrabacteri_group_Firmicutes_Geobacillus_WCH70_WCH70_GCA_000023385:0.00391)0.956:0.00474)0.140:0.00272,((Terrabacteri_group_Firmicutes_Geobacillus_JS12_JS12_GCA_001592395:0.00079,((Terrabacteri_group_Firmicutes_Geobacillus_Y412MC61_Y412MC61_GCA_000024705:0.0,Terrabacteri_group_Firmicutes_Geobacillus_thermoleovorans_CCB_US3_UF5_CCB_US3_UF5_GCA_000236605:0.0,Terrabacteri_group_Firmicutes_Geobacillus_stearothermophilus_10_10_GCA_001274575:0.0,Terrabacteri_group_Firmicutes_Geobacillus_Y412MC52_Y412MC52_GCA_000174795:0.0,Terrabacteri_group_Firmicutes_Geobacillus_GHH01_GHH01_GCA_000336445:0.0):0.00059,(Terrabacteri_group_Firmicutes_Geobacillus_thermoleovorans_FJAT_2391_GCA_001719205:0.0,Terrabacteri_group_Firmicutes_Geobacillus_C56_T3_C56-T3_GCA_000092445:0.0,Terrabacteri_group_Firmicutes_Geobacillus_kaustophilus_HTA426_HTA426_GCA_000009785:0.0):0.00079)0.788:0.00078)0.986:0.00689,(Terrabacteri_group_Firmicutes_Geobacillus_thermodenitrificans_NG80_2_NG80-2_GCA_000015745:0.00838,(Terrabacteri_group_Firmicutes_Geobacillus_subterraneus_KCTC_3922_GCA_001618685:0.00305,Terrabacteri_group_Firmicutes_Geobacillus_genomo_3_JF8_GCA_000445995:0.00835)0.761:0.00080)0.989:0.00669)1.000:0.01467)1.000:0.02999,((Terrabacteri_group_Firmicutes_Anoxybacillus_gonensis_G2_GCA_001187595:0.00622,Terrabacteri_group_Firmicutes_Anoxybacillus_flavithermus_WK1_WK1_GCA_000019045:0.00213)1.000:0.02582,(Terrabacteri_group_Firmicutes_Anoxybacillus_amylolyticus_DSM_15939_GCA_001634285:0.00287,(Terrabacteri_group_Firmicutes_Anoxybacillus_B7M1_b7m1_GCA_001634305:0.0,Terrabacteri_group_Firmicutes_Anoxybacillus_B2M1_b2m1_GCA_001634265:0.0):0.01390)0.903:0.00646)0.106:0.00516)1.000:0.05974,(Terrabacteri_group_Firmicutes_Bacillus_smithii_DSM_4216_GCA_001050115:0.03728,((Terrabacteri_group_Firmicutes_Bacillus_coagulans_2_6_2-6_GCA_000217835:0.00059,Terrabacteri_group_Firmicutes_Bacillus_coagulans_DSM_1_ATCC_7050_ATCC_7050_GCA_000832905:0.00079)0.850:0.00109,(Terrabacteri_group_Firmicutes_Bacillus_coagulans_36D1_36D1_GCA_000169195:0.00604,Terrabacteri_group_Firmicutes_Bacillus_coagulans_BC_HY1_GCA_001870065:0.00079)0.948:0.00502)1.000:0.05788)0.507:0.01289)0.571:0.00569,(Terrabacteri_group_Firmicutes_Bacillus_X12014_X1_GCA_000747345:0.04378,(((Terrabacteri_group_Firmicutes_Bacillus_1NLA3E_1NLA3E_GCA_000242895:0.04023,Terrabacteri_group_Firmicutes_Bacillus_FJAT_18017_FJAT-18017_GCA_001278805:0.05773)0.902:0.01639,(Terrabacteri_group_Firmicutes_Bacillus_oceanisediminis_2691_2691_GCA_000294775:0.01480,Terrabacteri_group_Firmicutes_Bacillus_infantis_NRRL_B_14911_NRRL_B-14911_GCA_000473245:0.02999)0.998:0.02151)0.933:0.01140,Terrabacteri_group_Firmicutes_Bacillus_methanolicus_MGA3_MGA3_GCA_000724485:0.01980)0.502:0.00750)0.837:0.01195)0.987:0.01623)0.937:0.01250)0.924:0.01329,Terrabacteri_group_Firmicutes_Jeotgalibacillus_malaysiensis_D5_GCA_000818095:0.07864)0.688:0.01082)0.968:0.01078)0.992:0.02666,(Terrabacteri_group_Firmicutes_Amphibacillus_xylanus_NBRC_15112_NBRC_15112_GCA_000307165:0.12441,(Terrabacteri_group_Firmicutes_Terribacillus_aidingensis_MP602_GCA_000725365:0.09352,((Terrabacteri_group_Firmicutes_Halobacillus_halophilus_DSM_2266_type_strain:0.05545,Terrabacteri_group_Firmicutes_Salimicrobium_jeotgali_MJ3_GCA_001685435:0.08304)1.000:0.06675,((Terrabacteri_group_Firmicutes_Oceanobacillus_kimchii_X50_X50_GCA_000340475:0.00795,Terrabacteri_group_Firmicutes_Oceanobacillus_iheyensis_HTE831_HTE831_GCA_000011245:0.00723)1.000:0.05123,(Terrabacteri_group_Firmicutes_Lentibacillus_amyloliquefaciens_LAM0015_GCA_001307805:0.11614,(Terrabacteri_group_Firmicutes_Virgibacillus_6R_6R_GCA_001895305:0.03557,(Terrabacteri_group_Firmicutes_Virgibacillus_SK37_SK37_GCA_000725285:0.00338,Terrabacteri_group_Firmicutes_Virgibacillus_halodenitrificans_PDB_F2_GCA_001878675:0.00118)1.000:0.02675)0.221:0.01178)0.137:0.01107)0.993:0.02378)0.715:0.01688)0.583:0.01355)1.000:0.05993)0.363:0.01296,(((Terrabacteri_group_Firmicutes_Fictibacillus_arsenicus_G25_54_GCA_001642935:0.00684,Terrabacteri_group_Firmicutes_Fictibacillus_phosphorivorans_G25_29_GCA_001629705:0.00752)1.000:0.10739,((Terrabacteri_group_Firmicutes_Bacillus_halodurans_C_125_C-125_GCA_000011145:0.03731,(Terrabacteri_group_Firmicutes_Bacillus_pseudofirmus_OF4_OF4_GCA_000005825:0.03030,(Terrabacteri_group_Firmicutes_Bacillus_lehensis_G1_G1_GCA_000706725:0.03412,(Terrabacteri_group_Firmicutes_Bacillus_clausii_KSM_K16_KSM-K16_GCA_000009825:0.00059,Terrabacteri_group_Firmicutes_Bacillus_clausii_ENTPro_GCA_000737305:0.00083)1.000:0.02650)1.000:0.03953)0.934:0.01334)0.941:0.01630,(Terrabacteri_group_Firmicutes_Bacillus_cellulosilyticus_DSM_2522_DSM_2522_GCA_000177235:0.04715,(Terrabacteri_group_Firmicutes_Bacillus_beveridgei_MLTeJB_GCA_001721685:0.03921,Terrabacteri_group_Firmicutes_[Bacillus]_selenitireducens_MLS10_MLS10_GCA_000093085:0.02131)1.000:0.07312)1.000:0.06222)0.913:0.01732)0.308:0.01831,(Terrabacteri_group_Firmicutes_Exiguobacterium_AT1b_AT1b_GCA_000023045:0.05359,(((Terrabacteri_group_Firmicutes_Exiguobacterium_ZWU0009_ZWU0009_GCA_000798935:0.0,Terrabacteri_group_Firmicutes_Exiguobacterium_U13_1_U13-1_GCA_001750115:0.0):0.00058,Terrabacteri_group_Firmicutes_Exiguobacterium_MH3_MH3_GCA_000496635:0.00225)0.279:0.00367,(Terrabacteri_group_Firmicutes_Exiguobacterium_sibiricum_255_15_255-15_GCA_000019905:0.00149,Terrabacteri_group_Firmicutes_Exiguobacterium_antarcticum_B7_Eab7_GCA_000299435:0.00679)0.546:0.00394)1.000:0.06161)1.000:0.12479)0.275:0.00816)0.380:0.03115)1.000:0.06662)0.232:0.04474,((Terrabacteri_group_Tenericutes_Acholeplasma_brassicae_O502_GCA_000967915:0.12549,((Terrabacteri_group_Tenericutes_Acholeplasma_oculi_nan_GCA_000953195:0.06084,Terrabacteri_group_Tenericutes_Acholeplasma_laidlawii_PG_8A_PG-8A_GCA_000018785:0.07435)1.000:0.10964,(Terrabacteri_group_Tenericutes_Acholeplasma_palmae_J233_J233_GCA_000968055:0.06891,(Terrabacteri_group_Tenericutes_Candidatus_Phytoplasma_mali_AT_GCA_000026205:0.23280,((Terrabacteri_group_Tenericutes_Aster_yellows_witches_broom_phytoplasma_AYWB_nan_GCA_000012225:0.01005,(Terrabacteri_group_Tenericutes_Onion_yellows_phytoplasma_OY_M_onion_yellows_GCA_000009845:0.02605,Terrabacteri_group_Tenericutes_Maize_bushy_stunt_phytoplasma_M3_GCA_001712875:0.00626)0.962:0.00806)1.000:0.05289,(Terrabacteri_group_Tenericutes_Candidatus_Phytoplasma_solani_231_09_GCA_000970395:0.05638,(Terrabacteri_group_Tenericutes_Strawberry_lethal_yellows_phytoplasma_CPA_str_NZSb11_NZSb11_GCA_000397185:0.00058,Terrabacteri_group_Tenericutes_Candidatus_Phytoplasma_australiense_nan_GCA_000069925:0.00059)1.000:0.08802)0.997:0.03003)1.000:0.11624)1.000:0.17314)0.988:0.03988)1.000:0.05912)1.000:0.14045,Terrabacteri_group_Tenericutes_Candidatus_Izimaplasma_HR1_HR1_GCA_000755705:0.21145)0.998:0.05827)0.927:0.04243)1.000:0.13360)0.996:0.05285,((((((Synergistete_Synergistia_Cloacibacillus_porcorum_CL_84_GCA_001701045:0.15789,(Synergistete_Synergistia_Aminomonas_paucivorans_DSM_12260_DSM_12260_GCA_000165795:0.08180,(Synergistete_Synergistia_Thermanaerovibrio_velox_DSM_12556_DSM_12556_GCA_000237825:0.02034,Synergistete_Synergistia_Thermanaerovibrio_acidaminovorans_DSM_6589_DSM_6589_GCA_000024905:0.02570)1.000:0.04899)1.000:0.05954)1.000:0.10805,(Synergistete_Synergistia_Thermovirga_lienii_DSM_17291_DSM_17291_GCA_000233775:0.12401,Synergistete_Synergistia_Acetomicrobium_mobile_DSM_13181_DSM_13181_GCA_000266925:0.20013)0.686:0.02547)0.262:0.02106,((Synergistete_Synergistia_Fretibacterium_fastidiosum_SGP1_GCA_000210715:0.20121,Synergistete_Synergistia_Aminobacterium_colombiense_DSM_12261_DSM_12261_GCA_000025885:0.15092)0.999:0.06553,Synergistete_Synergistia_Jonquetella_anthropi_DSM_22815_DSM_22815_GCA_000237805:0.32456)0.664:0.02973)1.000:0.22170,((((Terrabacteri_group_Deinococcus_Thermus_Oceanithermus_profundus_DSM_14977_DSM_14977_GCA_000183745:0.13075,Terrabacteri_group_Deinococcus_Thermus_Marinithermus_hydrothermalis_DSM_14884_DSM_14884_GCA_000195335:0.04127)0.989:0.04035,(((Terrabacteri_group_Deinococcus_Thermus_Thermus_parvatiensis_RL_GCA_001535545:0.00084,((Terrabacteri_group_Deinococcus_Thermus_Thermus_thermophilus_HB27_HB27_GCA_000008125:0.00082,Terrabacteri_group_Deinococcus_Thermus_Thermus_thermophilus_HB8_HB8_GCA_000091545:0.00081)0.830:0.00093,(Terrabacteri_group_Deinococcus_Thermus_Thermus_thermophilus_JL-18_JL-18_GCA_000258245:0.00094,Terrabacteri_group_Deinococcus_Thermus_Thermus_thermophilus_SG0.5JP17-16_SG0.5JP17-16_GCA_000214845:0.00384)0.377:0.00156)0.843:0.00223)1.000:0.03761,(Terrabacteri_group_Deinococcus_Thermus_Thermus_scotoductus_SA-01_SA-01_GCA_000187005:0.01561,(Terrabacteri_group_Deinococcus_Thermus_Thermus_oshimai_JL-2_JL-2_GCA_000309885:0.01915,(Terrabacteri_group_Deinococcus_Thermus_Thermus_brockianus_GE-1_GCA_001880325:0.02005,(Terrabacteri_group_Deinococcus_Thermus_Thermus_aquaticus_Y51MC23_Y51MC23_GCA_001399775:0.02995,Terrabacteri_group_Deinococcus_Thermus_Thermus_CCB_US3_UF1_CCB_US3_UF1_GCA_000236585:0.01476)0.365:0.00455)0.853:0.00583)0.798:0.00730)0.847:0.00873)1.000:0.06098,(Terrabacteri_group_Deinococcus_Thermus_Meiothermus_ruber_DSM_1279_nan_GCA_000024425:0.12135,Terrabacteri_group_Deinococcus_Thermus_Meiothermus_silvanus_DSM_9946_DSM_9946_GCA_000092125:0.09388)1.000:0.06951)0.994:0.02566)1.000:0.09803,(Terrabacteri_group_Deinococcus_Thermus_Truepera_radiovictrix_DSM_17093_DSM_17093_GCA_000092425:0.24652,((Terrabacteri_group_Deinococcus_Thermus_Deinococcus_maricopensis_DSM_21211_DSM_21211_GCA_000186385:0.06051,((Terrabacteri_group_Deinococcus_Thermus_Deinococcus_proteolyticus_MRP_MRP_GCA_000190555:0.11065,(((((Terrabacteri_group_Deinococcus_Thermus_Deinococcus_puniceus_DY1_GCA_001644565:0.03465,Terrabacteri_group_Deinococcus_Thermus_Deinococcus_deserti_VCD115_VCD115_GCA_000020685:0.03704)0.952:0.01174,Terrabacteri_group_Deinococcus_Thermus_Deinococcus_swuensis_DY59_GCA_000800395:0.04595)0.439:0.00646,Terrabacteri_group_Deinococcus_Thermus_Deinococcus_gobiensis_I-0_I-0_GCA_000252445:0.02404)0.713:0.00723,(Terrabacteri_group_Deinococcus_Thermus_Deinococcus_actinosclerus_BM2_GCA_001507665:0.00608,Terrabacteri_group_Deinococcus_Thermus_Deinococcus_soli_Cha_et_al._2014_N5_GCA_001007995:0.00292)1.000:0.04108)0.964:0.01328,Terrabacteri_group_Deinococcus_Thermus_Deinococcus_radiodurans_R1_R1_GCA_001638825:0.03224)0.507:0.01317)0.164:0.00997,Terrabacteri_group_Deinococcus_Thermus_Deinococcus_geothermalis_DSM_11300_DSM_11300_GCA_000196275:0.02821)1.000:0.04437)0.605:0.03089,Terrabacteri_group_Deinococcus_Thermus_Deinococcus_peraridilitoris_DSM_19664_DSM_19664_GCA_000317835:0.06603)1.000:0.13365)0.993:0.06666)1.000:0.23417,(((((Thermotoga_Thermotogae_Fervidobacterium_nodosum_Rt17_B1_Rt17-B1_GCA_000017545:0.04764,(Thermotoga_Thermotogae_Fervidobacterium_islandicum_AW_1_GCA_000767275:0.01060,(Thermotoga_Thermotogae_Fervidobacterium_pennivorans_DYC_GCA_001644665:0.00155,Thermotoga_Thermotogae_Fervidobacterium_pennivorans_DSM_9078_DSM_9078_GCA_000235405:0.00154)0.968:0.00951)0.939:0.02670)1.000:0.11769,(Thermotoga_Thermotogae_Thermosipho_africanus_TCF52B_TCF52B_GCA_000021285:0.03620,((Thermotoga_Thermotogae_Thermosipho_melanesiensis_BI429_BI429_GCA_000016905:0.0,Thermotoga_Thermotogae_Thermosipho_melanesiensis_431_GCA_001941385:0.0):0.02254,Thermotoga_Thermotogae_Thermosipho_1063_1063_GCA_001941365:0.02352)0.836:0.01293)1.000:0.08139)1.000:0.07597,(((Thermotoga_Thermotogae_Thermotoga_neapolitana_DSM_4359_DSM_4359_GCA_000018945:0.0,Thermotoga_Thermotogae_Thermotoga_RQ7_RQ7_GCA_000832145:0.0):0.01514,((Thermotoga_Thermotogae_Thermotoga_maritima_Tma100_GCA_000978575:0.00082,Thermotoga_Thermotogae_Thermotoga_maritima_MSB8_MSB8_GCA_000978555:0.00059)0.870:0.00163,(Thermotoga_Thermotogae_Thermotoga_2812B_2812B_GCA_000789335:0.00159,(Thermotoga_Thermotogae_Thermotoga_Cell2_Cell2_GCA_000789375:0.00316,((Thermotoga_Thermotogae_Thermotoga_petrophila_RKU_1_RKU-1_GCA_000016785:0.0,Thermotoga_Thermotogae_Thermotoga_naphthophila_RKU_10_RKU-10_GCA_000025105:0.0):0.00059,Thermotoga_Thermotogae_Thermotoga_RQ2_RQ2_GCA_000019625:0.00082)0.822:0.00080)0.985:0.00546)0.897:0.00468)0.999:0.02876)1.000:0.08947,(Thermotoga_Thermotogae_Pseudothermotoga_thermarum_DSM_5069_DSM_5069_GCA_000217815:0.08807,((Thermotoga_Thermotogae_Thermotoga_caldifontis_AZM44c09_AZM44c09_GCA_000828655:0.02456,Thermotoga_Thermotogae_Pseudothermotoga_hypogea_DSM_11164_NBRC_106472_NBRC_106472_GCA_000504105:0.03946)1.000:0.05019,(Thermotoga_Thermotogae_Thermotoga_profunda_AZM34c06_AZM34c06_GCA_000828675:0.09820,(Thermotoga_Thermotogae_Pseudothermotoga_lettingae_TMO_TMO_GCA_000017865:0.00059,Thermotoga_Thermotogae_Pseudothermotoga_elfii_DSM_9442_NBRC_107921_NBRC_107921_GCA_000504085:0.00059)1.000:0.06138)1.000:0.04487)0.987:0.03295)1.000:0.08684)0.547:0.02936)0.993:0.04170,((Thermotoga_Thermotogae_Kosmotoga_olearia_TBF_19.5.1_TBF_19.5.1_GCA_000023325:0.05306,(Thermotoga_Thermotogae_Mesotoga_prima_MesG1.Ag.4.2_MesG1.Ag.4.2_GCA_000147715:0.17279,Thermotoga_Thermotogae_Kosmotoga_pacifica_SLHLJ1_GCA_001027025:0.05487)0.820:0.02366)1.000:0.12255,((Thermotoga_Thermotogae_Marinitoga_piezophila_KA3_KA3_GCA_000255135:0.0,Thermotoga_Thermotogae_Marinitoga_1137_1137_GCA_001941525:0.0):0.14027,(Thermotoga_Thermotogae_Defluviitoga_tunisiensis_nan_GCA_000953715:0.08299,Thermotoga_Thermotogae_Petrotoga_mobilis_SJ95_SJ95_GCA_000018605:0.10269)1.000:0.15398)1.000:0.10365)0.992:0.04917)1.000:0.19632,((Terrabacteri_group_Firmicutes_Coprothermobacter_proteolyticus_DSM_5265_DSM_5265_GCA_000020945:0.42458,Caldiseric_Caldisericia_Caldisericum_exile_AZM16c01_AZM16c01_GCA_000284335:0.43162)0.998:0.10615,((Dictyoglom_Dictyoglomia_Dictyoglomus_thermophilum_H_6-12_H-6-12_ATCC_35947_GCA_000020965:0.01700,Dictyoglom_Dictyoglomia_Dictyoglomus_turgidum_DSM_6724_DSM_6724_GCA_000021645:0.02000)1.000:0.28604,Terrabacteri_group_Firmicutes_Thermodesulfobium_narugense_DSM_14796_DSM_14796_GCA_000212395:0.56598)0.947:0.05606)0.412:0.05406)0.122:0.03598)0.988:0.04825)0.909:0.02447,(((Terrabacteri_group_Firmicutes_Natranaerobius_thermophilus_JW_NM_WN-LF_JW_NM-WN-LF_GCA_000020005:0.31934,((Terrabacteri_group_Firmicutes_Acetohalobium_arabaticum_DSM_5501_DSM_5501_GCA_000144695:0.15955,Terrabacteri_group_Firmicutes_Halobacteroides_halobius_DSM_5150_DSM_5150_GCA_000328625:0.15382)1.000:0.09335,(Terrabacteri_group_Firmicutes_Halothermothrix_orenii_H_168_H_168_DSM_9562_GCA_000020485:0.11924,(Terrabacteri_group_Firmicutes_Halanaerobium_praevalens_DSM_2228_DSM_2228_GCA_000165465:0.06044,Terrabacteri_group_Firmicutes_Halanaerobium_hydrogeniformans_nan_GCA_000166415:0.05044)1.000:0.15836)0.999:0.06533)1.000:0.06839)0.998:0.05275,Terrabacteri_group_Firmicutes_Limnochorda_pilosa_HC45_GCA_001544015:0.34476)0.701:0.01747,((((Terrabacteri_group_Firmicutes_Kyrpidia_tusciae_DSM_2912_DSM_2912_GCA_000092905:0.12093,(Terrabacteri_group_Firmicutes_Alicyclobacillus_acidocaldarius_sub_acidocaldarius_Tc_4-1_Tc-4-1_GCA_000219875:0.00638,Terrabacteri_group_Firmicutes_Alicyclobacillus_acidocaldarius_sub_acidocaldarius_DSM_446_DSM_446_GCA_000024285:0.00058)1.000:0.14629)1.000:0.10667,(Terrabacteri_group_Firmicutes_Thermaerobacter_marianensis_DSM_12885_DSM_12885_GCA_000184705:0.22698,(Terrabacteri_group_Firmicutes_Symbiobacterium_thermophilum_IAM_14863_IAM14863_GCA_000009905:0.21260,(Terrabacteri_group_Firmicutes_Sulfobacillus_acidophilus_DSM_10332_DSM_10332_GCA_000237975:0.00071,Terrabacteri_group_Firmicutes_Sulfobacillus_acidophilus_TPY_TPY_GCA_000219855:0.00059)1.000:0.26685)0.577:0.03834)0.981:0.05658)0.153:0.02451,(((Terrabacteri_group_Firmicutes_Caldicellulosiruptor_saccharolyticus_DSM_8903_DSM_8903_GCA_000016545:0.01821,((Terrabacteri_group_Firmicutes_Caldicellulosiruptor_lactoaceticus_6A_6A_GCA_000193435:0.00080,((Terrabacteri_group_Firmicutes_Caldicellulosiruptor_kristjanssonii_I77R1B_I77R1B_GCA_000166695:0.00080,(Terrabacteri_group_Firmicutes_Caldicellulosiruptor_bescii_DSM_6725_DSM_6725_GCA_000022325:0.00079,Terrabacteri_group_Firmicutes_Caldicellulosiruptor_kronotskyensis_2002_2002_GCA_000166775:0.00153)0.798:0.00080)0.744:0.00058,Terrabacteri_group_Firmicutes_Caldicellulosiruptor_hydrothermalis_108_108_GCA_000166355:0.00230)0.000:0.00059)0.872:0.00157,(Terrabacteri_group_Firmicutes_Caldicellulosiruptor_owensensis_OL_OL_GCA_000166335:0.00306,Terrabacteri_group_Firmicutes_Caldicellulosiruptor_obsidiansis_OB47_OB47_GCA_000145215:0.00081)0.903:0.00225)0.991:0.01627)1.000:0.21276,(((((Terrabacteri_group_Firmicutes_Oscillibacter_valericigenes_Sjm18_20_Sjm18-20_GCA_000283575:0.13965,(Terrabacteri_group_Firmicutes_Flavonifractor_plautii_YL31_GCA_001688625:0.06656,Terrabacteri_group_Firmicutes_Intestinimonas_butyriciproducens_AF211_GCA_001454945:0.04095)0.997:0.06196)1.000:0.13065,((Terrabacteri_group_Firmicutes_Ethanoligenens_harbinense_YUAN_3_YUAN-3_GCA_000178115:0.12003,Terrabacteri_group_Firmicutes_[Clostridium]_cellulosi_nan_GCA_000953215:0.08584)0.999:0.06130,((Terrabacteri_group_Firmicutes_Ruminococcus_bromii_L2_63_L2-63_GCA_000209875:0.12321,Terrabacteri_group_Firmicutes_Ruminiclostridium_KB18_KB18_GCA_001688705:0.10633)1.000:0.06759,(((Terrabacteri_group_Firmicutes_[Eubacterium]_siraeum_V10Sc8a_V10Sc8a_GCA_000210635:0.00351,Terrabacteri_group_Firmicutes_[Eubacterium]_siraeum_70_3_70_3_GCA_000209915:0.00059)1.000:0.11532,(Terrabacteri_group_Firmicutes_Ruminococcus_champanellensis_18P13_JCM_17042_type_strain:0.08342,(Terrabacteri_group_Firmicutes_Ruminococcus_bicirculans_80_3_GCA_000723465:0.04177,Terrabacteri_group_Firmicutes_Ruminococcus_albus_7_DSM_20455_7_GCA_000179635:0.04854)1.000:0.08182)1.000:0.05831)0.993:0.04078,(Terrabacteri_group_Firmicutes_Faecalibacterium_prausnitzii_SL3_3_SL3_3_GCA_000209855:0.00430,Terrabacteri_group_Firmicutes_Faecalibacterium_prausnitzii_L2_6_L2_6_GCA_000210735:0.02556)1.000:0.23172)0.351:0.02887)0.968:0.03988)0.827:0.04189)1.000:0.11472,((Terrabacteri_group_Firmicutes_[Clostridium]_stercorarium_sub_stercorarium_DSM_8532_DSM_8532_GCA_000349885:0.00059,(Terrabacteri_group_Firmicutes_[Clostridium]_stercorarium_sub_thermolacticum_DSM_2910_DSM_2910_GCA_001697245:0.00059,Terrabacteri_group_Firmicutes_[Clostridium]_stercorarium_sub_leptospartum_DSM_9219_DSM_9219_GCA_001697285:0.00059)0.848:0.00078)1.000:0.16093,(((Terrabacteri_group_Firmicutes_[Clostridium]_cellulolyticum_H10_H10_ATCC_35319_GCA_000022065:0.03021,Terrabacteri_group_Firmicutes_Clostridium_BNL1100_BNL1100_GCA_000244875:0.02377)1.000:0.11692,(Terrabacteri_group_Firmicutes_[Clostridium]_clariflavum_DSM_19732_DSM_19732_GCA_000237085:0.07438,((Terrabacteri_group_Firmicutes_Ruminiclostridium_thermocellum_ATCC_27405_ATCC_27405_GCA_000015865:0.0,Terrabacteri_group_Firmicutes_Ruminiclostridium_thermocellum_DSM_1313_DSM_1313_GCA_000184925:0.0):0.00059,(Terrabacteri_group_Firmicutes_Ruminiclostridium_thermocellum_DSM_2360_LQRI_GCA_001692755:0.0,Terrabacteri_group_Firmicutes_Ruminiclostridium_thermocellum_AD2_AD2_GCA_000255615:0.0):0.00059)1.000:0.08910)0.998:0.03828)0.200:0.03219,Terrabacteri_group_Firmicutes_Mageeibacillus_indolicus_UPII9_5_UPII9-5_GCA_000025225:0.33490)0.179:0.02713)1.000:0.06225)0.244:0.02470,(((Terrabacteri_group_Firmicutes_Candidatus_Arthromitus_SFB_rat-Yit_SFB-rat-Yit_GCA_000283555:0.05130,(Terrabacteri_group_Firmicutes_Candidatus_Arthromitus_SFB_mouse-NL_nan_GCA_000709435:0.00139,(Terrabacteri_group_Firmicutes_Candidatus_Arthromitus_SFB_mouse-Japan_nan_GCA_000270205:0.00059,Terrabacteri_group_Firmicutes_Candidatus_Arthromitus_SFB_mouse-Yit_SFB-mouse-Yit_GCA_000284435:0.00150)0.029:0.00059)0.998:0.03488)1.000:0.26421,((((Terrabacteri_group_Firmicutes_Clostridium_bornimense_type_strain:0.09883,Terrabacteri_group_Firmicutes_Clostridium_cellulovorans_743B_743B_GCA_000145275:0.06947)0.999:0.03670,((Terrabacteri_group_Firmicutes_Clostridium_perfringens_SM101_SM101_GCA_000013845:0.00220,(Terrabacteri_group_Firmicutes_Clostridium_perfringens_str_13_13_GCA_000009685:0.00059,(Terrabacteri_group_Firmicutes_Clostridium_perfringens_FORC_025_GCA_001854085:0.0,Terrabacteri_group_Firmicutes_Clostridium_perfringens_ATCC_13124_ATCC_13124_GCA_000013285:0.0,Terrabacteri_group_Firmicutes_Clostridium_perfringens_F262_F262_GCA_000255475:0.0):0.00058)0.898:0.00232)1.000:0.07266,(Terrabacteri_group_Firmicutes_Clostridium_baratii_str_Sullivan_Sullivan_GCA_000789395:0.06905,((Terrabacteri_group_Firmicutes_Clostridium_taeniosporum_1_k_GCA_001735765:0.01233,(Terrabacteri_group_Firmicutes_Clostridium_botulinum_E3_str_Alaska_E43_Alaska_E43_GCA_000020285:0.00059,(Terrabacteri_group_Firmicutes_Clostridium_botulinum_202F_202F_GCA_000789355:0.00224,Terrabacteri_group_Firmicutes_Clostridium_botulinum_B_str_Eklund_17B_NRP_B_str_Eklund_17BNRP_GCA_000307125:0.00077)0.890:0.00149)0.996:0.01229)1.000:0.03091,(Terrabacteri_group_Firmicutes_Clostridium_butyricum_CDC_51208_GCA_001886875:0.01279,(Terrabacteri_group_Firmicutes_Clostridium_saccharobutylicum_DSM_13864_DSM_13864_GCA_000473995:0.00899,((Terrabacteri_group_Firmicutes_Clostridium_pasteurianum_NRRL_B_598_NRRL_B-598_GCA_000506785:0.00077,((Terrabacteri_group_Firmicutes_Clostridium_beijerinckii_NCIMB_8052_NCIMB_8052_GCA_000016965:0.00059,Terrabacteri_group_Firmicutes_Clostridium_beijerinckii_ATCC_35702_SA_1_GCA_000767745:0.00059)0.924:0.00154,Terrabacteri_group_Firmicutes_Clostridium_beijerinckii_NCIMB_14988_GCA_000833105:0.00059)0.000:0.00059)0.999:0.01429,(Terrabacteri_group_Firmicutes_Clostridium_DL_VIII_DL-VIII_GCA_000230835:0.00837,Terrabacteri_group_Firmicutes_Clostridium_saccharoperbutylacetonicum_N1_4HMT_N1-4HMT_GCA_000340885:0.01869)0.966:0.00957)0.607:0.00603)0.962:0.01002)1.000:0.04568)0.985:0.02184)0.585:0.01609)1.000:0.05161)0.890:0.01206,(((Terrabacteri_group_Firmicutes_Clostridium_pasteurianum_BC1_BC1_GCA_000389635:0.02713,(Terrabacteri_group_Firmicutes_Clostridium_pasteurianum_M150B_GCA_001856695:0.00058,Terrabacteri_group_Firmicutes_Clostridium_pasteurianum_DSM_525_ATCC_6013_ATCC_6013_GCA_001856645:0.00059)0.995:0.01760)1.000:0.05748,(Terrabacteri_group_Firmicutes_Clostridium_acetobutylicum_ATCC_824_ATCC_824_GCA_000008765:0.0,Terrabacteri_group_Firmicutes_Clostridium_acetobutylicum_DSM_1731_DSM_1731_GCA_000218855:0.0,Terrabacteri_group_Firmicutes_Clostridium_acetobutylicum_EA_2018_EA_2018_GCA_000191905:0.0):0.08655)0.949:0.02440,(((Terrabacteri_group_Firmicutes_Clostridium_carboxidivorans_P7_P7_GCA_001038625:0.00494,Terrabacteri_group_Firmicutes_Clostridium_scatologenes_ATCC_25775_GCA_000968375:0.00819)1.000:0.06400,(Terrabacteri_group_Firmicutes_Clostridium_tyrobutyricum_W428_GCA_001679705:0.08117,((Terrabacteri_group_Firmicutes_Clostridium_autoethanogenum_DSM_10061_DSM_10061_GCA_001484725:0.0,Terrabacteri_group_Firmicutes_Clostridium_ljungdahlii_DSM_13528_DSM_13528_GCA_000143685:0.0):0.05441,((Terrabacteri_group_Firmicutes_Clostridium_kluyveri_NBRC_12016_NBRC_12016_GCA_000010265:0.0,Terrabacteri_group_Firmicutes_Clostridium_kluyveri_DSM_555_DSM_555_GCA_000016505:0.0):0.00388,Terrabacteri_group_Firmicutes_Clostridium_kluyveri_JZZ_GCA_001902295:0.00797)1.000:0.06310)0.953:0.02208)0.996:0.02053)0.986:0.02098,(Terrabacteri_group_Firmicutes_Clostridium_estertheticum_sub_estertheticum_DSM_8809_GCA_001877035:0.14613,((Terrabacteri_group_Firmicutes_Clostridium_botulinum_B1_str_Okra_Okra_GCA_000019305:0.00140,((Terrabacteri_group_Firmicutes_Clostridium_sporogenes_DSM_795_GCA_001020205:0.00059,Terrabacteri_group_Firmicutes_Clostridium_botulinum_Prevot_594_Prevot_594_GCA_000816965:0.00059)0.982:0.00466,(((Terrabacteri_group_Firmicutes_Clostridium_botulinum_CDC_297_CDC_297_GCA_000816945:0.0,Terrabacteri_group_Firmicutes_Clostridium_botulinum_Ba4_str_657_657_GCA_000020345:0.0,Terrabacteri_group_Firmicutes_Clostridium_botulinum_CDC_69096_GCA_001951135:0.0):0.00059,Terrabacteri_group_Firmicutes_Clostridium_botulinum_CDC_1436_CDC_1436_GCA_000817935:0.00077)0.825:0.00094,((Terrabacteri_group_Firmicutes_Clostridium_botulinum_A2_str_Kyoto_Kyoto_GCA_000022765:0.00150,((Terrabacteri_group_Firmicutes_Clostridium_botulinum_A_str_ATCC_3502_ATCC_3502_GCA_000063585:0.0,Terrabacteri_group_Firmicutes_Clostridium_botulinum_A_str_Hall_Hall_GCA_000017045:0.0,Terrabacteri_group_Firmicutes_Clostridium_botulinum_A_str_ATCC_19397_ATCC_19397_GCA_000017025:0.0):0.00220,Terrabacteri_group_Firmicutes_Clostridium_botulinum_H04402_065_H04402_065_GCA_000253195:0.00220)0.000:0.00059)0.883:0.00180,(Terrabacteri_group_Firmicutes_Clostridium_botulinum_A3_str_Loch_Maree_Loch_Maree_GCA_000019545:0.00262,(Terrabacteri_group_Firmicutes_Clostridium_botulinum_F_str_Langeland_Langeland_GCA_000017065:0.0,Terrabacteri_group_Firmicutes_Clostridium_botulinum_F_str_230613_230613_GCA_000092345:0.0):0.00253)0.755:0.00147)0.910:0.00242)0.579:0.00217)0.474:0.00438)1.000:0.09041,(Terrabacteri_group_Firmicutes_Clostridium_tetani_E88_Massachusetts_substr_E88_GCA_000007625:0.00470,Terrabacteri_group_Firmicutes_Clostridium_tetani_12124569_12124569_GCA_000967115:0.00491)1.000:0.10146)0.825:0.02108)0.781:0.01693)0.313:0.01102)0.973:0.01663)0.981:0.02172,(Terrabacteri_group_Firmicutes_Clostridium_botulinum_BKT015925_BKT015925_GCA_000204565:0.02501,Terrabacteri_group_Firmicutes_Clostridium_novyi_NT_NT_GCA_000014125:0.01915)1.000:0.08112)0.995:0.06338)1.000:0.10996,((((((Terrabacteri_group_Firmicutes_Parvimonas_micra_KCOM_1535_ChDC_B708_GCA_000800295:0.14733,(Terrabacteri_group_Firmicutes_Finegoldia_magna_ATCC_53516_ATCC_53516_GCA_000159695:0.00925,Terrabacteri_group_Firmicutes_Finegoldia_magna_ATCC_29328_ATCC_29328_GCA_000010185:0.00273)1.000:0.13407)0.676:0.03343,((Terrabacteri_group_Firmicutes_Ndongobacter_massiliensis_Marseille_P3170_GCA_900120375:0.13678,Terrabacteri_group_Firmicutes_Murdochiella_Marseille_P2341_Marseille-P2341_GCA_900119705:0.14364)1.000:0.09719,(Terrabacteri_group_Firmicutes_Anaerococcus_Marseille_P2765_Marseille-P2765_GCA_900128415:0.04989,Terrabacteri_group_Firmicutes_Anaerococcus_prevotii_DSM_20548_DSM_20548_GCA_000024105:0.07134)1.000:0.16687)0.999:0.05743)1.000:0.07068,(Terrabacteri_group_Firmicutes_Ezakiella_massiliensis_Marseille_P2951_GCA_900120165:0.25147,Terrabacteri_group_Firmicutes_Peptoniphilus_ING2_D1G_nan_GCA_000952975:0.15778)0.903:0.04146)1.000:0.06342,Terrabacteri_group_Firmicutes_[Clostridium]_acidurici_9a_9a_GCA_000299355:0.12571)1.000:0.05398,(((Terrabacteri_group_Firmicutes_Filifactor_alocis_ATCC_35896_ATCC_35896_GCA_000163895:0.12945,Terrabacteri_group_Firmicutes_Acetoanaerobium_sticklandii_DSM_519_GCA_000196455:0.09250)1.000:0.05853,(Terrabacteri_group_Firmicutes_Peptoclostridium_acidaminophilum_DSM_3953_DSM_3953_GCA_000597865:0.13285,(Terrabacteri_group_Firmicutes_Paeniclostridium_sordellii_ATCC9714_GCA_000953675:0.04524,((Terrabacteri_group_Firmicutes_Clostridioides_difficile_QCD_32g58_QCD-32g58_GCA_000152665:0.00059,((Terrabacteri_group_Firmicutes_Clostridioides_difficile_2007855_2007855_GCA_000210455:0.00078,Terrabacteri_group_Firmicutes_Clostridioides_difficile_CF5_CF5_GCA_000210415:0.00059)0.000:0.00059,((Terrabacteri_group_Firmicutes_Clostridioides_difficile_630_630_GCA_000932055:0.00059,Terrabacteri_group_Firmicutes_Clostridioides_difficile_Z31_GCA_001447175:0.00081)0.855:0.00060,(Terrabacteri_group_Firmicutes_Clostridioides_difficile_BI1_BI1_GCA_000211235:0.0,Terrabacteri_group_Firmicutes_Clostridioides_difficile_ATCC_43255_ATCC_43255_GCA_000155025:0.0,Terrabacteri_group_Firmicutes_Clostridioides_difficile_CIP_107932_CIP_107932_GCA_000155045:0.0,Terrabacteri_group_Firmicutes_Clostridioides_difficile_QCD_63q42_nan_GCA_000154625:0.0,Terrabacteri_group_Firmicutes_Clostridioides_difficile_CD196_CD196_GCA_000085225:0.0,Terrabacteri_group_Firmicutes_Clostridioides_difficile_QCD_97b34_nan_GCA_000154665:0.0,Terrabacteri_group_Firmicutes_Clostridioides_difficile_R20291_R20291_GCA_000027105:0.0,Terrabacteri_group_Firmicutes_Clostridioides_difficile_QCD_37x79_nan_GCA_000154685:0.0,Terrabacteri_group_Firmicutes_Clostridioides_difficile_QCD_66c26_nan_GCA_000003215:0.0,Terrabacteri_group_Firmicutes_Clostridioides_difficile_BI9_BI9_GCA_000270485:0.0,Terrabacteri_group_Firmicutes_Clostridioides_difficile_QCD_76w55_nan_GCA_000154645:0.0,Terrabacteri_group_Firmicutes_Clostridioides_difficile_M68_M68_GCA_000210395:0.0):0.00059)0.925:0.00059)0.937:0.00059)0.937:0.00059,(Terrabacteri_group_Firmicutes_Clostridioides_difficile_M120_M120_GCA_000210435:0.00059,Terrabacteri_group_Firmicutes_Clostridioides_difficile_QCD_23m63_QCD-23m63_GCA_000155065:0.00078)0.000:0.00059)1.000:0.04178)1.000:0.11029)0.000:0.02402)1.000:0.05855,((Terrabacteri_group_Firmicutes_Geosporobacter_ferrireducens_IRF9_GCA_001750685:0.10133,Terrabacteri_group_Firmicutes_Eubacterium_sulci_ATCC_35585_ATCC_35585_GCA_001189495:0.28627)0.992:0.05299,(Terrabacteri_group_Firmicutes_Alkaliphilus_oremlandii_OhILAs_OhILAs_GCA_000018325:0.10786,(Terrabacteri_group_Firmicutes_Alkaliphilus_metalliredigens_QYMF_QYMF_GCA_000016985:0.12585,(Terrabacteri_group_Firmicutes_Clostridium_formicaceticum_ATCC_27076_GCA_001854185:0.01116,Terrabacteri_group_Firmicutes_Clostridium_aceticum_DSM_1496_GCA_001042715:0.01347)1.000:0.09487)0.124:0.02133)1.000:0.05112)0.198:0.02502)1.000:0.04429)0.982:0.02704,(((Terrabacteri_group_Firmicutes_Anaerostipes_hadrus_SSC_2_GCA_000210695:0.09038,(((((Terrabacteri_group_Firmicutes_Ruminococcus_torques_L2_14_L2-14_GCA_000210035:0.04657,Terrabacteri_group_Firmicutes_Lachnoclostridium_phocaeense_Marseille_P3177_GCA_900120345:0.04326)1.000:0.03071,(((Terrabacteri_group_Firmicutes_Butyrivibrio_fibrisolvens_16_4_16_4_GCA_000209815:0.08055,(((Terrabacteri_group_Firmicutes_[Eubacterium_rectale]_ATCC_33656_ATCC_33656_GCA_000020605:0.0,Terrabacteri_group_Firmicutes_[Eubacterium]_rectale_M104_1_M104_1_GCA_000209955:0.0):0.00059,Terrabacteri_group_Firmicutes_[Eubacterium]_rectale_DSM_17629_DSM_17629_GCA_000209935:0.00059)1.000:0.04085,(Terrabacteri_group_Firmicutes_Roseburia_hominis_A2_183_A2-183_GCA_000225345:0.01710,(Terrabacteri_group_Firmicutes_Roseburia_intestinalis_XB6B4_XB6B4_GCA_000210655:0.00701,Terrabacteri_group_Firmicutes_Roseburia_intestinalis_M50_1_M50_1_GCA_000209995:0.00058)1.000:0.02079)0.990:0.02190)0.999:0.03332)0.793:0.02178,Terrabacteri_group_Firmicutes_Clostridium_SY8519_SY8519_GCA_000270305:0.12240)0.806:0.01608,(Terrabacteri_group_Firmicutes_[Eubacterium]_eligens_ATCC_27750_ATCC_27750_GCA_000146185:0.10033,(Terrabacteri_group_Firmicutes_Butyrivibrio_hungatei_MB2003_GCA_001858005:0.01351,Terrabacteri_group_Firmicutes_Butyrivibrio_proteoclasticus_B316_B316_GCA_000145035:0.00654)1.000:0.13209)0.880:0.01989)0.981:0.01811)0.084:0.01268,(Terrabacteri_group_Firmicutes_[Clostridium]_saccharolyticum_WM1_WM1_GCA_000144625:0.06333,((Terrabacteri_group_Firmicutes_[Clostridium]_cf._saccharolyticum_K10_K10_GCA_000210535:0.00059,Terrabacteri_group_Firmicutes_butyrate_producing_bacterium_SM4_1_SM4_1_GCA_000210675:0.00059)1.000:0.03609,(Terrabacteri_group_Firmicutes_butyrate_producing_bacterium_SS3_4_SS3_4_GCA_000209895:0.05141,Terrabacteri_group_Firmicutes_Lachnoclostridium_YL32_YL32_GCA_001688665:0.05741)0.494:0.01062)0.044:0.01165)1.000:0.04570)0.487:0.01173,(Terrabacteri_group_Firmicutes_Blautia_YL58_YL58_GCA_001689125:0.04306,(Terrabacteri_group_Firmicutes_[Eubacterium]_cellulosolvens_6_6_GCA_000183525:0.10707,(Terrabacteri_group_Firmicutes_Blautia_obeum_A2_162_A2-162_GCA_000210015:0.01349,Terrabacteri_group_Firmicutes_Ruminococcus_SR1_5_SR1_5_GCA_000209835:0.02336)1.000:0.04126)0.586:0.02367)1.000:0.03586)1.000:0.03580,(Terrabacteri_group_Firmicutes_Lachnoclostridium_phytofermentans_ISDg_ISDg_GCA_000018685:0.08771,(Terrabacteri_group_Firmicutes_Coprococcus_ART55_1_ART55_1_GCA_000210595:0.15130,Terrabacteri_group_Firmicutes_Coprococcus_catus_GD_7_GD_7_GCA_000210555:0.07758)0.906:0.02883)0.890:0.01723)0.920:0.02884)1.000:0.10368,(Terrabacteri_group_Firmicutes_[Clostridium]_propionicum_DSM_1682_X2_GCA_001561955:0.19138,Terrabacteri_group_Firmicutes_Clostridium_lentocellum_DSM_5427_DSM_5427_GCA_000178835:0.16777)0.579:0.03989)1.000:0.09828,(Terrabacteri_group_Firmicutes_Acetobacterium_woodii_DSM_1030_DSM_1030_GCA_000247605:0.06857,(Terrabacteri_group_Firmicutes_Eubacterium_limosum_SA11_GCA_001481725:0.00522,Terrabacteri_group_Firmicutes_Eubacterium_limosum_KIST612_KIST612_GCA_000152245:0.00322)1.000:0.07581)1.000:0.16214)0.741:0.02684)0.995:0.03034)0.939:0.02814)0.997:0.04441,(Terrabacteri_group_Firmicutes_Mahella_australiensis_50_1_BON_50-1_BON_GCA_000213255:0.24015,(((Terrabacteri_group_Firmicutes_Thermoanaerobacterium_thermosaccharolyticum_M0795_M0795_GCA_000328545:0.00059,Terrabacteri_group_Firmicutes_Thermoanaerobacterium_thermosaccharolyticum_DSM_571_DSM_571_GCA_000145615:0.00150)0.988:0.01275,(Terrabacteri_group_Firmicutes_Thermoanaerobacterium_saccharolyticum_JW_SL_YS485_JW_SL-YS485_GCA_000307585:0.00691,Terrabacteri_group_Firmicutes_Thermoanaerobacterium_xylanolyticum_LX_11_LX-11_GCA_000189775:0.00353)0.745:0.00638)1.000:0.11649,(Terrabacteri_group_Firmicutes_Caldanaerobacter_subterraneus_sub_tengcongensis_MB4_MB4_GCA_000007085:0.04178,((Terrabacteri_group_Firmicutes_Thermoanaerobacter_mathranii_sub_mathranii_str_A3_A3_GCA_000092965:0.00059,Terrabacteri_group_Firmicutes_Thermoanaerobacter_italicus_Ab9_Ab9_GCA_000025645:0.00058)0.998:0.01527,(Terrabacteri_group_Firmicutes_Thermoanaerobacter_kivui_DSM_2030_LKT_1_GCA_000763575:0.03451,((Terrabacteri_group_Firmicutes_Thermoanaerobacter_wiegelii_Rt8.B1_Rt8.B1_GCA_000147695:0.00085,Terrabacteri_group_Firmicutes_Thermoanaerobacter_siderophilus_SR4_SR4_GCA_000262445:0.00146)0.750:0.00228,((Terrabacteri_group_Firmicutes_Thermoanaerobacter_pseudethanolicus_ATCC_33223_ATCC_33223_39E_GCA_000019085:0.0,Terrabacteri_group_Firmicutes_Thermoanaerobacter_brockii_sub_finnii_Ako_1_Ako-1_GCA_000175295:0.0):0.00090,(Terrabacteri_group_Firmicutes_Thermoanaerobacter_X514_X514_GCA_000019065:0.00077,Terrabacteri_group_Firmicutes_Thermoanaerobacter_X513_X513_GCA_000148425:0.00059)0.973:0.00443)0.235:0.00158)0.953:0.00570)0.797:0.01057)0.956:0.01918)0.999:0.05369)1.000:0.08334)0.762:0.03085)0.219:0.01785)0.703:0.02439,(Terrabacteri_group_Firmicutes_Tepidanaerobacter_acetatoxydans_Re1_Re1_GCA_000213235:0.15001,Terrabacteri_group_Firmicutes_Thermosediminibacter_oceani_DSM_16646_DSM_16646_GCA_000144645:0.10233)1.000:0.09878)0.999:0.04719)0.938:0.01847,(((((Terrabacteri_group_Firmicutes_Heliobacterium_modesticaldum_Ice1_Ice1_ATCC_51547_GCA_000019165:0.16524,((Terrabacteri_group_Firmicutes_Syntrophobotulus_glycolicus_DSM_8271_DSM_8271_GCA_000190635:0.08168,((Terrabacteri_group_Firmicutes_Dehalobacter_CF_CF_GCA_000305815:0.0,Terrabacteri_group_Firmicutes_Dehalobacter_DCA_DCA_GCA_000305775:0.0):0.00115,Terrabacteri_group_Firmicutes_Dehalobacter_restrictus_DSM_9455_PER_K23_DSM_9455_GCA_000512895:0.00190)1.000:0.07137)1.000:0.07764,((Terrabacteri_group_Firmicutes_Desulfosporosinus_acidiphilus_SJ4_SJ4_GCA_000255115:0.04919,(Terrabacteri_group_Firmicutes_Desulfosporosinus_meridiei_DSM_13257_DSM_13257_GCA_000231385:0.01654,(Terrabacteri_group_Firmicutes_Desulfosporosinus_youngiae_DSM_17734_DSM_17734_GCA_000244895:0.02279,Terrabacteri_group_Firmicutes_Desulfosporosinus_orientis_DSM_765_DSM_765_GCA_000235605:0.03953)0.030:0.00863)0.999:0.03499)1.000:0.08358,(Terrabacteri_group_Firmicutes_Desulfitobacterium_metallireducens_DSM_15288_853_15A_GCA_000231405:0.05252,(Terrabacteri_group_Firmicutes_Desulfitobacterium_dichloroeliminans_LMG_P_21439_LMG_P-21439_GCA_000243135:0.03288,(Terrabacteri_group_Firmicutes_Desulfitobacterium_dehalogenans_ATCC_51507_ATCC_51507_GCA_000243155:0.01260,(Terrabacteri_group_Firmicutes_Desulfitobacterium_hafniense_Y51_Y51_GCA_000010045:0.00363,Terrabacteri_group_Firmicutes_Desulfitobacterium_hafniense_DCB_2_DCB-2_GCA_000021925:0.01535)0.977:0.01084)0.978:0.01641)0.999:0.03808)0.999:0.03822)0.994:0.03653)1.000:0.08863)0.806:0.03423,(Terrabacteri_group_Firmicutes_Syntrophomonas_wolfei_sub_wolfei_str_Goettingen_G311_Goettingen_G311_GCA_000014725:0.18938,Terrabacteri_group_Firmicutes_Syntrophothermus_lipocalidus_DSM_12680_DSM_12680_GCA_000092405:0.12806)1.000:0.14080)0.061:0.01744,(Terrabacteri_group_Firmicutes_Thermacetogenium_phaeum_DSM_12270_DSM_12270_GCA_000305935:0.19620,(Terrabacteri_group_Firmicutes_Moorella_thermoacetica_DSM_103284_GCA_001874605:0.00088,Terrabacteri_group_Firmicutes_Moorella_thermoacetica_ATCC_39073_ATCC_39073_GCA_000013105:0.00147)1.000:0.15863)0.961:0.03695)0.190:0.01606,(Terrabacteri_group_Firmicutes_Thermincola_potens_JR_JR_GCA_000092945:0.14455,((Terrabacteri_group_Firmicutes_Candidatus_Desulforudis_audaxviator_MP104C_MP104C_GCA_000018425:0.22209,(Terrabacteri_group_Firmicutes_Carboxydothermus_hydrogenoformans_Z_2901_Z-2901_GCA_000012865:0.14286,Terrabacteri_group_Firmicutes_Ammonifex_degensii_KC4_KC4_GCA_000024605:0.16654)0.998:0.05246)0.301:0.02301,(Terrabacteri_group_Firmicutes_Desulfotomaculum_acetoxidans_DSM_771_DSM_771_GCA_000024205:0.14943,((Terrabacteri_group_Firmicutes_Desulfotomaculum_nigrificans_CO_1-SRB_CO-1-SRB_GCA_000214435:0.02553,(Terrabacteri_group_Firmicutes_Desulfotomaculum_ruminis_DSM_2154_DSM_2154_GCA_000215085:0.04996,Terrabacteri_group_Firmicutes_Desulfotomaculum_reducens_MI_1_MI-1_GCA_000016165:0.04460)0.963:0.02101)1.000:0.10960,(Terrabacteri_group_Firmicutes_Pelotomaculum_thermopropionicum_SI_SI_GCA_000010565:0.08459,(Terrabacteri_group_Firmicutes_Desulfotomaculum_gibsoniae_DSM_7213_DSM_7213_GCA_000233715:0.13215,Terrabacteri_group_Firmicutes_Desulfotomaculum_kuznetsovii_DSM_6115_DSM_6115_GCA_000214705:0.08295)0.823:0.02151)0.539:0.02320)0.929:0.02414)0.960:0.02739)0.980:0.03006)0.991:0.03451)0.999:0.04564,(((Terrabacteri_group_Firmicutes_Pelosinus_UFO1_UFO1_GCA_000725345:0.01535,Terrabacteri_group_Firmicutes_Pelosinus_fermentans_JBW45_JBW45_GCA_000271665:0.01662)1.000:0.11263,(Terrabacteri_group_Firmicutes_Megamonas_hypermegale_ART12_1_ART12_1_GCA_000209975:0.07196,((Terrabacteri_group_Firmicutes_Selenomonas_ruminantium_sub_lactilytica_TAM6421_TAM6421_GCA_000284095:0.05191,((Terrabacteri_group_Firmicutes_Selenomonas_oral_taxon_136_F0591_GCA_001554015:0.00075,Terrabacteri_group_Firmicutes_Selenomonas_oral_taxon_478_F0592_GCA_001189555:0.00059)0.992:0.01167,(Terrabacteri_group_Firmicutes_Selenomonas_oral_taxon_920_W5150_GCA_001717585:0.00766,Terrabacteri_group_Firmicutes_Selenomonas_oral_taxon_126_W7667_GCA_001683335:0.00252)0.964:0.00796)1.000:0.07989)0.999:0.03813,Terrabacteri_group_Firmicutes_Selenomonas_sputigena_ATCC_35185_ATCC_35185_GCA_000208405:0.06215)0.984:0.02681)0.999:0.05093)0.948:0.04069,((Terrabacteri_group_Firmicutes_Acidaminococcus_fermentans_DSM_20731_DSM_20731_GCA_000025305:0.03543,Terrabacteri_group_Firmicutes_Acidaminococcus_intestini_RyC_MR95_RyC-MR95_GCA_000230275:0.04387)1.000:0.16003,(((Terrabacteri_group_Firmicutes_Veillonella_parvula_HSIVP1_HSIVP1_GCA_000448705:0.00059,Terrabacteri_group_Firmicutes_Veillonella_parvula_DSM_2008_DSM_2008_GCA_000024945:0.00075)1.000:0.09796,(Terrabacteri_group_Firmicutes_Megasphaera_elsdenii_14_14_14-14_GCA_001304715:0.00067,Terrabacteri_group_Firmicutes_Megasphaera_elsdenii_DSM_20460_DSM_20460_GCA_000283495:0.00059)1.000:0.13778)0.513:0.03149,(Terrabacteri_group_Firmicutes_Negativicoccus_massiliensis_AT7_GCA_900155405:0.11161,Terrabacteri_group_Firmicutes_Dialister_pneumosintes_F0677_GCA_001717505:0.19962)1.000:0.06828)1.000:0.07056)0.649:0.02728)1.000:0.14673)0.849:0.03132)0.995:0.03713)1.000:0.05507)0.428:0.02862,((((((Terrabacteri_group_Actinobacteria_Scardovia_inopinata_JCM_12537_JCM_12537_GCA_001042695:0.03184,Terrabacteri_group_Actinobacteria_Parascardovia_denticolens_DSM_10105_JCM_12538_DSM_10105_GCA_000191785:0.03891)1.000:0.03700,((Terrabacteri_group_Actinobacteria_Bifidobacterium_actinocoloniiforme_DSM_22766_DSM_22766_GCA_001263395:0.05192,(Terrabacteri_group_Actinobacteria_Bifidobacterium_asteroides_PRL2011_PRL2011_GCA_000304215:0.02791,(Terrabacteri_group_Actinobacteria_Bifidobacterium_coryneforme_LMG18911_GCA_000737865:0.00059,Terrabacteri_group_Actinobacteria_Bifidobacterium_indicum_LMG_11587_DSM_20214_LMG_11587_GCA_000706765:0.00059)0.991:0.01369)1.000:0.03351)1.000:0.04177,(Terrabacteri_group_Actinobacteria_Bifidobacterium_thermophilum_RBL67_RBL67_GCA_000347695:0.02923,((((Terrabacteri_group_Actinobacteria_Bifidobacterium_scardovii_JCM_12489_DSM_13734_JCM_12489_GCA_001042635:0.01812,((Terrabacteri_group_Actinobacteria_Bifidobacterium_bifidum_BGN4_BGN4_GCA_000265095:0.00059,(Terrabacteri_group_Actinobacteria_Bifidobacterium_bifidum_S17_S17_GCA_000164965:0.00059,Terrabacteri_group_Actinobacteria_Bifidobacterium_bifidum_PRL2010_PRL2010_GCA_000165905:0.00059)0.875:0.00059)0.000:0.00059,(Terrabacteri_group_Actinobacteria_Bifidobacterium_bifidum_BF3_GCA_001281345:0.00059,Terrabacteri_group_Actinobacteria_Bifidobacterium_bifidum_ATCC_29521_JCM_1255__DSM_20456_JCM_1255_GCA_001025135:0.00077)0.000:0.00059)1.000:0.03410)0.992:0.02089,((Terrabacteri_group_Actinobacteria_Bifidobacterium_angulatum_DSM_20098_JCM_7096_JCM_7096_GCA_001025155:0.00367,Terrabacteri_group_Actinobacteria_Bifidobacterium_angulatum_GT102_GCA_000966445:0.00059)1.000:0.03295,(((Terrabacteri_group_Actinobacteria_Bifidobacterium_breve_S27_S27_GCA_000569075:0.0,Terrabacteri_group_Actinobacteria_Bifidobacterium_breve_689b_689b_GCA_000569055:0.0,Terrabacteri_group_Actinobacteria_Bifidobacterium_breve_12L_12L_GCA_000568955:0.0,Terrabacteri_group_Actinobacteria_Bifidobacterium_breve_BR3_GCA_001281425:0.0,Terrabacteri_group_Actinobacteria_Bifidobacterium_breve_JCM_7019_JCM_7019_GCA_000569015:0.0):0.00059,(Terrabacteri_group_Actinobacteria_Bifidobacterium_breve_UCC2003_UCC2003_GCA_000220135:0.0,Terrabacteri_group_Actinobacteria_Bifidobacterium_breve_JCM_7017_JCM_7017_GCA_000568975:0.0,Terrabacteri_group_Actinobacteria_Bifidobacterium_breve_ACS_071-V-Sch8b_ACS-071-V-Sch8b_GCA_000213865:0.0,Terrabacteri_group_Actinobacteria_Bifidobacterium_breve_DSM_20213_JCM_1192_JCM_1192_GCA_001025175:0.0,Terrabacteri_group_Actinobacteria_Bifidobacterium_breve_NCFB_2258_NCFB_2258_GCA_000569035:0.0):0.00059)0.992:0.00960,(((((Terrabacteri_group_Actinobacteria_Bifidobacterium_longum_sub_infantis_157F_157F_GCA_000196575:0.0,Terrabacteri_group_Actinobacteria_Bifidobacterium_longum_sub_longum_JCM_1217_JCM_1217_GCA_000196555:0.0,Terrabacteri_group_Actinobacteria_Bifidobacterium_longum_NCC2705_NCC2705_GCA_000007525:0.0):0.00059,(Terrabacteri_group_Actinobacteria_Bifidobacterium_longum_sub_longum_KACC_91563_KACC_91563_GCA_000219455:0.00059,((Terrabacteri_group_Actinobacteria_Bifidobacterium_longum_sub_longum_AH1206_GCA_001725985:0.0,Terrabacteri_group_Actinobacteria_Bifidobacterium_longum_sub_longum_F8_F8_GCA_000210755:0.0,Terrabacteri_group_Actinobacteria_Bifidobacterium_longum_sub_longum_BBMN68_BBMN68_GCA_000166315:0.0,Terrabacteri_group_Actinobacteria_Bifidobacterium_longum_E18_E18_GCA_000497735:0.0,Terrabacteri_group_Actinobacteria_Bifidobacterium_longum_DJO10A_DJO10A_GCA_000008945:0.0):0.00059,Terrabacteri_group_Actinobacteria_Bifidobacterium_longum_sub_longum_GT15_GT15_GCA_000772485:0.00076)0.920:0.00059)0.448:0.00077)0.920:0.00059,Terrabacteri_group_Actinobacteria_Bifidobacterium_longum_sub_infantis_BT1_GCA_001281305:0.00059)0.760:0.00079,(Terrabacteri_group_Actinobacteria_Bifidobacterium_longum_sub_longum_JDM301_JDM301_GCA_000092325:0.00059,Terrabacteri_group_Actinobacteria_Bifidobacterium_longum_sub_infantis_ATCC_15697_JCM_1222__DSM_20088_JCM_1222_GCA_000269965:0.00298)0.000:0.00059)0.000:0.00059,Terrabacteri_group_Actinobacteria_Bifidobacterium_longum_Su859_GCA_900103055:0.00078)0.959:0.00451)1.000:0.03552)0.969:0.01491)0.874:0.01045,(((Terrabacteri_group_Actinobacteria_Bifidobacterium_dentium_JCM_1195_DSM_20436_JCM_1195_GCA_001042595:0.00137,Terrabacteri_group_Actinobacteria_Bifidobacterium_dentium_Bd1_Bd1_GCA_000024445:0.00058)0.950:0.00613,((Terrabacteri_group_Actinobacteria_Bifidobacterium_adolescentis_ATCC_15703_ATCC_15703_GCA_000010425:0.00150,Terrabacteri_group_Actinobacteria_Bifidobacterium_adolescentis_BBMN23_GCA_000817995:0.00077)0.909:0.00244,(Terrabacteri_group_Actinobacteria_Bifidobacterium_kashiwanohense_PV20_2_PV20-2_GCA_000800455:0.00156,((Terrabacteri_group_Actinobacteria_Bifidobacterium_kashiwanohense_JCM_15439_DSM_21854_JCM_15439_GCA_001042615:0.0,Terrabacteri_group_Actinobacteria_Bifidobacterium_catenulatum_DSM_16992_JCM_1194__LMG_11043_JCM_1194_GCA_001025195:0.0):0.00059,Terrabacteri_group_Actinobacteria_Bifidobacterium_pseudocatenulatum_DSM_20438_JCM_1200__LMG_10505_JCM_1200_GCA_001025215:0.00215)0.138:0.00077)0.934:0.00341)0.923:0.00541)1.000:0.02354,(Terrabacteri_group_Actinobacteria_Bifidobacterium_pseudolongum_PV8_2_PV8-2_GCA_000800475:0.02814,(((Terrabacteri_group_Actinobacteria_Bifidobacterium_animalis_sub_lactis_V9_V9_GCA_000092765:0.0,Terrabacteri_group_Actinobacteria_Bifidobacterium_animalis_sub_lactis_CNCM_I_2494_CNCM_I-2494_GCA_000220885:0.0,Terrabacteri_group_Actinobacteria_Bifidobacterium_animalis_sub_lactis_BF052_GCA_000818055:0.0):0.00059,((Terrabacteri_group_Actinobacteria_Bifidobacterium_animalis_sub_lactis_BB_12_BB-12_GCA_000025245:0.0,Terrabacteri_group_Actinobacteria_Bifidobacterium_animalis_sub_lactis_DSM_10140_DSM_10140_GCA_000022965:0.0,Terrabacteri_group_Actinobacteria_Bifidobacterium_animalis_sub_lactis_BLC1_BLC1_GCA_000224965:0.0,Terrabacteri_group_Actinobacteria_Bifidobacterium_animalis_sub_lactis_Bl12_Bl12_GCA_000414215:0.0):0.00145,((Terrabacteri_group_Actinobacteria_Bifidobacterium_animalis_sub_lactis_AD011_AD011_GCA_000021425:0.0,Terrabacteri_group_Actinobacteria_Bifidobacterium_animalis_sub_lactis_ATCC_27673_ATCC_27673_GCA_000471945:0.0):0.00059,((Terrabacteri_group_Actinobacteria_Bifidobacterium_animalis_sub_lactis_KLDS2.0603_KLDS2.0603_GCA_000816205:0.0,Terrabacteri_group_Actinobacteria_Bifidobacterium_animalis_sub_lactis_Bi_07_Bi-07_GCA_000277345:0.0,Terrabacteri_group_Actinobacteria_Bifidobacterium_animalis_sub_lactis_Bl_04_Bl-04_ATCC_SD5219_GCA_000022705:0.0,Terrabacteri_group_Actinobacteria_Bifidobacterium_animalis_sub_lactis_B420_B420_GCA_000277325:0.0,Terrabacteri_group_Actinobacteria_Bifidobacterium_animalis_A6_GCA_000817045:0.0):0.00059,Terrabacteri_group_Actinobacteria_Bifidobacterium_animalis_sub_animalis_YL2_GCA_001688645:0.00193)0.000:0.00059)0.725:0.00058)0.981:0.00370)0.889:0.00136,Terrabacteri_group_Actinobacteria_Bifidobacterium_animalis_sub_animalis_ATCC_25527_ATCC_25527_GCA_000260715:0.00059)0.998:0.01945)1.000:0.03023)0.109:0.01239)0.943:0.01063,(Terrabacteri_group_Actinobacteria_Gardnerella_vaginalis_409_05_409-05_GCA_000025205:0.01450,((Terrabacteri_group_Actinobacteria_Gardnerella_vaginalis_DSM_4944_GCA_900105405:0.0,Terrabacteri_group_Actinobacteria_Gardnerella_vaginalis_ATCC_14018_JCM_11026_JCM_11026_GCA_001042655:0.0,Terrabacteri_group_Actinobacteria_Gardnerella_vaginalis_HMP9231_HMP9231_GCA_000213955:0.0):0.00059,Terrabacteri_group_Actinobacteria_Gardnerella_vaginalis_ATCC_14019_ATCC_14019_GCA_000159155:0.00059)0.994:0.01050)1.000:0.02931)0.842:0.00926)0.998:0.02551)0.262:0.01836)1.000:0.22509,((Terrabacteri_group_Actinobacteria_Actinotignum_schaalii_CCUG_27420_GCA_000724605:0.12273,(Terrabacteri_group_Actinobacteria_Arcanobacterium_haemolyticum_DSM_20595_DSM_20595_GCA_000092365:0.06924,(Terrabacteri_group_Actinobacteria_Trueperella_pyogenes_2012CQ_ZSH_GCA_001281085:0.00059,Terrabacteri_group_Actinobacteria_Trueperella_pyogenes_TP8_TP8_GCA_000816065:0.00280)1.000:0.09237)0.999:0.05015)1.000:0.05747,(((Terrabacteri_group_Actinobacteria_Beutenbergia_cavernae_DSM_12333_DSM_12333_GCA_000023105:0.09002,(((Terrabacteri_group_Actinobacteria_Paraoerskovia_marina_DSM_22126_GCA_900105445:0.05712,(Terrabacteri_group_Actinobacteria_Xylanimonas_cellulosilytica_DSM_15894_DSM_15894_GCA_000024965:0.04104,(Terrabacteri_group_Actinobacteria_Isoptericola_variabilis_225_225_GCA_000215105:0.01954,Terrabacteri_group_Actinobacteria_Isoptericola_dokdonensis_DS_3_DS-3_GCA_001636295:0.03648)0.958:0.01126)0.983:0.01560)0.390:0.00889,(Terrabacteri_group_Actinobacteria_Sanguibacter_keddieii_DSM_10542_DSM_10542_GCA_000024925:0.03744,Terrabacteri_group_Actinobacteria_Jonesia_denitrificans_DSM_20603_DSM_20603_GCA_000024065:0.08499)0.981:0.01382)0.886:0.01268,(Terrabacteri_group_Actinobacteria_Cellulomonas_flavigena_DSM_20109_DSM_20109_GCA_000092865:0.02724,(Terrabacteri_group_Actinobacteria_Cellulomonas_gilvus_ATCC_13127_ATCC_13127_GCA_000218545:0.02457,Terrabacteri_group_Actinobacteria_Cellulomonas_fimi_ATCC_484_ATCC_484_GCA_000212695:0.02012)0.348:0.00722)1.000:0.03550)0.987:0.02257)0.948:0.02665,((((((((Terrabacteri_group_Actinobacteria_Frondihabitans_PAMC_28766_PAMC_28766_GCA_001577365:0.05105,(Terrabacteri_group_Actinobacteria_Curtobacterium_BH_2-1-1_BH-2-1-1_GCA_001806325:0.00708,Terrabacteri_group_Actinobacteria_Curtobacterium_MR_MD2014_MR_MD2014_GCA_000772085:0.00502)1.000:0.05719)0.929:0.01557,(((Terrabacteri_group_Actinobacteria_Agromyces_aureus_AR33_GCA_001660485:0.05077,(Terrabacteri_group_Actinobacteria_Leifsonia_xyli_SE134_GCA_001647635:0.01875,(Terrabacteri_group_Actinobacteria_Leifsonia_xyli_sub_xyli_str_CTCB07_CTCB07_GCA_000007665:0.01282,Terrabacteri_group_Actinobacteria_Leifsonia_xyli_sub_cynodontis_DSM_46306_DSM_46306_GCA_000470775:0.01096)0.996:0.01509)1.000:0.02862)0.633:0.00783,(Terrabacteri_group_Actinobacteria_Microterricola_viridarii_DSM_21772_GCA_900104895:0.04043,(Terrabacteri_group_Actinobacteria_Cryobacterium_arcticum_PAMC_27867_GCA_001679725:0.05816,(Terrabacteri_group_Actinobacteria_Clavibacter_michiganensis_sub_capsici_PF008_GCA_001280205:0.00400,(Terrabacteri_group_Actinobacteria_Clavibacter_michiganensis_sub_insidiosus_R1_1_GCA_000958465:0.00072,(Terrabacteri_group_Actinobacteria_Clavibacter_michiganensis_sub_nebraskensis_NCPPB_2581_type_strain:0.00198,(Terrabacteri_group_Actinobacteria_Clavibacter_michiganensis_sub_michiganensis_NCPPB_382_NCPPB_382_GCA_000063485:0.00191,Terrabacteri_group_Actinobacteria_Clavibacter_michiganensis_sub_sepedonicus_ATCC33113_GCA_000069225:0.00121)0.351:0.00146)0.961:0.00452)0.985:0.00905)1.000:0.06105)0.828:0.02356)0.468:0.00687)0.853:0.00852,(((Terrabacteri_group_Actinobacteria_Microbacterium_chocolatum_SIT_101_GCA_001652465:0.02582,(Terrabacteri_group_Actinobacteria_Microbacterium_testaceum_StLB037_StLB037_GCA_000202635:0.00292,Terrabacteri_group_Actinobacteria_Microbacterium_BH3_3-3_BH3-3-3_GCA_001792815:0.01302)0.999:0.01765)0.965:0.01059,(Terrabacteri_group_Actinobacteria_Microbacterium_paludicola_CC3_GCA_001887285:0.02609,(Terrabacteri_group_Actinobacteria_Microbacterium_No._7_No._7_GCA_001314225:0.02756,(Terrabacteri_group_Actinobacteria_Microbacterium_XT11_XT11_GCA_001513675:0.01464,((Terrabacteri_group_Actinobacteria_Microbacterium_1.5R_1.5R_GCA_001889265:0.00059,Terrabacteri_group_Actinobacteria_Microbacterium_CGR1_CGR1_GCA_001266755:0.00059)1.000:0.02061,(Terrabacteri_group_Actinobacteria_Microbacterium_PAMC_28756_HSR44_GCA_001558975:0.00059,Terrabacteri_group_Actinobacteria_Microbacterium_paraoxydans_DSM_15019_GCA_900105335:0.00059)0.979:0.00711)0.954:0.00597)1.000:0.01736)0.502:0.00665)0.844:0.00290)1.000:0.04936,(Terrabacteri_group_Actinobacteria_Rathayibacter_toxicus_70137_GCA_000875675:0.01470,Terrabacteri_group_Actinobacteria_Rathayibacter_tritici_NCPPB_1953_GCA_001641005:0.01617)1.000:0.04897)0.076:0.01005)0.969:0.01771)0.973:0.02413,(TMED98:0.11669,(Terrabacteri_group_Actinobacteria_Tropheryma_whipplei_str_Twist_Twist_GCA_000007485:0.00157,Terrabacteri_group_Actinobacteria_Tropheryma_whipplei_TW08_27_TW08_27_GCA_000196075:0.00146)1.000:0.36276)0.835:0.03001)0.995:0.03079,(Terrabacteri_group_Actinobacteria_Candidatus_Rhodoluna_planktonica_MWH_Dar1_GCA_001854225:0.04917,Terrabacteri_group_Actinobacteria_Rhodoluna_lacicola_MWH_Ta8_GCA_000699505:0.05197)1.000:0.09397)1.000:0.04307,((((Terrabacteri_group_Actinobacteria_Micrococcus_luteus_NCTC_2665_NCTC_2665_GCA_000023205:0.00078,Terrabacteri_group_Actinobacteria_Micrococcus_luteus_trpE16_GCA_000877795:0.00059)1.000:0.09335,(Terrabacteri_group_Actinobacteria_Neomicrococcus_aestuarii_B18_GCA_001887245:0.04904,((Terrabacteri_group_Actinobacteria_Arthrobacter_LS16_LS16_GCA_001281115:0.00059,Terrabacteri_group_Actinobacteria_Arthrobacter_YC_RL1_YC-RL1_GCA_001454985:0.00226)0.992:0.01298,(Terrabacteri_group_Actinobacteria_Glutamicibacter_arilaitensis_Re117_Re117_GCA_000197735:0.00937,Terrabacteri_group_Actinobacteria_Glutamicibacter_arilaitensis_KLBMP5180_GCA_001302565:0.00793)0.518:0.00698)1.000:0.06287)0.865:0.02350)0.906:0.01664,((Terrabacteri_group_Actinobacteria_Rothia_dentocariosa_ATCC_17931_ATCC_17931_GCA_000164695:0.02239,(Terrabacteri_group_Actinobacteria_Rothia_mucilaginosa_NUM_Rm6536_GCA_001548235:0.00413,Terrabacteri_group_Actinobacteria_Rothia_mucilaginosa_DY_18_DY-18_GCA_000011025:0.00083)0.925:0.00733)1.000:0.07523,((Terrabacteri_group_Actinobacteria_Kocuria_turfanensis_HO_9042_GCA_001580365:0.01751,Terrabacteri_group_Actinobacteria_Kocuria_flava_HO_9041_GCA_001482365:0.01880)0.987:0.02001,(Terrabacteri_group_Actinobacteria_Kocuria_rhizophila_DC2201_DC2201_NBRC_103217_GCA_000010285:0.05135,Terrabacteri_group_Actinobacteria_Kocuria_palustris_MU14_1_GCA_001275345:0.08088)0.876:0.01936)0.997:0.02728)1.000:0.03425)0.463:0.01317,(Terrabacteri_group_Actinobacteria_Sinomonas_atrocyanea_KCTC_3377_GCA_001577305:0.05416,((((Terrabacteri_group_Actinobacteria_Arthrobacter_Rue61a_Rue61a_GCA_000294695:0.00059,Terrabacteri_group_Actinobacteria_Paenarthrobacter_aurescens_TC1_TC1_ATCC_BAA_1386_GCA_000014925:0.00059)0.982:0.00620,(Terrabacteri_group_Actinobacteria_Arthrobacter_ZXY_2_ZXY-2_GCA_001854365:0.00231,Terrabacteri_group_Actinobacteria_Arthrobacter_ATCC_21022_ATCC_21022_GCA_001542565:0.00059)0.988:0.00914)0.957:0.00787,(Terrabacteri_group_Actinobacteria_Arthrobacter_Hiyo8_Hiyo8_GCA_001549895:0.02403,((Terrabacteri_group_Actinobacteria_Pseudarthrobacter_phenanthrenivorans_Sphe3_Sphe3_GCA_000189535:0.01382,Terrabacteri_group_Actinobacteria_Pseudarthrobacter_chlorophenolicus_A6_A6_GCA_000022025:0.00946)0.971:0.01034,(Terrabacteri_group_Actinobacteria_Arthrobacter_FB24_FB24_GCA_000196235:0.00234,(Terrabacteri_group_Actinobacteria_Arthrobacter_U41_U41_GCA_001750145:0.01021,Terrabacteri_group_Actinobacteria_Pseudarthrobacter_sulfonivorans_Ar51_GCA_001484605:0.01411)0.482:0.00659)0.976:0.00838)0.992:0.01556)0.866:0.00755)0.990:0.01381,((Terrabacteri_group_Actinobacteria_Arthrobacter_ERGS1:0.00584,(Terrabacteri_group_Actinobacteria_Arthrobacter_PAMC_25486_PAMC_25486_GCA_000785535:0.00908,(Terrabacteri_group_Actinobacteria_Arthrobacter_A3_A3_GCA_000755585:0.00637,Terrabacteri_group_Actinobacteria_Arthrobacter_alpinus_ERGS4:0.01071)0.810:0.00574)0.986:0.01193)1.000:0.04768,(Terrabacteri_group_Actinobacteria_Renibacterium_salmoninarum_ATCC_33209_nan_GCA_000018885:0.03250,Terrabacteri_group_Actinobacteria_Arthrobacter_IHBB_11108_IHBB_11108_GCA_000950575:0.01990)0.993:0.01403)0.940:0.01502)0.798:0.01425)0.996:0.02642)1.000:0.04035)0.989:0.02394,Terrabacteri_group_Actinobacteria_Brevibacterium_linens_SMQ_1335_GCA_001729525:0.15764)0.994:0.03662,((Terrabacteri_group_Actinobacteria_Kytococcus_sedentarius_DSM_20547_DSM_20547_GCA_000023925:0.10032,(Terrabacteri_group_Actinobacteria_Serinicoccus_JLT9_JLT9_GCA_001685415:0.08042,((Terrabacteri_group_Actinobacteria_Luteipulveratus_mongoliensis_MN07_A0370_GCA_001190945:0.06394,Terrabacteri_group_Actinobacteria_Dermacoccus_nishinomiyaensis_M25_GCA_000725405:0.05107)0.946:0.01984,(Terrabacteri_group_Actinobacteria_Janibacter_terrae_YFY001_GCA_001889125:0.08793,(Terrabacteri_group_Actinobacteria_Arsenicicoccus_oral_taxon_190_F0371_GCA_001189535:0.07151,Terrabacteri_group_Actinobacteria_Intrasporangium_calvum_DSM_43043_DSM_43043_GCA_000184685:0.07157)0.637:0.01189)0.972:0.01901)0.964:0.02072)0.573:0.01522)0.991:0.03255,(Terrabacteri_group_Actinobacteria_Dermabacter_vaginalis_AD1_86_GCA_001678905:0.08685,(Terrabacteri_group_Actinobacteria_Devriesea_agamarum_IMP2_GCA_900070355:0.04430,Terrabacteri_group_Actinobacteria_Brachybacterium_faecium_DSM_4810_DSM_4810_GCA_000023405:0.07768)0.245:0.02541)1.000:0.08178)0.079:0.01275)0.187:0.01169,((((Terrabacteri_group_Actinobacteria_Jiangella_alkaliphila_DSM_45079_GCA_900105925:0.12245,((Terrabacteri_group_Actinobacteria_Kribbella_flavida_DSM_17836_DSM_17836_GCA_000024345:0.10312,(Terrabacteri_group_Actinobacteria_Microlunatus_phosphovorus_NM_1_NM-1_GCA_000270245:0.07849,(Terrabacteri_group_Actinobacteria_Pseudopropionibacterium_propionicum_F0230a_F0230a_GCA_000277715:0.09463,((Terrabacteri_group_Actinobacteria_Propionimicrobium_Marseille_P3275_Marseille-P3275_GCA_900155645:0.09996,(Terrabacteri_group_Actinobacteria_Propionibacterium_freudenreichii_sub_shermanii_CIRM_BIA1_CIRM-B1AI_GCA_000091725:0.00059,(Terrabacteri_group_Actinobacteria_Propionibacterium_freudenreichii_sub_shermanii_nan_GCA_900016155:0.00058,Terrabacteri_group_Actinobacteria_Propionibacterium_freudenreichii_sub_freudenreichii_DSM_20271_GCA_000940845:0.00151)0.268:0.00365)1.000:0.12884)0.749:0.02820,((Terrabacteri_group_Actinobacteria_Acidipropionibacterium_acidipropionici_ATCC_4875_ATCC_4875_GCA_000310065:0.00092,Terrabacteri_group_Actinobacteria_Acidipropionibacterium_acidipropionici_F3E8_GCA_001855335:0.00373)1.000:0.04137,((Terrabacteri_group_Actinobacteria_Cutibacterium_avidum_44067_44067_GCA_000367205:0.00097,Terrabacteri_group_Actinobacteria_Cutibacterium_avidum_DPC_6544_GCA_001714705:0.00439)0.924:0.00636,(Terrabacteri_group_Actinobacteria_Propionibacterium_oral_taxon_193_F0672_GCA_001717565:0.01533,((((Terrabacteri_group_Actinobacteria_Propionibacterium_acnes_TypeIA2_P.acn17_P.acn17_GCA_000240035:0.00079,(Terrabacteri_group_Actinobacteria_Propionibacterium_acnes_TypeIA2_P.acn33_P.acn33_GCA_000240015:0.00059,Terrabacteri_group_Actinobacteria_Propionibacterium_acnes_TypeIA2_P.acn31_P.acn31_GCA_000240055:0.00078)0.000:0.00059)0.808:0.00080,((Terrabacteri_group_Actinobacteria_Propionibacterium_acnes_C1_C1_GCA_000302515:0.0,Terrabacteri_group_Actinobacteria_Propionibacterium_acnes_266_266_GCA_000213155:0.0,Terrabacteri_group_Actinobacteria_Propionibacterium_acnes_KPA171202_KPA171202_GCA_000008345:0.0):0.00059,Terrabacteri_group_Actinobacteria_Propionibacterium_acnes_HL096PA1_HL096PA1_GCA_000376705:0.00150)0.000:0.00059)0.912:0.00149,((Terrabacteri_group_Actinobacteria_Propionibacterium_acnes_SK137_SK137_GCA_000025765:0.00079,Terrabacteri_group_Actinobacteria_Propionibacterium_acnes_6609_6609_GCA_000217615:0.00078)0.923:0.00059,Terrabacteri_group_Actinobacteria_Propionibacterium_acnes_hdn_1_hdn-1_GCA_000709495:0.00226)0.923:0.00059)0.810:0.00127,(Terrabacteri_group_Actinobacteria_Propionibacterium_acnes_sub_defendens_ATCC_11828_ATCC_11828_GCA_000231215:0.00151,Terrabacteri_group_Actinobacteria_Cutibacterium_acnes_A1_14_GCA_001481615:0.00059)0.792:0.00103)0.963:0.00603)0.977:0.00980)1.000:0.04226)1.000:0.06903)0.958:0.03081)1.000:0.05262)1.000:0.06903)0.705:0.01714,((Terrabacteri_group_Actinobacteria_Aeromicrobium_erythreum_AR18_GCA_001509405:0.05403,Terrabacteri_group_Actinobacteria_Aeromicrobium_marinum_DSM_15272_DSM_15272_GCA_000160775:0.05278)1.000:0.08433,(((Terrabacteri_group_Actinobacteria_Nocardioides_JS614_JS614_GCA_000015265:0.03110,Terrabacteri_group_Actinobacteria_Nocardioides_dokdonensis_FR1436_FR1436_GCA_001653335:0.08995)0.089:0.01221,Terrabacteri_group_Actinobacteria_Nocardioides_CF8_CF8_GCA_000389985:0.06443)0.564:0.01524,Terrabacteri_group_Actinobacteria_Pimelobacter_simplex_VKM_Ac_2033D_GCA_000785495:0.05444)0.998:0.04675)1.000:0.04667)1.000:0.04321)0.524:0.02417,((Terrabacteri_group_Actinobacteria_Catenulispora_acidiphila_DSM_44928_DSM_44928_GCA_000024025:0.12721,(Terrabacteri_group_Actinobacteria_Kitasatospora_setae_KM_6054_KM-6054_GCA_000269985:0.06224,((((Terrabacteri_group_Actinobacteria_Streptomyces_bingchenggensis_BCW_1_BCW-1_GCA_000092385:0.00952,(Terrabacteri_group_Actinobacteria_Streptomyces_RTd22_RTd22_GCA_001650215:0.00649,(Terrabacteri_group_Actinobacteria_Streptomyces_rapamycinicus_NRRL_5491_NRRL_5491_GCA_000418455:0.00266,Terrabacteri_group_Actinobacteria_Streptomyces_violaceusniger_Tu_4113_Tu_4113_GCA_000147815:0.00728)0.952:0.00458)0.965:0.00575)0.933:0.00779,((((Terrabacteri_group_Actinobacteria_Streptomyces_lydicus_A02_A02_GCA_000952035:0.00288,Terrabacteri_group_Actinobacteria_Streptomyces_lydicus_103_GCA_001729485:0.00888)0.874:0.00549,((Terrabacteri_group_Actinobacteria_Streptomyces_albulus_ZPM_ZPM_GCA_000963515:0.00059,Terrabacteri_group_Actinobacteria_Streptomyces_albulus_NK660_GCA_000695235:0.00059)0.902:0.00314,(Terrabacteri_group_Actinobacteria_Streptomyces_noursei_ATCC_11455_ATCC_11455_GCA_001704275:0.00538,Terrabacteri_group_Actinobacteria_Streptomyces_769_769_GCA_000816025:0.00160)0.900:0.00213)0.942:0.00631)0.987:0.01514,Terrabacteri_group_Actinobacteria_Streptomyces_CNQ_509_CNQ-509_GCA_001011035:0.04472)0.472:0.00711,Terrabacteri_group_Actinobacteria_Streptomyces_xiamenensis_318_GCA_000993785:0.05065)0.732:0.00268)0.546:0.00250,(((Terrabacteri_group_Actinobacteria_Streptomyces_niveus_NCIMB_11891_NCIMB_11891_GCA_000497425:0.02087,((Terrabacteri_group_Actinobacteria_Streptomyces_SirexAA_E_SirexAA-E_GCA_000177195:0.00247,(Terrabacteri_group_Actinobacteria_Streptomyces_PAMC_26508_PAMC_26508_GCA_000364805:0.00059,Terrabacteri_group_Actinobacteria_Streptomyces_pratensis_ATCC_33331_ATCC_33331_GCA_000176115:0.00059)0.950:0.00359)0.809:0.00226,((Terrabacteri_group_Actinobacteria_Streptomyces_griseus_sub_griseus_NBRC_13350_NBRC_13350_GCA_000010605:0.00059,(Terrabacteri_group_Actinobacteria_Streptomyces_fulvissimus_DSM_40593_DSM_40593_GCA_000385945:0.00809,Terrabacteri_group_Actinobacteria_Streptomyces_anulatus_ATCC_11523_GCA_001434355:0.00058)0.911:0.00151)0.817:0.00078,((Terrabacteri_group_Actinobacteria_Streptomyces_CFMR_7_CFMR_7_GCA_001278095:0.00512,Terrabacteri_group_Actinobacteria_Streptomyces_globisporus_C_1027_C-1027_GCA_000261345:0.00078)0.193:0.00059,Terrabacteri_group_Actinobacteria_Streptomyces_Tue_6075_Tue6075_GCA_001931635:0.00059)0.739:0.00058)0.967:0.00435)0.982:0.00853)0.987:0.00893,(((Terrabacteri_group_Actinobacteria_Streptomyces_pristinaespiralis_HCCB_10218_GCA_001278075:0.00059,Terrabacteri_group_Actinobacteria_Streptomyces_pristinaespiralis_ATCC_25486_ATCC_25486_GCA_000154945:0.00059)0.975:0.00847,((Terrabacteri_group_Actinobacteria_Streptomyces_clavuligerus_F613_1_GCA_001693675:0.00059,Terrabacteri_group_Actinobacteria_Streptomyces_clavuligerus_ATCC_27064_ATCC_27064_GCA_000148465:0.00079)0.993:0.00920,Terrabacteri_group_Actinobacteria_Streptomyces_rubrolavendulae_MJM4426_GCA_001750785:0.01666)0.138:0.00441)0.915:0.00353,((Terrabacteri_group_Actinobacteria_Streptomyces_TN58_TN58_GCA_001941845:0.00217,Terrabacteri_group_Actinobacteria_Streptomyces_Mg1_Mg1_GCA_000412265:0.01006)1.000:0.01986,(Terrabacteri_group_Actinobacteria_Streptomyces_vietnamensis_GIM4.0001_GCA_000830005:0.00690,(Terrabacteri_group_Actinobacteria_Streptomyces_venezuelae_ATCC_10712_ATCC_10712_GCA_000253235:0.00059,Terrabacteri_group_Actinobacteria_Streptomyces_venezuelae_NRRL_B_65442_GCA_001886595:0.00059)0.914:0.00290)1.000:0.02092)0.981:0.00978)0.092:0.00243)0.661:0.00485,((Terrabacteri_group_Actinobacteria_Streptomyces_albus_BK3_25_GCA_001753425:0.01804,(Terrabacteri_group_Actinobacteria_Streptomyces_Tu6071_Tu6071_GCA_000213055:0.02068,((Terrabacteri_group_Actinobacteria_Streptomyces_PVA_94_07_PVA_94-07_GCA_000495755:0.00059,Terrabacteri_group_Actinobacteria_Streptomyces_GBA_94_10_GBA_94-10_GCA_000495635:0.00079)0.899:0.00151,((Terrabacteri_group_Actinobacteria_Streptomyces_albus_J1074_J1074_GCA_000359525:0.00059,Terrabacteri_group_Actinobacteria_Streptomyces_FR_008_FR-008_GCA_001431765:0.00059)0.000:0.00059,Terrabacteri_group_Actinobacteria_Streptomyces_sampsonii_KJ40_GCA_001704195:0.00154)0.809:0.00077)1.000:0.01680)0.084:0.00360)0.904:0.00592,(((((Terrabacteri_group_Actinobacteria_Streptomyces_lincolnensis_NRRL_2936_GCA_001685355:0.00664,(Terrabacteri_group_Actinobacteria_Streptomyces_avermitilis_MA_4680_NBRC_14893_MA-4680_GCA_000009765:0.00902,Terrabacteri_group_Actinobacteria_Streptomyces_sviceus_ATCC_29083_ATCC_29083_GCA_000154965:0.00319)0.835:0.00382)0.514:0.00101,(Terrabacteri_group_Actinobacteria_Streptomyces_scabiei_87.22_87.22_GCA_000091305:0.01431,(((Terrabacteri_group_Actinobacteria_Streptomyces_ambofaciens_ATCC_23877_ATCC_23877_GCA_001267885:0.00158,Terrabacteri_group_Actinobacteria_Streptomyces_ambofaciens_DSM_40697_GCA_001632865:0.00059)0.964:0.00450,(Terrabacteri_group_Actinobacteria_Streptomyces_parvulus_2297_GCA_001660045:0.00303,((Terrabacteri_group_Actinobacteria_Streptomyces_lividans_1326_1326_GCA_000403665:0.0,Terrabacteri_group_Actinobacteria_Streptomyces_lividans_TK24_TK24_GCA_000739105:0.0):0.00059,Terrabacteri_group_Actinobacteria_Streptomyces_coelicolor_A32_A32_GCA_000203835:0.00059)0.984:0.00374)0.000:0.00059)0.993:0.00888,(Terrabacteri_group_Actinobacteria_Streptomyces_CCM_MD2014_CCM_MD2014_GCA_000772045:0.00350,Terrabacteri_group_Actinobacteria_Streptomyces_pactum_KLBMP_5084_GCA_001767375:0.02549)0.326:0.00229)0.973:0.00587)0.374:0.00161)0.946:0.00342,Terrabacteri_group_Actinobacteria_Streptomyces_davawensis_JCM_4913_JCM_4913_GCA_000349325:0.00588)0.864:0.00155,(((((Terrabacteri_group_Actinobacteria_Streptomyces_hygroscopicus_sub_jinggangensis_5008_5008_GCA_000245355:0.00059,(Terrabacteri_group_Actinobacteria_Streptomyces_hygroscopicus_sub_limoneus_KCTC_1717_GCA_001447075:0.0,Terrabacteri_group_Actinobacteria_Streptomyces_hygroscopicus_sub_jinggangensis_TL01_nan_GCA_000340845:0.0):0.00059)0.891:0.00151,(Terrabacteri_group_Actinobacteria_Streptomyces_PBH53_PBH53_GCA_001040905:0.00079,Terrabacteri_group_Actinobacteria_Streptomyces_reticuli_nan_GCA_001511815:0.00059)0.891:0.00152)0.665:0.00081,((Terrabacteri_group_Actinobacteria_Streptomyces_roseochromogenus_sub_oscitans_DS_12.976_DS_12.976_GCA_000497445:0.00189,Terrabacteri_group_Actinobacteria_Streptomyces_puniciscabiei_TW1S1_GCA_001735805:0.00400)0.813:0.00321,(Terrabacteri_group_Actinobacteria_Streptomyces_incarnatus_NRRL_8089_GCA_001027185:0.00380,(Terrabacteri_group_Actinobacteria_Streptomyces_collinus_Tu_365_Tu_365_GCA_000444875:0.00153,Terrabacteri_group_Actinobacteria_Streptomyces_griseochromogenes_ATCC_14511_GCA_001542625:0.00302)0.969:0.00303)0.800:0.00069)0.805:0.00093)0.851:0.00155,(Terrabacteri_group_Actinobacteria_Streptomyces_4F_4F_GCA_001484705:0.00883,(Terrabacteri_group_Actinobacteria_Streptomyces_glaucescens_GLA.O_GCA_000761215:0.00505,(Terrabacteri_group_Actinobacteria_Streptomyces_cyaneogriseus_sub_noncyanogenus_NMWT_1_GCA_000931445:0.00059,Terrabacteri_group_Actinobacteria_Streptomyces_leeuwenhoekii_C34_DSM_42122__NRRL_B_24963_GCA_001013905:0.00059)0.968:0.00541)0.862:0.00247)0.913:0.00250)0.802:0.00159,(Terrabacteri_group_Actinobacteria_Streptomyces_nodosus_ATCC_14899_GCA_000819545:0.01621,(Terrabacteri_group_Actinobacteria_Streptomyces_SAT1_SAT1_GCA_001654495:0.00756,Terrabacteri_group_Actinobacteria_Streptomyces_S102016_S10_GCA_001611795:0.00849)0.884:0.00224)0.750:0.00084)0.964:0.00456)0.464:0.00060,Terrabacteri_group_Actinobacteria_Streptomyces_CdTB01_CdTB01_GCA_001484565:0.01195)0.945:0.00458)0.956:0.00734)0.997:0.01556)0.886:0.01218,Terrabacteri_group_Actinobacteria_Streptomyces_cattleya_NRRL_8057_DSM_46488_NRRL_8057_GCA_000237305:0.02963)0.936:0.01563)1.000:0.04577)0.986:0.03515,((((Terrabacteri_group_Actinobacteria_Stackebrandtia_nassauensis_DSM_44728_DSM_44728_GCA_000024545:0.12980,(((Terrabacteri_group_Actinobacteria_Salinispora_tropica_CNB_440_CNB-440_GCA_000016425:0.01542,Terrabacteri_group_Actinobacteria_Salinispora_arenicola_CNS_205_CNS-205_GCA_000018265:0.00672)0.973:0.01029,(Terrabacteri_group_Actinobacteria_Verrucosispora_maris_AB_18-032_AB-18-032_GCA_000204155:0.01425,(Terrabacteri_group_Actinobacteria_Micromonospora_L5_L5_GCA_000177655:0.00059,Terrabacteri_group_Actinobacteria_Micromonospora_aurantiaca_ATCC_27029_ATCC_27029_GCA_000145235:0.00080)0.997:0.01048)0.666:0.00614)1.000:0.02951,((Terrabacteri_group_Actinobacteria_Actinoplanes_SE50_110_SE50_110_GCA_000237145:0.01721,Terrabacteri_group_Actinobacteria_Actinoplanes_missouriensis_431_431_GCA_000284295:0.01840)0.839:0.01067,(Terrabacteri_group_Actinobacteria_Actinoplanes_N902_109_N902-109_GCA_000389965:0.01200,Terrabacteri_group_Actinobacteria_Actinoplanes_friuliensis_DSM_7358_DSM_7358_GCA_000494755:0.02569)0.833:0.01135)0.994:0.02611)1.000:0.06495)1.000:0.07405,((Terrabacteri_group_Actinobacteria_Modestobacter_marinus_BC501_GCA_000306785:0.04510,(Terrabacteri_group_Actinobacteria_Blastococcus_saxobsidens_DD2_DD2_GCA_000284015:0.02962,Terrabacteri_group_Actinobacteria_Geodermatophilus_obscurus_DSM_43160_DSM_43160_GCA_000025345:0.02803)0.969:0.01510)1.000:0.10802,(Terrabacteri_group_Actinobacteria_Nakamurella_multipartita_DSM_44233_DSM_44233_GCA_000024365:0.12470,((Terrabacteri_group_Actinobacteria_Hoyosella_subflava_DQS3_9A1_DQS3-9A1_GCA_000214175:0.09300,(Terrabacteri_group_Actinobacteria_Segniliparus_rotundus_DSM_44985_DSM_44985_GCA_000092825:0.14611,((Terrabacteri_group_Actinobacteria_Dietzia_timorensis_ID05_A0528_GCA_001659785:0.09493,(((((Terrabacteri_group_Actinobacteria_Corynebacterium_sphenisci_DSM_44792_DSM_44792_GCA_001941505:0.04772,(Terrabacteri_group_Actinobacteria_Corynebacterium_lactis_RW2_5_RW2-5_GCA_001274895:0.01783,Terrabacteri_group_Actinobacteria_Corynebacterium_ATCC_6931_ATCC_6931_GCA_000755185:0.02346)0.997:0.01913)1.000:0.04221,((Terrabacteri_group_Actinobacteria_Corynebacterium_frankenforstense_DSM_45800_ST18_GCA_001941485:0.04042,Terrabacteri_group_Actinobacteria_Corynebacterium_atypicum_R2070_GCA_000732945:0.03303)1.000:0.05211,(((Terrabacteri_group_Actinobacteria_Corynebacterium_halotolerans_YIM_70093_DSM_44683_YIM_70093__DSM_44683_GCA_000341345:0.03824,(Terrabacteri_group_Actinobacteria_Corynebacterium_testudinoris_DSM_44614_GCA_001021045:0.01721,(Terrabacteri_group_Actinobacteria_Corynebacterium_humireducens_NBRC_106098_DSM_45392_DSM_45392_GCA_000819445:0.02067,Terrabacteri_group_Actinobacteria_Corynebacterium_marinum_DSM_44953_DSM_44953_GCA_000835165:0.04297)0.990:0.02112)0.999:0.02691)0.378:0.01007,((Terrabacteri_group_Actinobacteria_Corynebacterium_deserti_GIMN1.010_GIMN1.010_GCA_001277995:0.00309,(((Terrabacteri_group_Actinobacteria_Corynebacterium_crudilactis_JZ16_GCA_001643015:0.01002,Terrabacteri_group_Actinobacteria_Corynebacterium_efficiens_YS_314_YS-314_GCA_000011305:0.02159)0.791:0.00547,((((((Terrabacteri_group_Actinobacteria_Corynebacterium_glutamicum_SCgG2_SCgG2_GCA_000404185:0.0,Terrabacteri_group_Actinobacteria_Corynebacterium_glutamicum_ATCC_13032_DSM_20300_ATCC_13032_GCA_000196335:0.0):0.00059,(Terrabacteri_group_Actinobacteria_Corynebacterium_glutamicum_MB001_MB001_GCA_000445015:0.00059,Terrabacteri_group_Actinobacteria_[Brevibacterium]_flavum_ATCC_15168_GCA_000987865:0.00059)0.000:0.00059)1.000:0.00085,Terrabacteri_group_Actinobacteria_Corynebacterium_glutamicum_R_R_GCA_000010225:0.00059)1.000:0.00074,Terrabacteri_group_Actinobacteria_Corynebacterium_glutamicum_K051_ATCC_13032_substr_K051_GCA_000382905:0.00059)0.988:0.00059,Terrabacteri_group_Actinobacteria_Corynebacterium_glutamicum_SCgG1_SCgG1_GCA_000404145:0.00075)0.714:0.00151,((Terrabacteri_group_Actinobacteria_Corynebacterium_glutamicum_ZL_6_ZL-6_GCA_001683115:0.0,Terrabacteri_group_Actinobacteria_[Brevibacterium]_flavum_ZL_1_ZL-1_GCA_001683055:0.0):0.00152,Terrabacteri_group_Actinobacteria_Corynebacterium_glutamicum_XV_GCA_001936195:0.00078)0.895:0.00157)0.928:0.00384)0.881:0.00488,Terrabacteri_group_Actinobacteria_Corynebacterium_callunae_DSM_20147_DSM_20147_GCA_000344785:0.01942)0.774:0.00379)1.000:0.03990,(((((Terrabacteri_group_Actinobacteria_Corynebacterium_diphtheriae_B_D-16-78_GCA_001902275:0.00059,(Terrabacteri_group_Actinobacteria_Corynebacterium_diphtheriae_C7_beta_C7_beta_GCA_000255175:0.00094,Terrabacteri_group_Actinobacteria_Corynebacterium_diphtheriae_PW8_PW8_GCA_000255275:0.00059)0.721:0.00059)0.861:0.00059,(((Terrabacteri_group_Actinobacteria_Corynebacterium_diphtheriae_INCA_402_INCA_402_GCA_000241915:0.00066,(Terrabacteri_group_Actinobacteria_Corynebacterium_diphtheriae_CDCE_8392_CDCE_8392_GCA_000255215:0.00059,Terrabacteri_group_Actinobacteria_Corynebacterium_diphtheriae_31A_31A_GCA_000241875:0.00059)0.995:0.00059)0.219:0.00078,(Terrabacteri_group_Actinobacteria_Corynebacterium_diphtheriae_NCTC_13129_NCTC_13129_GCA_000195815:0.0,Terrabacteri_group_Actinobacteria_Corynebacterium_diphtheriae_HC03_HC03_GCA_000242775:0.0,Terrabacteri_group_Actinobacteria_Corynebacterium_diphtheriae_VA01_VA01_GCA_000255255:0.0,Terrabacteri_group_Actinobacteria_Corynebacterium_diphtheriae_HC04_HC04_GCA_000255195:0.0):0.00059)0.915:0.00059,(Terrabacteri_group_Actinobacteria_Corynebacterium_diphtheriae_241_241_GCA_000241895:0.00151,((Terrabacteri_group_Actinobacteria_Corynebacterium_diphtheriae_HC01_HC01_GCA_000255235:0.0,Terrabacteri_group_Actinobacteria_Corynebacterium_diphtheriae_BH8_BH8_GCA_000241935:0.0):0.00059,Terrabacteri_group_Actinobacteria_Corynebacterium_diphtheriae_HC02_HC02_GCA_000255155:0.00059)0.802:0.00059)0.000:0.00059)0.769:0.00059)1.000:0.01567,(Terrabacteri_group_Actinobacteria_Corynebacterium_vitaeruminis_DSM_20294_DSM_20294_GCA_000550805:0.02541,(Terrabacteri_group_Actinobacteria_Corynebacterium_kutscheri_DSM_20755_GCA_000980835:0.01883,Terrabacteri_group_Actinobacteria_Corynebacterium_mustelae_DSM_45274_GCA_001020985:0.03487)0.904:0.01136)0.953:0.01198)0.849:0.00802,(((Terrabacteri_group_Actinobacteria_Corynebacterium_ulcerans_FRC11_FRC11_GCA_000767685:0.00078,((((((Terrabacteri_group_Actinobacteria_Corynebacterium_pseudotuberculosis_FRC41_FRC41_GCA_000143705:0.00059,(Terrabacteri_group_Actinobacteria_Corynebacterium_pseudotuberculosis_C231_C231_GCA_000144675:0.0,Terrabacteri_group_Actinobacteria_Corynebacterium_pseudotuberculosis_42_02_A_42_02-A_GCA_000227175:0.0,Terrabacteri_group_Actinobacteria_Corynebacterium_pseudotuberculosis_3_99_5_3_99-5_GCA_000241855:0.0):0.00059)0.000:0.00059,Terrabacteri_group_Actinobacteria_Corynebacterium_pseudotuberculosis_PAT10_PAT10_GCA_000221625:0.00457)0.802:0.00078,(Terrabacteri_group_Actinobacteria_Corynebacterium_pseudotuberculosis_MB20_GCA_000764045:0.00059,(Terrabacteri_group_Actinobacteria_Corynebacterium_pseudotuberculosis_258_258_GCA_000263755:0.0,Terrabacteri_group_Actinobacteria_Corynebacterium_pseudotuberculosis_CIP_52.97_CIP_52.97_GCA_000227605:0.0):0.00078)0.000:0.00059)0.910:0.00059,Terrabacteri_group_Actinobacteria_Corynebacterium_pseudotuberculosis_316_316_GCA_000248375:0.00059)0.559:0.00150,(Terrabacteri_group_Actinobacteria_Corynebacterium_ulcerans_809_809_GCA_000215645:0.00059,Terrabacteri_group_Actinobacteria_Corynebacterium_ulcerans_BR_AD22_BR-AD22_GCA_000215665:0.00059)0.910:0.00059)0.910:0.00059,(Terrabacteri_group_Actinobacteria_Corynebacterium_ulcerans_FRC58_FRC58_GCA_000499805:0.00059,Terrabacteri_group_Actinobacteria_Corynebacterium_ulcerans_131001_GCA_001281445:0.00059)0.923:0.00059)0.000:0.00059)0.905:0.00151,Terrabacteri_group_Actinobacteria_Corynebacterium_ulcerans_0102_0102_GCA_000306825:0.00058)0.815:0.00078,((Terrabacteri_group_Actinobacteria_Corynebacterium_pseudotuberculosis_Cp162_Cp162_GCA_000265545:0.00059,Terrabacteri_group_Actinobacteria_Corynebacterium_pseudotuberculosis_31_31_GCA_000259155:0.00350)0.000:0.00059,(Terrabacteri_group_Actinobacteria_Corynebacterium_pseudotuberculosis_1002_1002_GCA_000144935:0.00059,(Terrabacteri_group_Actinobacteria_Corynebacterium_pseudotuberculosis_1_06_A_1_06-A_GCA_000233735:0.00059,((Terrabacteri_group_Actinobacteria_Corynebacterium_pseudotuberculosis_I19_I19_GCA_000152065:0.0,Terrabacteri_group_Actinobacteria_Corynebacterium_pseudotuberculosis_P54B96_P54B96_GCA_000255935:0.0):0.00059,Terrabacteri_group_Actinobacteria_Corynebacterium_pseudotuberculosis_267_267_GCA_000258385:0.00593)0.909:0.00059)0.432:0.00078)0.904:0.00059)0.815:0.00092)0.995:0.01202)0.997:0.01469,(Terrabacteri_group_Actinobacteria_Corynebacterium_epidermidicanis_DSM_45586_GCA_001021025:0.04229,(Terrabacteri_group_Actinobacteria_Corynebacterium_argentoratense_DSM_44202_DSM_44202_GCA_000590555:0.02622,Terrabacteri_group_Actinobacteria_Corynebacterium_aquilae_DSM_44791_S_613_GCA_001941445:0.02191)0.998:0.02231)0.976:0.01556)0.984:0.01455)0.945:0.01154)0.451:0.00960,(((Terrabacteri_group_Actinobacteria_Corynebacterium_casei_LMG_S_19264_LMG_S-19264_GCA_000550785:0.01018,(Terrabacteri_group_Actinobacteria_Corynebacterium_ammoniagenes_DSM_20306_DSM_20306_9.6_GCA_001941425:0.01316,Terrabacteri_group_Actinobacteria_Corynebacterium_stationis_622DSM_20302_GCA_001941345:0.00830)0.966:0.00881)1.000:0.03772,(Terrabacteri_group_Actinobacteria_Corynebacterium_phocae_M408_89_1_GCA_001941565:0.04447,(Terrabacteri_group_Actinobacteria_Corynebacterium_camporealensis_DSM_44610_GCA_000980815:0.02585,(Terrabacteri_group_Actinobacteria_Corynebacterium_flavescens_OJ8_GCA_001941465:0.03723,(Terrabacteri_group_Actinobacteria_Corynebacterium_simulans_Wattiau_GCA_001586235:0.01642,(Terrabacteri_group_Actinobacteria_Corynebacterium_singulare_IBS_B52218_GCA_000833575:0.00841,Terrabacteri_group_Actinobacteria_Corynebacterium_aurimucosum_ATCC_700975_DSM_44827_ATCC_700975_GCA_000022905:0.01171)1.000:0.02149)0.147:0.00579)0.490:0.00771)0.770:0.00899)0.980:0.01725)0.999:0.02300,((Terrabacteri_group_Actinobacteria_Corynebacterium_doosanense_CAU_212_DSM_45436_CAU_212_GCA_000767055:0.06034,Terrabacteri_group_Actinobacteria_Corynebacterium_uterequi_DSM_45634_GCA_001021065:0.04934)0.989:0.02058,(Terrabacteri_group_Actinobacteria_Corynebacterium_maris_DSM_45190_DSM_45190_GCA_000442645:0.07359,(Terrabacteri_group_Actinobacteria_Corynebacterium_genitalium_ATCC_33030_ATCC_33030_GCA_000143825:0.05872,(Terrabacteri_group_Actinobacteria_Corynebacterium_NML98_0116_NML98-0116_GCA_001767255:0.03268,((Terrabacteri_group_Actinobacteria_Corynebacterium_imitans_DSM_44264_GCA_000739455:0.03150,Terrabacteri_group_Actinobacteria_Corynebacterium_timonense_DSM_45434_GCA_900105305:0.02791)0.186:0.00660,(Terrabacteri_group_Actinobacteria_Corynebacterium_riegelii_PUDD_83A45_GCA_001263755:0.02348,Terrabacteri_group_Actinobacteria_Corynebacterium_ureicelerivorans_IMMIB_RIV_2301_GCA_000747315:0.03774)0.945:0.01047)0.831:0.01084)0.710:0.01140)1.000:0.04264)0.303:0.00707)0.978:0.01416)0.991:0.01847)0.870:0.01419)0.963:0.01841)0.979:0.01784,((Terrabacteri_group_Actinobacteria_Corynebacterium_glyciniphilum_AJ_3170_AJ_3170_GCA_000626675:0.02303,(Terrabacteri_group_Actinobacteria_Corynebacterium_terpenotabidum_Y_11_Y-11_GCA_000418365:0.00901,Terrabacteri_group_Actinobacteria_Corynebacterium_variabile_DSM_44702_DSM_44702_GCA_000179395:0.01101)1.000:0.02649)1.000:0.03584,((Terrabacteri_group_Actinobacteria_Corynebacterium_falsenii_DSM_44353_BL_8171_GCA_000525655:0.01914,Terrabacteri_group_Actinobacteria_Corynebacterium_jeikeium_K411_K411_NCTC_11915_GCA_000006605:0.02974)0.867:0.01026,(Terrabacteri_group_Actinobacteria_Corynebacterium_resistens_DSM_45100_DSM_45100_GCA_000177535:0.02449,(Terrabacteri_group_Actinobacteria_Corynebacterium_urealyticum_DSM_7111_DSM_7111_GCA_000338095:0.00224,Terrabacteri_group_Actinobacteria_Corynebacterium_urealyticum_DSM_7109_DSM_7109_GCA_000069945:0.00235)1.000:0.06494)0.938:0.01351)0.963:0.01418)1.000:0.02546)0.257:0.00981,Terrabacteri_group_Actinobacteria_Corynebacterium_kroppenstedtii_DSM_44385_DSM_44385_GCA_000023145:0.05232)1.000:0.08982,Terrabacteri_group_Actinobacteria_Lawsonella_clevelandensis_X1036_GCA_001293125:0.09310)0.680:0.02343)1.000:0.05769,((Terrabacteri_group_Actinobacteria_Tsukamurella_paurometabola_DSM_20162_DSM_20162_GCA_000092225:0.07458,(Terrabacteri_group_Actinobacteria_Gordonia_QH_11_QH-11_GCA_001305675:0.04706,(Terrabacteri_group_Actinobacteria_Gordonia_polyisoprenivorans_VH2_VH2_GCA_000247715:0.01721,(Terrabacteri_group_Actinobacteria_Gordonia_bronchialis_DSM_43247_DSM_43247_GCA_000024785:0.01417,(Terrabacteri_group_Actinobacteria_Gordonia_KTR9_KTR9_GCA_000143885:0.00246,Terrabacteri_group_Actinobacteria_Gordonia_terrae_3612_GCA_001698225:0.00198)0.993:0.01335)0.607:0.00885)0.908:0.01524)0.998:0.03660)0.848:0.01485,((((Terrabacteri_group_Actinobacteria_Mycobacterium_chelonae_CCUG_47445_CCUG_47445_GCA_001632805:0.00059,(Terrabacteri_group_Actinobacteria_Mycobacterium_chelonae_ATCC_35752_GCA_000971805:0.00078,Terrabacteri_group_Actinobacteria_Mycobacterium_QIA_37_QIA-37_GCA_001611855:0.00059)0.000:0.00059)0.798:0.00125,(Terrabacteri_group_Actinobacteria_Mycobacterium_immunogenum_FLAC016_GCA_001677135:0.00467,(Terrabacteri_group_Actinobacteria_Mycobacterium_abscessus_FLAC055_GCA_001677215:0.00059,((Terrabacteri_group_Actinobacteria_Mycobacterium_abscessus_sub_bolletii_MC1518_GCA_000770125:0.0,Terrabacteri_group_Actinobacteria_Mycobacterium_abscessus_sub_bolletii_str_GO_06_GO_06_GCA_000277775:0.0,Terrabacteri_group_Actinobacteria_Mycobacterium_abscessus_sub_bolletii_103_103_GCA_000758385:0.0):0.00059,(Terrabacteri_group_Actinobacteria_Mycobacterium_abscessus_sub_bolletii_CCUG_48898_JCM_15300_JCM_15300_GCA_000497265:0.0,Terrabacteri_group_Actinobacteria_Mycobacterium_abscessus_sub_bolletii_50594_50594_GCA_000445035:0.0,Terrabacteri_group_Actinobacteria_Mycobacterium_abscessus_sub_abscessus_4529_GCA_000770215:0.0,Terrabacteri_group_Actinobacteria_Mycobacterium_abscessus_ATCC_19977_nan_GCA_000069185:0.0,Terrabacteri_group_Actinobacteria_Mycobacterium_abscessus_UC22_UC22_GCA_001050395:0.0):0.00080)0.825:0.00079)0.906:0.00216)0.360:0.00493)1.000:0.03750,((((Terrabacteri_group_Actinobacteria_Mycobacterium_MCS_MCS_GCA_000014165:0.00078,(Terrabacteri_group_Actinobacteria_Mycobacterium_KMS_KMS_GCA_000015405:0.0,Terrabacteri_group_Actinobacteria_Mycobacterium_JLS_JLS_GCA_000016005:0.0):0.00059)1.000:0.03215,(Terrabacteri_group_Actinobacteria_Mycobacterium_EPa45_EPa45_GCA_001021385:0.00574,Terrabacteri_group_Actinobacteria_Mycobacterium_WY10_WY10_GCA_001886515:0.00798)1.000:0.02260)0.854:0.00429,(((Terrabacteri_group_Actinobacteria_Mycobacterium_chubuense_NBB4_NBB4_GCA_000266905:0.01945,((Terrabacteri_group_Actinobacteria_Mycobacterium_gilvum_Spyr1_Spyr1_GCA_000184435:0.00058,Terrabacteri_group_Actinobacteria_Mycobacterium_gilvum_PYR_GCK_PYR-GCK_GCA_000016365:0.00144)1.000:0.01952,(Terrabacteri_group_Actinobacteria_Mycobacterium_vaccae_95051_95051_GCA_001655245:0.01556,Terrabacteri_group_Actinobacteria_Mycobacterium_vanbaalenii_PYR_1_PYR-1_GCA_000015305:0.00710)0.883:0.00921)0.724:0.00530)0.999:0.01357,(((Terrabacteri_group_Actinobacteria_Mycobacterium_fortuitum_sub_fortuitum_DSM_46621_ATCC_6841_ATCC_6841_GCA_001475495:0.00295,(Terrabacteri_group_Actinobacteria_Mycobacterium_VKM_Ac_1817D_VKM_Ac-1817D_GCA_000416365:0.00059,Terrabacteri_group_Actinobacteria_Mycobacterium_fortuitum_CT6_GCA_001307545:0.00078)0.998:0.00059)1.000:0.02163,(Terrabacteri_group_Actinobacteria_Mycobacterium_goodii_X7B_GCA_001187505:0.00451,(Terrabacteri_group_Actinobacteria_Mycobacterium_smegmatis_NCTC8159_GCA_001457595:0.00059,(Terrabacteri_group_Actinobacteria_Mycobacterium_smegmatis_str_MC2_155_MC2_155_GCA_000767605:0.00059,Terrabacteri_group_Actinobacteria_Mycobacterium_smegmatis_MKD8_MKD8_GCA_000331165:0.00150)0.829:0.00059)0.881:0.00214)0.995:0.01046)0.952:0.00619,((Terrabacteri_group_Actinobacteria_Mycobacterium_YC_RL4_YC-RL4_GCA_001644575:0.01422,(Terrabacteri_group_Actinobacteria_Mycobacterium_neoaurum_VKM_Ac_1815D_VKM_Ac-1815D_GCA_000317305:0.00143,Terrabacteri_group_Actinobacteria_Mycobacterium_NRRL_B_3805_NRRL_B-3805_GCA_001580405:0.00089)0.989:0.01083)1.000:0.02981,Terrabacteri_group_Actinobacteria_Mycobacterium_djl_10_djl-10_GCA_001695755:0.02618)0.951:0.00768)0.258:0.00487)0.935:0.00575,(Terrabacteri_group_Actinobacteria_Mycobacterium_JS623_JS623_GCA_000328565:0.01849,Terrabacteri_group_Actinobacteria_Mycobacterium_rhodesiae_NBB3_NBB3_GCA_000230895:0.02582)0.874:0.00587)0.917:0.00565)0.726:0.00534,((Terrabacteri_group_Actinobacteria_Mycobacterium_rutilum_DSM_45405_GCA_900108565:0.01645,Terrabacteri_group_Actinobacteria_Mycobacterium_phlei_CCUG_21000_GCA_001583415:0.01494)0.991:0.01084,(Terrabacteri_group_Actinobacteria_Mycobacterium_sinense_JDM601_GCA_000214155:0.04473,((Terrabacteri_group_Actinobacteria_Mycobacterium_haemophilum_DSM_44634_ATCC_29548_GCA_000340435:0.00098,(Terrabacteri_group_Actinobacteria_Mycobacterium_leprae_Br4923_nan_GCA_000026685:0.00059,Terrabacteri_group_Actinobacteria_Mycobacterium_leprae_TN_TN_GCA_000195855:0.00059)1.000:0.02898)0.975:0.00710,(((Terrabacteri_group_Actinobacteria_Mycobacterium_kansasii_ATCC_12478_ATCC_12478_GCA_000157895:0.00079,Terrabacteri_group_Actinobacteria_Mycobacterium_kansasii_824_824_GCA_000831305:0.00059)0.992:0.01055,(((((Terrabacteri_group_Actinobacteria_Mycobacterium_tuberculosis_CAS_NITR204_CAS_NITR204_GCA_000389925:0.00100,Terrabacteri_group_Actinobacteria_Mycobacterium_tuberculosis_HKBS1_HKBS1_GCA_000572125:0.00058)0.921:0.00059,(Terrabacteri_group_Actinobacteria_Mycobacterium_bovis_30_GCA_001544775:0.00059,Terrabacteri_group_Actinobacteria_Mycobacterium_tuberculosis_str_Haarlem_NITR202_Haarlem_NITR202_GCA_000389905:0.01708)0.000:0.00058)0.033:0.00059,((((Terrabacteri_group_Actinobacteria_Mycobacterium_tuberculosis_BTB05_552_BTB05-552_GCA_000220435:0.00059,((((((Terrabacteri_group_Actinobacteria_Mycobacterium_canettii_CIPT_140060008_CIPT_140060008_GCA_000328805:0.00059,(Terrabacteri_group_Actinobacteria_Mycobacterium_canettii_CIPT_140070010_CIPT_140070010_GCA_000328785:0.00059,Terrabacteri_group_Actinobacteria_Mycobacterium_canettii_CIPT_140010059_CIPT_140010059_GCA_000253375:0.00077)0.000:0.00059)0.918:0.00152,(Terrabacteri_group_Actinobacteria_Mycobacterium_tuberculosis_PanR1101_PanR1101_GCA_000445955:0.00077,Terrabacteri_group_Actinobacteria_Mycobacterium_tuberculosis_PanR0601_PanR0601_GCA_000445305:0.00059)0.000:0.00059)0.000:0.00059,Terrabacteri_group_Actinobacteria_Mycobacterium_bovis_BCG_26_GCA_001544735:0.00059)0.000:0.00059,(Terrabacteri_group_Actinobacteria_Mycobacterium_canettii_CIPT_140070017_CIPT_140070017_GCA_000328825:0.00079,Terrabacteri_group_Actinobacteria_Mycobacterium_bovis_BCG_str_Tokyo_172_Tokyo_172_substr_TRCS_GCA_001580385:0.00058)0.000:0.00059)0.000:0.00059,(((Terrabacteri_group_Actinobacteria_Mycobacterium_tuberculosis_PanR0411_PanR0411_GCA_000443485:0.0,Terrabacteri_group_Actinobacteria_Mycobacterium_tuberculosis_PanR0909_PanR0909_GCA_000445915:0.0,Terrabacteri_group_Actinobacteria_Mycobacterium_tuberculosis_KZN_V2475_KZN_V2475_GCA_000162995:0.0,Terrabacteri_group_Actinobacteria_Mycobacterium_tuberculosis_PanR0306_PanR0306_GCA_000443855:0.0,Terrabacteri_group_Actinobacteria_Mycobacterium_bovis_BCG_str_Mexico_Mexico_GCA_000234725:0.0,Terrabacteri_group_Actinobacteria_Mycobacterium_tuberculosis_PanR0603_PanR0603_GCA_000445345:0.0):0.00059,Terrabacteri_group_Actinobacteria_Mycobacterium_africanum_25_GCA_001544855:0.00059)0.000:0.00059,(Terrabacteri_group_Actinobacteria_Mycobacterium_tuberculosis_CCDC5079_CCDC5079_GCA_000270345:0.00058,(Terrabacteri_group_Actinobacteria_Mycobacterium_tuberculosis_PanR0602_PanR0602_GCA_000445325:0.0,Terrabacteri_group_Actinobacteria_Mycobacterium_tuberculosis_PanR0908_PanR0908_GCA_000445895:0.0,Terrabacteri_group_Actinobacteria_Mycobacterium_tuberculosis_PanR0410_PanR0410_GCA_000443465:0.0,Terrabacteri_group_Actinobacteria_Mycobacterium_tuberculosis_PanR0311_PanR0311_GCA_000443935:0.0,Terrabacteri_group_Actinobacteria_Mycobacterium_bovis_BCG_str_Moreau_RDJ_Moreau_RDJ_GCA_000967285:0.0,Terrabacteri_group_Actinobacteria_Mycobacterium_tuberculosis_PanR0802_PanR0802_GCA_000442965:0.0,Terrabacteri_group_Actinobacteria_Mycobacterium_canettii_CIPT_140070008_CIPT_140070008_GCA_000328845:0.0,Terrabacteri_group_Actinobacteria_Mycobacterium_tuberculosis_PanR0609_PanR0609_GCA_000445575:0.0,Terrabacteri_group_Actinobacteria_Mycobacterium_tuberculosis_HN878_HN878_GCA_000184005:0.0,Terrabacteri_group_Actinobacteria_Mycobacterium_tuberculosis_R1207_R1207_GCA_000184045:0.0,Terrabacteri_group_Actinobacteria_Mycobacterium_tuberculosis_PanR0208_PanR0208_GCA_000443365:0.0,Terrabacteri_group_Actinobacteria_Mycobacterium_tuberculosis_PanR0203_PanR0203_GCA_000443305:0.0,Terrabacteri_group_Actinobacteria_Mycobacterium_tuberculosis_PanR0304_PanR0304_GCA_000443875:0.0,Terrabacteri_group_Actinobacteria_Mycobacterium_tuberculosis_PanR0611_PanR0611_GCA_000445615:0.0,Terrabacteri_group_Actinobacteria_Mycobacterium_tuberculosis_PanR0904_PanR0904_GCA_000445835:0.0,Terrabacteri_group_Actinobacteria_Mycobacterium_tuberculosis_PanR0503_PanR0503_GCA_000445265:0.0,Terrabacteri_group_Actinobacteria_Mycobacterium_tuberculosis_CTRI_2_CTRI-2_GCA_000224435:0.0,Terrabacteri_group_Actinobacteria_Mycobacterium_tuberculosis_BTB05_559_BTB05-559_GCA_000220455:0.0,Terrabacteri_group_Actinobacteria_Mycobacterium_tuberculosis_PanR0403_PanR0403_GCA_000443595:0.0,Terrabacteri_group_Actinobacteria_Mycobacterium_tuberculosis_BT1_BT1_GCA_000572175:0.0,Terrabacteri_group_Actinobacteria_Mycobacterium_tuberculosis_str_Kurono_Kurono_GCA_000828995:0.0,Terrabacteri_group_Actinobacteria_Mycobacterium_tuberculosis_UT205_UT205_GCA_000304555:0.0,Terrabacteri_group_Actinobacteria_Mycobacterium_tuberculosis_PanR0308_PanR0308_GCA_000443815:0.0,Terrabacteri_group_Actinobacteria_Mycobacterium_tuberculosis_K_K_GCA_000698475:0.0,Terrabacteri_group_Actinobacteria_Mycobacterium_tuberculosis_PanR1005_PanR1005_GCA_000443005:0.0,Terrabacteri_group_Actinobacteria_Mycobacterium_tuberculosis_KZN_605_KZN_605_GCA_000154605:0.0,Terrabacteri_group_Actinobacteria_Mycobacterium_tuberculosis_PanR0206_PanR0206_GCA_000443345:0.0,Terrabacteri_group_Actinobacteria_Mycobacterium_tuberculosis_S96_129_S96-129_GCA_000220415:0.0,Terrabacteri_group_Actinobacteria_Mycobacterium_tuberculosis_H37RvCO_H37RvCO_GCA_000263135:0.0,Terrabacteri_group_Actinobacteria_Mycobacterium_tuberculosis_X122_X122_GCA_000184025:0.0,Terrabacteri_group_Actinobacteria_Mycobacterium_tuberculosis_PanR0805_PanR0805_GCA_000445775:0.0,Terrabacteri_group_Actinobacteria_Mycobacterium_tuberculosis_str_Erdman_ATCC_35801_Erdman_ATCC35801_GCA_000350205:0.0,Terrabacteri_group_Actinobacteria_Mycobacterium_tuberculosis_PanR0708_PanR0708_GCA_000445695:0.0,Terrabacteri_group_Actinobacteria_Mycobacterium_tuberculosis_CCDC5180_CCDC5180_GCA_000572195:0.0,Terrabacteri_group_Actinobacteria_Mycobacterium_tuberculosis_PanR0307_PanR0307_GCA_000443835:0.0,Terrabacteri_group_Actinobacteria_Mycobacterium_bovis_BCG_str_Pasteur_1173P2_BCG_Pasteur_1173P2_GCA_000009445:0.0,Terrabacteri_group_Actinobacteria_Mycobacterium_tuberculosis_PanR0702_PanR0702_GCA_000445635:0.0,Terrabacteri_group_Actinobacteria_Mycobacterium_tuberculosis_PanR0309_PanR0309_GCA_000443755:0.0,Terrabacteri_group_Actinobacteria_Mycobacterium_tuberculosis_PanR0317_PanR0317_GCA_000443655:0.0,Terrabacteri_group_Actinobacteria_Mycobacterium_tuberculosis_H37RvMA_H37RvMA_GCA_000751615:0.0,Terrabacteri_group_Actinobacteria_Mycobacterium_tuberculosis_PanR0907_PanR0907_GCA_000445875:0.0,Terrabacteri_group_Actinobacteria_Mycobacterium_tuberculosis_H37RvLP_H37RvLP_GCA_000751475:0.0,Terrabacteri_group_Actinobacteria_Mycobacterium_tuberculosis_PanR1006_PanR1006_GCA_000445975:0.0,Terrabacteri_group_Actinobacteria_Mycobacterium_tuberculosis_PanR0903_PanR0903_GCA_000445815:0.0,Terrabacteri_group_Actinobacteria_Mycobacterium_microti_12_GCA_001544815:0.0,Terrabacteri_group_Actinobacteria_Mycobacterium_bovis_BCG_str_ATCC_35743_63839_GCA_000194075:0.0,Terrabacteri_group_Actinobacteria_Mycobacterium_tuberculosis_PanR0209_PanR0209_GCA_000443405:0.0,Terrabacteri_group_Actinobacteria_Mycobacterium_caprae_Allgaeu_GCA_001941665:0.0,Terrabacteri_group_Actinobacteria_Mycobacterium_africanum_GM041182_GM041182_GCA_000253355:0.0,Terrabacteri_group_Actinobacteria_Mycobacterium_tuberculosis_49_02_49-02_GCA_000786505:0.0,Terrabacteri_group_Actinobacteria_Mycobacterium_tuberculosis_W_148_W-148_GCA_000193185:0.0,Terrabacteri_group_Actinobacteria_Mycobacterium_tuberculosis_PanR0305_PanR0305_GCA_000443915:0.0,Terrabacteri_group_Actinobacteria_Mycobacterium_tuberculosis_str_Beijing_NITR203_Beijing_NITR203_GCA_000364825:0.0,Terrabacteri_group_Actinobacteria_Mycobacterium_tuberculosis_F11_F11_GCA_000016925:0.0,Terrabacteri_group_Actinobacteria_Mycobacterium_tuberculosis_PanR0610_PanR0610_GCA_000445595:0.0,Terrabacteri_group_Actinobacteria_Mycobacterium_tuberculosis_PanR0604_PanR0604_GCA_000445365:0.0,Terrabacteri_group_Actinobacteria_Mycobacterium_tuberculosis_PanR0707_PanR0707_GCA_000445675:0.0,Terrabacteri_group_Actinobacteria_Mycobacterium_tuberculosis_KZN_4207_KZN_4207_GCA_000162975:0.0,Terrabacteri_group_Actinobacteria_Mycobacterium_tuberculosis_PanR0902_PanR0902_GCA_000445795:0.0,Terrabacteri_group_Actinobacteria_Mycobacterium_tuberculosis_PanR0704_PanR0704_GCA_000442795:0.0,Terrabacteri_group_Actinobacteria_Mycobacterium_tuberculosis_PanR0804_PanR0804_GCA_000445755:0.0,Terrabacteri_group_Actinobacteria_Mycobacterium_tuberculosis_PanR0316_PanR0316_GCA_000443675:0.0,Terrabacteri_group_Actinobacteria_Mycobacterium_tuberculosis_BT2_BT2_GCA_000572155:0.0,Terrabacteri_group_Actinobacteria_Mycobacterium_tuberculosis_H37Ra_H37Ra_GCA_001938725:0.0,Terrabacteri_group_Actinobacteria_Mycobacterium_tuberculosis_PanR0201_PanR0201_GCA_000442945:0.0):0.00059)0.714:0.00059)0.000:0.00059)0.777:0.00059,(Terrabacteri_group_Actinobacteria_Mycobacterium_tuberculosis_PanR0301_PanR0301_GCA_000443895:0.00059,(Terrabacteri_group_Actinobacteria_Mycobacterium_tuberculosis_KZN_R506_KZN_R506_GCA_000163015:0.0,Terrabacteri_group_Actinobacteria_Mycobacterium_tuberculosis_PanR0505_PanR0505_GCA_000445285:0.0,Terrabacteri_group_Actinobacteria_Mycobacterium_tuberculosis_PanR0207_PanR0207_GCA_000443425:0.0,Terrabacteri_group_Actinobacteria_Mycobacterium_tuberculosis_PanR0405_PanR0405_GCA_000443545:0.0,Terrabacteri_group_Actinobacteria_Mycobacterium_tuberculosis_str_Haarlem_Haarlem_GCA_000153685:0.0,Terrabacteri_group_Actinobacteria_Mycobacterium_tuberculosis_H37Rv_H37Rv_TMC_102_GCA_000831245:0.0,Terrabacteri_group_Actinobacteria_Mycobacterium_tuberculosis_PanR0407_PanR0407_GCA_000443525:0.0,Terrabacteri_group_Actinobacteria_Mycobacterium_tuberculosis_PanR0402_PanR0402_GCA_000443615:0.0):0.00059)0.394:0.00059)0.910:0.00058)0.910:0.00058,((Terrabacteri_group_Actinobacteria_Mycobacterium_tuberculosis_H37RvAE_H37RvAE_GCA_000746805:0.0,Terrabacteri_group_Actinobacteria_Mycobacterium_tuberculosis_PanR0404_PanR0404_GCA_000443575:0.0,Terrabacteri_group_Actinobacteria_Mycobacterium_tuberculosis_PanR0205_PanR0205_GCA_000443325:0.0,Terrabacteri_group_Actinobacteria_Mycobacterium_tuberculosis_PanR0315_PanR0315_GCA_000443695:0.0):0.00059,(Terrabacteri_group_Actinobacteria_Mycobacterium_bovis_BCG_str_Korea_1168P_Korea_1168P_GCA_000338715:0.00059,((Terrabacteri_group_Actinobacteria_Mycobacterium_tuberculosis_PanR0703_PanR0703_GCA_000445655:0.0,Terrabacteri_group_Actinobacteria_Mycobacterium_tuberculosis_KZN_1435_KZN_1435_GCA_000023625:0.0,Terrabacteri_group_Actinobacteria_Mycobacterium_tuberculosis_PanR0803_PanR0803_GCA_000445735:0.0,Terrabacteri_group_Actinobacteria_Mycobacterium_tuberculosis_RGTB327_RGTB327_GCA_000277085:0.0,Terrabacteri_group_Actinobacteria_Mycobacterium_tuberculosis_PanR0801_PanR0801_GCA_000445715:0.0,Terrabacteri_group_Actinobacteria_Mycobacterium_tuberculosis_PanR0906_PanR0906_GCA_000445855:0.0,Terrabacteri_group_Actinobacteria_Mycobacterium_tuberculosis_PanR0409_PanR0409_GCA_000443505:0.0,Terrabacteri_group_Actinobacteria_Mycobacterium_tuberculosis_PanR0314_PanR0314_GCA_000443715:0.0,Terrabacteri_group_Actinobacteria_Mycobacterium_tuberculosis_CDC1551_CDC1551_GCA_000008585:0.0,Terrabacteri_group_Actinobacteria_Mycobacterium_tuberculosis_PanR0501_PanR0501_GCA_000445245:0.0,Terrabacteri_group_Actinobacteria_Mycobacterium_tuberculosis_18b_18b_GCA_000835125:0.0,Terrabacteri_group_Actinobacteria_Mycobacterium_tuberculosis_PanR1007_PanR1007_GCA_000445935:0.0,Terrabacteri_group_Actinobacteria_Mycobacterium_bovis_AF2122_97_AF2122_97_GCA_000195835:0.0,Terrabacteri_group_Actinobacteria_Mycobacterium_tuberculosis_PanR0313_PanR0313_GCA_000443795:0.0,Terrabacteri_group_Actinobacteria_Mycobacterium_tuberculosis_EAI5_EAI5_GCA_000422125:0.0,Terrabacteri_group_Actinobacteria_Mycobacterium_tuberculosis_PanR0606_PanR0606_GCA_000445535:0.0,Terrabacteri_group_Actinobacteria_Mycobacterium_tuberculosis_PanR0202_PanR0202_GCA_000417925:0.0,Terrabacteri_group_Actinobacteria_Mycobacterium_tuberculosis_PanR0605_PanR0605_GCA_000445515:0.0,Terrabacteri_group_Actinobacteria_Mycobacterium_tuberculosis_PanR0607_PanR0607_GCA_000445555:0.0,Terrabacteri_group_Actinobacteria_Mycobacterium_tuberculosis_7199_99_7199-99_GCA_000331445:0.0,Terrabacteri_group_Actinobacteria_Mycobacterium_tuberculosis_H37RvSiena_H37RvSiena_GCA_000827085:0.0,Terrabacteri_group_Actinobacteria_Mycobacterium_tuberculosis_PanR0412_PanR0412_GCA_000443445:0.0):0.00059,Terrabacteri_group_Actinobacteria_Mycobacterium_tuberculosis_EAI5_NITR206_EAI5_NITR206_GCA_000389945:0.00151)0.000:0.00059)0.000:0.00059)0.000:0.00058)0.775:0.00078,Terrabacteri_group_Actinobacteria_Mycobacterium_tuberculosis_RGTB423_RGTB423_GCA_000277105:0.01859)0.000:0.00059,Terrabacteri_group_Actinobacteria_Mycobacterium_tuberculosis_PanR0401_PanR0401_GCA_000443635:0.00059)0.711:0.00079)0.000:0.00059,Terrabacteri_group_Actinobacteria_Mycobacterium_tuberculosis_0A005DS_GCA_000736275:0.00059)1.000:0.01609,((Terrabacteri_group_Actinobacteria_Mycobacterium_marinum_M_M_GCA_000018345:0.00059,Terrabacteri_group_Actinobacteria_Mycobacterium_liflandii_128FXT_128FXT_GCA_000026445:0.00379)0.000:0.00059,(Terrabacteri_group_Actinobacteria_Mycobacterium_marinum_E11_E11_GCA_000723425:0.00081,Terrabacteri_group_Actinobacteria_Mycobacterium_ulcerans_Agy99_Agy99_GCA_000013925:0.00530)0.754:0.00076)0.999:0.01618)0.141:0.00293)0.994:0.01028,((Terrabacteri_group_Actinobacteria_Mycobacterium_avium_sub_hominissuis_H87_GCA_001936215:0.00134,((Terrabacteri_group_Actinobacteria_Mycobacterium_avium_104_104_GCA_000014985:0.00059,(Terrabacteri_group_Actinobacteria_Mycobacterium_avium_sub_avium_2285_S_2285_S_GCA_000831285:0.00059,Terrabacteri_group_Actinobacteria_Mycobacterium_avium_sub_avium_DJO_44271_GCA_000770235:0.00059)0.526:0.00059)0.859:0.00059,((Terrabacteri_group_Actinobacteria_Mycobacterium_avium_sub_hominissuis_TH135_TH135_GCA_000829075:0.0,Terrabacteri_group_Actinobacteria_Mycobacterium_avium_sub_avium_2285_R_2285_R_GCA_000758285:0.0):0.00059,(Terrabacteri_group_Actinobacteria_Mycobacterium_avium_RCAD0278_GCA_001683455:0.00079,((Terrabacteri_group_Actinobacteria_Mycobacterium_avium_sub_paratuberculosis_MAP_TANUVAS_TN_India_2008_GCA_001653355:0.0,Terrabacteri_group_Actinobacteria_Mycobacterium_avium_sub_paratuberculosis_K_10_K-10_GCA_000007865:0.0):0.00059,Terrabacteri_group_Actinobacteria_Mycobacterium_avium_sub_paratuberculosis_MAP4_MAP4_GCA_000390085:0.00078)0.970:0.00225)0.000:0.00059)0.975:0.00059)0.885:0.00059)0.925:0.00468,((Terrabacteri_group_Actinobacteria_Mycobacterium_yongonense_05_1390_05-1390_GCA_000418535:0.00058,((Terrabacteri_group_Actinobacteria_Mycobacterium_chimaera_AH16_GCA_001750065:0.0,Terrabacteri_group_Actinobacteria_Mycobacterium_indicus_pranii_MTCC_9506_MTCC_9506_GCA_000298095:0.0,Terrabacteri_group_Actinobacteria_Mycobacterium_intracellulare_MOTT_02_MOTT-02_GCA_000277145:0.0,Terrabacteri_group_Actinobacteria_Mycobacterium_intracellulare_MOTT_64_MOTT-64_GCA_000276825:0.0):0.00077,(Terrabacteri_group_Actinobacteria_Mycobacterium_intracellulare_1956_1956_GCA_000767485:0.00059,(Terrabacteri_group_Actinobacteria_Mycobacterium_intracellulare_ATCC_13950_ATCC_13950_GCA_000277125:0.00059,Terrabacteri_group_Actinobacteria_Mycobacterium_MOTT36Y_MOTT36Y_GCA_000262165:0.00078)0.834:0.00078)0.483:0.00059)0.117:0.00078)0.965:0.00657,Terrabacteri_group_Actinobacteria_Mycobacterium_simiae_MO323_GCA_001584765:0.02645)0.872:0.01039)0.976:0.01106)0.295:0.00517)1.000:0.02815)0.977:0.01137)0.818:0.00464)0.996:0.01797)1.000:0.05475,(((Terrabacteri_group_Actinobacteria_Rhodococcus_PBTS_1_PBTS_1_GCA_001620025:0.03457,(Terrabacteri_group_Actinobacteria_Rhodococcus_B7740_B7740_GCA_000954115:0.00178,(Terrabacteri_group_Actinobacteria_Rhodococcus_PBTS_2_PBTS_2_GCA_001620005:0.00059,Terrabacteri_group_Actinobacteria_Rhodococcus_fascians_D188_D188_GCA_001620305:0.00154)0.806:0.00127)1.000:0.02661)0.989:0.01791,((((Terrabacteri_group_Actinobacteria_Rhodococcus_equi_103S_103S_GCA_000196695:0.00152,Terrabacteri_group_Actinobacteria_Rhodococcus_equi_ATCC_33707_ATCC_33707_GCA_000164155:0.00058)1.000:0.01747,((Terrabacteri_group_Actinobacteria_Rhodococcus_2G_2G_GCA_001886355:0.00058,(Terrabacteri_group_Actinobacteria_Rhodococcus_p52_p52_GCA_000763325:0.00100,Terrabacteri_group_Actinobacteria_Rhodococcus_pyridinivorans_SB3094_SB3094_GCA_000511305:0.00468)0.840:0.00134)0.999:0.01737,(Terrabacteri_group_Actinobacteria_Rhodococcus_aetherivorans_BCP1_GCA_000470885:0.00464,Terrabacteri_group_Actinobacteria_Rhodococcus_WB1_WB1_GCA_001700945:0.00058)0.997:0.01573)0.995:0.01411)0.999:0.01684,(Terrabacteri_group_Actinobacteria_Rhodococcus_WMMA185_WMMA185_GCA_001767395:0.01092,(Terrabacteri_group_Actinobacteria_Rhodococcus_opacus_B4_B4_GCA_000010805:0.00260,(Terrabacteri_group_Actinobacteria_Rhodococcus_opacus_R7_GCA_000736435:0.00059,(Terrabacteri_group_Actinobacteria_Rhodococcus_jostii_RHA1_RHA1_GCA_000014565:0.00229,Terrabacteri_group_Actinobacteria_Rhodococcus_opacus_PD630_PD630_GCA_000599545:0.00059)0.882:0.00155)0.838:0.00122)0.961:0.00474)0.959:0.00666)0.902:0.00573,(((Terrabacteri_group_Actinobacteria_Rhodococcus_erythropolis_R138_R138_GCA_000696675:0.00079,Terrabacteri_group_Actinobacteria_Rhodococcus_erythropolis_PR4_PR4_NBRC_100887_GCA_000010105:0.00390)0.789:0.00081,Terrabacteri_group_Actinobacteria_Rhodococcus_YL_1_YL-1_GCA_001942025:0.00058)0.000:0.00058,(Terrabacteri_group_Actinobacteria_Rhodococcus_008_008_GCA_001682295:0.0,Terrabacteri_group_Actinobacteria_Rhodococcus_erythropolis_CCM2595_CCM2595_GCA_000454045:0.0,Terrabacteri_group_Actinobacteria_Rhodococcus_erythropolis_BG43_GCA_000975175:0.0):0.00059)0.998:0.01747)0.968:0.01289)0.950:0.01570,((Terrabacteri_group_Actinobacteria_Nocardia_soli_Y48_GCA_001886715:0.02209,(Terrabacteri_group_Actinobacteria_Nocardia_brasiliensis_ATCC_700358_HUJEG_1_GCA_000250675:0.02444,(Terrabacteri_group_Actinobacteria_Nocardia_cyriacigeorgica_GUH_2_GUH-2_GCA_000284035:0.01837,(Terrabacteri_group_Actinobacteria_Nocardia_farcinica_NCTC11134_GCA_001182745:0.00147,Terrabacteri_group_Actinobacteria_Nocardia_farcinica_IFM_10152_IFM_10152_GCA_000009805:0.00084)1.000:0.02231)0.969:0.01175)0.547:0.00881)0.433:0.00812,(Terrabacteri_group_Actinobacteria_Nocardia_nova_SH22a_SH22a_GCA_000523235:0.02203,Terrabacteri_group_Actinobacteria_Nocardia_seriolae_EM150506_GCA_001865855:0.03247)0.995:0.01735)1.000:0.04282)0.964:0.02021)0.970:0.02038)0.132:0.01316)0.421:0.01765)0.805:0.02197)1.000:0.04888,((Terrabacteri_group_Actinobacteria_Pseudonocardia_dioxanivorans_CB1190_CB1190_GCA_000196675:0.03482,((Terrabacteri_group_Actinobacteria_Pseudonocardia_AL041005_10_AL041005-10_GCA_001294605:0.00848,Terrabacteri_group_Actinobacteria_Pseudonocardia_HH130629_09_HH130629-09_GCA_001294645:0.00253)0.993:0.01614,((Terrabacteri_group_Actinobacteria_Pseudonocardia_EC080625_04_EC080625-04_GCA_001294425:0.0,Terrabacteri_group_Actinobacteria_Pseudonocardia_EC080619_01_EC080619-01_GCA_001420995:0.0,Terrabacteri_group_Actinobacteria_Pseudonocardia_EC080610_09_EC080610-09_GCA_001420975:0.0):0.01673,Terrabacteri_group_Actinobacteria_Pseudonocardia_HH130630_07_HH130630-07_GCA_001698125:0.00952)0.901:0.01124)1.000:0.06627)1.000:0.05287,(((Terrabacteri_group_Actinobacteria_Kibdelosporangium_phytohabitans_KLBMP1111_GCA_001302585:0.06691,(Terrabacteri_group_Actinobacteria_Alloactinosynnema_L_07_L-07_GCA_900070365:0.05540,(Terrabacteri_group_Actinobacteria_Lentzea_guizhouensis_DHS_C013_GCA_001701025:0.04077,(Terrabacteri_group_Actinobacteria_Actinosynnema_mirum_DSM_43827_DSM_43827_GCA_000023245:0.02265,Terrabacteri_group_Actinobacteria_Saccharothrix_espanaensis_DSM_44229_type_strain:0.00983)0.995:0.01834)0.999:0.01905)0.122:0.00996)0.403:0.00818,(Terrabacteri_group_Actinobacteria_Kutzneria_albida_DSM_43870_DSM_43870_GCA_000525635:0.03784,((Terrabacteri_group_Actinobacteria_Actinoalloteichus_hymeniacidonis_HPA177TDSM_45092T_GCA_001747425:0.00862,(Terrabacteri_group_Actinobacteria_Actinoalloteichus_GBA129_24_GBA129-24_GCA_001941645:0.00164,Terrabacteri_group_Actinobacteria_Actinoalloteichus_ADI127_7_ADI127-7_GCA_001941625:0.00155)0.966:0.00980)1.000:0.07485,Terrabacteri_group_Actinobacteria_Allokutzneria_albata_DSM_44149_GCA_900103775:0.06999)0.488:0.01332)0.938:0.01381)0.969:0.01324,(((Terrabacteri_group_Actinobacteria_Saccharomonospora_marina_XMU15_XMU15_GCA_000244955:0.01510,((Terrabacteri_group_Actinobacteria_Saccharomonospora_azurea_NA_128_NA-128_GCA_000231055:0.01914,Terrabacteri_group_Actinobacteria_Saccharomonospora_cyanea_NA_134_NA-134_GCA_000244975:0.00952)0.289:0.00330,(Terrabacteri_group_Actinobacteria_Saccharomonospora_glauca_K62_K62_GCA_000243395:0.00924,Terrabacteri_group_Actinobacteria_Saccharomonospora_viridis_DSM_43017_DSM_43017_GCA_000023865:0.03371)0.302:0.00496)1.000:0.01969)1.000:0.02901,(Terrabacteri_group_Actinobacteria_Amycolatopsis_methanolica_239_239_GCA_000739085:0.03897,((Terrabacteri_group_Actinobacteria_Amycolatopsis_mediterranei_S699_S699_GCA_000282715:0.00059,(Terrabacteri_group_Actinobacteria_Amycolatopsis_mediterranei_RB_RB_GCA_000454025:0.00081,Terrabacteri_group_Actinobacteria_Amycolatopsis_mediterranei_U32_U32_GCA_000196835:0.00059)0.917:0.00144)0.992:0.01346,(Terrabacteri_group_Actinobacteria_Amycolatopsis_lurida_NRRL_2430_NRRL_2430_GCA_000749465:0.00217,(Terrabacteri_group_Actinobacteria_Amycolatopsis_orientalis_B_37_GCA_000943515:0.00296,((Terrabacteri_group_Actinobacteria_Amycolatopsis_orientalis_HCCB10007_HCCB10007_GCA_000400635:0.0,Terrabacteri_group_Actinobacteria_Amycolatopsis_keratiniphila_FH_1893_GCA_900105855:0.0):0.00067,Terrabacteri_group_Actinobacteria_Amycolatopsis_japonica_MG417_CF17_GCA_000732925:0.00059)0.855:0.00230)0.809:0.00103)0.994:0.01442)1.000:0.03245)0.772:0.01232)1.000:0.03727,Terrabacteri_group_Actinobacteria_Saccharopolyspora_erythraea_NRRL_2338_NRRL_2338_GCA_000062885:0.09892)0.990:0.01843)0.908:0.01866)0.831:0.02098)0.987:0.02727)0.958:0.02547)0.949:0.02448)0.249:0.01044,((Terrabacteri_group_Actinobacteria_Frankia_symbiont_of_Datisca_glomerata_4085684_GCA_000177615:0.04240,(Terrabacteri_group_Actinobacteria_Frankia_casuarinae_CcI3_GCA_000013345:0.01888,(Terrabacteri_group_Actinobacteria_Frankia_QA3_QA3_GCA_000262465:0.00660,Terrabacteri_group_Actinobacteria_Frankia_alni_ACN14a_ACN14A_GCA_000058485:0.00735)0.973:0.01183)1.000:0.02274)0.918:0.00839,(Terrabacteri_group_Actinobacteria_Frankia_EAN1pec_EAN1.pec_GCA_000018005:0.03818,Terrabacteri_group_Actinobacteria_Frankia_inefficax_EuI1c_GCA_000166135:0.04915)0.616:0.01149)1.000:0.10071)0.291:0.01651,(Terrabacteri_group_Actinobacteria_Acidothermus_cellulolyticus_11B_11B_ATCC_43068_GCA_000015025:0.12770,((Terrabacteri_group_Actinobacteria_Thermobispora_bispora_DSM_43833_DSM_43833_GCA_000092645:0.04745,Terrabacteri_group_Actinobacteria_Streptosporangium_roseum_DSM_43021_DSM_43021_GCA_000024865:0.07003)1.000:0.04824,(Terrabacteri_group_Actinobacteria_Thermomonospora_curvata_DSM_43183_DSM_43183_GCA_000024385:0.08850,(Terrabacteri_group_Actinobacteria_Thermobifida_fusca_YX_YX_GCA_000012405:0.05950,(Terrabacteri_group_Actinobacteria_Nocardiopsis_alba_ATCC_BAA_2165_ATCC_BAA-2165_GCA_000294515:0.01997,(Terrabacteri_group_Actinobacteria_Nocardiopsis_dassonvillei_sub_dassonvillei_DSM_43111_DSM_43111_GCA_000092985:0.00059,Terrabacteri_group_Actinobacteria_Nocardiopsis_dassonvillei_NOCA502F_GCA_001877055:0.00059)0.999:0.01824)1.000:0.05406)1.000:0.05720)0.914:0.02807)0.997:0.03899)0.978:0.02754)0.633:0.01951)0.795:0.01801)0.737:0.01879,TMED115:0.12639)0.994:0.03339,Terrabacteri_group_Actinobacteria_Kineococcus_radiotolerans_SRS30216_ATCC_BAA_149_SRS30216_GCA_000017305:0.12169)0.971:0.02561)0.999:0.03042)1.000:0.03665,((Terrabacteri_group_Actinobacteria_Actinomyces_radicidentis_CCUG_36733_GCA_001553565:0.02773,(Terrabacteri_group_Actinobacteria_Actinomyces_oris_T14V_GCA_001553935:0.02751,Terrabacteri_group_Actinobacteria_Actinomyces_oral_taxon_414_F0588_GCA_001278845:0.04612)0.910:0.01564)1.000:0.07848,(Terrabacteri_group_Actinobacteria_Actinomyces_VUL4_3_VUL4_3_GCA_001856685:0.10503,(Terrabacteri_group_Actinobacteria_Mobiluncus_curtisii_ATCC_43063_ATCC_43063_GCA_000196535:0.16928,(Terrabacteri_group_Actinobacteria_Actinomyces_Marseille_P2985_Marseille-P2985_GCA_900120245:0.04513,(Terrabacteri_group_Actinobacteria_Actinomyces_meyeri_W712_GCA_001262055:0.02173,Terrabacteri_group_Actinobacteria_Actinomyces_hongkongensis_HKU8_GCA_001746855:0.03027)1.000:0.03292)1.000:0.06345)0.918:0.03114)0.992:0.03348)0.933:0.01857)0.869:0.02519)0.926:0.04942)1.000:0.16276,((TMED210:0.11362,(TMED244:0.03164,TMED189:0.01948)0.988:0.06251)1.000:0.38456,((TMED224:0.21886,(Terrabacteri_group_Actinobacteria_Ilumatobacter_coccineus_YM16_304_YM16-304_GCA_000348785:0.22665,(TMED77:0.04965,TMED130:0.03659)1.000:0.16008)0.814:0.04017)0.969:0.03845,(Terrabacteri_group_Actinobacteria_Actinobacteria_bacterium_IMCC26256_IMCC26256_GCA_001023575:0.17923,Terrabacteri_group_Actinobacteria_Acidimicrobium_ferrooxidans_DSM_10331_DSM_10331_GCA_000023265:0.32877)0.275:0.03608)1.000:0.08376)0.997:0.06778)1.000:0.08430,(((Terrabacteri_group_Actinobacteria_Slackia_heliotrinireducens_DSM_20476_DSM_20476_GCA_000023885:0.08772,((Terrabacteri_group_Actinobacteria_Cryptobacterium_curtum_DSM_15641_DSM_15641_GCA_000023845:0.07768,Terrabacteri_group_Actinobacteria_Denitrobacterium_detoxificans_NPOH1_GCA_001643775:0.04464)1.000:0.05560,((Terrabacteri_group_Actinobacteria_Eggerthella_lenta_DSM_2243_DSM_2243_GCA_000024265:0.03447,(Terrabacteri_group_Actinobacteria_Gordonibacter_pamelaeae_7_10-1-b_7-10-1-bT_GCA_000210055:0.02611,Terrabacteri_group_Actinobacteria_Eggerthella_YY7918_YY7918_GCA_000270285:0.04363)0.649:0.01535)0.995:0.02193,(Terrabacteri_group_Actinobacteria_Adlercreutzia_equolifaciens_DSM_19450_DSM_19450_GCA_000478885:0.07889,Terrabacteri_group_Actinobacteria_Coriobacteriaceae_bacterium_68_1-3_68-1-3_GCA_000814825:0.10279)0.924:0.01830)0.588:0.01367)0.933:0.02937)1.000:0.11337,(Terrabacteri_group_Actinobacteria_Coriobacterium_glomerans_PW2_PW2_GCA_000195315:0.13913,(Terrabacteri_group_Actinobacteria_Libanicoccus_massiliensis_Marseille_P3237_GCA_900143685:0.09770,((Terrabacteri_group_Actinobacteria_Olsenella_Marseille_P2300_Marseille-P2300_GCA_900119915:0.04465,Terrabacteri_group_Actinobacteria_Atopobium_parvulum_DSM_20469_DSM_20469_GCA_000024225:0.09165)0.989:0.03060,(Terrabacteri_group_Actinobacteria_Olsenella_oral_taxon_807_F0089_GCA_001189515:0.08667,Terrabacteri_group_Actinobacteria_Olsenella_uli_DSM_7084_DSM_7084_GCA_000143845:0.05339)1.000:0.04229)0.992:0.04227)1.000:0.06604)1.000:0.08237)1.000:0.16148,(Terrabacteri_group_Actinobacteria_Conexibacter_woesei_DSM_14684_DSM_14684_GCA_000025265:0.32023,(Terrabacteri_group_Actinobacteria_Rubrobacter_xylanophilus_DSM_9941_DSM_9941_GCA_000014185:0.08705,Terrabacteri_group_Actinobacteria_Rubrobacter_radiotolerans_RSPS_4_GCA_000661895:0.11453)1.000:0.24773)0.998:0.09104)0.796:0.03776)1.000:0.08587,(((Terrabacteri_group_Cyanobacteria_Melainabacteria_group_Candidatus_Melainabacteria_bacterium_MEL.A1_nan_GCA_001765415:0.40423,((Terrabacteri_group_Cyanobacteria_Melainabacteria_group_Gloeobacter_violaceus_PCC_7421_PCC_7421_GCA_000011385:0.04960,Terrabacteri_group_Cyanobacteria_Melainabacteria_group_Gloeobacter_kilaueensis_JS1_JS1_GCA_000484535:0.03653)1.000:0.18649,((Terrabacteri_group_Cyanobacteria_Melainabacteria_group_Synechococcus_PCC_7336_PCC_7336_GCA_000332275:0.13932,(Terrabacteri_group_Cyanobacteria_Melainabacteria_group_Synechococcus_JA_3-3Ab_JA-3-3Ab_GCA_000013205:0.02415,Terrabacteri_group_Cyanobacteria_Melainabacteria_group_Synechococcus_JA_2-3Ba2-13_JA-2-3Ba2-13_GCA_000013225:0.04096)1.000:0.14753)1.000:0.08185,(Terrabacteri_group_Cyanobacteria_Melainabacteria_group_Candidatus_Gloeomargarita_lithophora_D10_D10_GCA_001870225:0.23593,(((Terrabacteri_group_Cyanobacteria_Melainabacteria_group_Acaryochloris_marina_MBIC11017_MBIC11017_GCA_000018105:0.12087,(Terrabacteri_group_Cyanobacteria_Melainabacteria_group_Cyanothece_PCC_7425_PCC_7425_GCA_000022045:0.09134,(Terrabacteri_group_Cyanobacteria_Melainabacteria_group_Synechococcus_PCC_6312_PCC_6312_GCA_000316685:0.07240,(Terrabacteri_group_Cyanobacteria_Melainabacteria_group_Thermosynechococcus_elongatus_BP_1_BP-1_GCA_000011345:0.00870,Terrabacteri_group_Cyanobacteria_Melainabacteria_group_Thermosynechococcus_NK55a_NK55_GCA_000505665:0.00647)1.000:0.07288)1.000:0.05411)0.927:0.01855)0.971:0.03451,(Terrabacteri_group_Cyanobacteria_Melainabacteria_group_Synechococcus_PCC_7502_PCC_7502_GCA_000317085:0.14093,Terrabacteri_group_Cyanobacteria_Melainabacteria_group_Pseudanabaena_PCC_7367_PCC_7367_GCA_000317065:0.14831)1.000:0.10844)0.000:0.01729,(((Terrabacteri_group_Cyanobacteria_Melainabacteria_group_Geitlerinema_PCC_7407_PCC_7407_GCA_000317045:0.10925,(Terrabacteri_group_Cyanobacteria_Melainabacteria_group_Leptolyngbya_O_77_O-77_GCA_001548395:0.08677,(Terrabacteri_group_Cyanobacteria_Melainabacteria_group_Leptolyngbya_NIES_3755_NIES-3755_GCA_001548435:0.10836,Terrabacteri_group_Cyanobacteria_Melainabacteria_group_Oscillatoriales_cyanobacterium_JSC_12_JSC-12_GCA_000309945:0.06646)0.998:0.03212)0.000:0.01612)0.000:0.01102,(((Terrabacteri_group_Cyanobacteria_Melainabacteria_group_Synechococcus_UTEX_2973_UTEX_2973_GCA_000817325:0.0,Terrabacteri_group_Cyanobacteria_Melainabacteria_group_Synechococcus_elongatus_PCC_6301_PCC_6301_GCA_000010065:0.0):0.00059,Terrabacteri_group_Cyanobacteria_Melainabacteria_group_Synechococcus_elongatus_PCC_7942_PCC_7942_GCA_000012525:0.00078)1.000:0.09052,(((Terrabacteri_group_Cyanobacteria_Melainabacteria_group_Synechococcus_SynAce01_SynAce01_GCA_001885215:0.06195,Terrabacteri_group_Cyanobacteria_Melainabacteria_group_Cyanobium_gracile_PCC_6307_PCC_6307_GCA_000316515:0.04329)0.870:0.02275,(((Terrabacteri_group_Cyanobacteria_Melainabacteria_group_Prochlorococcus_marinus_str_MIT_9313_MIT9313_GCA_000011485:0.00213,(Terrabacteri_group_Cyanobacteria_Melainabacteria_group_Prochlorococcus_marinus_str_MIT_9303_MIT_9303_GCA_000015705:0.00159,TMED223:0.00304)0.978:0.00903)1.000:0.04331,((Terrabacteri_group_Cyanobacteria_Melainabacteria_group_Prochlorococcus_marinus_str_MIT_9211_MIT9211_GCA_000018585:0.03977,Terrabacteri_group_Cyanobacteria_Melainabacteria_group_Prochlorococcus_marinus_sub_marinus_str_CCMP1375_CCMP1375_SS120_GCA_000007925:0.05523)0.892:0.01851,((Terrabacteri_group_Cyanobacteria_Melainabacteria_group_Prochlorococcus_MIT_0801_MIT_0801_GCA_000757865:0.00685,(Terrabacteri_group_Cyanobacteria_Melainabacteria_group_Prochlorococcus_marinus_str_NATL2A_NATL2A_GCA_000012465:0.00317,Terrabacteri_group_Cyanobacteria_Melainabacteria_group_Prochlorococcus_marinus_str_NATL1A_NATL1A_GCA_000015685:0.00283)0.944:0.00558)1.000:0.06251,((Terrabacteri_group_Cyanobacteria_Melainabacteria_group_Prochlorococcus_marinus_str_MIT_9312_MIT_9312_GCA_000012645:0.01030,(Terrabacteri_group_Cyanobacteria_Melainabacteria_group_Prochlorococcus_marinus_str_MIT_9215_MIT_9215_GCA_000018065:0.01119,(Terrabacteri_group_Cyanobacteria_Melainabacteria_group_Prochlorococcus_MIT_0604_MIT_0604_GCA_000757845:0.00059,(Terrabacteri_group_Cyanobacteria_Melainabacteria_group_Prochlorococcus_marinus_str_MIT_9301_MIT_9301_GCA_000015965:0.00801,Terrabacteri_group_Cyanobacteria_Melainabacteria_group_Prochlorococcus_marinus_str_AS9601_AS9601_GCA_000015645:0.00078)0.770:0.00146)0.909:0.00275)0.075:0.00412)0.996:0.02367,(Terrabacteri_group_Cyanobacteria_Melainabacteria_group_Prochlorococcus_marinus_sub_pastoris_str_CCMP1986_MED4_GCA_000011465:0.00916,Terrabacteri_group_Cyanobacteria_Melainabacteria_group_Prochlorococcus_marinus_str_MIT_9515_MIT_9515_GCA_000015665:0.01599)0.997:0.02816)1.000:0.10774)0.947:0.03111)1.000:0.04466)0.875:0.01865,((((((TMED205:0.00333,Terrabacteri_group_Cyanobacteria_Melainabacteria_group_Synechococcus_KORDI_49_KORDI-49_GCA_000737575:0.00408)0.986:0.01050,(Terrabacteri_group_Cyanobacteria_Melainabacteria_group_Synechococcus_WH_8103_nan_GCA_001182765:0.00059,Terrabacteri_group_Cyanobacteria_Melainabacteria_group_Synechococcus_WH_8102_WH_8102_GCA_000195975:0.00078)1.000:0.01428)0.978:0.00613,(TMED20:0.01002,Terrabacteri_group_Cyanobacteria_Melainabacteria_group_Synechococcus_KORDI_100_KORDI-100_GCA_000737535:0.00884)1.000:0.01929)0.721:0.00386,(Terrabacteri_group_Cyanobacteria_Melainabacteria_group_Synechococcus_CC9902_CC9902_GCA_000012505:0.03042,(Terrabacteri_group_Cyanobacteria_Melainabacteria_group_Synechococcus_KORDI_52_KORDI-52_GCA_000737595:0.00589,(Terrabacteri_group_Cyanobacteria_Melainabacteria_group_Synechococcus_WH_8109_WH_8109_GCA_000161795:0.00366,Terrabacteri_group_Cyanobacteria_Melainabacteria_group_Synechococcus_CC9605_CC9605_GCA_000012625:0.00381)0.906:0.00225)0.998:0.01144)0.970:0.00665)1.000:0.02850,(TMED187:0.02506,(Terrabacteri_group_Cyanobacteria_Melainabacteria_group_Synechococcus_WH_8020_WH_8020_GCA_001040845:0.00360,(TMED66:0.00410,Terrabacteri_group_Cyanobacteria_Melainabacteria_group_Synechococcus_CC9311_CC9311_GCA_000014585:0.00059)0.829:0.00140)1.000:0.03167)0.868:0.00544)0.353:0.00608,(Terrabacteri_group_Cyanobacteria_Melainabacteria_group_Synechococcus_WH_7803_nan_GCA_000063505:0.00618,TMED90:0.00662)0.979:0.01314)0.956:0.01122)0.987:0.02632)0.989:0.04013,((TMED169:0.00633,(TMED185:0.00140,Terrabacteri_group_Cyanobacteria_Melainabacteria_group_Synechococcus_RCC307_nan_GCA_000063525:0.00237)0.967:0.01128)0.816:0.00881,(TMED155:0.00703,TMED19:0.01025)1.000:0.03120)0.994:0.03180)1.000:0.19851)1.000:0.08595)0.164:0.01785,((((Terrabacteri_group_Cyanobacteria_Melainabacteria_group_Microcoleus_PCC_7113_PCC_7113_GCA_000317515:0.06518,(Terrabacteri_group_Cyanobacteria_Melainabacteria_group_Moorea_producens_JHB_JHB_GCA_001854205:0.00486,Terrabacteri_group_Cyanobacteria_Melainabacteria_group_Moorea_producens_PAL_8-15-08-1_PAL-8-15-08-1_GCA_001767235:0.00786)1.000:0.09003)0.994:0.02742,((Terrabacteri_group_Cyanobacteria_Melainabacteria_group_Dactylococcopsis_salina_PCC_8305_PCC_8305_GCA_000317615:0.04338,Terrabacteri_group_Cyanobacteria_Melainabacteria_group_Halothece_PCC_7418_PCC_7418_GCA_000317635:0.02843)1.000:0.15701,((((Terrabacteri_group_Cyanobacteria_Melainabacteria_group_Microcystis_aeruginosa_NIES_843_NIES-843_GCA_000010625:0.00275,((Terrabacteri_group_Cyanobacteria_Melainabacteria_group_Microcystis_aeruginosa_NIES_2481_NIES-2481_GCA_001704955:0.0,Terrabacteri_group_Cyanobacteria_Melainabacteria_group_Microcystis_aeruginosa_NIES_2549_NIES-2549_GCA_000981785:0.0):0.00442,Terrabacteri_group_Cyanobacteria_Melainabacteria_group_Microcystis_panniformis_FACHB_1757_FACHB-1757_GCA_001264245:0.00595)0.959:0.00547)1.000:0.10484,(Terrabacteri_group_Cyanobacteria_Melainabacteria_group_Pleurocapsa_PCC_7327_PCC_7327_GCA_000317025:0.05731,(Terrabacteri_group_Cyanobacteria_Melainabacteria_group_Cyanothece_PCC_7822_PCC_7822_GCA_000147335:0.03946,Terrabacteri_group_Cyanobacteria_Melainabacteria_group_Cyanothece_PCC_7424_PCC_7424_GCA_000021825:0.02803)1.000:0.05889)0.392:0.02241)0.703:0.01721,((Terrabacteri_group_Cyanobacteria_Melainabacteria_group_Synechocystis_PCC_6714_PCC_6714_GCA_000478825:0.00253,((Terrabacteri_group_Cyanobacteria_Melainabacteria_group_Synechocystis_PCC_6803_substr_PCC_N_nan_GCA_000284215:0.0,Terrabacteri_group_Cyanobacteria_Melainabacteria_group_Synechocystis_PCC_6803_substr_PCC_P_nan_GCA_000284455:0.0,Terrabacteri_group_Cyanobacteria_Melainabacteria_group_Synechocystis_PCC_6803_PCC_6803_substr_GT_G_GCA_001318385:0.0):0.00059,Terrabacteri_group_Cyanobacteria_Melainabacteria_group_Synechocystis_PCC_6803_substr_GT_I_nan_GCA_000284135:0.00077)0.980:0.00717)1.000:0.10705,(((Terrabacteri_group_Cyanobacteria_Melainabacteria_group_Cyanothece_PCC_8801_PCC_8801_GCA_000021805:0.0,Terrabacteri_group_Cyanobacteria_Melainabacteria_group_Cyanothece_PCC_8802_PCC_8802_GCA_000024045:0.0):0.04078,Terrabacteri_group_Cyanobacteria_Melainabacteria_group_cyanobacterium_endosymbiont_of_Epithemia_turgida_isolate_EtSB_Lake_Yunoko_nan_GCA_000829235:0.09066)0.912:0.02220,(Terrabacteri_group_Cyanobacteria_Melainabacteria_group_Cyanothece_ATCC_51142_ATCC_51142_GCA_000017845:0.03216,Terrabacteri_group_Cyanobacteria_Melainabacteria_group_Candidatus_Atelocyanobacterium_thalassa_isolate_ALOHA_nan_GCA_000025125:0.10123)1.000:0.04670)0.994:0.02564)0.419:0.01971)0.997:0.02923,(Terrabacteri_group_Cyanobacteria_Melainabacteria_group_Stanieria_cyanosphaera_PCC_7437_PCC_7437_GCA_000317575:0.09693,((Terrabacteri_group_Cyanobacteria_Melainabacteria_group_Leptolyngbya_PCC_7376_nan_GCA_000316605:0.02883,(((Terrabacteri_group_Cyanobacteria_Melainabacteria_group_Synechococcus_PCC_7117_PCC_7117_GCA_001693275:0.00095,Terrabacteri_group_Cyanobacteria_Melainabacteria_group_Synechococcus_PCC_73109_PCC_73109_GCA_001521855:0.00200)0.120:0.00078,(Terrabacteri_group_Cyanobacteria_Melainabacteria_group_Synechococcus_PCC_7002_PCC_7002_ATCC_27264_GCA_000019485:0.00076,Terrabacteri_group_Cyanobacteria_Melainabacteria_group_Synechococcus_PCC_7003_PCC_7003_GCA_001693255:0.00220)0.844:0.00095)0.890:0.00096,Terrabacteri_group_Cyanobacteria_Melainabacteria_group_Synechococcus_PCC_8807_PCC_8807_GCA_001693295:0.00179)0.999:0.02912)1.000:0.08190,(Terrabacteri_group_Cyanobacteria_Melainabacteria_group_Cyanobacterium_aponinum_PCC_10605_PCC_10605_GCA_000317675:0.04402,(Terrabacteri_group_Cyanobacteria_Melainabacteria_group_Cyanobacterium_stanieri_PCC_7202_PCC_7202_GCA_000317655:0.04170,(Terrabacteri_group_Cyanobacteria_Melainabacteria_group_Geminocystis_NIES_3708_NIES-3708_GCA_001548095:0.01225,(Terrabacteri_group_Cyanobacteria_Melainabacteria_group_Geminocystis_herdmanii_PCC_6308_PCC_6308_GCA_000332235:0.01658,Terrabacteri_group_Cyanobacteria_Melainabacteria_group_Geminocystis_NIES_3709_NIES-3709_GCA_001548115:0.00625)0.942:0.00874)0.991:0.01854)0.418:0.01996)1.000:0.11249)0.715:0.02296)0.676:0.01496)0.956:0.02069)0.996:0.03221)0.953:0.02154,(Terrabacteri_group_Cyanobacteria_Melainabacteria_group_Oscillatoria_acuminata_PCC_6304_PCC_6304_GCA_000317105:0.12987,(Terrabacteri_group_Cyanobacteria_Melainabacteria_group_Oscillatoria_nigro_viridis_PCC_7112_PCC_7112_GCA_000317475:0.10884,(Terrabacteri_group_Cyanobacteria_Melainabacteria_group_Trichodesmium_erythraeum_IMS101_IMS101_GCA_000014265:0.15457,(Terrabacteri_group_Cyanobacteria_Melainabacteria_group_Planktothrix_agardhii_NIVA_CYA_126_8_NIVA-CYA_126_8_GCA_000710505:0.09944,((Terrabacteri_group_Cyanobacteria_Melainabacteria_group_Arthrospira_platensis_NIES_39_NIES-39_GCA_000210375:0.00073,Terrabacteri_group_Cyanobacteria_Melainabacteria_group_Arthrospira_platensis_YZ_YZ_GCA_001611905:0.00081)0.993:0.01067,(Terrabacteri_group_Cyanobacteria_Melainabacteria_group_Arthrospira_platensis_C1_C1_GCA_000307915:0.00059,Terrabacteri_group_Cyanobacteria_Melainabacteria_group_Arthrospira_PCC_8005_PCC_8005_GCA_000973065:0.00058)0.915:0.00430)1.000:0.06894)0.404:0.02169)0.706:0.02704)0.986:0.02504)0.867:0.02122)0.578:0.01467,((((((((Terrabacteri_group_Cyanobacteria_Melainabacteria_group_Nostoc_piscinale_CENA21_CENA21_GCA_001298445:0.01701,Terrabacteri_group_Cyanobacteria_Melainabacteria_group_Nostoc_PCC_7107_PCC_7107_GCA_000316625:0.01907)1.000:0.02458,(Terrabacteri_group_Cyanobacteria_Melainabacteria_group_Nodularia_spumigena_CCY9414_CCY9414_GCA_000340565:0.05088,((Terrabacteri_group_Cyanobacteria_Melainabacteria_group_Cylindrospermum_stagnale_PCC_7417_PCC_7417_GCA_000317535:0.02544,(Terrabacteri_group_Cyanobacteria_Melainabacteria_group_Calothrix_PCC_7507_PCC_7507_GCA_000316575:0.03374,Terrabacteri_group_Cyanobacteria_Melainabacteria_group_Nostoc_punctiforme_PCC_73102_ATCC_29133_PCC_73102_GCA_000020025:0.03541)0.485:0.01111)0.641:0.00763,((Terrabacteri_group_Cyanobacteria_Melainabacteria_group_Nostoc_azollae_0708_0708_GCA_000196515:0.01787,Terrabacteri_group_Cyanobacteria_Melainabacteria_group_Anabaena_cylindrica_PCC_7122_PCC_7122_GCA_000317695:0.02347)0.551:0.01272,(Terrabacteri_group_Cyanobacteria_Melainabacteria_group_Anabaena_wa102_WA102_GCA_001277295:0.00659,Terrabacteri_group_Cyanobacteria_Melainabacteria_group_Anabaena_90_90_GCA_000312705:0.01953)1.000:0.04882)0.429:0.00643)0.996:0.01703)0.999:0.02130)0.632:0.00465,(Terrabacteri_group_Cyanobacteria_Melainabacteria_group_Nostoc_PCC_7524_PCC_7524_GCA_000316645:0.02984,(Terrabacteri_group_Cyanobacteria_Melainabacteria_group_Nostoc_NIES_3756_NIES-3756_GCA_001548375:0.01276,(Terrabacteri_group_Cyanobacteria_Melainabacteria_group_Nostoc_PCC_7120_PCC_7120_GCA_000009705:0.00175,Terrabacteri_group_Cyanobacteria_Melainabacteria_group_Anabaena_variabilis_ATCC_29413_ATCC_29413_GCA_000204075:0.00412)0.994:0.00992)0.999:0.01345)0.998:0.01746)0.947:0.01260,(Terrabacteri_group_Cyanobacteria_Melainabacteria_group_Calothrix_PCC_6303_PCC_6303_GCA_000317435:0.06795,Terrabacteri_group_Cyanobacteria_Melainabacteria_group_Rivularia_PCC_7116_PCC_7116_GCA_000316665:0.12103)0.997:0.02249)0.804:0.01050,(Terrabacteri_group_Cyanobacteria_Melainabacteria_group_Fischerella_NIES_3754_NIES-3754_GCA_001548455:0.05516,Terrabacteri_group_Cyanobacteria_Melainabacteria_group_Calothrix_336_3_336_3_GCA_000734895:0.05963)0.583:0.01195)1.000:0.04472,Terrabacteri_group_Cyanobacteria_Melainabacteria_group_Gloeocapsa_PCC_7428_PCC_7428_GCA_000317555:0.06866)0.497:0.01372,Terrabacteri_group_Cyanobacteria_Melainabacteria_group_Chroococcidiopsis_thermalis_PCC_7203_PCC_7203_GCA_000317125:0.08177)0.999:0.04154,(Terrabacteri_group_Cyanobacteria_Melainabacteria_group_Crinalium_epipsammum_PCC_9333_PCC_9333_GCA_000317495:0.07122,Terrabacteri_group_Cyanobacteria_Melainabacteria_group_Chamaesiphon_minutus_PCC_6605_PCC_6605_GCA_000317145:0.17653)0.973:0.03241)0.231:0.01637)0.952:0.01580)0.983:0.02723)0.970:0.02822)0.999:0.04799)0.990:0.05892)1.000:0.17158)1.000:0.11944,((((((Terrabacteri_group_Chloroflexi_Dehalococcoides_mccartyi_GT_GT_GCA_000025585:0.00059,(Terrabacteri_group_Chloroflexi_Dehalococcoides_mccartyi_IBARAKI_IBARAKI_GCA_001547795:0.00296,Terrabacteri_group_Chloroflexi_Dehalococcoides_mccartyi_BTF08_BTF08_GCA_000341695:0.00059)0.183:0.00059)0.000:0.00059,Terrabacteri_group_Chloroflexi_Dehalococcoides_mccartyi_CG5_CG5_GCA_000830885:0.00059)0.725:0.00059,((Terrabacteri_group_Chloroflexi_Dehalococcoides_mccartyi_DCMB5_DCMB5_GCA_000341655:0.0,Terrabacteri_group_Chloroflexi_Dehalococcoides_mccartyi_CBDB1_CBDB1_GCA_000009025:0.0,Terrabacteri_group_Chloroflexi_Dehalococcoides_mccartyi_nan_GCA_001761445:0.0):0.00059,Terrabacteri_group_Chloroflexi_Dehalococcoides_mccartyi_BAV1_BAV1_GCA_000016705:0.00078)0.000:0.00059)0.974:0.01118,((Terrabacteri_group_Chloroflexi_Dehalococcoides_mccartyi_CG1_CG1_GCA_000830925:0.00138,(Terrabacteri_group_Chloroflexi_Dehalococcoides_mccartyi_VS_VS_GCA_000025025:0.00077,(Terrabacteri_group_Chloroflexi_Dehalococcoides_UCH007_UCH007_GCA_001010485:0.00150,Terrabacteri_group_Chloroflexi_Dehalococcoides_mccartyi_GY50_GY50_GCA_000499365:0.00059)0.000:0.00059)0.667:0.00059)0.756:0.00203,(Terrabacteri_group_Chloroflexi_Dehalococcoides_mccartyi_195_195_GCA_000011905:0.00430,Terrabacteri_group_Chloroflexi_Dehalococcoides_mccartyi_CG4_CG4_GCA_000830905:0.00059)0.980:0.00497)0.869:0.00765)1.000:0.26705,(Terrabacteri_group_Chloroflexi_Dehalogenimonas_NSZ_14_NSZ-14_GCA_001953175:0.10944,(Terrabacteri_group_Chloroflexi_Dehalogenimonas_WBC_2_nan_GCA_001005265:0.05628,Terrabacteri_group_Chloroflexi_Dehalogenimonas_lykanthroporepellens_BL_DC-9_BL-DC-9_GCA_000143165:0.11427)0.813:0.03374)1.000:0.16553)1.000:0.25283,((Terrabacteri_group_unclassified_Terrabacteria_group_Thermobaculum_terrenum_ATCC_BAA_798_ATCC_BAA-798_GCA_000025005:0.23931,((Terrabacteri_group_Chloroflexi_Herpetosiphon_aurantiacus_DSM_785_nan_GCA_000018565:0.21781,(((Terrabacteri_group_Chloroflexi_Chloroflexus_Y_400-fl_Y-400-fl_GCA_000022185:0.0,Terrabacteri_group_Chloroflexi_Chloroflexus_aurantiacus_J_10-fl_J-10-fl_GCA_000018865:0.0):0.01833,Terrabacteri_group_Chloroflexi_Chloroflexus_aggregans_DSM_9485_DSM_9485_GCA_000021945:0.02363)1.000:0.11753,(Terrabacteri_group_Chloroflexi_Roseiflexus_castenholzii_DSM_13941_DSM_13941_GCA_000017805:0.02385,Terrabacteri_group_Chloroflexi_Roseiflexus_RS_1_RS-1_GCA_000016665:0.01328)1.000:0.11519)0.995:0.06152)1.000:0.08977,(Terrabacteri_group_Chloroflexi_Sphaerobacter_thermophilus_DSM_20745_DSM_20745_GCA_000024985:0.12543,Terrabacteri_group_Chloroflexi_Thermomicrobium_roseum_DSM_5159_DSM_5159_GCA_000021685:0.19854)1.000:0.10365)0.854:0.02703)0.998:0.05694,(Terrabacteri_group_Chloroflexi_Caldilinea_aerophila_DSM_14535_NBRC_104270_DSM_14535_GCA_000281175:0.27129,(Terrabacteri_group_Chloroflexi_Anaerolinea_thermophila_UNI_1_UNI-1_GCA_000199675:0.12900,Terrabacteri_group_Chloroflexi_Anaerolineaceae_bacterium_oral_taxon_439_W11661_GCA_001717545:0.21269)1.000:0.19075)1.000:0.09597)0.670:0.03429)1.000:0.06039)0.033:0.02721,(Terrabacteri_group_Armatimonadetes_Fimbriimonas_ginsengisoli_Gsoil_348_Gsoil_348_GCA_000724625:0.39506,Terrabacteri_group_Armatimonadetes_Chthonomonas_calidirosea_T49_T49_GCA_000427095:0.27648)1.000:0.15654)0.184:0.01366)0.954:0.03087)0.801:0.02377)0.287:0.02065,((((((unclassifie_Bacteria_Bacteria_candidate_phyla_Candidatus_Peribacter_riflensis_nan_GCA_001430905:0.60981,(unclassifie_Bacteria_Bacteria_candidate_phyla_candidate_division_SR1_bacterium_RAAC1_SR1_1_RAAC1_SR1_1_GCA_000503875:0.44574,unclassifie_Bacteria_Bacteria_candidate_phyla_candidate_division_SR1_bacterium_Aalborg_AAW_1_nan_GCA_001007975:0.41980)1.000:0.50406)0.999:0.14368,((unclassifie_Bacteria_Bacteria_candidate_phyla_Candidatus_Campbellbacteria_bacterium_GW2011_OD1_34_28_nan_GCA_001029775:0.48818,unclassifie_Bacteria_Bacteria_candidate_phyla_Candidatus_Wolfebacteria_bacterium_GW2011_GWB1_47_1_nan_GCA_001029635:0.42586)1.000:0.19455,(unclassifie_Bacteria_Bacteria_candidate_phyla_candidate_division_Kazan_bacterium_GW2011_GWA1_50_15_nan_GCA_001029795:0.59895,(unclassifie_Bacteria_Bacteria_candidate_phyla_Berkelbacteria_bacterium_GW2011_GWE1_39_12_nan_GCA_001029735:0.58639,(unclassifie_Bacteria_Bacteria_candidate_phyla_Candidatus_Saccharimonas_aalborgensis_nan_GCA_000392435:0.11843,(unclassifie_Bacteria_Bacteria_candidate_phyla_Candidatus_Saccharibacteria_oral_taxon_TM7x_TM7x_GCA_000803625:0.10130,(unclassifie_Bacteria_Bacteria_candidate_phyla_Candidatus_Saccharibacteria_bacterium_RAAC3_TM7_1_RAAC3_TM7_1_GCA_000503915:0.10716,unclassifie_Bacteria_Bacteria_candidate_phyla_Candidatus_Saccharibacteria_bacterium_GW2011_GWC2_44_17_nan_GCA_001029695:0.09732)0.996:0.04382)0.331:0.04075)1.000:0.46508)0.377:0.06788)0.724:0.04935)0.416:0.04670)0.969:0.04232,(unclassifie_Bacteria_Bacteria_candidate_phyla_candidate_division_WWE3_bacterium_RAAC2_WWE3_1_RAAC2_WWE3_1_GCA_000503835:0.62166,(unclassifie_Bacteria_Bacteria_candidate_phyla_Candidatus_Woesebacteria_bacterium_GW2011_GWF1_31_35_nan_GCA_001029755:0.59932,(unclassifie_Bacteria_Bacteria_candidate_phyla_Candidatus_Beckwithbacteria_bacterium_GW2011_GWC1_49_16_nan_GCA_001029675:0.44332,unclassifie_Bacteria_Bacteria_candidate_phyla_candidate_division_TM6_bacterium_GW2011_GWF2_28_16_nan_GCA_001029715:0.55519)0.761:0.07985)1.000:0.13503)0.998:0.09952)0.931:0.05403,(TMED230:0.10681,TMED70:0.07336)1.000:0.51626)0.868:0.04612,(Euryarchaeota_Methanomicrobia_Methanomicrobiales_archaeon_Methan_05_nan_GCA_001602685:0.47998,(unclassified_Archaea_unclassified_Archaea_miscellaneous_archaeon_CG2_30_31_98_nan_GCA_001872885:1.29854,(((DPANN_group_Candidatus_Nanohaloarchaeota_Candidatus_Nanosalinarum_sp._J07AB56_nan_GCA_000220355:0.06771,DPANN_group_Candidatus_Nanohaloarchaeota_Nanohaloarchaea_archaeon_AB578-D14_nan_GCA_000740075:0.02624)1.000:0.27048,((DPANN_group_Candidatus_Nanohaloarchaeota_Nanohaloarchaea_archaeon_PL-Br10_U2g16_nan_GCA_001563995:0.16708,(DPANN_group_Candidatus_Nanohaloarchaeota_Nanohaloarchaea_archaeon_B1-Br10_U2g19_nan_GCA_001563905:0.07537,(DPANN_group_Candidatus_Nanohaloarchaeota_Nanohaloarchaea_archaeon_PL-Br10_U2g19_nan_GCA_001564195:0.00435,DPANN_group_Candidatus_Nanohaloarchaeota_Nanohaloarchaea_archaeon_B1-Br10_U2g1_nan_GCA_001563875:0.00091)1.000:0.06591)1.000:0.08904)0.989:0.05737,(DPAN_group_Candidatus_Nanohaloarchaeota_Nanohaloarchaea_archaeon_SG9_nan_GCA_001761425:0.20583,(DPANN_group_Candidatus_Nanohaloarchaeota_Nanohaloarchaea_archaeon_B1-Br10_U2g29_nan_GCA_001564145:0.13320,DPANN_group_Candidatus_Nanohaloarchaeota_Nanohaloarchaea_archaeon_PL-Br10_U2g27_nan_GCA_001564035:0.15566)0.999:0.10172)0.926:0.06388)0.459:0.06380)1.000:0.55544,(((DPAN_group_Nanoarchaeota_Nanoarchaeum_equitans_Kin4_M_nan_GCA_000008085:0.61037,(DPAN_group_Nanoarchaeota_Candidatus_Nanopusillus_acidilobi_7A_GCA_001552015:0.08520,DPANN_group_Nanoarchaeota_Candidatus_Nanopusillus_sp._Nst1_nan_GCA_000387965:0.02623)1.000:0.80038)1.000:0.33238,((unclassified_Archaea_unclassified_Archaea_miscellaneous_archaeon_GW2011_AR6_nan_GCA_000805915:0.52239,(DPANN_group_Candidatus_Pacearchaeota_Candidatus_Pacearchaeota_archaeon_CG1_02_31_27_nan_GCA_001872145:0.48637,(DPANN_group_Candidatus_Pacearchaeota_Candidatus_Pacearchaeota_archaeon_RBG_13_36_9_nan_GCA_001786395:0.46527,((((DPANN_group_Candidatus_Pacearchaeota_Candidatus_Pacearchaeota_archaeon_RBG_19FT_COMBO_34_9_nan_GCA_001786415:0.00202,DPANN_group_Candidatus_Pacearchaeota_Candidatus_Pacearchaeota_archaeon_RBG_13_33_26_nan_GCA_001787285:0.00579)1.000:0.22037,(unclassified_Archaea_unclassified_Archaea_miscellaneous_archaeon_GW2011_AR13_nan_GCA_000805965:0.36258,DPANN_group_Candidatus_Pacearchaeota_Candidatus_Pacearchaeota_archaeon_RBG_16_35_8_nan_GCA_001786425:0.24286)0.158:0.04193)0.332:0.03381,(unclassified_Archaea_unclassified_Archaea_miscellaneous_archaeon_GW2011_AR19_nan_GCA_000806015:0.30333,(unclassified_Archaea_unclassified_Archaea_miscellaneous_archaeon_GW2011_AR1_nan_GCA_000806055:0.00404,DPANN_group_Candidatus_Pacearchaeota_Candidatus_Pacearchaeota_archaeon_CG1_02_30_18_nan_GCA_001872125:0.01842)1.000:0.33876)0.810:0.05885)1.000:0.15275,(DPANN_group_Candidatus_Pacearchaeota_Candidatus_Pacearchaeota_archaeon_CG1_02_32_21_nan_GCA_001872185:0.41771,(DPANN_group_Candidatus_Pacearchaeota_Candidatus_Pacearchaeota_archaeon_CG1_02_39_14_nan_GCA_001872315:0.20645,(DPANN_group_Candidatus_Pacearchaeota_Candidatus_Pacearchaeota_archaeon_CG1_02_32_132_nan_GCA_001872795:0.20896,DPANN_group_Candidatus_Pacearchaeota_Candidatus_Pacearchaeota_archaeon_CG1_02_35_32_nan_GCA_001872325:0.21807)0.253:0.05552)1.000:0.29370)0.787:0.08542)0.144:0.04023)0.997:0.15125)0.979:0.13062)1.000:0.31010,(unclassified_Archaea_unclassified_Archaea_miscellaneous_archaeon_GW2011_AR18_nan_GCA_000806155:0.58267,(((((unclassified_Archaea_unclassified_Archaea_miscellaneous_archaeon_GW2011_AR16_nan_GCA_000805925:0.42132,DPANN_group_Candidatus_Woesearchaeota_Candidatus_Woesearchaeota_archaeon_CG1_02_47_18_nan_GCA_001872825:0.43817)0.856:0.06544,(((unclassified_Archaea_unclassified_Archaea_miscellaneous_archaeon_GW2011_AR3_nan_GCA_000806075:0.32679,unclassified_Archaea_unclassified_Archaea_miscellaneous_archaeon_GW2011_AR11_nan_GCA_000806135:0.44776)0.997:0.07637,((Euryarchaeota_unclassified_Euryarchaeota_Euryarchaeota_archaeon_SM23-78_nan_GCA_001595785:0.39895,(unclassified_Archaea_unclassified_Archaea_miscellaneous_archaeon_GW2011_AR15_nan_GCA_000830295:0.00396,unclassifie_Archaea_unclassified_Archaea_miscellaneous_archaeon_GW2011_AR15_nan_GCA_000830295:0.00507)1.000:0.46064)0.926:0.06615,(unclassified_Archaea_unclassified_Archaea_miscellaneous_archaeon_GW2011_AR4_nan_GCA_000806095:0.45391,DPANN_group_Candidatus_Woesearchaeota_Candidatus_Woesearchaeota_archaeon_CG1_02_57_44_nan_GCA_001871415:0.42127)0.996:0.09979)0.627:0.03723)0.926:0.03430,DPANN_group_Candidatus_Woesearchaeota_Candidatus_Woesearchaeota_archaeon_CG1_02_33_12_nan_GCA_001872765:0.37186)0.678:0.02613)0.981:0.04306,(DPANN_group_Candidatus_Woesearchaeota_Candidatus_Woesearchaeota_archaeon_RBG_13_36_6_nan_GCA_001791825:0.42199,unclassified_Archaea_unclassified_Archaea_miscellaneous_archaeon_GW2011_AR9_nan_GCA_000805935:0.54083)0.869:0.05862)0.994:0.06632,(DPANN_group_Nanoarchaeota_Nanoarchaeota_archaeon_JGI_OTU-1_JGI_OTU-1_GCA_000494105:0.00517,(DPANN_group_Nanoarchaeota_Nanoarchaeota_archaeon_SCGC_AAA011-L22_SCGC_AAA011-L22_GCA_000380905:0.01598,DPANN_group_Nanoarchaeota_Nanoarchaeota_archaeon_SCGC_AAA011-G17_SCGC_AAA011-G17_GCA_000402515:0.02608)0.887:0.00616)1.000:0.47979)0.389:0.03723,(unclassified_Archaea_unclassified_Archaea_miscellaneous_archaeon_GW2011_AR17_nan_GCA_000805995:0.40927,unclassifie_Archaea_unclassified_Archaea_miscellaneous_archaeon_GW2011_AR20_nan_GCA_000830315:0.46601)0.991:0.10064)0.072:0.04416)0.797:0.04251)0.815:0.06794)0.996:0.09788,(((unclassified_Archaea_unclassified_Archaea_miscellaneous_archaeon_GW2011_AR5_nan_GCA_000806115:0.57749,(DPANN_group_Candidatus_Micrarchaeota_Candidatus_Micrarchaeota_archaeon_RBG_16_36_9_nan_GCA_001786585:0.55776,(DPANN_group_Candidatus_Aenigmarchaeota_Candidatus_Aenigmarchaeota_archaeon_CG1_02_38_14_nan_GCA_001873985:0.30629,DPANN_group_Candidatus_Micrarchaeota_Candidatus_Micrarchaeota_archaeon_RBG_16_49_10_nan_GCA_001784635:0.28147)1.000:0.21963)0.696:0.08196)1.000:0.10635,((unclassified_Archaea_unclassified_Archaea_miscellaneous_archaeon_GW2011_AR21_nan_GCA_000806035:0.46869,(DPANN_group_Candidatus_Diapherotrites_Candidatus_Iainarchaeum_andersonii_SCGC_AAA011-E11_SCGC_AAA011-E11_GCA_000402355:0.39564,unclassifie_Archaea_unclassified_Archaea_miscellaneous_archaeon_GW2011_AR10_nan_GCA_000830275:0.32874)0.704:0.09290)1.000:0.35274,((DPANN_group_Candidatus_Micrarchaeota_Candidatus_Micrarchaeota_archaeon_CG1_02_51_15_nan_GCA_001871495:0.41844,(DPANN_group_Candidatus_Micrarchaeota_Candidatus_Micrarchaeota_archaeon_CG1_02_55_22_nan_GCA_001871595:0.49955,(DPANN_group_Candidatus_Micrarchaeota_Candidatus_Micrarchaeota_archaeon_CG1_02_55_41_nan_GCA_001871605:0.45322,DPANN_group_Candidatus_Micrarchaeota_Candidatus_Micrarchaeota_archaeon_CG1_02_60_51_nan_GCA_001871655:0.36297)0.992:0.13392)0.435:0.08295)1.000:0.26245,(DPANN_group_Candidatus_Micrarchaeota_Candidatus_Micrarchaeota_archaeon_CG1_02_47_40_nan_GCA_001871475:0.54155,(DPANN_group_Candidatus_Micrarchaeota_Candidatus_Micrarchaeum_acidiphilum_ARMAN-1_nan_GCA_001889985:0.03870,DPANN_group_Candidatus_Micrarchaeota_Candidatus_Micrarchaeum_sp._AZ1_nan_GCA_001896515:0.03970)1.000:0.77936)0.996:0.14746)1.000:0.16174)0.985:0.10353)0.426:0.03846,((((((TACK_group_Candidatus_Verstraetearchaeota_Candidatus_Methanosuratus_petracarbonis_nan_GCA_001717085:0.09689,(TACK_group_Candidatus_Verstraetearchaeota_Candidatus_Methanomethylicus_mesodigestum_nan_GCA_001717035:0.05172,TACK_group_Candidatus_Verstraetearchaeota_Candidatus_Methanomethylicus_oleusabulum_nan_GCA_001717025:0.03879)1.000:0.18915)1.000:0.41576,(((TACK_group_Thaumarchaeota_Thaumarchaeota_archaeon_SCGC_AB-179-E04_SCGC_AB-179-E04_GCA_000405745:0.25813,((((TAC_group_Thaumarchaeota_Candidatus_Nitrocosmicus_oleophilus_MY3_GCA_000802205:0.08132,TAC_group_Thaumarchaeota_Candidatus_Nitrosocosmicus_G61_G61_GCA_001870125:0.06652)1.000:0.18970,((TAC_group_Thaumarchaeota_Candidatus_Nitrososphaera_evergladensis_SR1_nan_GCA_000730285:0.02003,TAC_group_Thaumarchaeota_Nitrososphaera_viennensis_EN76_EN76_GCA_000698785:0.01515)1.000:0.07497,(TAC_group_Thaumarchaeota_Candidatus_Nitrososphaera_gargensis_Ga9.2_nan_GCA_000303155:0.03655,(TACK_group_Thaumarchaeota_Thaumarchaeota_archaeon_13_1_40CM_3_50_5_nan_GCA_001918455:0.05329,(TACK_group_Thaumarchaeota_Candidatus_Nitrososphaera_sp._13_1_40CM_48_12_nan_GCA_001917865:0.00109,TACK_group_Thaumarchaeota_Thaumarchaeota_archaeon_13_1_40CM_4_48_7_nan_GCA_001917965:0.00104)0.842:0.00320)1.000:0.04066)1.000:0.06401)1.000:0.08996)1.000:0.12904,(((TACK_group_Thaumarchaeota_Thaumarchaeota_archaeon_13_1_40CM_38_12_nan_GCA_001917505:0.00059,(TACK_group_Thaumarchaeota_Thaumarchaeota_archaeon_13_1_40CM_4_38_7_nan_GCA_001917995:0.00059,(TACK_group_Thaumarchaeota_Thaumarchaeota_archaeon_13_1_40CM_2_39_7_nan_GCA_001918945:0.00059,TACK_group_Thaumarchaeota_Thaumarchaeota_archaeon_13_1_40CM_3_38_6_nan_GCA_001918475:0.00110)1.000:0.00058)0.809:0.00104)0.998:0.03620,(TACK_group_Thaumarchaeota_Thaumarchaeota_archaeon_13_1_40CM_2_39_13_1_nan_GCA_001918995:0.00059,TACK_group_Thaumarchaeota_Thaumarchaeota_archaeon_13_1_20CM_2_39_20_nan_GCA_001920395:0.00058)0.998:0.04660)1.000:0.14234,((((TACK_group_Thaumarchaeota_Cenarchaeum_symbiosum_A_nan_GCA_000200715:0.00059,TAC_group_Thaumarchaeota_Cenarchaeum_symbiosum_A_nan_GCA_000200715:0.01530)1.000:0.22147,((TACK_group_Thaumarchaeota_Candidatus_Nitrosoarchaeum_koreensis_MY1_MY1_GCA_000
[truncated: 245,197 more chars]
